# Supplementary material for: Identification of the occurrence and potential mechanisms of heterotopic ossification associated with 17-beta-estradiol targeting MKX by bioinformatics analysis and cellular experiments
Source: PeerJ. 2022 Jan 3;10:e12696. doi: 10.7717/peerj.12696 (PMC8734462; doi:10.7717/peerj.12696)
Supplement: Supplemental Information 4 [file peerj-10-12696-s004.zip]

Archive with 19 entries (16 files):
- MD raw data/
- MD raw data/c1/
- MD raw data/c1/cpx.pdb
- MD raw data/c1/gbsa.dat
- MD raw data/c1/last.pdb
- MD raw data/c1/lig_rmsd.dat
- MD raw data/c1/pose.png
- MD raw data/c1/protein.pdb
- MD raw data/c1/protein_rmsd.dat
- MD raw data/c1/rmsf_rec.dat
- MD raw data/p1/
- MD raw data/p1/cpx.pdb
- MD raw data/p1/decomp_gbsa.dat
- MD raw data/p1/gbsa.dat
- MD raw data/p1/last.pdb
- MD raw data/p1/lig_rmsd_rec.dat
- MD raw data/p1/pose2.png
- MD raw data/p1/protein_rmsd_rec.dat
- MD raw data/p1/rmsf_rec.dat
