# Supplementary material for: Identification of the occurrence and potential mechanisms of heterotopic ossification associated with 17-beta-estradiol targeting MKX by bioinformatics analysis and cellular experiments
Source: PeerJ. 2022 Jan 3;10:e12696. doi: 10.7717/peerj.12696 (PMC8734462; doi:10.7717/peerj.12696)
Supplement: Supplemental Information 4 [file peerj-10-12696-s004.zip › MD raw data/c1/cpx.pdb]

ATOM      1  N   ARG     1      10.512  12.959 -15.571  1.00  0.00
ATOM      2  H1  ARG     1      11.473  12.693 -15.413  1.00  0.00
ATOM      3  H2  ARG     1      10.213  13.559 -14.816  1.00  0.00
ATOM      4  H3  ARG     1      10.413  13.265 -16.528  1.00  0.00
ATOM      5  CA  ARG     1       9.661  11.725 -15.458  1.00  0.00
ATOM      6  HA  ARG     1       8.939  11.861 -14.653  1.00  0.00
ATOM      7  CB  ARG     1       8.890  11.436 -16.772  1.00  0.00
ATOM      8  HB2 ARG     1       8.305  12.327 -17.001  1.00  0.00
ATOM      9  HB3 ARG     1       9.636  11.281 -17.552  1.00  0.00
ATOM     10  CG  ARG     1       7.956  10.212 -16.704  1.00  0.00
ATOM     11  HG2 ARG     1       8.564   9.336 -16.478  1.00  0.00
ATOM     12  HG3 ARG     1       7.242  10.376 -15.897  1.00  0.00
ATOM     13  CD  ARG     1       7.196   9.983 -18.020  1.00  0.00
ATOM     14  HD2 ARG     1       6.508  10.813 -18.180  1.00  0.00
ATOM     15  HD3 ARG     1       7.913   9.943 -18.840  1.00  0.00
ATOM     16  NE  ARG     1       6.425   8.727 -18.006  1.00  0.00
ATOM     17  HE  ARG     1       6.468   8.218 -17.135  1.00  0.00
ATOM     18  CZ  ARG     1       5.692   8.215 -19.014  1.00  0.00
ATOM     19  NH1 ARG     1       5.038   7.063 -18.820  1.00  0.00
ATOM     20 HH11 ARG     1       5.101   6.594 -17.928  1.00  0.00
ATOM     21 HH12 ARG     1       4.485   6.668 -19.567  1.00  0.00
ATOM     22  NH2 ARG     1       5.593   8.823 -20.207  1.00  0.00
ATOM     23 HH21 ARG     1       6.079   9.694 -20.368  1.00  0.00
ATOM     24 HH22 ARG     1       5.033   8.407 -20.938  1.00  0.00
ATOM     25  C   ARG     1      10.643  10.600 -15.057  1.00  0.00
ATOM     26  O   ARG     1      11.494  10.206 -15.859  1.00  0.00
ATOM     27  N   HIE     2      10.485  10.089 -13.825  1.00  0.00
ATOM     28  H   HIE     2       9.809  10.542 -13.227  1.00  0.00
ATOM     29  CA  HIE     2      11.264   8.979 -13.275  1.00  0.00
ATOM     30  HA  HIE     2      11.347   8.182 -14.013  1.00  0.00
ATOM     31  CB  HIE     2      12.689   9.458 -12.901  1.00  0.00
ATOM     32  HB2 HIE     2      13.094  10.097 -13.685  1.00  0.00
ATOM     33  HB3 HIE     2      12.625  10.022 -11.970  1.00  0.00
ATOM     34  CG  HIE     2      13.701   8.360 -12.673  1.00  0.00
ATOM     35  ND1 HIE     2      13.765   7.613 -11.510  1.00  0.00
ATOM     36  CE1 HIE     2      14.771   6.746 -11.644  1.00  0.00
ATOM     37  HE1 HIE     2      14.939   6.077 -10.800  1.00  0.00
ATOM     38  NE2 HIE     2      15.401   6.856 -12.806  1.00  0.00
ATOM     39  HE2 HIE     2      16.186   6.345 -13.183  1.00  0.00
ATOM     40  CD2 HIE     2      14.727   7.888 -13.463  1.00  0.00
ATOM     41  HD2 HIE     2      15.046   8.201 -14.457  1.00  0.00
ATOM     42  C   HIE     2      10.507   8.406 -12.068  1.00  0.00
ATOM     43  O   HIE     2       9.930   9.172 -11.293  1.00  0.00
ATOM     44  N   LYS     3      10.545   7.071 -11.921  1.00  0.00
ATOM     45  H   LYS     3      10.973   6.535 -12.662  1.00  0.00
ATOM     46  CA  LYS     3       9.961   6.348 -10.788  1.00  0.00
ATOM     47  HA  LYS     3       8.938   6.682 -10.615  1.00  0.00
ATOM     48  CB  LYS     3       9.942   4.838 -11.091  1.00  0.00
ATOM     49  HB2 LYS     3      10.957   4.542 -11.357  1.00  0.00
ATOM     50  HB3 LYS     3       9.641   4.322 -10.179  1.00  0.00
ATOM     51  CG  LYS     3       8.984   4.462 -12.232  1.00  0.00
ATOM     52  HG2 LYS     3       7.989   4.818 -11.965  1.00  0.00
ATOM     53  HG3 LYS     3       9.321   4.972 -13.135  1.00  0.00
ATOM     54  CD  LYS     3       8.935   2.950 -12.487  1.00  0.00
ATOM     55  HD2 LYS     3       9.945   2.608 -12.714  1.00  0.00
ATOM     56  HD3 LYS     3       8.582   2.461 -11.579  1.00  0.00
ATOM     57  CE  LYS     3       8.001   2.598 -13.655  1.00  0.00
ATOM     58  HE2 LYS     3       6.996   2.937 -13.404  1.00  0.00
ATOM     59  HE3 LYS     3       8.350   3.124 -14.544  1.00  0.00
ATOM     60  NZ  LYS     3       7.978   1.150 -13.919  1.00  0.00
ATOM     61  HZ1 LYS     3       7.654   0.663 -13.096  1.00  0.00
ATOM     62  HZ2 LYS     3       7.355   0.958 -14.691  1.00  0.00
ATOM     63  HZ3 LYS     3       8.909   0.835 -14.152  1.00  0.00
ATOM     64  C   LYS     3      10.729   6.622  -9.486  1.00  0.00
ATOM     65  O   LYS     3      11.956   6.711  -9.503  1.00  0.00
ATOM     66  N   ARG     4       9.988   6.727  -8.378  1.00  0.00
ATOM     67  H   ARG     4       8.983   6.691  -8.477  1.00  0.00
ATOM     68  CA  ARG     4      10.544   6.983  -7.055  1.00  0.00
ATOM     69  HA  ARG     4      11.537   6.540  -6.976  1.00  0.00
ATOM     70  CB  ARG     4      10.662   8.507  -6.813  1.00  0.00
ATOM     71  HB2 ARG     4      11.173   8.627  -5.858  1.00  0.00
ATOM     72  HB3 ARG     4      11.292   8.897  -7.613  1.00  0.00
ATOM     73  CG  ARG     4       9.328   9.283  -6.784  1.00  0.00
ATOM     74  HG2 ARG     4       8.793   9.066  -7.708  1.00  0.00
ATOM     75  HG3 ARG     4       8.748   8.922  -5.935  1.00  0.00
ATOM     76  CD  ARG     4       9.533  10.800  -6.656  1.00  0.00
ATOM     77  HD2 ARG     4      10.180  11.002  -5.802  1.00  0.00
ATOM     78  HD3 ARG     4      10.004  11.174  -7.565  1.00  0.00
ATOM     79  NE  ARG     4       8.257  11.509  -6.459  1.00  0.00
ATOM     80  HE  ARG     4       7.450  10.905  -6.401  1.00  0.00
ATOM     81  CZ  ARG     4       8.073  12.840  -6.355  1.00  0.00
ATOM     82  NH1 ARG     4       6.832  13.311  -6.179  1.00  0.00
ATOM     83 HH11 ARG     4       6.054  12.669  -6.127  1.00  0.00
ATOM     84 HH12 ARG     4       6.679  14.306  -6.099  1.00  0.00
ATOM     85  NH2 ARG     4       9.093  13.710  -6.424  1.00  0.00
ATOM     86 HH21 ARG     4      10.035  13.370  -6.558  1.00  0.00
ATOM     87 HH22 ARG     4       8.914  14.701  -6.342  1.00  0.00
ATOM     88  C   ARG     4       9.685   6.278  -6.004  1.00  0.00
ATOM     89  O   ARG     4       8.468   6.169  -6.170  1.00  0.00
ATOM     90  N   GLN     5      10.347   5.842  -4.925  1.00  0.00
ATOM     91  H   GLN     5      11.356   5.879  -4.943  1.00  0.00
ATOM     92  CA  GLN     5       9.697   5.282  -3.747  1.00  0.00
ATOM     93  HA  GLN     5       8.870   4.636  -4.041  1.00  0.00
ATOM     94  CB  GLN     5      10.722   4.441  -2.949  1.00  0.00
ATOM     95  HB2 GLN     5      11.510   5.126  -2.637  1.00  0.00
ATOM     96  HB3 GLN     5      10.199   4.065  -2.070  1.00  0.00
ATOM     97  CG  GLN     5      11.345   3.257  -3.722  1.00  0.00
ATOM     98  HG2 GLN     5      11.944   3.663  -4.537  1.00  0.00
ATOM     99  HG3 GLN     5      11.989   2.701  -3.041  1.00  0.00
ATOM    100  CD  GLN     5      10.307   2.296  -4.309  1.00  0.00
ATOM    101  OE1 GLN     5       9.463   1.770  -3.586  1.00  0.00
ATOM    102  NE2 GLN     5      10.367   2.059  -5.620  1.00  0.00
ATOM    103 HE21 GLN     5       9.701   1.431  -6.048  1.00  0.00
ATOM    104 HE22 GLN     5      11.078   2.508  -6.179  1.00  0.00
ATOM    105  C   GLN     5       9.121   6.409  -2.879  1.00  0.00
ATOM    106  O   GLN     5       9.718   7.484  -2.790  1.00  0.00
ATOM    107  N   ALA     6       7.987   6.115  -2.224  1.00  0.00
ATOM    108  H   ALA     6       7.514   5.260  -2.479  1.00  0.00
ATOM    109  CA  ALA     6       7.380   6.965  -1.200  1.00  0.00
ATOM    110  HA  ALA     6       7.235   7.977  -1.578  1.00  0.00
ATOM    111  CB  ALA     6       6.007   6.374  -0.838  1.00  0.00
ATOM    112  HB1 ALA     6       6.137   5.364  -0.449  1.00  0.00
ATOM    113  HB2 ALA     6       5.531   6.996  -0.080  1.00  0.00
ATOM    114  HB3 ALA     6       5.379   6.342  -1.728  1.00  0.00
ATOM    115  C   ALA     6       8.271   7.066   0.052  1.00  0.00
ATOM    116  O   ALA     6       9.112   6.192   0.276  1.00  0.00
ATOM    117  N   LEU     7       8.045   8.116   0.860  1.00  0.00
ATOM    118  H   LEU     7       7.379   8.803   0.537  1.00  0.00
ATOM    119  CA  LEU     7       8.706   8.340   2.154  1.00  0.00
ATOM    120  HA  LEU     7       9.778   8.481   2.015  1.00  0.00
ATOM    121  CB  LEU     7       8.120   9.613   2.808  1.00  0.00
ATOM    122  HB2 LEU     7       7.049   9.417   2.748  1.00  0.00
ATOM    123  HB3 LEU     7       8.416   9.695   3.854  1.00  0.00
ATOM    124  CG  LEU     7       8.443  10.934   2.077  1.00  0.00
ATOM    125  HG  LEU     7       8.175  10.830   1.026  1.00  0.00
ATOM    126  CD1 LEU     7       7.653  12.108   2.695  1.00  0.00
ATOM    127 HD11 LEU     7       7.921  12.213   3.746  1.00  0.00
ATOM    128 HD12 LEU     7       7.896  13.029   2.165  1.00  0.00
ATOM    129 HD13 LEU     7       6.584  11.912   2.611  1.00  0.00
ATOM    130  CD2 LEU     7       9.960  11.216   2.019  1.00  0.00
ATOM    131 HD21 LEU     7      10.461  10.406   1.489  1.00  0.00
ATOM    132 HD22 LEU     7      10.136  12.156   1.495  1.00  0.00
ATOM    133 HD23 LEU     7      10.356  11.286   3.032  1.00  0.00
ATOM    134  C   LEU     7       8.522   7.152   3.114  1.00  0.00
ATOM    135  O   LEU     7       7.515   6.453   3.018  1.00  0.00
ATOM    136  N   GLN     8       9.474   6.966   4.043  1.00  0.00
ATOM    137  H   GLN     8      10.303   7.540   3.979  1.00  0.00
ATOM    138  CA  GLN     8       9.427   5.924   5.078  1.00  0.00
ATOM    139  HA  GLN     8       9.336   4.940   4.617  1.00  0.00
ATOM    140  CB  GLN     8      10.722   5.960   5.911  1.00  0.00
ATOM    141  HB2 GLN     8      10.846   6.978   6.279  1.00  0.00
ATOM    142  HB3 GLN     8      10.588   5.283   6.755  1.00  0.00
ATOM    143  CG  GLN     8      11.976   5.545   5.114  1.00  0.00
ATOM    144  HG2 GLN     8      11.816   4.528   4.757  1.00  0.00
ATOM    145  HG3 GLN     8      12.108   6.212   4.262  1.00  0.00
ATOM    146  CD  GLN     8      13.253   5.572   5.959  1.00  0.00
ATOM    147  OE1 GLN     8      13.371   6.344   6.908  1.00  0.00
ATOM    148  NE2 GLN     8      14.234   4.743   5.599  1.00  0.00
ATOM    149 HE21 GLN     8      15.095   4.725   6.126  1.00  0.00
ATOM    150 HE22 GLN     8      14.111   4.137   4.801  1.00  0.00
ATOM    151  C   GLN     8       8.187   6.015   5.991  1.00  0.00
ATOM    152  O   GLN     8       7.634   4.979   6.357  1.00  0.00
ATOM    153  N   ASP     9       7.754   7.254   6.283  1.00  0.00
ATOM    154  H   ASP     9       8.363   8.009   6.001  1.00  0.00
ATOM    155  CA  ASP     9       6.545   7.583   7.045  1.00  0.00
ATOM    156  HA  ASP     9       6.445   6.871   7.864  1.00  0.00
ATOM    157  CB  ASP     9       6.579   9.016   7.636  1.00  0.00
ATOM    158  HB2 ASP     9       6.683   9.604   6.724  1.00  0.00
ATOM    159  HB3 ASP     9       5.633   9.261   8.120  1.00  0.00
ATOM    160  CG  ASP     9       7.741   9.340   8.589  1.00  0.00
ATOM    161  OD1 ASP     9       8.337   8.399   9.162  1.00  0.00
ATOM    162  OD2 ASP     9       7.929  10.551   8.832  1.00  0.00
ATOM    163  C   ASP     9       5.235   7.408   6.261  1.00  0.00
ATOM    164  O   ASP     9       4.188   7.435   6.901  1.00  0.00
ATOM    165  N   MET    10       5.290   7.232   4.929  1.00  0.00
ATOM    166  H   MET    10       6.170   7.420   4.471  1.00  0.00
ATOM    167  CA  MET    10       4.141   6.854   4.100  1.00  0.00
ATOM    168  HA  MET    10       3.215   7.067   4.635  1.00  0.00
ATOM    169  CB  MET    10       4.140   7.647   2.779  1.00  0.00
ATOM    170  HB2 MET    10       5.088   7.434   2.285  1.00  0.00
ATOM    171  HB3 MET    10       3.321   7.252   2.178  1.00  0.00
ATOM    172  CG  MET    10       3.974   9.169   2.935  1.00  0.00
ATOM    173  HG2 MET    10       4.706   9.477   3.682  1.00  0.00
ATOM    174  HG3 MET    10       4.237   9.601   1.969  1.00  0.00
ATOM    175  SD  MET    10       2.328   9.767   3.429  1.00  0.00
ATOM    176  CE  MET    10       2.451   9.809   5.239  1.00  0.00
ATOM    177  HE1 MET    10       3.253  10.486   5.534  1.00  0.00
ATOM    178  HE2 MET    10       1.508  10.158   5.660  1.00  0.00
ATOM    179  HE3 MET    10       2.666   8.808   5.612  1.00  0.00
ATOM    180  C   MET    10       4.148   5.344   3.835  1.00  0.00
ATOM    181  O   MET    10       3.086   4.730   3.889  1.00  0.00
ATOM    182  N   ALA    11       5.343   4.765   3.627  1.00  0.00
ATOM    183  H   ALA    11       6.129   5.388   3.513  1.00  0.00
ATOM    184  CA  ALA    11       5.566   3.334   3.462  1.00  0.00
ATOM    185  HA  ALA    11       4.959   3.009   2.617  1.00  0.00
ATOM    186  CB  ALA    11       7.044   3.072   3.135  1.00  0.00
ATOM    187  HB1 ALA    11       7.664   3.384   3.976  1.00  0.00
ATOM    188  HB2 ALA    11       7.193   2.008   2.950  1.00  0.00
ATOM    189  HB3 ALA    11       7.326   3.638   2.247  1.00  0.00
ATOM    190  C   ALA    11       5.114   2.518   4.679  1.00  0.00
ATOM    191  O   ALA    11       4.435   1.521   4.473  1.00  0.00
ATOM    192  N   ARG    12       5.438   2.961   5.907  1.00  0.00
ATOM    193  H   ARG    12       6.139   3.687   5.961  1.00  0.00
ATOM    194  CA  ARG    12       5.042   2.284   7.146  1.00  0.00
ATOM    195  HA  ARG    12       5.246   1.216   7.069  1.00  0.00
ATOM    196  CB  ARG    12       5.842   2.855   8.344  1.00  0.00
ATOM    197  HB2 ARG    12       6.883   2.578   8.179  1.00  0.00
ATOM    198  HB3 ARG    12       5.742   3.939   8.292  1.00  0.00
ATOM    199  CG  ARG    12       5.393   2.363   9.740  1.00  0.00
ATOM    200  HG2 ARG    12       4.307   2.444   9.773  1.00  0.00
ATOM    201  HG3 ARG    12       5.681   1.315   9.817  1.00  0.00
ATOM    202  CD  ARG    12       6.002   3.150  10.915  1.00  0.00
ATOM    203  HD2 ARG    12       5.789   2.620  11.843  1.00  0.00
ATOM    204  HD3 ARG    12       7.081   3.216  10.774  1.00  0.00
ATOM    205  NE  ARG    12       5.453   4.517  11.015  1.00  0.00
ATOM    206  HE  ARG    12       6.034   5.226  10.591  1.00  0.00
ATOM    207  CZ  ARG    12       4.296   4.895  11.594  1.00  0.00
ATOM    208  NH1 ARG    12       3.935   6.182  11.529  1.00  0.00
ATOM    209 HH11 ARG    12       4.528   6.846  11.052  1.00  0.00
ATOM    210 HH12 ARG    12       3.071   6.483  11.957  1.00  0.00
ATOM    211  NH2 ARG    12       3.492   4.031  12.231  1.00  0.00
ATOM    212 HH21 ARG    12       3.748   3.056  12.288  1.00  0.00
ATOM    213 HH22 ARG    12       2.634   4.360  12.650  1.00  0.00
ATOM    214  C   ARG    12       3.503   2.174   7.330  1.00  0.00
ATOM    215  O   ARG    12       3.048   1.039   7.412  1.00  0.00
ATOM    216  N   PRO    13       2.716   3.281   7.328  1.00  0.00
ATOM    217  CD  PRO    13       3.163   4.659   7.491  1.00  0.00
ATOM    218  HD2 PRO    13       3.551   5.009   6.535  1.00  0.00
ATOM    219  HD3 PRO    13       3.960   4.676   8.234  1.00  0.00
ATOM    220  CG  PRO    13       1.931   5.435   7.942  1.00  0.00
ATOM    221  HG2 PRO    13       1.984   6.475   7.620  1.00  0.00
ATOM    222  HG3 PRO    13       1.819   5.396   9.026  1.00  0.00
ATOM    223  CB  PRO    13       0.802   4.702   7.256  1.00  0.00
ATOM    224  HB2 PRO    13       0.625   4.996   6.221  1.00  0.00
ATOM    225  HB3 PRO    13      -0.111   4.844   7.835  1.00  0.00
ATOM    226  CA  PRO    13       1.235   3.231   7.313  1.00  0.00
ATOM    227  HA  PRO    13       0.947   2.806   8.274  1.00  0.00
ATOM    228  C   PRO    13       0.572   2.430   6.180  1.00  0.00
ATOM    229  O   PRO    13      -0.386   1.707   6.456  1.00  0.00
ATOM    230  N   LEU    14       1.081   2.565   4.943  1.00  0.00
ATOM    231  H   LEU    14       1.823   3.236   4.802  1.00  0.00
ATOM    232  CA  LEU    14       0.563   1.847   3.776  1.00  0.00
ATOM    233  HA  LEU    14      -0.523   1.934   3.738  1.00  0.00
ATOM    234  CB  LEU    14       1.151   2.442   2.481  1.00  0.00
ATOM    235  HB2 LEU    14       2.210   2.483   2.737  1.00  0.00
ATOM    236  HB3 LEU    14       1.006   1.759   1.644  1.00  0.00
ATOM    237  CG  LEU    14       0.662   3.855   2.084  1.00  0.00
ATOM    238  HG  LEU    14       0.693   4.497   2.964  1.00  0.00
ATOM    239  CD1 LEU    14       1.557   4.457   0.975  1.00  0.00
ATOM    240 HD11 LEU    14       1.526   3.815   0.094  1.00  0.00
ATOM    241 HD12 LEU    14       1.193   5.450   0.713  1.00  0.00
ATOM    242 HD13 LEU    14       2.583   4.530   1.335  1.00  0.00
ATOM    243  CD2 LEU    14      -0.831   3.881   1.700  1.00  0.00
ATOM    244 HD21 LEU    14      -1.430   3.546   2.547  1.00  0.00
ATOM    245 HD22 LEU    14      -1.120   4.897   1.431  1.00  0.00
ATOM    246 HD23 LEU    14      -1.000   3.219   0.851  1.00  0.00
ATOM    247  C   LEU    14       0.843   0.332   3.854  1.00  0.00
ATOM    248  O   LEU    14      -0.051  -0.454   3.543  1.00  0.00
ATOM    249  N   LYS    15       2.052  -0.046   4.310  1.00  0.00
ATOM    250  H   LYS    15       2.743   0.679   4.440  1.00  0.00
ATOM    251  CA  LYS    15       2.443  -1.432   4.567  1.00  0.00
ATOM    252  HA  LYS    15       2.136  -2.057   3.729  1.00  0.00
ATOM    253  CB  LYS    15       3.968  -1.557   4.741  1.00  0.00
ATOM    254  HB2 LYS    15       4.239  -0.830   5.507  1.00  0.00
ATOM    255  HB3 LYS    15       4.141  -2.564   5.120  1.00  0.00
ATOM    256  CG  LYS    15       4.828  -1.326   3.489  1.00  0.00
ATOM    257  HG2 LYS    15       4.691  -2.168   2.811  1.00  0.00
ATOM    258  HG3 LYS    15       4.496  -0.409   3.001  1.00  0.00
ATOM    259  CD  LYS    15       6.317  -1.201   3.856  1.00  0.00
ATOM    260  HD2 LYS    15       6.435  -0.288   4.440  1.00  0.00
ATOM    261  HD3 LYS    15       6.576  -2.062   4.472  1.00  0.00
ATOM    262  CE  LYS    15       7.244  -1.150   2.633  1.00  0.00
ATOM    263  HE2 LYS    15       7.107  -2.066   2.058  1.00  0.00
ATOM    264  HE3 LYS    15       6.961  -0.293   2.022  1.00  0.00
ATOM    265  NZ  LYS    15       8.659  -1.026   3.029  1.00  0.00
ATOM    266  HZ1 LYS    15       8.921  -1.821   3.595  1.00  0.00
ATOM    267  HZ2 LYS    15       9.238  -0.995   2.202  1.00  0.00
ATOM    268  HZ3 LYS    15       8.786  -0.177   3.561  1.00  0.00
ATOM    269  C   LYS    15       1.745  -2.032   5.801  1.00  0.00
ATOM    270  O   LYS    15       1.472  -3.226   5.774  1.00  0.00
ATOM    271  N   GLN    16       1.467  -1.220   6.841  1.00  0.00
ATOM    272  H   GLN    16       1.869  -0.295   6.793  1.00  0.00
ATOM    273  CA  GLN    16       0.703  -1.587   8.043  1.00  0.00
ATOM    274  HA  GLN    16       1.161  -2.458   8.512  1.00  0.00
ATOM    275  CB  GLN    16       0.681  -0.428   9.068  1.00  0.00
ATOM    276  HB2 GLN    16       0.635   0.498   8.495  1.00  0.00
ATOM    277  HB3 GLN    16      -0.233  -0.540   9.651  1.00  0.00
ATOM    278  CG  GLN    16       1.894  -0.384  10.019  1.00  0.00
ATOM    279  HG2 GLN    16       1.838  -1.273  10.647  1.00  0.00
ATOM    280  HG3 GLN    16       2.796  -0.427   9.408  1.00  0.00
ATOM    281  CD  GLN    16       1.974   0.850  10.923  1.00  0.00
ATOM    282  OE1 GLN    16       2.885   0.942  11.742  1.00  0.00
ATOM    283  NE2 GLN    16       1.041   1.799  10.806  1.00  0.00
ATOM    284 HE21 GLN    16       1.081   2.618  11.396  1.00  0.00
ATOM    285 HE22 GLN    16       0.300   1.693  10.128  1.00  0.00
ATOM    286  C   GLN    16      -0.731  -2.014   7.722  1.00  0.00
ATOM    287  O   GLN    16      -1.173  -3.047   8.221  1.00  0.00
ATOM    288  N   TRP    17      -1.410  -1.222   6.876  1.00  0.00
ATOM    289  H   TRP    17      -0.989  -0.338   6.628  1.00  0.00
ATOM    290  CA  TRP    17      -2.745  -1.519   6.368  1.00  0.00
ATOM    291  HA  TRP    17      -3.430  -1.710   7.194  1.00  0.00
ATOM    292  CB  TRP    17      -3.269  -0.317   5.564  1.00  0.00
ATOM    293  HB2 TRP    17      -3.286   0.635   6.094  1.00  0.00
ATOM    294  HB3 TRP    17      -2.582  -0.250   4.720  1.00  0.00
ATOM    295  CG  TRP    17      -4.639  -0.511   4.987  1.00  0.00
ATOM    296  CD1 TRP    17      -4.904  -1.048   3.777  1.00  0.00
ATOM    297  HD1 TRP    17      -4.058  -1.258   3.122  1.00  0.00
ATOM    298  NE1 TRP    17      -6.263  -1.218   3.639  1.00  0.00
ATOM    299  HE1 TRP    17      -6.677  -1.642   2.821  1.00  0.00
ATOM    300  CE2 TRP    17      -6.953  -0.767   4.740  1.00  0.00
ATOM    301  CZ2 TRP    17      -8.319  -0.714   5.067  1.00  0.00
ATOM    302  HZ2 TRP    17      -9.021  -1.078   4.317  1.00  0.00
ATOM    303  CH2 TRP    17      -8.702  -0.204   6.321  1.00  0.00
ATOM    304  HH2 TRP    17      -9.752  -0.143   6.608  1.00  0.00
ATOM    305  CZ3 TRP    17      -7.719   0.238   7.229  1.00  0.00
ATOM    306  HZ3 TRP    17      -7.986   0.634   8.209  1.00  0.00
ATOM    307  CE3 TRP    17      -6.353   0.178   6.889  1.00  0.00
ATOM    308  HE3 TRP    17      -5.657   0.522   7.654  1.00  0.00
ATOM    309  CD2 TRP    17      -5.933  -0.318   5.633  1.00  0.00
ATOM    310  C   TRP    17      -2.771  -2.808   5.533  1.00  0.00
ATOM    311  O   TRP    17      -3.635  -3.653   5.759  1.00  0.00
ATOM    312  N   LEU    18      -1.803  -2.931   4.611  1.00  0.00
ATOM    313  H   LEU    18      -1.229  -2.116   4.452  1.00  0.00
ATOM    314  CA  LEU    18      -1.618  -4.088   3.741  1.00  0.00
ATOM    315  HA  LEU    18      -2.556  -4.382   3.269  1.00  0.00
ATOM    316  CB  LEU    18      -0.613  -3.684   2.635  1.00  0.00
ATOM    317  HB2 LEU    18      -1.139  -2.829   2.210  1.00  0.00
ATOM    318  HB3 LEU    18       0.331  -3.351   3.068  1.00  0.00
ATOM    319  CG  LEU    18      -0.333  -4.719   1.525  1.00  0.00
ATOM    320  HG  LEU    18       0.142  -5.580   1.995  1.00  0.00
ATOM    321  CD1 LEU    18      -1.598  -5.176   0.776  1.00  0.00
ATOM    322 HD11 LEU    18      -2.073  -4.315   0.306  1.00  0.00
ATOM    323 HD12 LEU    18      -1.325  -5.903   0.011  1.00  0.00
ATOM    324 HD13 LEU    18      -2.292  -5.634   1.480  1.00  0.00
ATOM    325  CD2 LEU    18       0.763  -4.220   0.558  1.00  0.00
ATOM    326 HD21 LEU    18       1.686  -4.047   1.112  1.00  0.00
ATOM    327 HD22 LEU    18       0.938  -4.971  -0.213  1.00  0.00
ATOM    328 HD23 LEU    18       0.440  -3.289   0.091  1.00  0.00
ATOM    329  C   LEU    18      -1.227  -5.365   4.518  1.00  0.00
ATOM    330  O   LEU    18      -1.620  -6.447   4.091  1.00  0.00
ATOM    331  N   TYR    19      -0.523  -5.216   5.658  1.00  0.00
ATOM    332  H   TYR    19      -0.129  -4.298   5.806  1.00  0.00
ATOM    333  CA  TYR    19      -0.161  -6.287   6.592  1.00  0.00
ATOM    334  HA  TYR    19       0.108  -7.183   6.033  1.00  0.00
ATOM    335  CB  TYR    19       1.038  -5.874   7.466  1.00  0.00
ATOM    336  HB2 TYR    19       1.831  -5.609   6.766  1.00  0.00
ATOM    337  HB3 TYR    19       0.760  -4.996   8.050  1.00  0.00
ATOM    338  CG  TYR    19       1.531  -6.966   8.398  1.00  0.00
ATOM    339  CD1 TYR    19       2.242  -8.064   7.873  1.00  0.00
ATOM    340  HD1 TYR    19       2.443  -8.115   6.803  1.00  0.00
ATOM    341  CE1 TYR    19       2.692  -9.092   8.723  1.00  0.00
ATOM    342  HE1 TYR    19       3.255  -9.932   8.316  1.00  0.00
ATOM    343  CZ  TYR    19       2.418  -9.031  10.103  1.00  0.00
ATOM    344  OH  TYR    19       2.855 -10.023  10.932  1.00  0.00
ATOM    345  HH  TYR    19       3.338 -10.712  10.470  1.00  0.00
ATOM    346  CE2 TYR    19       1.687  -7.948  10.627  1.00  0.00
ATOM    347  HE2 TYR    19       1.462  -7.910  11.693  1.00  0.00
ATOM    348  CD2 TYR    19       1.247  -6.915   9.777  1.00  0.00
ATOM    349  HD2 TYR    19       0.686  -6.075  10.186  1.00  0.00
ATOM    350  C   TYR    19      -1.338  -6.802   7.427  1.00  0.00
ATOM    351  O   TYR    19      -1.434  -8.010   7.644  1.00  0.00
ATOM    352  N   LYS    20      -2.215  -5.887   7.859  1.00  0.00
ATOM    353  H   LYS    20      -1.975  -4.913   7.739  1.00  0.00
ATOM    354  CA  LYS    20      -3.448  -6.214   8.571  1.00  0.00
ATOM    355  HA  LYS    20      -3.268  -6.986   9.320  1.00  0.00
ATOM    356  CB  LYS    20      -3.955  -4.946   9.283  1.00  0.00
ATOM    357  HB2 LYS    20      -3.971  -4.135   8.555  1.00  0.00
ATOM    358  HB3 LYS    20      -4.969  -5.139   9.634  1.00  0.00
ATOM    359  CG  LYS    20      -3.068  -4.547  10.475  1.00  0.00
ATOM    360  HG2 LYS    20      -3.154  -5.327  11.232  1.00  0.00
ATOM    361  HG3 LYS    20      -2.038  -4.495  10.123  1.00  0.00
ATOM    362  CD  LYS    20      -3.468  -3.198  11.084  1.00  0.00
ATOM    363  HD2 LYS    20      -3.407  -2.441  10.303  1.00  0.00
ATOM    364  HD3 LYS    20      -4.497  -3.275  11.435  1.00  0.00
ATOM    365  CE  LYS    20      -2.556  -2.800  12.255  1.00  0.00
ATOM    366  HE2 LYS    20      -2.586  -3.595  13.000  1.00  0.00
ATOM    367  HE3 LYS    20      -1.539  -2.694  11.878  1.00  0.00
ATOM    368  NZ  LYS    20      -2.985  -1.533  12.872  1.00  0.00
ATOM    369  HZ1 LYS    20      -3.927  -1.631  13.222  1.00  0.00
ATOM    370  HZ2 LYS    20      -2.365  -1.303  13.635  1.00  0.00
ATOM    371  HZ3 LYS    20      -2.957  -0.796  12.182  1.00  0.00
ATOM    372  C   LYS    20      -4.525  -6.820   7.653  1.00  0.00
ATOM    373  O   LYS    20      -5.375  -7.557   8.150  1.00  0.00
ATOM    374  N   HIE    21      -4.460  -6.512   6.347  1.00  0.00
ATOM    375  H   HIE    21      -3.724  -5.878   6.072  1.00  0.00
ATOM    376  CA  HIE    21      -5.422  -6.938   5.333  1.00  0.00
ATOM    377  HA  HIE    21      -6.078  -7.708   5.739  1.00  0.00
ATOM    378  CB  HIE    21      -6.289  -5.732   4.890  1.00  0.00
ATOM    379  HB2 HIE    21      -5.643  -4.986   4.427  1.00  0.00
ATOM    380  HB3 HIE    21      -7.043  -6.054   4.172  1.00  0.00
ATOM    381  CG  HIE    21      -7.027  -5.031   6.008  1.00  0.00
ATOM    382  ND1 HIE    21      -6.482  -3.975   6.717  1.00  0.00
ATOM    383  CE1 HIE    21      -7.387  -3.596   7.623  1.00  0.00
ATOM    384  HE1 HIE    21      -7.094  -2.769   8.270  1.00  0.00
ATOM    385  NE2 HIE    21      -8.506  -4.309   7.573  1.00  0.00
ATOM    386  HE2 HIE    21      -9.350  -4.253   8.125  1.00  0.00
ATOM    387  CD2 HIE    21      -8.284  -5.221   6.538  1.00  0.00
ATOM    388  HD2 HIE    21      -9.059  -5.938   6.268  1.00  0.00
ATOM    389  C   HIE    21      -4.683  -7.613   4.165  1.00  0.00
ATOM    390  O   HIE    21      -4.814  -7.163   3.029  1.00  0.00
ATOM    391  N   ARG    22      -3.927  -8.689   4.464  1.00  0.00
ATOM    392  H   ARG    22      -3.780  -8.891   5.443  1.00  0.00
ATOM    393  CA  ARG    22      -3.260  -9.543   3.467  1.00  0.00
ATOM    394  HA  ARG    22      -2.816  -8.919   2.691  1.00  0.00
ATOM    395  CB  ARG    22      -2.143 -10.388   4.120  1.00  0.00
ATOM    396  HB2 ARG    22      -2.591 -10.896   4.974  1.00  0.00
ATOM    397  HB3 ARG    22      -1.834 -11.126   3.380  1.00  0.00
ATOM    398  CG  ARG    22      -0.921  -9.588   4.585  1.00  0.00
ATOM    399  HG2 ARG    22      -1.293  -8.706   5.106  1.00  0.00
ATOM    400  HG3 ARG    22      -0.371 -10.218   5.285  1.00  0.00
ATOM    401  CD  ARG    22       0.017  -9.151   3.441  1.00  0.00
ATOM    402  HD2 ARG    22       0.476 -10.032   2.991  1.00  0.00
ATOM    403  HD3 ARG    22      -0.558  -8.615   2.685  1.00  0.00
ATOM    404  NE  ARG    22       1.083  -8.266   3.938  1.00  0.00
ATOM    405  HE  ARG    22       1.182  -8.289   4.943  1.00  0.00
ATOM    406  CZ  ARG    22       1.895  -7.463   3.233  1.00  0.00
ATOM    407  NH1 ARG    22       2.710  -6.618   3.879  1.00  0.00
ATOM    408 HH11 ARG    22       2.707  -6.591   4.889  1.00  0.00
ATOM    409 HH12 ARG    22       3.323  -6.011   3.353  1.00  0.00
ATOM    410  NH2 ARG    22       1.898  -7.486   1.897  1.00  0.00
ATOM    411 HH21 ARG    22       1.281  -8.116   1.404  1.00  0.00
ATOM    412 HH22 ARG    22       2.517  -6.873   1.386  1.00  0.00
ATOM    413  C   ARG    22      -4.222 -10.486   2.721  1.00  0.00
ATOM    414  O   ARG    22      -3.840 -10.947   1.646  1.00  0.00
ATOM    415  N   ASP    23      -5.443 -10.710   3.246  1.00  0.00
ATOM    416  H   ASP    23      -5.602 -10.354   4.178  1.00  0.00
ATOM    417  CA  ASP    23      -6.493 -11.535   2.625  1.00  0.00
ATOM    418  HA  ASP    23      -6.019 -12.228   1.930  1.00  0.00
ATOM    419  CB  ASP    23      -7.318 -12.349   3.649  1.00  0.00
ATOM    420  HB2 ASP    23      -7.710 -11.546   4.273  1.00  0.00
ATOM    421  HB3 ASP    23      -8.145 -12.874   3.171  1.00  0.00
ATOM    422  CG  ASP    23      -6.522 -13.335   4.522  1.00  0.00
ATOM    423  OD1 ASP    23      -5.417 -13.753   4.112  1.00  0.00
ATOM    424  OD2 ASP    23      -7.103 -13.768   5.539  1.00  0.00
ATOM    425  C   ASP    23      -7.442 -10.755   1.702  1.00  0.00
ATOM    426  O   ASP    23      -7.837 -11.310   0.676  1.00  0.00
ATOM    427  N   ASN    24      -7.746  -9.484   2.025  1.00  0.00
ATOM    428  H   ASN    24      -7.481  -9.160   2.944  1.00  0.00
ATOM    429  CA  ASN    24      -8.561  -8.596   1.181  1.00  0.00
ATOM    430  HA  ASN    24      -8.919  -9.134   0.303  1.00  0.00
ATOM    431  CB  ASN    24      -9.791  -8.090   1.990  1.00  0.00
ATOM    432  HB2 ASN    24      -9.423  -7.520   2.843  1.00  0.00
ATOM    433  HB3 ASN    24     -10.331  -7.426   1.315  1.00  0.00
ATOM    434  CG  ASN    24     -10.761  -9.166   2.501  1.00  0.00
ATOM    435  OD1 ASN    24     -11.413  -8.963   3.521  1.00  0.00
ATOM    436  ND2 ASN    24     -10.898 -10.295   1.799  1.00  0.00
ATOM    437 HD21 ASN    24     -11.532 -11.013   2.121  1.00  0.00
ATOM    438 HD22 ASN    24     -10.367 -10.425   0.950  1.00  0.00
ATOM    439  C   ASN    24      -7.793  -7.417   0.513  1.00  0.00
ATOM    440  O   ASN    24      -8.420  -6.375   0.322  1.00  0.00
ATOM    441  N   PRO    25      -6.498  -7.543   0.112  1.00  0.00
ATOM    442  CD  PRO    25      -5.592  -8.680   0.214  1.00  0.00
ATOM    443  HD2 PRO    25      -6.045  -9.500  -0.343  1.00  0.00
ATOM    444  HD3 PRO    25      -5.532  -8.947   1.269  1.00  0.00
ATOM    445  CG  PRO    25      -4.245  -8.261  -0.355  1.00  0.00
ATOM    446  HG2 PRO    25      -4.116  -8.625  -1.374  1.00  0.00
ATOM    447  HG3 PRO    25      -3.425  -8.622   0.266  1.00  0.00
ATOM    448  CB  PRO    25      -4.329  -6.751  -0.314  1.00  0.00
ATOM    449  HB2 PRO    25      -3.713  -6.305  -1.095  1.00  0.00
ATOM    450  HB3 PRO    25      -4.040  -6.341   0.654  1.00  0.00
ATOM    451  CA  PRO    25      -5.805  -6.458  -0.585  1.00  0.00
ATOM    452  HA  PRO    25      -6.111  -5.520  -0.121  1.00  0.00
ATOM    453  C   PRO    25      -6.113  -6.408  -2.090  1.00  0.00
ATOM    454  O   PRO    25      -5.526  -5.574  -2.768  1.00  0.00
ATOM    455  N   TYR    26      -6.993  -7.284  -2.616  1.00  0.00
ATOM    456  H   TYR    26      -7.324  -8.029  -2.020  1.00  0.00
ATOM    457  CA  TYR    26      -7.434  -7.265  -4.017  1.00  0.00
ATOM    458  HA  TYR    26      -6.595  -7.470  -4.682  1.00  0.00
ATOM    459  CB  TYR    26      -8.511  -8.355  -4.231  1.00  0.00
ATOM    460  HB2 TYR    26      -8.689  -8.367  -5.306  1.00  0.00
ATOM    461  HB3 TYR    26      -8.077  -9.307  -3.924  1.00  0.00
ATOM    462  CG  TYR    26      -9.828  -8.140  -3.502  1.00  0.00
ATOM    463  CD1 TYR    26     -10.826  -7.309  -4.058  1.00  0.00
ATOM    464  HD1 TYR    26     -10.684  -6.883  -5.051  1.00  0.00
ATOM    465  CE1 TYR    26     -12.000  -7.031  -3.335  1.00  0.00
ATOM    466  HE1 TYR    26     -12.757  -6.369  -3.755  1.00  0.00
ATOM    467  CZ  TYR    26     -12.195  -7.607  -2.065  1.00  0.00
ATOM    468  OH  TYR    26     -13.323  -7.328  -1.352  1.00  0.00
ATOM    469  HH  TYR    26     -13.917  -6.728  -1.809  1.00  0.00
ATOM    470  CE2 TYR    26     -11.225  -8.476  -1.530  1.00  0.00
ATOM    471  HE2 TYR    26     -11.389  -8.942  -0.558  1.00  0.00
ATOM    472  CD2 TYR    26     -10.044  -8.744  -2.249  1.00  0.00
ATOM    473  HD2 TYR    26      -9.296  -9.420  -1.835  1.00  0.00
ATOM    474  C   TYR    26      -7.948  -5.855  -4.406  1.00  0.00
ATOM    475  O   TYR    26      -8.579  -5.227  -3.552  1.00  0.00
ATOM    476  N   PRO    27      -7.637  -5.368  -5.633  1.00  0.00
ATOM    477  CD  PRO    27      -6.879  -6.076  -6.669  1.00  0.00
ATOM    478  HD2 PRO    27      -7.486  -6.906  -7.031  1.00  0.00
ATOM    479  HD3 PRO    27      -5.965  -6.464  -6.220  1.00  0.00
ATOM    480  CG  PRO    27      -6.600  -5.039  -7.750  1.00  0.00
ATOM    481  HG2 PRO    27      -6.582  -5.502  -8.737  1.00  0.00
ATOM    482  HG3 PRO    27      -5.650  -4.536  -7.568  1.00  0.00
ATOM    483  CB  PRO    27      -7.760  -4.072  -7.613  1.00  0.00
ATOM    484  HB2 PRO    27      -8.658  -4.406  -8.134  1.00  0.00
ATOM    485  HB3 PRO    27      -7.476  -3.084  -7.976  1.00  0.00
ATOM    486  CA  PRO    27      -8.023  -4.019  -6.100  1.00  0.00
ATOM    487  HA  PRO    27      -7.332  -3.318  -5.632  1.00  0.00
ATOM    488  C   PRO    27      -9.470  -3.604  -5.778  1.00  0.00
ATOM    489  O   PRO    27     -10.410  -4.221  -6.277  1.00  0.00
ATOM    490  N   THR    28      -9.600  -2.604  -4.895  1.00  0.00
ATOM    491  H   THR    28      -8.756  -2.220  -4.495  1.00  0.00
ATOM    492  CA  THR    28     -10.881  -2.109  -4.410  1.00  0.00
ATOM    493  HA  THR    28     -11.620  -2.190  -5.207  1.00  0.00
ATOM    494  CB  THR    28     -11.395  -2.906  -3.172  1.00  0.00
ATOM    495  HB  THR    28     -11.513  -3.938  -3.501  1.00  0.00
ATOM    496  CG2 THR    28     -10.492  -2.865  -1.930  1.00  0.00
ATOM    497 HG21 THR    28     -10.374  -1.833  -1.600  1.00  0.00
ATOM    498 HG22 THR    28     -10.945  -3.452  -1.131  1.00  0.00
ATOM    499 HG23 THR    28      -9.515  -3.281  -2.176  1.00  0.00
ATOM    500  OG1 THR    28     -12.655  -2.417  -2.746  1.00  0.00
ATOM    501  HG1 THR    28     -12.953  -2.920  -1.985  1.00  0.00
ATOM    502  C   THR    28     -10.771  -0.607  -4.110  1.00  0.00
ATOM    503  O   THR    28      -9.762  -0.153  -3.565  1.00  0.00
ATOM    504  N   LYS    29     -11.822   0.131  -4.503  1.00  0.00
ATOM    505  H   LYS    29     -12.564  -0.359  -4.982  1.00  0.00
ATOM    506  CA  LYS    29     -11.933   1.581  -4.352  1.00  0.00
ATOM    507  HA  LYS    29     -11.057   2.071  -4.776  1.00  0.00
ATOM    508  CB  LYS    29     -13.186   2.087  -5.091  1.00  0.00
ATOM    509  HB2 LYS    29     -14.038   1.523  -4.712  1.00  0.00
ATOM    510  HB3 LYS    29     -13.308   3.141  -4.841  1.00  0.00
ATOM    511  CG  LYS    29     -13.106   1.929  -6.617  1.00  0.00
ATOM    512  HG2 LYS    29     -12.223   2.463  -6.969  1.00  0.00
ATOM    513  HG3 LYS    29     -13.003   0.868  -6.844  1.00  0.00
ATOM    514  CD  LYS    29     -14.353   2.484  -7.320  1.00  0.00
ATOM    515  HD2 LYS    29     -15.220   1.939  -6.947  1.00  0.00
ATOM    516  HD3 LYS    29     -14.446   3.538  -7.057  1.00  0.00
ATOM    517  CE  LYS    29     -14.278   2.342  -8.849  1.00  0.00
ATOM    518  HE2 LYS    29     -13.404   2.889  -9.203  1.00  0.00
ATOM    519  HE3 LYS    29     -14.167   1.285  -9.091  1.00  0.00
ATOM    520  NZ  LYS    29     -15.487   2.871  -9.505  1.00  0.00
ATOM    521  HZ1 LYS    29     -15.590   3.850  -9.281  1.00  0.00
ATOM    522  HZ2 LYS    29     -15.403   2.761 -10.505  1.00  0.00
ATOM    523  HZ3 LYS    29     -16.297   2.364  -9.178  1.00  0.00
ATOM    524  C   LYS    29     -11.965   2.037  -2.889  1.00  0.00
ATOM    525  O   LYS    29     -11.417   3.095  -2.599  1.00  0.00
ATOM    526  N   THR    30     -12.571   1.229  -2.000  1.00  0.00
ATOM    527  H   THR    30     -13.018   0.398  -2.361  1.00  0.00
ATOM    528  CA  THR    30     -12.668   1.501  -0.565  1.00  0.00
ATOM    529  HA  THR    30     -13.127   2.476  -0.398  1.00  0.00
ATOM    530  CB  THR    30     -13.517   0.422   0.160  1.00  0.00
ATOM    531  HB  THR    30     -13.075  -0.539  -0.101  1.00  0.00
ATOM    532  CG2 THR    30     -13.599   0.550   1.693  1.00  0.00
ATOM    533 HG21 THR    30     -14.042   1.511   1.955  1.00  0.00
ATOM    534 HG22 THR    30     -14.216  -0.255   2.093  1.00  0.00
ATOM    535 HG23 THR    30     -12.597   0.484   2.118  1.00  0.00
ATOM    536  OG1 THR    30     -14.839   0.473  -0.340  1.00  0.00
ATOM    537  HG1 THR    30     -15.374  -0.191   0.102  1.00  0.00
ATOM    538  C   THR    30     -11.284   1.585   0.107  1.00  0.00
ATOM    539  O   THR    30     -11.038   2.544   0.832  1.00  0.00
ATOM    540  N   GLU    31     -10.396   0.624  -0.198  1.00  0.00
ATOM    541  H   GLU    31     -10.741  -0.161  -0.732  1.00  0.00
ATOM    542  CA  GLU    31      -9.014   0.586   0.275  1.00  0.00
ATOM    543  HA  GLU    31      -8.973   0.710   1.357  1.00  0.00
ATOM    544  CB  GLU    31      -8.409  -0.778  -0.086  1.00  0.00
ATOM    545  HB2 GLU    31      -8.993  -1.524   0.453  1.00  0.00
ATOM    546  HB3 GLU    31      -8.558  -0.905  -1.158  1.00  0.00
ATOM    547  CG  GLU    31      -6.915  -0.956   0.249  1.00  0.00
ATOM    548  HG2 GLU    31      -6.339  -0.367  -0.465  1.00  0.00
ATOM    549  HG3 GLU    31      -6.759  -0.562   1.253  1.00  0.00
ATOM    550  CD  GLU    31      -6.454  -2.418   0.196  1.00  0.00
ATOM    551  OE1 GLU    31      -7.039  -3.187  -0.598  1.00  0.00
ATOM    552  OE2 GLU    31      -5.512  -2.747   0.949  1.00  0.00
ATOM    553  C   GLU    31      -8.164   1.750  -0.248  1.00  0.00
ATOM    554  O   GLU    31      -7.475   2.386   0.544  1.00  0.00
ATOM    555  N   LYS    32      -8.252   2.015  -1.562  1.00  0.00
ATOM    556  H   LYS    32      -8.794   1.375  -2.124  1.00  0.00
ATOM    557  CA  LYS    32      -7.538   3.098  -2.238  1.00  0.00
ATOM    558  HA  LYS    32      -6.472   3.047  -2.016  1.00  0.00
ATOM    559  CB  LYS    32      -7.730   2.964  -3.760  1.00  0.00
ATOM    560  HB2 LYS    32      -8.799   2.860  -3.947  1.00  0.00
ATOM    561  HB3 LYS    32      -7.369   3.885  -4.218  1.00  0.00
ATOM    562  CG  LYS    32      -6.985   1.764  -4.367  1.00  0.00
ATOM    563  HG2 LYS    32      -5.918   1.902  -4.194  1.00  0.00
ATOM    564  HG3 LYS    32      -7.322   0.860  -3.859  1.00  0.00
ATOM    565  CD  LYS    32      -7.245   1.630  -5.873  1.00  0.00
ATOM    566  HD2 LYS    32      -8.318   1.508  -6.020  1.00  0.00
ATOM    567  HD3 LYS    32      -6.915   2.550  -6.355  1.00  0.00
ATOM    568  CE  LYS    32      -6.504   0.434  -6.491  1.00  0.00
ATOM    569  HE2 LYS    32      -5.436   0.559  -6.312  1.00  0.00
ATOM    570  HE3 LYS    32      -6.850  -0.477  -6.002  1.00  0.00
ATOM    571  NZ  LYS    32      -6.750   0.337  -7.940  1.00  0.00
ATOM    572  HZ1 LYS    32      -6.429   1.181  -8.393  1.00  0.00
ATOM    573  HZ2 LYS    32      -6.250  -0.457  -8.314  1.00  0.00
ATOM    574  HZ3 LYS    32      -7.739   0.221  -8.106  1.00  0.00
ATOM    575  C   LYS    32      -7.943   4.497  -1.741  1.00  0.00
ATOM    576  O   LYS    32      -7.062   5.337  -1.579  1.00  0.00
ATOM    577  N   ILE    33      -9.244   4.703  -1.469  1.00  0.00
ATOM    578  H   ILE    33      -9.884   3.972  -1.745  1.00  0.00
ATOM    579  CA  ILE    33      -9.800   5.936  -0.904  1.00  0.00
ATOM    580  HA  ILE    33      -9.342   6.827  -1.332  1.00  0.00
ATOM    581  CB  ILE    33     -11.350   6.009  -1.086  1.00  0.00
ATOM    582  HB  ILE    33     -11.734   5.018  -0.843  1.00  0.00
ATOM    583  CG2 ILE    33     -12.077   7.069  -0.225  1.00  0.00
ATOM    584 HG21 ILE    33     -11.694   8.060  -0.468  1.00  0.00
ATOM    585 HG22 ILE    33     -13.147   7.033  -0.430  1.00  0.00
ATOM    586 HG23 ILE    33     -11.903   6.862   0.831  1.00  0.00
ATOM    587  CG1 ILE    33     -11.706   6.225  -2.577  1.00  0.00
ATOM    588 HG12 ILE    33     -11.523   7.276  -2.802  1.00  0.00
ATOM    589 HG13 ILE    33     -11.028   5.605  -3.163  1.00  0.00
ATOM    590  CD1 ILE    33     -13.159   5.871  -2.932  1.00  0.00
ATOM    591 HD11 ILE    33     -13.838   6.491  -2.347  1.00  0.00
ATOM    592 HD12 ILE    33     -13.328   6.050  -3.994  1.00  0.00
ATOM    593 HD13 ILE    33     -13.343   4.820  -2.707  1.00  0.00
ATOM    594  C   ILE    33      -9.420   6.127   0.579  1.00  0.00
ATOM    595  O   ILE    33      -9.029   7.234   0.941  1.00  0.00
ATOM    596  N   LEU    34      -9.505   5.058   1.395  1.00  0.00
ATOM    597  H   LEU    34      -9.917   4.217   1.017  1.00  0.00
ATOM    598  CA  LEU    34      -9.110   5.065   2.810  1.00  0.00
ATOM    599  HA  LEU    34      -9.617   5.877   3.331  1.00  0.00
ATOM    600  CB  LEU    34      -9.494   3.727   3.486  1.00  0.00
ATOM    601  HB2 LEU    34      -9.237   3.000   2.715  1.00  0.00
ATOM    602  HB3 LEU    34      -8.889   3.544   4.374  1.00  0.00
ATOM    603  CG  LEU    34     -10.991   3.589   3.845  1.00  0.00
ATOM    604  HG  LEU    34     -11.588   3.863   2.975  1.00  0.00
ATOM    605  CD1 LEU    34     -11.323   2.142   4.260  1.00  0.00
ATOM    606 HD11 LEU    34     -10.726   1.867   5.130  1.00  0.00
ATOM    607 HD12 LEU    34     -12.382   2.069   4.508  1.00  0.00
ATOM    608 HD13 LEU    34     -11.096   1.466   3.436  1.00  0.00
ATOM    609  CD2 LEU    34     -11.447   4.605   4.912  1.00  0.00
ATOM    610 HD21 LEU    34     -11.286   5.618   4.542  1.00  0.00
ATOM    611 HD22 LEU    34     -12.506   4.460   5.123  1.00  0.00
ATOM    612 HD23 LEU    34     -10.871   4.456   5.826  1.00  0.00
ATOM    613  C   LEU    34      -7.610   5.347   3.004  1.00  0.00
ATOM    614  O   LEU    34      -7.264   6.153   3.867  1.00  0.00
ATOM    615  N   LEU    35      -6.761   4.712   2.178  1.00  0.00
ATOM    616  H   LEU    35      -7.150   3.999   1.578  1.00  0.00
ATOM    617  CA  LEU    35      -5.314   4.926   2.153  1.00  0.00
ATOM    618  HA  LEU    35      -4.917   4.897   3.168  1.00  0.00
ATOM    619  CB  LEU    35      -4.624   3.821   1.321  1.00  0.00
ATOM    620  HB2 LEU    35      -5.281   3.758   0.453  1.00  0.00
ATOM    621  HB3 LEU    35      -3.628   4.128   1.001  1.00  0.00
ATOM    622  CG  LEU    35      -4.541   2.437   2.005  1.00  0.00
ATOM    623  HG  LEU    35      -5.536   2.154   2.349  1.00  0.00
ATOM    624  CD1 LEU    35      -4.014   1.371   1.021  1.00  0.00
ATOM    625 HD11 LEU    35      -3.019   1.653   0.677  1.00  0.00
ATOM    626 HD12 LEU    35      -3.964   0.405   1.524  1.00  0.00
ATOM    627 HD13 LEU    35      -4.687   1.301   0.166  1.00  0.00
ATOM    628  CD2 LEU    35      -3.726   2.466   3.315  1.00  0.00
ATOM    629 HD21 LEU    35      -4.191   3.157   4.018  1.00  0.00
ATOM    630 HD22 LEU    35      -3.702   1.467   3.751  1.00  0.00
ATOM    631 HD23 LEU    35      -2.708   2.794   3.103  1.00  0.00
ATOM    632  C   LEU    35      -4.925   6.318   1.626  1.00  0.00
ATOM    633  O   LEU    35      -3.973   6.887   2.154  1.00  0.00
ATOM    634  N   ALA    36      -5.662   6.855   0.636  1.00  0.00
ATOM    635  H   ALA    36      -6.352   6.262   0.198  1.00  0.00
ATOM    636  CA  ALA    36      -5.449   8.198   0.086  1.00  0.00
ATOM    637  HA  ALA    36      -4.377   8.279  -0.093  1.00  0.00
ATOM    638  CB  ALA    36      -6.182   8.338  -1.256  1.00  0.00
ATOM    639  HB1 ALA    36      -7.257   8.268  -1.092  1.00  0.00
ATOM    640  HB2 ALA    36      -5.945   9.304  -1.701  1.00  0.00
ATOM    641  HB3 ALA    36      -5.865   7.541  -1.929  1.00  0.00
ATOM    642  C   ALA    36      -5.836   9.335   1.046  1.00  0.00
ATOM    643  O   ALA    36      -5.218  10.395   0.975  1.00  0.00
ATOM    644  N   LEU    37      -6.815   9.092   1.934  1.00  0.00
ATOM    645  H   LEU    37      -7.343   8.239   1.820  1.00  0.00
ATOM    646  CA  LEU    37      -7.202  10.010   3.008  1.00  0.00
ATOM    647  HA  LEU    37      -7.162  11.041   2.657  1.00  0.00
ATOM    648  CB  LEU    37      -8.647   9.697   3.459  1.00  0.00
ATOM    649  HB2 LEU    37      -8.626   8.609   3.523  1.00  0.00
ATOM    650  HB3 LEU    37      -8.868  10.114   4.441  1.00  0.00
ATOM    651  CG  LEU    37      -9.740  10.133   2.456  1.00  0.00
ATOM    652  HG  LEU    37      -9.456   9.794   1.460  1.00  0.00
ATOM    653  CD1 LEU    37     -11.110   9.531   2.833  1.00  0.00
ATOM    654 HD11 LEU    37     -11.395   9.870   3.829  1.00  0.00
ATOM    655 HD12 LEU    37     -11.860   9.854   2.111  1.00  0.00
ATOM    656 HD13 LEU    37     -11.044   8.443   2.826  1.00  0.00
ATOM    657  CD2 LEU    37      -9.805  11.665   2.280  1.00  0.00
ATOM    658 HD21 LEU    37      -8.847  12.030   1.910  1.00  0.00
ATOM    659 HD22 LEU    37     -10.589  11.916   1.565  1.00  0.00
ATOM    660 HD23 LEU    37     -10.025  12.132   3.240  1.00  0.00
ATOM    661  C   LEU    37      -6.237   9.944   4.205  1.00  0.00
ATOM    662  O   LEU    37      -6.005  10.977   4.832  1.00  0.00
ATOM    663  N   GLY    38      -5.694   8.747   4.499  1.00  0.00
ATOM    664  H   GLY    38      -5.946   7.963   3.914  1.00  0.00
ATOM    665  CA  GLY    38      -4.766   8.516   5.608  1.00  0.00
ATOM    666  HA2 GLY    38      -5.144   9.016   6.500  1.00  0.00
ATOM    667  HA3 GLY    38      -4.694   7.445   5.796  1.00  0.00
ATOM    668  C   GLY    38      -3.368   9.062   5.283  1.00  0.00
ATOM    669  O   GLY    38      -2.764   9.729   6.123  1.00  0.00
ATOM    670  N   SER    39      -2.878   8.806   4.058  1.00  0.00
ATOM    671  H   SER    39      -3.376   8.119   3.511  1.00  0.00
ATOM    672  CA  SER    39      -1.642   9.366   3.510  1.00  0.00
ATOM    673  HA  SER    39      -0.895   9.488   4.295  1.00  0.00
ATOM    674  CB  SER    39      -1.082   8.395   2.440  1.00  0.00
ATOM    675  HB2 SER    39      -0.033   8.647   2.285  1.00  0.00
ATOM    676  HB3 SER    39      -1.156   7.385   2.843  1.00  0.00
ATOM    677  OG  SER    39      -1.770   8.462   1.206  1.00  0.00
ATOM    678  HG  SER    39      -1.379   7.841   0.587  1.00  0.00
ATOM    679  C   SER    39      -1.867  10.790   2.963  1.00  0.00
ATOM    680  O   SER    39      -3.008  11.216   2.787  1.00  0.00
ATOM    681  N   GLN    40      -0.756  11.484   2.679  1.00  0.00
ATOM    682  H   GLN    40       0.121  11.105   3.007  1.00  0.00
ATOM    683  CA  GLN    40      -0.744  12.797   2.024  1.00  0.00
ATOM    684  HA  GLN    40      -1.727  13.265   2.084  1.00  0.00
ATOM    685  CB  GLN    40       0.280  13.705   2.744  1.00  0.00
ATOM    686  HB2 GLN    40       1.251  13.217   2.660  1.00  0.00
ATOM    687  HB3 GLN    40       0.301  14.651   2.202  1.00  0.00
ATOM    688  CG  GLN    40      -0.035  13.972   4.234  1.00  0.00
ATOM    689  HG2 GLN    40       0.022  13.024   4.768  1.00  0.00
ATOM    690  HG3 GLN    40       0.716  14.656   4.629  1.00  0.00
ATOM    691  CD  GLN    40      -1.422  14.581   4.464  1.00  0.00
ATOM    692  OE1 GLN    40      -1.741  15.631   3.912  1.00  0.00
ATOM    693  NE2 GLN    40      -2.250  13.928   5.283  1.00  0.00
ATOM    694 HE21 GLN    40      -3.173  14.296   5.461  1.00  0.00
ATOM    695 HE22 GLN    40      -1.949  13.069   5.721  1.00  0.00
ATOM    696  C   GLN    40      -0.475  12.694   0.508  1.00  0.00
ATOM    697  O   GLN    40      -0.310  13.725  -0.144  1.00  0.00
ATOM    698  N   MET    41      -0.457  11.463  -0.028  1.00  0.00
ATOM    699  H   MET    41      -0.541  10.693   0.621  1.00  0.00
ATOM    700  CA  MET    41      -0.300  11.158  -1.447  1.00  0.00
ATOM    701  HA  MET    41       0.320  11.909  -1.936  1.00  0.00
ATOM    702  CB  MET    41       0.390   9.784  -1.583  1.00  0.00
ATOM    703  HB2 MET    41      -0.301   9.043  -1.181  1.00  0.00
ATOM    704  HB3 MET    41       0.533   9.607  -2.649  1.00  0.00
ATOM    705  CG  MET    41       1.743   9.670  -0.858  1.00  0.00
ATOM    706  HG2 MET    41       2.389  10.461  -1.238  1.00  0.00
ATOM    707  HG3 MET    41       1.563   9.828   0.205  1.00  0.00
ATOM    708  SD  MET    41       2.561   8.068  -1.093  1.00  0.00
ATOM    709  CE  MET    41       3.431   8.384  -2.650  1.00  0.00
ATOM    710  HE1 MET    41       4.120   9.218  -2.519  1.00  0.00
ATOM    711  HE2 MET    41       3.989   7.494  -2.942  1.00  0.00
ATOM    712  HE3 MET    41       2.708   8.630  -3.427  1.00  0.00
ATOM    713  C   MET    41      -1.671  11.147  -2.147  1.00  0.00
ATOM    714  O   MET    41      -2.677  10.804  -1.523  1.00  0.00
ATOM    715  N   THR    42      -1.674  11.492  -3.446  1.00  0.00
ATOM    716  H   THR    42      -0.799  11.809  -3.840  1.00  0.00
ATOM    717  CA  THR    42      -2.859  11.462  -4.315  1.00  0.00
ATOM    718  HA  THR    42      -3.733  11.946  -3.878  1.00  0.00
ATOM    719  CB  THR    42      -2.564  12.120  -5.695  1.00  0.00
ATOM    720  HB  THR    42      -3.499  12.138  -6.255  1.00  0.00
ATOM    721  CG2 THR    42      -2.004  13.547  -5.587  1.00  0.00
ATOM    722 HG21 THR    42      -1.069  13.529  -5.028  1.00  0.00
ATOM    723 HG22 THR    42      -1.822  13.943  -6.586  1.00  0.00
ATOM    724 HG23 THR    42      -2.724  14.182  -5.070  1.00  0.00
ATOM    725  OG1 THR    42      -1.706  11.342  -6.511  1.00  0.00
ATOM    726  HG1 THR    42      -1.560  11.795  -7.345  1.00  0.00
ATOM    727  C   THR    42      -3.362  10.023  -4.570  1.00  0.00
ATOM    728  O   THR    42      -2.617   9.066  -4.357  1.00  0.00
ATOM    729  N   LEU    43      -4.615   9.901  -5.043  1.00  0.00
ATOM    730  H   LEU    43      -5.177  10.739  -5.092  1.00  0.00
ATOM    731  CA  LEU    43      -5.249   8.619  -5.367  1.00  0.00
ATOM    732  HA  LEU    43      -5.213   7.955  -4.503  1.00  0.00
ATOM    733  CB  LEU    43      -6.730   8.845  -5.755  1.00  0.00
ATOM    734  HB2 LEU    43      -7.117   9.367  -4.880  1.00  0.00
ATOM    735  HB3 LEU    43      -6.811   9.492  -6.629  1.00  0.00
ATOM    736  CG  LEU    43      -7.553   7.553  -5.991  1.00  0.00
ATOM    737  HG  LEU    43      -7.100   7.003  -6.816  1.00  0.00
ATOM    738  CD1 LEU    43      -7.584   6.661  -4.735  1.00  0.00
ATOM    739 HD11 LEU    43      -8.037   7.210  -3.910  1.00  0.00
ATOM    740 HD12 LEU    43      -8.170   5.765  -4.939  1.00  0.00
ATOM    741 HD13 LEU    43      -6.567   6.376  -4.466  1.00  0.00
ATOM    742  CD2 LEU    43      -8.972   7.874  -6.501  1.00  0.00
ATOM    743 HD21 LEU    43      -8.906   8.418  -7.443  1.00  0.00
ATOM    744 HD22 LEU    43      -9.522   6.946  -6.656  1.00  0.00
ATOM    745 HD23 LEU    43      -9.493   8.486  -5.765  1.00  0.00
ATOM    746  C   LEU    43      -4.493   7.814  -6.440  1.00  0.00
ATOM    747  O   LEU    43      -4.390   6.602  -6.286  1.00  0.00
ATOM    748  N   VAL    44      -3.956   8.493  -7.471  1.00  0.00
ATOM    749  H   VAL    44      -4.160   9.480  -7.532  1.00  0.00
ATOM    750  CA  VAL    44      -3.153   7.882  -8.534  1.00  0.00
ATOM    751  HA  VAL    44      -3.618   6.986  -8.945  1.00  0.00
ATOM    752  CB  VAL    44      -2.878   8.879  -9.698  1.00  0.00
ATOM    753  HB  VAL    44      -2.489   9.791  -9.245  1.00  0.00
ATOM    754  CG1 VAL    44      -1.885   8.372 -10.769  1.00  0.00
ATOM    755 HG11 VAL    44      -2.274   7.461 -11.223  1.00  0.00
ATOM    756 HG12 VAL    44      -1.758   9.135 -11.537  1.00  0.00
ATOM    757 HG13 VAL    44      -0.922   8.163 -10.303  1.00  0.00
ATOM    758  CG2 VAL    44      -4.192   9.293 -10.384  1.00  0.00
ATOM    759 HG21 VAL    44      -4.846   9.774  -9.657  1.00  0.00
ATOM    760 HG22 VAL    44      -3.976   9.990 -11.194  1.00  0.00
ATOM    761 HG23 VAL    44      -4.686   8.409 -10.788  1.00  0.00
ATOM    762  C   VAL    44      -1.812   7.339  -8.004  1.00  0.00
ATOM    763  O   VAL    44      -1.460   6.210  -8.340  1.00  0.00
ATOM    764  N   GLN    45      -1.127   8.126  -7.156  1.00  0.00
ATOM    765  H   GLN    45      -1.456   9.074  -7.038  1.00  0.00
ATOM    766  CA  GLN    45       0.099   7.726  -6.465  1.00  0.00
ATOM    767  HA  GLN    45       0.846   7.410  -7.193  1.00  0.00
ATOM    768  CB  GLN    45       0.670   8.899  -5.654  1.00  0.00
ATOM    769  HB2 GLN    45      -0.165   9.367  -5.132  1.00  0.00
ATOM    770  HB3 GLN    45       1.364   8.480  -4.926  1.00  0.00
ATOM    771  CG  GLN    45       1.396   9.952  -6.505  1.00  0.00
ATOM    772  HG2 GLN    45       2.274   9.501  -6.968  1.00  0.00
ATOM    773  HG3 GLN    45       0.729  10.328  -7.281  1.00  0.00
ATOM    774  CD  GLN    45       1.849  11.127  -5.640  1.00  0.00
ATOM    775  OE1 GLN    45       1.027  11.785  -5.005  1.00  0.00
ATOM    776  NE2 GLN    45       3.154  11.402  -5.615  1.00  0.00
ATOM    777 HE21 GLN    45       3.494  12.171  -5.055  1.00  0.00
ATOM    778 HE22 GLN    45       3.796  10.840  -6.156  1.00  0.00
ATOM    779  C   GLN    45      -0.091   6.505  -5.559  1.00  0.00
ATOM    780  O   GLN    45       0.694   5.568  -5.669  1.00  0.00
ATOM    781  N   VAL    46      -1.142   6.527  -4.722  1.00  0.00
ATOM    782  H   VAL    46      -1.660   7.391  -4.653  1.00  0.00
ATOM    783  CA  VAL    46      -1.518   5.422  -3.842  1.00  0.00
ATOM    784  HA  VAL    46      -0.663   5.023  -3.296  1.00  0.00
ATOM    785  CB  VAL    46      -2.617   5.831  -2.817  1.00  0.00
ATOM    786  HB  VAL    46      -3.371   6.376  -3.384  1.00  0.00
ATOM    787  CG1 VAL    46      -3.291   4.674  -2.044  1.00  0.00
ATOM    788 HG11 VAL    46      -2.538   4.128  -1.476  1.00  0.00
ATOM    789 HG12 VAL    46      -4.038   5.079  -1.361  1.00  0.00
ATOM    790 HG13 VAL    46      -3.774   3.998  -2.749  1.00  0.00
ATOM    791  CG2 VAL    46      -2.043   6.835  -1.807  1.00  0.00
ATOM    792 HG21 VAL    46      -1.696   7.723  -2.334  1.00  0.00
ATOM    793 HG22 VAL    46      -2.817   7.116  -1.093  1.00  0.00
ATOM    794 HG23 VAL    46      -1.208   6.379  -1.275  1.00  0.00
ATOM    795  C   VAL    46      -1.964   4.176  -4.623  1.00  0.00
ATOM    796  O   VAL    46      -1.558   3.093  -4.231  1.00  0.00
ATOM    797  N   SER    47      -2.736   4.336  -5.712  1.00  0.00
ATOM    798  H   SER    47      -3.071   5.271  -5.893  1.00  0.00
ATOM    799  CA  SER    47      -3.216   3.248  -6.569  1.00  0.00
ATOM    800  HA  SER    47      -3.650   2.452  -5.964  1.00  0.00
ATOM    801  CB  SER    47      -4.302   3.791  -7.524  1.00  0.00
ATOM    802  HB2 SER    47      -5.123   4.167  -6.914  1.00  0.00
ATOM    803  HB3 SER    47      -3.865   4.613  -8.091  1.00  0.00
ATOM    804  OG  SER    47      -4.790   2.809  -8.418  1.00  0.00
ATOM    805  HG  SER    47      -5.459   3.198  -8.986  1.00  0.00
ATOM    806  C   SER    47      -2.088   2.523  -7.327  1.00  0.00
ATOM    807  O   SER    47      -2.074   1.293  -7.330  1.00  0.00
ATOM    808  N   ASN    48      -1.169   3.289  -7.945  1.00  0.00
ATOM    809  H   ASN    48      -1.316   4.288  -7.938  1.00  0.00
ATOM    810  CA  ASN    48      -0.016   2.760  -8.684  1.00  0.00
ATOM    811  HA  ASN    48      -0.338   1.930  -9.313  1.00  0.00
ATOM    812  CB  ASN    48       0.617   3.847  -9.586  1.00  0.00
ATOM    813  HB2 ASN    48       0.895   4.687  -8.949  1.00  0.00
ATOM    814  HB3 ASN    48       1.516   3.401 -10.011  1.00  0.00
ATOM    815  CG  ASN    48      -0.260   4.370 -10.733  1.00  0.00
ATOM    816  OD1 ASN    48      -0.050   5.487 -11.196  1.00  0.00
ATOM    817  ND2 ASN    48      -1.224   3.583 -11.219  1.00  0.00
ATOM    818 HD21 ASN    48      -1.809   3.913 -11.973  1.00  0.00
ATOM    819 HD22 ASN    48      -1.363   2.661 -10.830  1.00  0.00
ATOM    820  C   ASN    48       1.045   2.173  -7.744  1.00  0.00
ATOM    821  O   ASN    48       1.575   1.106  -8.056  1.00  0.00
ATOM    822  N   TRP    49       1.299   2.840  -6.600  1.00  0.00
ATOM    823  H   TRP    49       0.945   3.782  -6.510  1.00  0.00
ATOM    824  CA  TRP    49       2.144   2.312  -5.529  1.00  0.00
ATOM    825  HA  TRP    49       3.101   2.005  -5.950  1.00  0.00
ATOM    826  CB  TRP    49       2.404   3.363  -4.424  1.00  0.00
ATOM    827  HB2 TRP    49       2.920   4.173  -4.940  1.00  0.00
ATOM    828  HB3 TRP    49       1.491   3.746  -3.968  1.00  0.00
ATOM    829  CG  TRP    49       3.302   2.931  -3.294  1.00  0.00
ATOM    830  CD1 TRP    49       4.638   3.138  -3.237  1.00  0.00
ATOM    831  HD1 TRP    49       5.089   3.715  -4.045  1.00  0.00
ATOM    832  NE1 TRP    49       5.155   2.538  -2.106  1.00  0.00
ATOM    833  HE1 TRP    49       6.136   2.576  -1.867  1.00  0.00
ATOM    834  CE2 TRP    49       4.179   1.884  -1.383  1.00  0.00
ATOM    835  CZ2 TRP    49       4.203   1.112  -0.207  1.00  0.00
ATOM    836  HZ2 TRP    49       5.163   1.017   0.300  1.00  0.00
ATOM    837  CH2 TRP    49       3.012   0.515   0.245  1.00  0.00
ATOM    838  HH2 TRP    49       2.997  -0.108   1.139  1.00  0.00
ATOM    839  CZ3 TRP    49       1.813   0.721  -0.464  1.00  0.00
ATOM    840  HZ3 TRP    49       0.879   0.255  -0.150  1.00  0.00
ATOM    841  CE3 TRP    49       1.791   1.542  -1.607  1.00  0.00
ATOM    842  HE3 TRP    49       0.817   1.670  -2.078  1.00  0.00
ATOM    843  CD2 TRP    49       2.977   2.124  -2.117  1.00  0.00
ATOM    844  C   TRP    49       1.551   1.030  -4.940  1.00  0.00
ATOM    845  O   TRP    49       2.310   0.099  -4.720  1.00  0.00
ATOM    846  N   PHE    50       0.227   0.990  -4.721  1.00  0.00
ATOM    847  H   PHE    50      -0.286   1.850  -4.850  1.00  0.00
ATOM    848  CA  PHE    50      -0.480  -0.162  -4.171  1.00  0.00
ATOM    849  HA  PHE    50       0.050  -0.533  -3.294  1.00  0.00
ATOM    850  CB  PHE    50      -1.912   0.225  -3.754  1.00  0.00
ATOM    851  HB2 PHE    50      -1.745   0.976  -2.982  1.00  0.00
ATOM    852  HB3 PHE    50      -2.546   0.643  -4.536  1.00  0.00
ATOM    853  CG  PHE    50      -2.700  -0.888  -3.109  1.00  0.00
ATOM    854  CD1 PHE    50      -2.386  -1.252  -1.785  1.00  0.00
ATOM    855  HD1 PHE    50      -1.665  -0.669  -1.212  1.00  0.00
ATOM    856  CE1 PHE    50      -2.995  -2.352  -1.213  1.00  0.00
ATOM    857  HE1 PHE    50      -2.763  -2.632  -0.185  1.00  0.00
ATOM    858  CZ  PHE    50      -3.901  -3.099  -1.946  1.00  0.00
ATOM    859  HZ  PHE    50      -4.373  -3.962  -1.477  1.00  0.00
ATOM    860  CE2 PHE    50      -4.212  -2.764  -3.260  1.00  0.00
ATOM    861  HE2 PHE    50      -4.934  -3.359  -3.819  1.00  0.00
ATOM    862  CD2 PHE    50      -3.603  -1.672  -3.858  1.00  0.00
ATOM    863  HD2 PHE    50      -3.823  -1.426  -4.897  1.00  0.00
ATOM    864  C   PHE    50      -0.447  -1.381  -5.098  1.00  0.00
ATOM    865  O   PHE    50      -0.256  -2.483  -4.598  1.00  0.00
ATOM    866  N   ALA    51      -0.574  -1.163  -6.417  1.00  0.00
ATOM    867  H   ALA    51      -0.851  -0.238  -6.714  1.00  0.00
ATOM    868  CA  ALA    51      -0.428  -2.202  -7.433  1.00  0.00
ATOM    869  HA  ALA    51      -1.127  -3.002  -7.188  1.00  0.00
ATOM    870  CB  ALA    51      -0.793  -1.637  -8.813  1.00  0.00
ATOM    871  HB1 ALA    51      -0.096  -0.841  -9.076  1.00  0.00
ATOM    872  HB2 ALA    51      -0.735  -2.431  -9.558  1.00  0.00
ATOM    873  HB3 ALA    51      -1.807  -1.238  -8.786  1.00  0.00
ATOM    874  C   ALA    51       0.978  -2.821  -7.435  1.00  0.00
ATOM    875  O   ALA    51       1.083  -4.042  -7.373  1.00  0.00
ATOM    876  N   ASN    52       2.025  -1.977  -7.457  1.00  0.00
ATOM    877  H   ASN    52       1.834  -0.991  -7.562  1.00  0.00
ATOM    878  CA  ASN    52       3.423  -2.417  -7.445  1.00  0.00
ATOM    879  HA  ASN    52       3.551  -3.250  -8.137  1.00  0.00
ATOM    880  CB  ASN    52       4.367  -1.267  -7.875  1.00  0.00
ATOM    881  HB2 ASN    52       4.211  -0.427  -7.198  1.00  0.00
ATOM    882  HB3 ASN    52       5.382  -1.646  -7.755  1.00  0.00
ATOM    883  CG  ASN    52       4.196  -0.771  -9.319  1.00  0.00
ATOM    884  OD1 ASN    52       4.545   0.367  -9.620  1.00  0.00
ATOM    885  ND2 ASN    52       3.690  -1.607 -10.232  1.00  0.00
ATOM    886 HD21 ASN    52       3.571  -1.296 -11.186  1.00  0.00
ATOM    887 HD22 ASN    52       3.429  -2.545  -9.964  1.00  0.00
ATOM    888  C   ASN    52       3.846  -3.000  -6.089  1.00  0.00
ATOM    889  O   ASN    52       4.397  -4.094  -6.077  1.00  0.00
ATOM    890  N   ALA    53       3.567  -2.294  -4.981  1.00  0.00
ATOM    891  H   ALA    53       3.160  -1.379  -5.114  1.00  0.00
ATOM    892  CA  ALA    53       3.904  -2.711  -3.621  1.00  0.00
ATOM    893  HA  ALA    53       4.975  -2.916  -3.629  1.00  0.00
ATOM    894  CB  ALA    53       3.627  -1.586  -2.614  1.00  0.00
ATOM    895  HB1 ALA    53       2.558  -1.376  -2.588  1.00  0.00
ATOM    896  HB2 ALA    53       3.960  -1.894  -1.623  1.00  0.00
ATOM    897  HB3 ALA    53       4.166  -0.688  -2.915  1.00  0.00
ATOM    898  C   ALA    53       3.197  -4.000  -3.196  1.00  0.00
ATOM    899  O   ALA    53       3.855  -4.835  -2.594  1.00  0.00
ATOM    900  N   ARG    54       1.917  -4.192  -3.554  1.00  0.00
ATOM    901  H   ARG    54       1.400  -3.418  -3.947  1.00  0.00
ATOM    902  CA  ARG    54       1.206  -5.449  -3.309  1.00  0.00
ATOM    903  HA  ARG    54       1.331  -5.750  -2.269  1.00  0.00
ATOM    904  CB  ARG    54      -0.290  -5.277  -3.592  1.00  0.00
ATOM    905  HB2 ARG    54      -0.634  -4.452  -2.968  1.00  0.00
ATOM    906  HB3 ARG    54      -0.381  -5.000  -4.642  1.00  0.00
ATOM    907  CG  ARG    54      -1.147  -6.519  -3.315  1.00  0.00
ATOM    908  HG2 ARG    54      -0.697  -7.381  -3.808  1.00  0.00
ATOM    909  HG3 ARG    54      -1.185  -6.695  -2.240  1.00  0.00
ATOM    910  CD  ARG    54      -2.561  -6.311  -3.846  1.00  0.00
ATOM    911  HD2 ARG    54      -3.034  -5.503  -3.288  1.00  0.00
ATOM    912  HD3 ARG    54      -2.507  -6.040  -4.901  1.00  0.00
ATOM    913  NE  ARG    54      -3.383  -7.518  -3.712  1.00  0.00
ATOM    914  HE  ARG    54      -3.829  -7.584  -2.808  1.00  0.00
ATOM    915  CZ  ARG    54      -3.612  -8.486  -4.611  1.00  0.00
ATOM    916  NH1 ARG    54      -4.506  -9.436  -4.311  1.00  0.00
ATOM    917 HH11 ARG    54      -4.988  -9.409  -3.424  1.00  0.00
ATOM    918 HH12 ARG    54      -4.694 -10.175  -4.973  1.00  0.00
ATOM    919  NH2 ARG    54      -2.990  -8.519  -5.798  1.00  0.00
ATOM    920 HH21 ARG    54      -2.325  -7.797  -6.036  1.00  0.00
ATOM    921 HH22 ARG    54      -3.190  -9.265  -6.449  1.00  0.00
ATOM    922  C   ARG    54       1.787  -6.623  -4.114  1.00  0.00
ATOM    923  O   ARG    54       1.980  -7.684  -3.534  1.00  0.00
ATOM    924  N   ARG    55       2.099  -6.416  -5.406  1.00  0.00
ATOM    925  H   ARG    55       1.822  -5.538  -5.821  1.00  0.00
ATOM    926  CA  ARG    55       2.755  -7.416  -6.262  1.00  0.00
ATOM    927  HA  ARG    55       2.225  -8.367  -6.204  1.00  0.00
ATOM    928  CB  ARG    55       2.743  -6.934  -7.726  1.00  0.00
ATOM    929  HB2 ARG    55       3.167  -5.930  -7.729  1.00  0.00
ATOM    930  HB3 ARG    55       3.396  -7.606  -8.283  1.00  0.00
ATOM    931  CG  ARG    55       1.355  -6.906  -8.386  1.00  0.00
ATOM    932  HG2 ARG    55       0.994  -7.929  -8.488  1.00  0.00
ATOM    933  HG3 ARG    55       0.674  -6.343  -7.748  1.00  0.00
ATOM    934  CD  ARG    55       1.422  -6.245  -9.774  1.00  0.00
ATOM    935  HD2 ARG    55       1.945  -5.293  -9.679  1.00  0.00
ATOM    936  HD3 ARG    55       1.980  -6.900 -10.442  1.00  0.00
ATOM    937  NE  ARG    55       0.093  -5.997 -10.358  1.00  0.00
ATOM    938  HE  ARG    55      -0.685  -6.321  -9.802  1.00  0.00
ATOM    939  CZ  ARG    55      -0.165  -5.393 -11.535  1.00  0.00
ATOM    940  NH1 ARG    55      -1.438  -5.244 -11.923  1.00  0.00
ATOM    941 HH11 ARG    55      -2.185  -5.583 -11.334  1.00  0.00
ATOM    942 HH12 ARG    55      -1.645  -4.793 -12.803  1.00  0.00
ATOM    943  NH2 ARG    55       0.811  -4.935 -12.334  1.00  0.00
ATOM    944 HH21 ARG    55       1.777  -5.039 -12.057  1.00  0.00
ATOM    945 HH22 ARG    55       0.575  -4.488 -13.209  1.00  0.00
ATOM    946  C   ARG    55       4.202  -7.755  -5.843  1.00  0.00
ATOM    947  O   ARG    55       4.748  -8.710  -6.392  1.00  0.00
ATOM    948  N   ARG    56       4.789  -6.982  -4.912  1.00  0.00
ATOM    949  H   ARG    56       4.240  -6.205  -4.574  1.00  0.00
ATOM    950  CA  ARG    56       6.150  -7.145  -4.400  1.00  0.00
ATOM    951  HA  ARG    56       6.677  -7.927  -4.946  1.00  0.00
ATOM    952  CB  ARG    56       6.907  -5.816  -4.590  1.00  0.00
ATOM    953  HB2 ARG    56       6.312  -5.032  -4.122  1.00  0.00
ATOM    954  HB3 ARG    56       7.861  -5.907  -4.070  1.00  0.00
ATOM    955  CG  ARG    56       7.159  -5.457  -6.067  1.00  0.00
ATOM    956  HG2 ARG    56       7.758  -6.260  -6.498  1.00  0.00
ATOM    957  HG3 ARG    56       6.188  -5.423  -6.562  1.00  0.00
ATOM    958  CD  ARG    56       7.884  -4.112  -6.266  1.00  0.00
ATOM    959  HD2 ARG    56       7.791  -3.815  -7.311  1.00  0.00
ATOM    960  HD3 ARG    56       7.411  -3.362  -5.632  1.00  0.00
ATOM    961  NE  ARG    56       9.317  -4.187  -5.922  1.00  0.00
ATOM    962  HE  ARG    56       9.639  -5.133  -5.773  1.00  0.00
ATOM    963  CZ  ARG    56      10.201  -3.181  -5.796  1.00  0.00
ATOM    964  NH1 ARG    56      11.485  -3.475  -5.561  1.00  0.00
ATOM    965 HH11 ARG    56      11.773  -4.440  -5.482  1.00  0.00
ATOM    966 HH12 ARG    56      12.161  -2.731  -5.464  1.00  0.00
ATOM    967  NH2 ARG    56       9.842  -1.894  -5.903  1.00  0.00
ATOM    968 HH21 ARG    56       8.878  -1.655  -6.084  1.00  0.00
ATOM    969 HH22 ARG    56      10.538  -1.169  -5.802  1.00  0.00
ATOM    970  C   ARG    56       6.186  -7.573  -2.919  1.00  0.00
ATOM    971  O   ARG    56       7.192  -8.153  -2.509  1.00  0.00
ATOM    972  N   LEU    57       5.114  -7.310  -2.152  1.00  0.00
ATOM    973  H   LEU    57       4.331  -6.849  -2.594  1.00  0.00
ATOM    974  CA  LEU    57       5.025  -7.612  -0.723  1.00  0.00
ATOM    975  HA  LEU    57       6.010  -7.883  -0.342  1.00  0.00
ATOM    976  CB  LEU    57       4.513  -6.383   0.062  1.00  0.00
ATOM    977  HB2 LEU    57       3.579  -6.162  -0.454  1.00  0.00
ATOM    978  HB3 LEU    57       4.300  -6.673   1.091  1.00  0.00
ATOM    979  CG  LEU    57       5.412  -5.129   0.058  1.00  0.00
ATOM    980  HG  LEU    57       5.745  -4.926  -0.960  1.00  0.00
ATOM    981  CD1 LEU    57       4.622  -3.921   0.589  1.00  0.00
ATOM    982 HD11 LEU    57       4.289  -4.123   1.607  1.00  0.00
ATOM    983 HD12 LEU    57       5.261  -3.038   0.584  1.00  0.00
ATOM    984 HD13 LEU    57       3.755  -3.745  -0.048  1.00  0.00
ATOM    985  CD2 LEU    57       6.723  -5.331   0.837  1.00  0.00
ATOM    986 HD21 LEU    57       7.290  -6.147   0.390  1.00  0.00
ATOM    987 HD22 LEU    57       7.314  -4.416   0.799  1.00  0.00
ATOM    988 HD23 LEU    57       6.496  -5.573   1.875  1.00  0.00
ATOM    989  C   LEU    57       4.100  -8.805  -0.440  1.00  0.00
ATOM    990  O   LEU    57       4.359  -9.499   0.543  1.00  0.00
ATOM    991  N   LYS    58       3.046  -9.030  -1.256  1.00  0.00
ATOM    992  H   LYS    58       2.841  -8.337  -1.961  1.00  0.00
ATOM    993  CA  LYS    58       2.107 -10.147  -1.084  1.00  0.00
ATOM    994  HA  LYS    58       1.749 -10.141  -0.055  1.00  0.00
ATOM    995  CB  LYS    58       0.884 -10.069  -2.035  1.00  0.00
ATOM    996  HB2 LYS    58       0.390  -9.113  -1.860  1.00  0.00
ATOM    997  HB3 LYS    58       1.258 -10.102  -3.058  1.00  0.00
ATOM    998  CG  LYS    58      -0.126 -11.217  -1.819  1.00  0.00
ATOM    999  HG2 LYS    58       0.424 -12.144  -1.982  1.00  0.00
ATOM   1000  HG3 LYS    58      -0.437 -11.159  -0.776  1.00  0.00
ATOM   1001  CD  LYS    58      -1.364 -11.192  -2.724  1.00  0.00
ATOM   1002  HD2 LYS    58      -1.884 -10.242  -2.597  1.00  0.00
ATOM   1003  HD3 LYS    58      -1.053 -11.299  -3.763  1.00  0.00
ATOM   1004  CE  LYS    58      -2.310 -12.348  -2.350  1.00  0.00
ATOM   1005  HE2 LYS    58      -1.725 -13.267  -2.354  1.00  0.00
ATOM   1006  HE3 LYS    58      -2.680 -12.158  -1.342  1.00  0.00
ATOM   1007  NZ  LYS    58      -3.446 -12.487  -3.270  1.00  0.00
ATOM   1008  HZ1 LYS    58      -3.103 -12.663  -4.204  1.00  0.00
ATOM   1009  HZ2 LYS    58      -4.027 -13.258  -2.973  1.00  0.00
ATOM   1010  HZ3 LYS    58      -3.989 -11.635  -3.266  1.00  0.00
ATOM   1011  C   LYS    58       2.826 -11.494  -1.195  1.00  0.00
ATOM   1012  O   LYS    58       2.710 -12.285  -0.270  1.00  0.00
ATOM   1013  N   ASN    59       3.602 -11.696  -2.271  1.00  0.00
ATOM   1014  H   ASN    59       3.525 -11.013  -3.011  1.00  0.00
ATOM   1015  CA  ASN    59       4.474 -12.860  -2.485  1.00  0.00
ATOM   1016  HA  ASN    59       3.875 -13.767  -2.567  1.00  0.00
ATOM   1017  CB  ASN    59       5.278 -12.679  -3.793  1.00  0.00
ATOM   1018  HB2 ASN    59       5.958 -13.519  -3.931  1.00  0.00
ATOM   1019  HB3 ASN    59       4.559 -12.656  -4.612  1.00  0.00
ATOM   1020  CG  ASN    59       6.092 -11.381  -3.819  1.00  0.00
ATOM   1021  OD1 ASN    59       5.553 -10.329  -4.137  1.00  0.00
ATOM   1022  ND2 ASN    59       7.372 -11.439  -3.454  1.00  0.00
ATOM   1023 HD21 ASN    59       7.934 -10.600  -3.461  1.00  0.00
ATOM   1024 HD22 ASN    59       7.774 -12.322  -3.172  1.00  0.00
ATOM   1025  C   ASN    59       5.427 -13.148  -1.308  1.00  0.00
ATOM   1026  O   ASN    59       5.596 -14.308  -0.953  1.00  0.00
ATOM   1027  N   THR    60       6.003 -12.085  -0.719  1.00  0.00
ATOM   1028  H   THR    60       5.780 -11.181  -1.110  1.00  0.00
ATOM   1029  CA  THR    60       6.966 -12.146   0.381  1.00  0.00
ATOM   1030  HA  THR    60       7.650 -12.981   0.232  1.00  0.00
ATOM   1031  CB  THR    60       7.796 -10.830   0.459  1.00  0.00
ATOM   1032  HB  THR    60       7.068 -10.033   0.609  1.00  0.00
ATOM   1033  CG2 THR    60       8.879 -10.749   1.552  1.00  0.00
ATOM   1034 HG21 THR    60       9.608 -11.546   1.402  1.00  0.00
ATOM   1035 HG22 THR    60       9.381  -9.783   1.496  1.00  0.00
ATOM   1036 HG23 THR    60       8.416 -10.861   2.532  1.00  0.00
ATOM   1037  OG1 THR    60       8.464 -10.632  -0.770  1.00  0.00
ATOM   1038  HG1 THR    60       8.978  -9.822  -0.728  1.00  0.00
ATOM   1039  C   THR    60       6.301 -12.424   1.746  1.00  0.00
ATOM   1040  O   THR    60       7.022 -12.708   2.697  1.00  0.00
ATOM   1041  N   VAL    61       4.958 -12.397   1.817  1.00  0.00
ATOM   1042  H   VAL    61       4.462 -12.024   1.020  1.00  0.00
ATOM   1043  CA  VAL    61       4.184 -12.774   3.002  1.00  0.00
ATOM   1044  HA  VAL    61       4.830 -13.035   3.840  1.00  0.00
ATOM   1045  CB  VAL    61       3.240 -11.623   3.443  1.00  0.00
ATOM   1046  HB  VAL    61       2.697 -11.301   2.554  1.00  0.00
ATOM   1047  CG1 VAL    61       2.235 -12.005   4.548  1.00  0.00
ATOM   1048 HG11 VAL    61       2.777 -12.327   5.437  1.00  0.00
ATOM   1049 HG12 VAL    61       1.617 -11.141   4.793  1.00  0.00
ATOM   1050 HG13 VAL    61       1.599 -12.818   4.196  1.00  0.00
ATOM   1051  CG2 VAL    61       4.080 -10.425   3.922  1.00  0.00
ATOM   1052 HG21 VAL    61       4.718 -10.080   3.109  1.00  0.00
ATOM   1053 HG22 VAL    61       3.418  -9.617   4.232  1.00  0.00
ATOM   1054 HG23 VAL    61       4.700 -10.729   4.765  1.00  0.00
ATOM   1055  C   VAL    61       3.401 -14.086   2.779  1.00  0.00
ATOM   1056  O   VAL    61       3.295 -14.872   3.716  1.00  0.00
ATOM   1057  N   ARG    62       2.941 -14.356   1.545  1.00  0.00
ATOM   1058  H   ARG    62       2.995 -13.613   0.863  1.00  0.00
ATOM   1059  CA  ARG    62       2.320 -15.621   1.147  1.00  0.00
ATOM   1060  HA  ARG    62       1.562 -15.905   1.877  1.00  0.00
ATOM   1061  CB  ARG    62       1.647 -15.485  -0.236  1.00  0.00
ATOM   1062  HB2 ARG    62       2.406 -15.070  -0.900  1.00  0.00
ATOM   1063  HB3 ARG    62       1.404 -16.499  -0.553  1.00  0.00
ATOM   1064  CG  ARG    62       0.383 -14.613  -0.295  1.00  0.00
ATOM   1065  HG2 ARG    62       0.712 -13.574  -0.300  1.00  0.00
ATOM   1066  HG3 ARG    62      -0.118 -14.840  -1.236  1.00  0.00
ATOM   1067  CD  ARG    62      -0.590 -14.834   0.866  1.00  0.00
ATOM   1068  HD2 ARG    62      -0.742 -15.903   1.014  1.00  0.00
ATOM   1069  HD3 ARG    62      -0.176 -14.397   1.775  1.00  0.00
ATOM   1070  NE  ARG    62      -1.887 -14.209   0.594  1.00  0.00
ATOM   1071  HE  ARG    62      -1.924 -13.634  -0.235  1.00  0.00
ATOM   1072  CZ  ARG    62      -3.000 -14.343   1.331  1.00  0.00
ATOM   1073  NH1 ARG    62      -4.154 -13.877   0.849  1.00  0.00
ATOM   1074 HH11 ARG    62      -4.176 -13.432  -0.058  1.00  0.00
ATOM   1075 HH12 ARG    62      -5.000 -13.971   1.393  1.00  0.00
ATOM   1076  NH2 ARG    62      -2.993 -14.938   2.530  1.00  0.00
ATOM   1077 HH21 ARG    62      -2.129 -15.303   2.904  1.00  0.00
ATOM   1078 HH22 ARG    62      -3.852 -15.020   3.055  1.00  0.00
ATOM   1079  C   ARG    62       3.301 -16.799   1.111  1.00  0.00
ATOM   1080  O   ARG    62       2.885 -17.902   1.452  1.00  0.00
ATOM   1081  N   GLN    63       4.558 -16.567   0.699  1.00  0.00
ATOM   1082  H   GLN    63       4.746 -15.678   0.257  1.00  0.00
ATOM   1083  CA  GLN    63       5.597 -17.598   0.654  1.00  0.00
ATOM   1084  HA  GLN    63       5.166 -18.533   0.296  1.00  0.00
ATOM   1085  CB  GLN    63       6.743 -17.190  -0.292  1.00  0.00
ATOM   1086  HB2 GLN    63       7.033 -16.167  -0.054  1.00  0.00
ATOM   1087  HB3 GLN    63       7.586 -17.857  -0.112  1.00  0.00
ATOM   1088  CG  GLN    63       6.327 -17.275  -1.781  1.00  0.00
ATOM   1089  HG2 GLN    63       6.111 -18.319  -2.007  1.00  0.00
ATOM   1090  HG3 GLN    63       5.417 -16.685  -1.889  1.00  0.00
ATOM   1091  CD  GLN    63       7.366 -16.761  -2.784  1.00  0.00
ATOM   1092  OE1 GLN    63       7.280 -17.082  -3.967  1.00  0.00
ATOM   1093  NE2 GLN    63       8.341 -15.960  -2.347  1.00  0.00
ATOM   1094 HE21 GLN    63       9.034 -15.613  -2.995  1.00  0.00
ATOM   1095 HE22 GLN    63       8.381 -15.705  -1.371  1.00  0.00
ATOM   1096  C   GLN    63       6.098 -18.104   2.027  1.00  0.00
ATOM   1097  O   GLN    63       6.235 -19.319   2.158  1.00  0.00
ATOM   1098  N   PRO    64       6.304 -17.227   3.041  1.00  0.00
ATOM   1099  CD  PRO    64       6.621 -15.805   2.909  1.00  0.00
ATOM   1100  HD2 PRO    64       5.807 -15.316   2.373  1.00  0.00
ATOM   1101  HD3 PRO    64       7.543 -15.707   2.337  1.00  0.00
ATOM   1102  CG  PRO    64       6.768 -15.297   4.342  1.00  0.00
ATOM   1103  HG2 PRO    64       5.807 -14.972   4.741  1.00  0.00
ATOM   1104  HG3 PRO    64       7.479 -14.473   4.392  1.00  0.00
ATOM   1105  CB  PRO    64       7.292 -16.508   5.081  1.00  0.00
ATOM   1106  HB2 PRO    64       7.066 -16.501   6.147  1.00  0.00
ATOM   1107  HB3 PRO    64       8.370 -16.581   4.939  1.00  0.00
ATOM   1108  CA  PRO    64       6.594 -17.696   4.409  1.00  0.00
ATOM   1109  HA  PRO    64       7.314 -18.509   4.311  1.00  0.00
ATOM   1110  C   PRO    64       5.372 -18.186   5.213  1.00  0.00
ATOM   1111  O   PRO    64       5.550 -19.114   5.999  1.00  0.00
ATOM   1112  N   ASP    65       4.177 -17.586   5.028  1.00  0.00
ATOM   1113  H   ASP    65       4.137 -16.761   4.446  1.00  0.00
ATOM   1114  CA  ASP    65       2.955 -17.996   5.745  1.00  0.00
ATOM   1115  HA  ASP    65       3.251 -18.299   6.749  1.00  0.00
ATOM   1116  CB  ASP    65       1.860 -16.901   5.859  1.00  0.00
ATOM   1117  HB2 ASP    65       1.675 -16.662   4.812  1.00  0.00
ATOM   1118  HB3 ASP    65       0.963 -17.342   6.294  1.00  0.00
ATOM   1119  CG  ASP    65       2.222 -15.613   6.624  1.00  0.00
ATOM   1120  OD1 ASP    65       3.273 -15.575   7.304  1.00  0.00
ATOM   1121  OD2 ASP    65       1.371 -14.696   6.585  1.00  0.00
ATOM   1122  C   ASP    65       2.339 -19.282   5.171  1.00  0.00
ATOM   1123  O   ASP    65       2.128 -20.226   5.930  1.00  0.00
ATOM   1124  N   LEU    66       2.064 -19.290   3.854  1.00  0.00
ATOM   1125  H   LEU    66       2.178 -18.393   3.404  1.00  0.00
ATOM   1126  CA  LEU    66       1.459 -20.387   3.081  1.00  0.00
ATOM   1127  HA  LEU    66       1.362 -20.081   2.039  1.00  0.00
ATOM   1128  CB  LEU    66       2.325 -21.677   3.141  1.00  0.00
ATOM   1129  HB2 LEU    66       2.355 -21.888   4.210  1.00  0.00
ATOM   1130  HB3 LEU    66       1.849 -22.508   2.621  1.00  0.00
ATOM   1131  CG  LEU    66       3.762 -21.496   2.612  1.00  0.00
ATOM   1132  HG  LEU    66       4.155 -20.550   2.986  1.00  0.00
ATOM   1133  CD1 LEU    66       4.674 -22.649   3.074  1.00  0.00
ATOM   1134 HD11 LEU    66       4.282 -23.595   2.700  1.00  0.00
ATOM   1135 HD12 LEU    66       5.681 -22.494   2.686  1.00  0.00
ATOM   1136 HD13 LEU    66       4.705 -22.674   4.163  1.00  0.00
ATOM   1137  CD2 LEU    66       3.777 -21.314   1.078  1.00  0.00
ATOM   1138 HD21 LEU    66       3.196 -20.431   0.811  1.00  0.00
ATOM   1139 HD22 LEU    66       4.805 -21.189   0.736  1.00  0.00
ATOM   1140 HD23 LEU    66       3.341 -22.193   0.603  1.00  0.00
ATOM   1141  C   LEU    66      -0.025 -20.643   3.421  1.00  0.00
ATOM   1142  O   LEU    66      -0.483 -21.781   3.314  1.00  0.00
ATOM   1143  N   SER    67      -0.759 -19.583   3.802  1.00  0.00
ATOM   1144  H   SER    67      -0.270 -18.717   3.975  1.00  0.00
ATOM   1145  CA  SER    67      -2.185 -19.652   4.129  1.00  0.00
ATOM   1146  HA  SER    67      -2.434 -20.631   4.540  1.00  0.00
ATOM   1147  CB  SER    67      -2.518 -18.577   5.182  1.00  0.00
ATOM   1148  HB2 SER    67      -3.537 -18.752   5.527  1.00  0.00
ATOM   1149  HB3 SER    67      -1.827 -18.701   6.016  1.00  0.00
ATOM   1150  OG  SER    67      -2.412 -17.262   4.673  1.00  0.00
ATOM   1151  HG  SER    67      -2.628 -16.633   5.365  1.00  0.00
ATOM   1152  C   SER    67      -3.106 -19.598   2.892  1.00  0.00
ATOM   1153  O   SER    67      -4.133 -20.276   2.904  1.00  0.00
ATOM   1154  N   TRP    68      -2.731 -18.824   1.855  1.00  0.00
ATOM   1155  H   TRP    68      -1.898 -18.266   1.975  1.00  0.00
ATOM   1156  CA  TRP    68      -3.508 -18.657   0.623  1.00  0.00
ATOM   1157  HA  TRP    68      -3.735 -19.633   0.193  1.00  0.00
ATOM   1158  CB  TRP    68      -4.847 -17.921   0.922  1.00  0.00
ATOM   1159  HB2 TRP    68      -5.401 -18.381   1.741  1.00  0.00
ATOM   1160  HB3 TRP    68      -4.513 -16.928   1.223  1.00  0.00
ATOM   1161  CG  TRP    68      -5.825 -17.724  -0.201  1.00  0.00
ATOM   1162  CD1 TRP    68      -6.035 -18.575  -1.233  1.00  0.00
ATOM   1163  HD1 TRP    68      -5.406 -19.463  -1.285  1.00  0.00
ATOM   1164  NE1 TRP    68      -7.055 -18.097  -2.028  1.00  0.00
ATOM   1165  HE1 TRP    68      -7.365 -18.573  -2.863  1.00  0.00
ATOM   1166  CE2 TRP    68      -7.579 -16.920  -1.536  1.00  0.00
ATOM   1167  CZ2 TRP    68      -8.605 -16.063  -1.972  1.00  0.00
ATOM   1168  HZ2 TRP    68      -9.113 -16.336  -2.897  1.00  0.00
ATOM   1169  CH2 TRP    68      -8.918 -14.922  -1.210  1.00  0.00
ATOM   1170  HH2 TRP    68      -9.700 -14.231  -1.523  1.00  0.00
ATOM   1171  CZ3 TRP    68      -8.213 -14.661  -0.020  1.00  0.00
ATOM   1172  HZ3 TRP    68      -8.442 -13.794   0.600  1.00  0.00
ATOM   1173  CE3 TRP    68      -7.182 -15.524   0.404  1.00  0.00
ATOM   1174  HE3 TRP    68      -6.696 -15.255   1.342  1.00  0.00
ATOM   1175  CD2 TRP    68      -6.825 -16.668  -0.349  1.00  0.00
ATOM   1176  C   TRP    68      -2.645 -17.947  -0.435  1.00  0.00
ATOM   1177  O   TRP    68      -2.871 -16.773  -0.721  1.00  0.00
ATOM   1178  N   ALA    69      -1.654 -18.663  -0.992  1.00  0.00
ATOM   1179  H   ALA    69      -1.478 -19.589  -0.629  1.00  0.00
ATOM   1180  CA  ALA    69      -0.768 -18.147  -2.039  1.00  0.00
ATOM   1181  HA  ALA    69      -0.539 -17.101  -1.835  1.00  0.00
ATOM   1182  CB  ALA    69       0.543 -18.950  -2.021  1.00  0.00
ATOM   1183  HB1 ALA    69       0.331 -19.998  -2.233  1.00  0.00
ATOM   1184  HB2 ALA    69       1.221 -18.557  -2.778  1.00  0.00
ATOM   1185  HB3 ALA    69       1.008 -18.866  -1.039  1.00  0.00
ATOM   1186  C   ALA    69      -1.446 -18.191  -3.421  1.00  0.00
ATOM   1187  O   ALA    69      -1.747 -19.280  -3.911  1.00  0.00
ATOM   1188  N   LEU    70      -1.645 -17.006  -4.025  1.00  0.00
ATOM   1189  H   LEU    70      -1.420 -16.198  -3.463  1.00  0.00
ATOM   1190  CA  LEU    70      -2.255 -16.789  -5.344  1.00  0.00
ATOM   1191  HA  LEU    70      -1.716 -17.374  -6.089  1.00  0.00
ATOM   1192  CB  LEU    70      -3.754 -17.217  -5.364  1.00  0.00
ATOM   1193  HB2 LEU    70      -3.925 -17.310  -6.436  1.00  0.00
ATOM   1194  HB3 LEU    70      -3.875 -18.192  -4.891  1.00  0.00
ATOM   1195  CG  LEU    70      -4.778 -16.221  -4.763  1.00  0.00
ATOM   1196  HG  LEU    70      -4.574 -15.226  -5.160  1.00  0.00
ATOM   1197  CD1 LEU    70      -6.219 -16.631  -5.121  1.00  0.00
ATOM   1198 HD11 LEU    70      -6.424 -17.625  -4.724  1.00  0.00
ATOM   1199 HD12 LEU    70      -6.919 -15.916  -4.688  1.00  0.00
ATOM   1200 HD13 LEU    70      -6.336 -16.642  -6.205  1.00  0.00
ATOM   1201  CD2 LEU    70      -4.586 -16.037  -3.254  1.00  0.00
ATOM   1202 HD21 LEU    70      -3.585 -15.653  -3.059  1.00  0.00
ATOM   1203 HD22 LEU    70      -5.325 -15.331  -2.877  1.00  0.00
ATOM   1204 HD23 LEU    70      -4.711 -16.996  -2.752  1.00  0.00
ATOM   1205  C   LEU    70      -2.056 -15.328  -5.799  1.00  0.00
ATOM   1206  O   LEU    70      -1.572 -14.508  -5.018  1.00  0.00
ATOM   1207  N   ARG    71      -2.499 -15.035  -7.039  1.00  0.00
ATOM   1208  H   ARG    71      -2.763 -15.849  -7.576  1.00  0.00
ATOM   1209  CA  ARG    71      -2.540 -13.718  -7.700  1.00  0.00
ATOM   1210  HA  ARG    71      -2.828 -13.855  -8.742  1.00  0.00
ATOM   1211  CB  ARG    71      -3.555 -12.753  -7.027  1.00  0.00
ATOM   1212  HB2 ARG    71      -3.219 -12.641  -5.996  1.00  0.00
ATOM   1213  HB3 ARG    71      -3.450 -11.801  -7.548  1.00  0.00
ATOM   1214  CG  ARG    71      -5.036 -13.186  -7.041  1.00  0.00
ATOM   1215  HG2 ARG    71      -5.043 -14.276  -7.059  1.00  0.00
ATOM   1216  HG3 ARG    71      -5.473 -12.836  -6.106  1.00  0.00
ATOM   1217  CD  ARG    71      -5.861 -12.648  -8.226  1.00  0.00
ATOM   1218  HD2 ARG    71      -6.917 -12.833  -8.029  1.00  0.00
ATOM   1219  HD3 ARG    71      -5.690 -11.575  -8.312  1.00  0.00
ATOM   1220  NE  ARG    71      -5.500 -13.287  -9.503  1.00  0.00
ATOM   1221  HE  ARG    71      -4.893 -12.736 -10.093  1.00  0.00
ATOM   1222  CZ  ARG    71      -5.892 -14.500  -9.939  1.00  0.00
ATOM   1223  NH1 ARG    71      -5.415 -14.951 -11.106  1.00  0.00
ATOM   1224 HH11 ARG    71      -4.774 -14.382 -11.640  1.00  0.00
ATOM   1225 HH12 ARG    71      -5.699 -15.858 -11.447  1.00  0.00
ATOM   1226  NH2 ARG    71      -6.742 -15.274  -9.244  1.00  0.00
ATOM   1227 HH21 ARG    71      -7.109 -14.949  -8.361  1.00  0.00
ATOM   1228 HH22 ARG    71      -7.010 -16.177  -9.608  1.00  0.00
ATOM   1229  C   ARG    71      -1.154 -13.062  -7.783  1.00  0.00
ATOM   1230  O   ARG    71      -0.802 -12.276  -6.903  1.00  0.00
ATOM   1231  N   ILE    72      -0.411 -13.400  -8.852  1.00  0.00
ATOM   1232  H   ILE    72      -0.805 -14.124  -9.436  1.00  0.00
ATOM   1233  CA  ILE    72       0.937 -12.913  -9.163  1.00  0.00
ATOM   1234  HA  ILE    72       1.388 -13.451  -9.997  1.00  0.00
ATOM   1235  CB  ILE    72       0.988 -11.372  -9.447  1.00  0.00
ATOM   1236  HB  ILE    72       0.577 -10.872  -8.570  1.00  0.00
ATOM   1237  CG2 ILE    72       2.404 -10.824  -9.735  1.00  0.00
ATOM   1238 HG21 ILE    72       2.816 -11.323 -10.612  1.00  0.00
ATOM   1239 HG22 ILE    72       2.348  -9.751  -9.920  1.00  0.00
ATOM   1240 HG23 ILE    72       3.048 -11.011  -8.876  1.00  0.00
ATOM   1241  CG1 ILE    72       0.018 -10.956 -10.582  1.00  0.00
ATOM   1242 HG12 ILE    72      -0.987 -11.196 -10.234  1.00  0.00
ATOM   1243 HG13 ILE    72       0.115  -9.876 -10.692  1.00  0.00
ATOM   1244  CD1 ILE    72       0.265 -11.633 -11.940  1.00  0.00
ATOM   1245 HD11 ILE    72       0.167 -12.713 -11.831  1.00  0.00
ATOM   1246 HD12 ILE    72      -0.466 -11.274 -12.664  1.00  0.00
ATOM   1247 HD13 ILE    72       1.269 -11.393 -12.289  1.00  0.00
ATOM   1248  C   ILE    72       1.931 -13.322  -8.053  1.00  0.00
ATOM   1249  O   ILE    72       2.221 -12.543  -7.143  1.00  0.00
ATOM   1250  N   LYS    73       2.400 -14.577  -8.147  1.00  0.00
ATOM   1251  H   LYS    73       1.991 -15.161  -8.863  1.00  0.00
ATOM   1252  CA  LYS    73       3.385 -15.175  -7.241  1.00  0.00
ATOM   1253  HA  LYS    73       3.197 -14.859  -6.215  1.00  0.00
ATOM   1254  CB  LYS    73       3.278 -16.711  -7.310  1.00  0.00
ATOM   1255  HB2 LYS    73       3.334 -16.990  -8.362  1.00  0.00
ATOM   1256  HB3 LYS    73       4.139 -17.117  -6.780  1.00  0.00
ATOM   1257  CG  LYS    73       1.988 -17.277  -6.699  1.00  0.00
ATOM   1258  HG2 LYS    73       1.905 -16.923  -5.671  1.00  0.00
ATOM   1259  HG3 LYS    73       1.140 -16.912  -7.278  1.00  0.00
ATOM   1260  CD  LYS    73       1.993 -18.812  -6.712  1.00  0.00
ATOM   1261  HD2 LYS    73       2.020 -19.139  -7.751  1.00  0.00
ATOM   1262  HD3 LYS    73       2.895 -19.150  -6.202  1.00  0.00
ATOM   1263  CE  LYS    73       0.762 -19.408  -6.021  1.00  0.00
ATOM   1264  HE2 LYS    73       0.729 -19.025  -5.001  1.00  0.00
ATOM   1265  HE3 LYS    73      -0.124 -19.075  -6.562  1.00  0.00
ATOM   1266  NZ  LYS    73       0.795 -20.880  -5.992  1.00  0.00
ATOM   1267  HZ1 LYS    73       1.615 -21.189  -5.490  1.00  0.00
ATOM   1268  HZ2 LYS    73      -0.033 -21.226  -5.529  1.00  0.00
ATOM   1269  HZ3 LYS    73       0.825 -21.235  -6.937  1.00  0.00
ATOM   1270  C   LYS    73       4.834 -14.723  -7.506  1.00  0.00
ATOM   1271  O   LYS    73       5.716 -15.139  -6.754  1.00  0.00
ATOM   1272  N   LEU    74       5.054 -13.871  -8.530  1.00  0.00
ATOM   1273  H   LEU    74       4.255 -13.691  -9.121  1.00  0.00
ATOM   1274  CA  LEU    74       6.319 -13.191  -8.843  1.00  0.00
ATOM   1275  HA  LEU    74       7.045 -13.905  -9.232  1.00  0.00
ATOM   1276  CB  LEU    74       6.072 -12.103  -9.916  1.00  0.00
ATOM   1277  HB2 LEU    74       5.269 -11.525  -9.458  1.00  0.00
ATOM   1278  HB3 LEU    74       6.951 -11.470 -10.037  1.00  0.00
ATOM   1279  CG  LEU    74       5.614 -12.615 -11.297  1.00  0.00
ATOM   1280  HG  LEU    74       4.743 -13.257 -11.164  1.00  0.00
ATOM   1281  CD1 LEU    74       5.247 -11.434 -12.223  1.00  0.00
ATOM   1282 HD11 LEU    74       6.118 -10.792 -12.357  1.00  0.00
ATOM   1283 HD12 LEU    74       4.927 -11.817 -13.192  1.00  0.00
ATOM   1284 HD13 LEU    74       4.437 -10.858 -11.775  1.00  0.00
ATOM   1285  CD2 LEU    74       6.648 -13.560 -11.943  1.00  0.00
ATOM   1286 HD21 LEU    74       6.804 -14.424 -11.298  1.00  0.00
ATOM   1287 HD22 LEU    74       6.280 -13.893 -12.913  1.00  0.00
ATOM   1288 HD23 LEU    74       7.592 -13.031 -12.075  1.00  0.00
ATOM   1289  C   LEU    74       6.905 -12.507  -7.602  1.00  0.00
ATOM   1290  O   LEU    74       6.126 -12.003  -6.796  1.00  0.00
ATOM   1291  N   TYR    75       8.245 -12.497  -7.485  1.00  0.00
ATOM   1292  H   TYR    75       8.751 -13.047  -8.164  1.00  0.00
ATOM   1293  CA  TYR    75       8.985 -11.949  -6.343  1.00  0.00
ATOM   1294  HA  TYR    75       8.527 -12.263  -5.405  1.00  0.00
ATOM   1295  CB  TYR    75      10.451 -12.478  -6.383  1.00  0.00
ATOM   1296  HB2 TYR    75      10.305 -13.557  -6.423  1.00  0.00
ATOM   1297  HB3 TYR    75      10.932 -12.142  -7.302  1.00  0.00
ATOM   1298  CG  TYR    75      11.336 -12.128  -5.189  1.00  0.00
ATOM   1299  CD1 TYR    75      10.970 -12.543  -3.890  1.00  0.00
ATOM   1300  HD1 TYR    75      10.119 -13.210  -3.755  1.00  0.00
ATOM   1301  CE1 TYR    75      11.701 -12.098  -2.771  1.00  0.00
ATOM   1302  HE1 TYR    75      11.414 -12.421  -1.770  1.00  0.00
ATOM   1303  CZ  TYR    75      12.807 -11.242  -2.945  1.00  0.00
ATOM   1304  OH  TYR    75      13.489 -10.783  -1.856  1.00  0.00
ATOM   1305  HH  TYR    75      13.130 -11.105  -1.026  1.00  0.00
ATOM   1306  CE2 TYR    75      13.200 -10.857  -4.242  1.00  0.00
ATOM   1307  HE2 TYR    75      14.069 -10.213  -4.379  1.00  0.00
ATOM   1308  CD2 TYR    75      12.471 -11.304  -5.361  1.00  0.00
ATOM   1309  HD2 TYR    75      12.782 -11.015  -6.365  1.00  0.00
ATOM   1310  C   TYR    75       8.817 -10.410  -6.182  1.00  0.00
ATOM   1311  O   TYR    75       7.810  -9.834  -6.591  1.00  0.00
ATOM   1312  N   ASN    76       9.808  -9.746  -5.578  1.00  0.00
ATOM   1313  H   ASN    76      10.502 -10.342  -5.149  1.00  0.00
ATOM   1314  CA  ASN    76       9.927  -8.304  -5.394  1.00  0.00
ATOM   1315  HA  ASN    76       8.990  -7.869  -5.047  1.00  0.00
ATOM   1316  CB  ASN    76      11.015  -8.066  -4.312  1.00  0.00
ATOM   1317  HB2 ASN    76      10.972  -8.926  -3.644  1.00  0.00
ATOM   1318  HB3 ASN    76      11.991  -8.032  -4.797  1.00  0.00
ATOM   1319  CG  ASN    76      10.837  -6.794  -3.482  1.00  0.00
ATOM   1320  OD1 ASN    76      11.616  -5.856  -3.617  1.00  0.00
ATOM   1321  ND2 ASN    76       9.840  -6.759  -2.596  1.00  0.00
ATOM   1322 HD21 ASN    76       9.697  -5.933  -2.033  1.00  0.00
ATOM   1323 HD22 ASN    76       9.232  -7.559  -2.492  1.00  0.00
ATOM   1324  C   ASN    76      10.211  -7.555  -6.722  1.00  0.00
ATOM   1325  O   ASN    76      10.978  -6.599  -6.712  1.00  0.00
ATOM   1326  N   LYS    77       9.560  -7.978  -7.825  1.00  0.00
ATOM   1327  H   LYS    77       9.040  -8.827  -7.656  1.00  0.00
ATOM   1328  CA  LYS    77       9.618  -7.460  -9.193  1.00  0.00
ATOM   1329  HA  LYS    77       9.141  -8.160  -9.878  1.00  0.00
ATOM   1330  CB  LYS    77       8.879  -6.106  -9.277  1.00  0.00
ATOM   1331  HB2 LYS    77       7.880  -6.263  -8.869  1.00  0.00
ATOM   1332  HB3 LYS    77       9.424  -5.406  -8.643  1.00  0.00
ATOM   1333  CG  LYS    77       8.767  -5.529 -10.699  1.00  0.00
ATOM   1334  HG2 LYS    77       9.774  -5.417 -11.102  1.00  0.00
ATOM   1335  HG3 LYS    77       8.208  -6.236 -11.311  1.00  0.00
ATOM   1336  CD  LYS    77       8.058  -4.171 -10.712  1.00  0.00
ATOM   1337  HD2 LYS    77       7.057  -4.305 -10.302  1.00  0.00
ATOM   1338  HD3 LYS    77       8.621  -3.486 -10.078  1.00  0.00
ATOM   1339  CE  LYS    77       7.956  -3.590 -12.129  1.00  0.00
ATOM   1340  HE2 LYS    77       8.964  -3.472 -12.528  1.00  0.00
ATOM   1341  HE3 LYS    77       7.399  -4.291 -12.751  1.00  0.00
ATOM   1342  NZ  LYS    77       7.273  -2.286 -12.128  1.00  0.00
ATOM   1343  HZ1 LYS    77       7.789  -1.636 -11.552  1.00  0.00
ATOM   1344  HZ2 LYS    77       7.222  -1.932 -13.072  1.00  0.00
ATOM   1345  HZ3 LYS    77       6.339  -2.395 -11.759  1.00  0.00
ATOM   1346  C   LYS    77      11.065  -7.403  -9.707  1.00  0.00
ATOM   1347  O   LYS    77      11.701  -6.353  -9.599  1.00  0.00
ATOM   1348  N   TYR    78      11.560  -8.548 -10.208  1.00  0.00
ATOM   1349  H   TYR    78      10.944  -9.347 -10.155  1.00  0.00
ATOM   1350  CA  TYR    78      12.953  -8.770 -10.604  1.00  0.00
ATOM   1351  HA  TYR    78      13.080  -9.802 -10.932  1.00  0.00
ATOM   1352  CB  TYR    78      13.357  -7.823 -11.773  1.00  0.00
ATOM   1353  HB2 TYR    78      12.685  -8.043 -12.603  1.00  0.00
ATOM   1354  HB3 TYR    78      13.149  -6.822 -11.394  1.00  0.00
ATOM   1355  CG  TYR    78      14.796  -7.893 -12.255  1.00  0.00
ATOM   1356  CD1 TYR    78      15.224  -8.971 -13.055  1.00  0.00
ATOM   1357  HD1 TYR    78      14.527  -9.769 -13.312  1.00  0.00
ATOM   1358  CE1 TYR    78      16.552  -9.018 -13.522  1.00  0.00
ATOM   1359  HE1 TYR    78      16.875  -9.842 -14.158  1.00  0.00
ATOM   1360  CZ  TYR    78      17.460  -7.999 -13.174  1.00  0.00
ATOM   1361  OH  TYR    78      18.754  -8.065 -13.599  1.00  0.00
ATOM   1362  HH  TYR    78      18.936  -8.846 -14.127  1.00  0.00
ATOM   1363  CE2 TYR    78      17.033  -6.917 -12.382  1.00  0.00
ATOM   1364  HE2 TYR    78      17.732  -6.124 -12.118  1.00  0.00
ATOM   1365  CD2 TYR    78      15.702  -6.860 -11.931  1.00  0.00
ATOM   1366  HD2 TYR    78      15.366  -6.016 -11.329  1.00  0.00
ATOM   1367  C   TYR    78      13.860  -8.766  -9.355  1.00  0.00
ATOM   1368  O   TYR    78      13.898  -9.780  -8.658  1.00  0.00
ATOM   1369  N   VAL    79      14.558  -7.644  -9.094  1.00  0.00
ATOM   1370  H   VAL    79      14.564  -6.986  -9.860  1.00  0.00
ATOM   1371  CA  VAL    79      15.491  -7.423  -7.977  1.00  0.00
ATOM   1372  HA  VAL    79      16.088  -6.519  -8.094  1.00  0.00
ATOM   1373  CB  VAL    79      14.727  -7.347  -6.604  1.00  0.00
ATOM   1374  HB  VAL    79      13.952  -8.109  -6.686  1.00  0.00
ATOM   1375  CG1 VAL    79      15.506  -7.545  -5.288  1.00  0.00
ATOM   1376 HG11 VAL    79      16.281  -6.783  -5.205  1.00  0.00
ATOM   1377 HG12 VAL    79      14.822  -7.460  -4.444  1.00  0.00
ATOM   1378 HG13 VAL    79      15.967  -8.533  -5.283  1.00  0.00
ATOM   1379  CG2 VAL    79      13.993  -5.997  -6.521  1.00  0.00
ATOM   1380 HG21 VAL    79      13.283  -5.918  -7.344  1.00  0.00
ATOM   1381 HG22 VAL    79      13.459  -5.931  -5.573  1.00  0.00
ATOM   1382 HG23 VAL    79      14.717  -5.185  -6.587  1.00  0.00
ATOM   1383  C   VAL    79      16.753  -8.335  -8.016  1.00  0.00
ATOM   1384  O   VAL    79      17.501  -8.432  -7.046  1.00  0.00
ATOM   1385  N   GLN    80      17.028  -8.923  -9.194  1.00  0.00
ATOM   1386  H   GLN    80      16.336  -8.825  -9.923  1.00  0.00
ATOM   1387  CA  GLN    80      18.207  -9.753  -9.462  1.00  0.00
ATOM   1388  HA  GLN    80      18.509 -10.286  -8.560  1.00  0.00
ATOM   1389  CB  GLN    80      17.866 -10.790 -10.558  1.00  0.00
ATOM   1390  HB2 GLN    80      17.729 -10.227 -11.481  1.00  0.00
ATOM   1391  HB3 GLN    80      18.740 -11.435 -10.653  1.00  0.00
ATOM   1392  CG  GLN    80      16.615 -11.655 -10.293  1.00  0.00
ATOM   1393  HG2 GLN    80      15.745 -10.998 -10.286  1.00  0.00
ATOM   1394  HG3 GLN    80      16.514 -12.382 -11.099  1.00  0.00
ATOM   1395  CD  GLN    80      16.671 -12.407  -8.961  1.00  0.00
ATOM   1396  OE1 GLN    80      17.600 -13.174  -8.719  1.00  0.00
ATOM   1397  NE2 GLN    80      15.676 -12.199  -8.097  1.00  0.00
ATOM   1398 HE21 GLN    80      15.676 -12.676  -7.207  1.00  0.00
ATOM   1399 HE22 GLN    80      14.927 -11.565  -8.337  1.00  0.00
ATOM   1400  C   GLN    80      19.449  -8.927  -9.856  1.00  0.00
ATOM   1401  O   GLN    80      20.520  -9.514 -10.013  1.00  0.00
ATOM   1402  N   GLY    81      19.304  -7.597 -10.000  1.00  0.00
ATOM   1403  H   GLY    81      18.374  -7.215  -9.901  1.00  0.00
ATOM   1404  CA  GLY    81      20.402  -6.680 -10.289  1.00  0.00
ATOM   1405  HA2 GLY    81      21.081  -7.121 -11.018  1.00  0.00
ATOM   1406  HA3 GLY    81      20.015  -5.738 -10.677  1.00  0.00
ATOM   1407  C   GLY    81      21.172  -6.407  -8.992  1.00  0.00
ATOM   1408  O   GLY    81      20.581  -6.001  -7.991  1.00  0.00
ATOM   1409  N   ASN    82      22.495  -6.616  -9.035  1.00  0.00
ATOM   1410  H   ASN    82      22.873  -6.955  -9.908  1.00  0.00
ATOM   1411  CA  ASN    82      23.409  -6.427  -7.912  1.00  0.00
ATOM   1412  HA  ASN    82      23.157  -5.508  -7.383  1.00  0.00
ATOM   1413  CB  ASN    82      23.309  -7.614  -6.918  1.00  0.00
ATOM   1414  HB2 ASN    82      22.261  -7.894  -6.810  1.00  0.00
ATOM   1415  HB3 ASN    82      23.868  -8.452  -7.334  1.00  0.00
ATOM   1416  CG  ASN    82      23.874  -7.289  -5.531  1.00  0.00
ATOM   1417  OD1 ASN    82      23.142  -6.860  -4.643  1.00  0.00
ATOM   1418  ND2 ASN    82      25.177  -7.500  -5.336  1.00  0.00
ATOM   1419 HD21 ASN    82      25.589  -7.299  -4.436  1.00  0.00
ATOM   1420 HD22 ASN    82      25.745  -7.860  -6.089  1.00  0.00
ATOM   1421  C   ASN    82      24.832  -6.295  -8.477  1.00  0.00
ATOM   1422  O   ASN    82      25.272  -7.181  -9.211  1.00  0.00
ATOM   1423  N   ALA    83      25.530  -5.211  -8.101  1.00  0.00
ATOM   1424  H   ALA    83      25.047  -4.547  -7.513  1.00  0.00
ATOM   1425  CA  ALA    83      26.918  -4.919  -8.487  1.00  0.00
ATOM   1426  HA  ALA    83      27.576  -5.756  -8.254  1.00  0.00
ATOM   1427  CB  ALA    83      27.040  -4.599  -9.994  1.00  0.00
ATOM   1428  HB1 ALA    83      26.393  -3.757 -10.241  1.00  0.00
ATOM   1429  HB2 ALA    83      28.073  -4.344 -10.229  1.00  0.00
ATOM   1430  HB3 ALA    83      26.740  -5.470 -10.576  1.00  0.00
ATOM   1431  C   ALA    83      27.381  -3.725  -7.669  1.00  0.00
ATOM   1432  O   ALA    83      26.744  -3.202  -6.752  1.00  0.00
ATOM   1433  OXT ALA    83      28.468  -3.197  -7.896  1.00  0.00
TER   
ATOM   1434  C1  MOL    84       7.755  -7.275   5.301  1.00  0.00
ATOM   1435  C2  MOL    84       6.743  -7.209   6.469  1.00  0.00
ATOM   1436  C3  MOL    84       6.513  -5.681   6.532  1.00  0.00
ATOM   1437  C4  MOL    84       7.281  -7.630   7.858  1.00  0.00
ATOM   1438  C5  MOL    84       5.490  -8.052   6.096  1.00  0.00
ATOM   1439  C6  MOL    84       5.413  -5.308   7.557  1.00  0.00
ATOM   1440  C7  MOL    84       6.379  -5.234   5.070  1.00  0.00
ATOM   1441  C8  MOL    84       5.800  -5.828   8.977  1.00  0.00
ATOM   1442  C9  MOL    84       5.180  -3.798   7.687  1.00  0.00
ATOM   1443  C10 MOL    84       6.263  -7.318   8.990  1.00  0.00
ATOM   1444  C11 MOL    84       4.735  -5.430  10.024  1.00  0.00
ATOM   1445  C12 MOL    84       3.850  -4.347   9.780  1.00  0.00
ATOM   1446  C13 MOL    84       4.639  -6.097  11.256  1.00  0.00
ATOM   1447  C14 MOL    84       3.888  -3.552   8.473  1.00  0.00
ATOM   1448  C15 MOL    84       2.893  -4.019  10.743  1.00  0.00
ATOM   1449  C16 MOL    84       2.824  -4.685  11.960  1.00  0.00
ATOM   1450  C17 MOL    84       3.708  -5.722  12.222  1.00  0.00
ATOM   1451  C18 MOL    84       7.273  -6.216   4.287  1.00  0.00
ATOM   1452  O1  MOL    84       8.062  -8.540   4.747  1.00  0.00
ATOM   1453  O2  MOL    84       1.879  -4.325  12.883  1.00  0.00
ATOM   1454  H1  MOL    84       8.710  -6.913   5.689  1.00  0.00
ATOM   1455  H2  MOL    84       7.428  -5.209   6.899  1.00  0.00
ATOM   1456  H3  MOL    84       8.220  -7.115   8.071  1.00  0.00
ATOM   1457  H4  MOL    84       7.529  -8.693   7.859  1.00  0.00
ATOM   1458  H5  MOL    84       4.677  -7.922   6.800  1.00  0.00
ATOM   1459  H6  MOL    84       5.101  -7.803   5.109  1.00  0.00
ATOM   1460  H7  MOL    84       5.729  -9.115   6.092  1.00  0.00
ATOM   1461  H8  MOL    84       4.479  -5.774   7.238  1.00  0.00
ATOM   1462  H9  MOL    84       6.724  -4.210   4.939  1.00  0.00
ATOM   1463  H10 MOL    84       5.342  -5.278   4.735  1.00  0.00
ATOM   1464  H11 MOL    84       6.684  -5.268   9.290  1.00  0.00
ATOM   1465  H12 MOL    84       5.082  -3.360   6.703  1.00  0.00
ATOM   1466  H13 MOL    84       6.051  -3.291   8.110  1.00  0.00
ATOM   1467  H14 MOL    84       6.780  -7.535   9.925  1.00  0.00
ATOM   1468  H15 MOL    84       5.407  -7.989   8.928  1.00  0.00
ATOM   1469  H16 MOL    84       5.304  -6.915  11.488  1.00  0.00
ATOM   1470  H17 MOL    84       3.038  -3.853   7.865  1.00  0.00
ATOM   1471  H18 MOL    84       3.770  -2.486   8.665  1.00  0.00
ATOM   1472  H19 MOL    84       2.174  -3.250  10.534  1.00  0.00
ATOM   1473  H20 MOL    84       3.667  -6.256  13.160  1.00  0.00
ATOM   1474  H21 MOL    84       6.679  -6.690   3.505  1.00  0.00
ATOM   1475  H22 MOL    84       8.112  -5.723   3.795  1.00  0.00
ATOM   1476  H23 MOL    84       7.304  -8.847   4.247  1.00  0.00
ATOM   1477  H24 MOL    84       1.930  -4.851  13.685  1.00  0.00
TER   
END   
