# Supplementary material for: Identification of the occurrence and potential mechanisms of heterotopic ossification associated with 17-beta-estradiol targeting MKX by bioinformatics analysis and cellular experiments
Source: PeerJ. 2022 Jan 3;10:e12696. doi: 10.7717/peerj.12696 (PMC8734462; doi:10.7717/peerj.12696)
Supplement: Supplemental Information 4 [file peerj-10-12696-s004.zip › MD raw data/c1/gbsa.dat]

| Run on Wed Oct 27 13:56:30 2021
|
|Input file:
|--------------------------------------------------------------
|input file for running PB and GB
|&general
|     startframe = 20000, endframe = 25000, interval = 100, verbose=1, keep_files=0
|/
|&gb
|  igb=8, saltcon=0.150
|/
|&decomp
|  idecomp = 2
|/
|
|--------------------------------------------------------------
|MMPBSA.py Version=14.0
|Solvated complex topology file:  cpx_solvated.prmtop
|Complex topology file:           cpx_vac.prmtop
|Receptor topology file:          rec.prmtop
|Ligand topology file:            lig.prmtop
|Initial mdcrd(s):                prod.nc
|
|Receptor mask:                  ":1-83"
|Ligand mask:                    ":84"
|Ligand residue name is "MOL"
|
|Calculations performed using 51.0 complex frames.
|
|Generalized Born ESURF calculated using 'LCPO' surface areas
|
|All units are reported in kcal/mole.
-------------------------------------------------------------------------------
-------------------------------------------------------------------------------

GENERALIZED BORN:

WARNING: INCONSISTENCIES EXIST WITHIN INTERNAL POTENTIAL
TERMS. THE VALIDITY OF THESE RESULTS ARE HIGHLY QUESTIONABLE
Complex:
Energy Component            Average              Std. Dev.   Std. Err. of Mean
-------------------------------------------------------------------------------
BOND                       285.4879               14.4943              2.0296
ANGLE                      775.3167               19.0037              2.6610
DIHED                      506.2843               13.5697              1.9001
VDWAALS                   -617.0730               14.8044              2.0730
EEL                      -3812.2686               67.4555              9.4457
1-4 VDW                    309.6813                7.4923              1.0491
1-4 EEL                   1740.1917               26.7403              3.7444
EGB                      -2755.7915               52.9721              7.4176
ESURF                       48.4926                1.4544              0.2037

G gas                     -812.3797               63.9815              8.9592
G solv                   -2707.2989               52.7934              7.3925

TOTAL                    -3519.6787               29.9582              4.1950


Receptor:
Energy Component            Average              Std. Dev.   Std. Err. of Mean
-------------------------------------------------------------------------------
BOND                       277.1837               14.4861              2.0285
ANGLE                      744.7856               19.3354              2.7075
DIHED                      485.3251               13.5940              1.9035
VDWAALS                   -592.9330               15.1326              2.1190
EEL                      -3806.6143               68.2979              9.5636
1-4 VDW                    298.1206                7.4702              1.0460
1-4 EEL                   1764.8362               26.8712              3.7627
EGB                      -2754.3190               53.9264              7.5512
ESURF                       48.4627                1.5292              0.2141

G gas                     -829.2961               64.9858              9.0998
G solv                   -2705.8563               53.6436              7.5116

TOTAL                    -3535.1525               29.6852              4.1568


Ligand:
Energy Component            Average              Std. Dev.   Std. Err. of Mean
-------------------------------------------------------------------------------
BOND                         8.3042                2.1164              0.2963
ANGLE                       30.5311                3.1388              0.4395
DIHED                       20.9585                1.7429              0.2441
VDWAALS                     -1.9910                0.9593              0.1343
EEL                         -2.6050                0.7404              0.1037
1-4 VDW                     11.5607                1.0766              0.1508
1-4 EEL                    -24.6445                1.1227              0.1572
EGB                        -11.8004                0.5724              0.0802
ESURF                        2.7379                0.0115              0.0016

G gas                       42.1141                3.9038              0.5466
G solv                      -9.0625                0.5739              0.0804

TOTAL                       33.0515                3.9809              0.5574


Differences (Complex - Receptor - Ligand):
Energy Component            Average              Std. Dev.   Std. Err. of Mean
-------------------------------------------------------------------------------
BOND                        -0.0000                0.0000              0.0000
ANGLE                       -0.0000                0.0000              0.0000
DIHED                        0.0006                0.0266              0.0037
VDWAALS                    -22.1490                3.0827              0.4317
EEL                         -3.0493                3.9882              0.5585
1-4 VDW                      0.0000                0.0001              0.0000
1-4 EEL                     -0.0000                0.0000              0.0000
EGB                         10.3279                4.2382              0.5935
ESURF                       -2.7080                0.3252              0.0455

DELTA G gas                -25.1977                5.3779              0.7531
DELTA G solv                 7.6199                4.1268              0.5779

DELTA TOTAL                -17.5777                2.9795              0.4172


-------------------------------------------------------------------------------
-------------------------------------------------------------------------------
