# Supplementary material for: Identification of the occurrence and potential mechanisms of heterotopic ossification associated with 17-beta-estradiol targeting MKX by bioinformatics analysis and cellular experiments
Source: PeerJ. 2022 Jan 3;10:e12696. doi: 10.7717/peerj.12696 (PMC8734462; doi:10.7717/peerj.12696)
Supplement: Supplemental Information 4 [file peerj-10-12696-s004.zip › MD raw data/c1/last.pdb]

CRYST1   65.102   60.631   55.067  90.00  90.00  90.00 P 1           1
ATOM      1  N   ARG     1      44.447  13.189   8.918  1.00  0.00           N  
ATOM      2  H1  ARG     1      43.808  12.559   8.455  1.00  0.00           H  
ATOM      3  H2  ARG     1      44.194  13.136   9.894  1.00  0.00           H  
ATOM      4  H3  ARG     1      45.378  12.809   8.830  1.00  0.00           H  
ATOM      5  CA  ARG     1      44.369  14.628   8.493  1.00  0.00           C  
ATOM      6  HA  ARG     1      44.879  14.668   7.530  1.00  0.00           H  
ATOM      7  CB  ARG     1      42.859  14.918   8.353  1.00  0.00           C  
ATOM      8  HB2 ARG     1      42.374  14.024   7.959  1.00  0.00           H  
ATOM      9  HB3 ARG     1      42.386  15.098   9.318  1.00  0.00           H  
ATOM     10  CG  ARG     1      42.489  16.230   7.563  1.00  0.00           C  
ATOM     11  HG2 ARG     1      42.838  17.070   8.163  1.00  0.00           H  
ATOM     12  HG3 ARG     1      43.014  16.182   6.609  1.00  0.00           H  
ATOM     13  CD  ARG     1      40.981  16.335   7.213  1.00  0.00           C  
ATOM     14  HD2 ARG     1      40.725  15.378   6.757  1.00  0.00           H  
ATOM     15  HD3 ARG     1      40.460  16.380   8.170  1.00  0.00           H  
ATOM     16  NE  ARG     1      40.598  17.477   6.326  1.00  0.00           N  
ATOM     17  HE  ARG     1      40.487  18.425   6.656  1.00  0.00           H  
ATOM     18  CZ  ARG     1      40.291  17.335   5.091  1.00  0.00           C  
ATOM     19  NH1 ARG     1      40.140  18.397   4.403  1.00  0.00           N  
ATOM     20 HH11 ARG     1      40.320  19.267   4.883  1.00  0.00           H  
ATOM     21 HH12 ARG     1      39.748  18.441   3.473  1.00  0.00           H  
ATOM     22  NH2 ARG     1      39.985  16.195   4.479  1.00  0.00           N  
ATOM     23 HH21 ARG     1      39.628  15.405   4.996  1.00  0.00           H  
ATOM     24 HH22 ARG     1      39.826  16.142   3.483  1.00  0.00           H  
ATOM     25  C   ARG     1      45.066  15.618   9.314  1.00  0.00           C  
ATOM     26  O   ARG     1      45.031  15.565  10.557  1.00  0.00           O  
ATOM     27  N   HIE     2      45.698  16.579   8.622  1.00  0.00           N  
ATOM     28  H   HIE     2      45.752  16.373   7.635  1.00  0.00           H  
ATOM     29  CA  HIE     2      46.410  17.771   9.207  1.00  0.00           C  
ATOM     30  HA  HIE     2      46.949  17.392  10.076  1.00  0.00           H  
ATOM     31  CB  HIE     2      47.432  18.342   8.241  1.00  0.00           C  
ATOM     32  HB2 HIE     2      48.174  17.564   8.061  1.00  0.00           H  
ATOM     33  HB3 HIE     2      46.913  18.569   7.310  1.00  0.00           H  
ATOM     34  CG  HIE     2      47.963  19.656   8.721  1.00  0.00           C  
ATOM     35  ND1 HIE     2      47.314  20.884   8.769  1.00  0.00           N  
ATOM     36  CE1 HIE     2      48.192  21.713   9.376  1.00  0.00           C  
ATOM     37  HE1 HIE     2      47.975  22.746   9.606  1.00  0.00           H  
ATOM     38  NE2 HIE     2      49.374  21.071   9.622  1.00  0.00           N  
ATOM     39  HE2 HIE     2      50.055  21.380  10.300  1.00  0.00           H  
ATOM     40  CD2 HIE     2      49.219  19.819   9.200  1.00  0.00           C  
ATOM     41  HD2 HIE     2      49.976  19.049   9.225  1.00  0.00           H  
ATOM     42  C   HIE     2      45.342  18.747   9.766  1.00  0.00           C  
ATOM     43  O   HIE     2      44.206  18.844   9.365  1.00  0.00           O  
ATOM     44  N   LYS     3      45.683  19.494  10.800  1.00  0.00           N  
ATOM     45  H   LYS     3      46.675  19.504  10.989  1.00  0.00           H  
ATOM     46  CA  LYS     3      44.866  20.447  11.556  1.00  0.00           C  
ATOM     47  HA  LYS     3      44.045  19.893  12.009  1.00  0.00           H  
ATOM     48  CB  LYS     3      45.681  21.136  12.656  1.00  0.00           C  
ATOM     49  HB2 LYS     3      46.213  20.310  13.128  1.00  0.00           H  
ATOM     50  HB3 LYS     3      46.472  21.786  12.282  1.00  0.00           H  
ATOM     51  CG  LYS     3      44.959  21.910  13.738  1.00  0.00           C  
ATOM     52  HG2 LYS     3      44.498  22.787  13.284  1.00  0.00           H  
ATOM     53  HG3 LYS     3      44.242  21.191  14.133  1.00  0.00           H  
ATOM     54  CD  LYS     3      45.945  22.225  14.863  1.00  0.00           C  
ATOM     55  HD2 LYS     3      46.398  21.282  15.170  1.00  0.00           H  
ATOM     56  HD3 LYS     3      46.723  22.922  14.549  1.00  0.00           H  
ATOM     57  CE  LYS     3      45.440  22.882  16.135  1.00  0.00           C  
ATOM     58  HE2 LYS     3      44.916  23.797  15.859  1.00  0.00           H  
ATOM     59  HE3 LYS     3      44.686  22.300  16.666  1.00  0.00           H  
ATOM     60  NZ  LYS     3      46.514  23.408  16.920  1.00  0.00           N  
ATOM     61  HZ1 LYS     3      46.145  23.921  17.707  1.00  0.00           H  
ATOM     62  HZ2 LYS     3      47.015  22.650  17.360  1.00  0.00           H  
ATOM     63  HZ3 LYS     3      47.136  23.923  16.312  1.00  0.00           H  
ATOM     64  C   LYS     3      44.169  21.488  10.588  1.00  0.00           C  
ATOM     65  O   LYS     3      42.934  21.698  10.613  1.00  0.00           O  
ATOM     66  N   ARG     4      44.956  22.239   9.754  1.00  0.00           N  
ATOM     67  H   ARG     4      45.919  21.950   9.669  1.00  0.00           H  
ATOM     68  CA  ARG     4      44.451  23.136   8.678  1.00  0.00           C  
ATOM     69  HA  ARG     4      43.363  23.187   8.703  1.00  0.00           H  
ATOM     70  CB  ARG     4      45.022  24.505   8.881  1.00  0.00           C  
ATOM     71  HB2 ARG     4      46.106  24.405   8.943  1.00  0.00           H  
ATOM     72  HB3 ARG     4      44.721  25.240   8.135  1.00  0.00           H  
ATOM     73  CG  ARG     4      44.624  25.186  10.220  1.00  0.00           C  
ATOM     74  HG2 ARG     4      44.839  24.690  11.166  1.00  0.00           H  
ATOM     75  HG3 ARG     4      45.172  26.123  10.320  1.00  0.00           H  
ATOM     76  CD  ARG     4      43.090  25.456  10.169  1.00  0.00           C  
ATOM     77  HD2 ARG     4      42.796  26.072   9.319  1.00  0.00           H  
ATOM     78  HD3 ARG     4      42.552  24.512  10.084  1.00  0.00           H  
ATOM     79  NE  ARG     4      42.726  26.168  11.343  1.00  0.00           N  
ATOM     80  HE  ARG     4      43.328  26.925  11.631  1.00  0.00           H  
ATOM     81  CZ  ARG     4      41.734  26.004  12.195  1.00  0.00           C  
ATOM     82  NH1 ARG     4      41.700  26.735  13.277  1.00  0.00           N  
ATOM     83 HH11 ARG     4      42.419  27.415  13.477  1.00  0.00           H  
ATOM     84 HH12 ARG     4      41.065  26.397  13.987  1.00  0.00           H  
ATOM     85  NH2 ARG     4      40.886  25.062  11.966  1.00  0.00           N  
ATOM     86 HH21 ARG     4      40.950  24.596  11.072  1.00  0.00           H  
ATOM     87 HH22 ARG     4      40.015  25.118  12.474  1.00  0.00           H  
ATOM     88  C   ARG     4      44.758  22.460   7.297  1.00  0.00           C  
ATOM     89  O   ARG     4      45.531  23.184   6.588  1.00  0.00           O  
ATOM     90  N   GLN     5      44.193  21.336   6.973  1.00  0.00           N  
ATOM     91  H   GLN     5      43.736  20.872   7.745  1.00  0.00           H  
ATOM     92  CA  GLN     5      44.671  20.557   5.739  1.00  0.00           C  
ATOM     93  HA  GLN     5      45.761  20.567   5.703  1.00  0.00           H  
ATOM     94  CB  GLN     5      44.276  19.077   5.792  1.00  0.00           C  
ATOM     95  HB2 GLN     5      44.596  18.762   6.786  1.00  0.00           H  
ATOM     96  HB3 GLN     5      43.198  19.008   5.652  1.00  0.00           H  
ATOM     97  CG  GLN     5      45.002  18.363   4.647  1.00  0.00           C  
ATOM     98  HG2 GLN     5      44.285  18.570   3.852  1.00  0.00           H  
ATOM     99  HG3 GLN     5      45.961  18.833   4.429  1.00  0.00           H  
ATOM    100  CD  GLN     5      45.176  16.893   4.904  1.00  0.00           C  
ATOM    101  OE1 GLN     5      45.427  16.420   6.003  1.00  0.00           O  
ATOM    102  NE2 GLN     5      45.217  16.169   3.820  1.00  0.00           N  
ATOM    103 HE21 GLN     5      45.411  15.178   3.841  1.00  0.00           H  
ATOM    104 HE22 GLN     5      45.214  16.613   2.912  1.00  0.00           H  
ATOM    105  C   GLN     5      44.346  21.282   4.471  1.00  0.00           C  
ATOM    106  O   GLN     5      45.278  21.751   3.792  1.00  0.00           O  
ATOM    107  N   ALA     6      43.097  21.546   4.285  1.00  0.00           N  
ATOM    108  H   ALA     6      42.547  21.103   5.008  1.00  0.00           H  
ATOM    109  CA  ALA     6      42.455  22.045   3.124  1.00  0.00           C  
ATOM    110  HA  ALA     6      43.166  22.523   2.451  1.00  0.00           H  
ATOM    111  CB  ALA     6      41.812  20.849   2.443  1.00  0.00           C  
ATOM    112  HB1 ALA     6      41.383  21.123   1.480  1.00  0.00           H  
ATOM    113  HB2 ALA     6      42.527  20.056   2.224  1.00  0.00           H  
ATOM    114  HB3 ALA     6      41.084  20.399   3.117  1.00  0.00           H  
ATOM    115  C   ALA     6      41.291  23.031   3.488  1.00  0.00           C  
ATOM    116  O   ALA     6      41.015  23.268   4.639  1.00  0.00           O  
ATOM    117  N   LEU     7      40.566  23.509   2.445  1.00  0.00           N  
ATOM    118  H   LEU     7      40.874  23.122   1.564  1.00  0.00           H  
ATOM    119  CA  LEU     7      39.460  24.525   2.582  1.00  0.00           C  
ATOM    120  HA  LEU     7      39.994  25.470   2.679  1.00  0.00           H  
ATOM    121  CB  LEU     7      38.766  24.603   1.276  1.00  0.00           C  
ATOM    122  HB2 LEU     7      39.462  24.725   0.447  1.00  0.00           H  
ATOM    123  HB3 LEU     7      38.447  23.598   0.999  1.00  0.00           H  
ATOM    124  CG  LEU     7      37.707  25.642   1.009  1.00  0.00           C  
ATOM    125  HG  LEU     7      36.791  25.406   1.551  1.00  0.00           H  
ATOM    126  CD1 LEU     7      38.091  27.027   1.434  1.00  0.00           C  
ATOM    127 HD11 LEU     7      37.346  27.776   1.166  1.00  0.00           H  
ATOM    128 HD12 LEU     7      38.237  27.091   2.512  1.00  0.00           H  
ATOM    129 HD13 LEU     7      39.043  27.222   0.941  1.00  0.00           H  
ATOM    130  CD2 LEU     7      37.412  25.794  -0.503  1.00  0.00           C  
ATOM    131 HD21 LEU     7      38.276  25.937  -1.151  1.00  0.00           H  
ATOM    132 HD22 LEU     7      36.972  24.906  -0.957  1.00  0.00           H  
ATOM    133 HD23 LEU     7      36.652  26.540  -0.735  1.00  0.00           H  
ATOM    134  C   LEU     7      38.569  24.238   3.750  1.00  0.00           C  
ATOM    135  O   LEU     7      38.481  25.017   4.639  1.00  0.00           O  
ATOM    136  N   GLN     8      37.833  23.157   3.759  1.00  0.00           N  
ATOM    137  H   GLN     8      38.083  22.391   3.150  1.00  0.00           H  
ATOM    138  CA  GLN     8      36.855  22.823   4.868  1.00  0.00           C  
ATOM    139  HA  GLN     8      36.033  23.529   4.747  1.00  0.00           H  
ATOM    140  CB  GLN     8      36.130  21.461   4.581  1.00  0.00           C  
ATOM    141  HB2 GLN     8      35.393  21.411   5.383  1.00  0.00           H  
ATOM    142  HB3 GLN     8      35.742  21.310   3.574  1.00  0.00           H  
ATOM    143  CG  GLN     8      37.016  20.281   4.975  1.00  0.00           C  
ATOM    144  HG2 GLN     8      38.071  20.379   4.717  1.00  0.00           H  
ATOM    145  HG3 GLN     8      36.963  20.113   6.050  1.00  0.00           H  
ATOM    146  CD  GLN     8      36.404  18.989   4.311  1.00  0.00           C  
ATOM    147  OE1 GLN     8      36.528  18.773   3.119  1.00  0.00           O  
ATOM    148  NE2 GLN     8      35.825  18.057   5.066  1.00  0.00           N  
ATOM    149 HE21 GLN     8      35.576  17.208   4.579  1.00  0.00           H  
ATOM    150 HE22 GLN     8      35.680  18.138   6.062  1.00  0.00           H  
ATOM    151  C   GLN     8      37.391  22.958   6.301  1.00  0.00           C  
ATOM    152  O   GLN     8      36.643  23.357   7.247  1.00  0.00           O  
ATOM    153  N   ASP     9      38.659  22.717   6.482  1.00  0.00           N  
ATOM    154  H   ASP     9      39.211  22.691   5.637  1.00  0.00           H  
ATOM    155  CA  ASP     9      39.421  22.792   7.747  1.00  0.00           C  
ATOM    156  HA  ASP     9      38.674  22.424   8.449  1.00  0.00           H  
ATOM    157  CB  ASP     9      40.680  21.890   7.850  1.00  0.00           C  
ATOM    158  HB2 ASP     9      41.558  22.421   7.481  1.00  0.00           H  
ATOM    159  HB3 ASP     9      40.776  21.551   8.882  1.00  0.00           H  
ATOM    160  CG  ASP     9      40.455  20.623   7.079  1.00  0.00           C  
ATOM    161  OD1 ASP     9      41.043  20.415   6.005  1.00  0.00           O  
ATOM    162  OD2 ASP     9      39.731  19.747   7.587  1.00  0.00           O  
ATOM    163  C   ASP     9      39.700  24.326   8.118  1.00  0.00           C  
ATOM    164  O   ASP     9      39.238  24.768   9.186  1.00  0.00           O  
ATOM    165  N   MET    10      40.329  25.020   7.133  1.00  0.00           N  
ATOM    166  H   MET    10      40.597  24.492   6.314  1.00  0.00           H  
ATOM    167  CA  MET    10      40.649  26.463   7.064  1.00  0.00           C  
ATOM    168  HA  MET    10      41.198  26.732   7.966  1.00  0.00           H  
ATOM    169  CB  MET    10      41.490  26.854   5.838  1.00  0.00           C  
ATOM    170  HB2 MET    10      40.786  26.843   5.006  1.00  0.00           H  
ATOM    171  HB3 MET    10      41.718  27.916   5.933  1.00  0.00           H  
ATOM    172  CG  MET    10      42.764  26.063   5.596  1.00  0.00           C  
ATOM    173  HG2 MET    10      43.626  26.407   6.168  1.00  0.00           H  
ATOM    174  HG3 MET    10      42.601  25.026   5.891  1.00  0.00           H  
ATOM    175  SD  MET    10      43.226  26.022   3.837  1.00  0.00           S  
ATOM    176  CE  MET    10      44.962  26.619   4.091  1.00  0.00           C  
ATOM    177  HE1 MET    10      45.444  25.686   4.382  1.00  0.00           H  
ATOM    178  HE2 MET    10      45.325  26.926   3.110  1.00  0.00           H  
ATOM    179  HE3 MET    10      45.029  27.466   4.774  1.00  0.00           H  
ATOM    180  C   MET    10      39.353  27.346   7.232  1.00  0.00           C  
ATOM    181  O   MET    10      39.331  28.374   7.857  1.00  0.00           O  
ATOM    182  N   ALA    11      38.214  26.898   6.686  1.00  0.00           N  
ATOM    183  H   ALA    11      38.301  26.116   6.053  1.00  0.00           H  
ATOM    184  CA  ALA    11      36.932  27.564   6.809  1.00  0.00           C  
ATOM    185  HA  ALA    11      36.892  28.591   6.447  1.00  0.00           H  
ATOM    186  CB  ALA    11      35.930  26.771   5.887  1.00  0.00           C  
ATOM    187  HB1 ALA    11      36.176  26.826   4.826  1.00  0.00           H  
ATOM    188  HB2 ALA    11      35.829  25.732   6.202  1.00  0.00           H  
ATOM    189  HB3 ALA    11      34.946  27.218   6.029  1.00  0.00           H  
ATOM    190  C   ALA    11      36.358  27.615   8.244  1.00  0.00           C  
ATOM    191  O   ALA    11      35.502  28.525   8.519  1.00  0.00           O  
ATOM    192  N   ARG    12      36.734  26.753   9.169  1.00  0.00           N  
ATOM    193  H   ARG    12      37.392  26.058   8.844  1.00  0.00           H  
ATOM    194  CA  ARG    12      36.234  26.652  10.550  1.00  0.00           C  
ATOM    195  HA  ARG    12      35.188  26.393  10.389  1.00  0.00           H  
ATOM    196  CB  ARG    12      37.056  25.609  11.295  1.00  0.00           C  
ATOM    197  HB2 ARG    12      38.103  25.817  11.075  1.00  0.00           H  
ATOM    198  HB3 ARG    12      36.813  25.730  12.351  1.00  0.00           H  
ATOM    199  CG  ARG    12      36.673  24.138  10.865  1.00  0.00           C  
ATOM    200  HG2 ARG    12      35.585  24.172  10.804  1.00  0.00           H  
ATOM    201  HG3 ARG    12      37.089  23.762   9.930  1.00  0.00           H  
ATOM    202  CD  ARG    12      36.878  23.151  11.985  1.00  0.00           C  
ATOM    203  HD2 ARG    12      37.949  23.132  12.185  1.00  0.00           H  
ATOM    204  HD3 ARG    12      36.322  23.581  12.818  1.00  0.00           H  
ATOM    205  NE  ARG    12      36.378  21.810  11.664  1.00  0.00           N  
ATOM    206  HE  ARG    12      35.435  21.638  11.981  1.00  0.00           H  
ATOM    207  CZ  ARG    12      36.961  20.814  11.040  1.00  0.00           C  
ATOM    208  NH1 ARG    12      36.388  19.699  10.710  1.00  0.00           N  
ATOM    209 HH11 ARG    12      35.392  19.635  10.868  1.00  0.00           H  
ATOM    210 HH12 ARG    12      36.957  19.070  10.162  1.00  0.00           H  
ATOM    211  NH2 ARG    12      38.174  20.902  10.568  1.00  0.00           N  
ATOM    212 HH21 ARG    12      38.769  21.663  10.864  1.00  0.00           H  
ATOM    213 HH22 ARG    12      38.577  20.080  10.141  1.00  0.00           H  
ATOM    214  C   ARG    12      36.091  28.036  11.330  1.00  0.00           C  
ATOM    215  O   ARG    12      34.956  28.461  11.646  1.00  0.00           O  
ATOM    216  N   PRO    13      37.146  28.779  11.710  1.00  0.00           N  
ATOM    217  CD  PRO    13      38.587  28.388  11.510  1.00  0.00           C  
ATOM    218  HD2 PRO    13      38.722  27.786  10.612  1.00  0.00           H  
ATOM    219  HD3 PRO    13      38.950  27.892  12.410  1.00  0.00           H  
ATOM    220  CG  PRO    13      39.301  29.766  11.450  1.00  0.00           C  
ATOM    221  HG2 PRO    13      39.335  30.123  10.421  1.00  0.00           H  
ATOM    222  HG3 PRO    13      40.323  29.704  11.823  1.00  0.00           H  
ATOM    223  CB  PRO    13      38.510  30.703  12.288  1.00  0.00           C  
ATOM    224  HB2 PRO    13      38.478  31.754  12.004  1.00  0.00           H  
ATOM    225  HB3 PRO    13      38.885  30.482  13.288  1.00  0.00           H  
ATOM    226  CA  PRO    13      37.064  30.151  12.188  1.00  0.00           C  
ATOM    227  HA  PRO    13      36.663  30.145  13.202  1.00  0.00           H  
ATOM    228  C   PRO    13      36.278  31.088  11.338  1.00  0.00           C  
ATOM    229  O   PRO    13      35.730  32.009  11.857  1.00  0.00           O  
ATOM    230  N   LEU    14      36.158  30.929  10.025  1.00  0.00           N  
ATOM    231  H   LEU    14      36.592  30.129   9.588  1.00  0.00           H  
ATOM    232  CA  LEU    14      35.479  31.906   9.129  1.00  0.00           C  
ATOM    233  HA  LEU    14      35.521  32.912   9.546  1.00  0.00           H  
ATOM    234  CB  LEU    14      36.016  31.822   7.710  1.00  0.00           C  
ATOM    235  HB2 LEU    14      35.601  30.852   7.437  1.00  0.00           H  
ATOM    236  HB3 LEU    14      35.599  32.630   7.109  1.00  0.00           H  
ATOM    237  CG  LEU    14      37.523  31.929   7.614  1.00  0.00           C  
ATOM    238  HG  LEU    14      37.902  31.018   8.077  1.00  0.00           H  
ATOM    239  CD1 LEU    14      37.893  31.932   6.162  1.00  0.00           C  
ATOM    240 HD11 LEU    14      38.970  31.909   5.992  1.00  0.00           H  
ATOM    241 HD12 LEU    14      37.388  31.158   5.584  1.00  0.00           H  
ATOM    242 HD13 LEU    14      37.684  32.889   5.685  1.00  0.00           H  
ATOM    243  CD2 LEU    14      38.048  33.122   8.355  1.00  0.00           C  
ATOM    244 HD21 LEU    14      37.640  34.028   7.908  1.00  0.00           H  
ATOM    245 HD22 LEU    14      37.838  33.154   9.423  1.00  0.00           H  
ATOM    246 HD23 LEU    14      39.132  33.241   8.341  1.00  0.00           H  
ATOM    247  C   LEU    14      33.885  31.680   9.234  1.00  0.00           C  
ATOM    248  O   LEU    14      33.188  32.661   9.564  1.00  0.00           O  
ATOM    249  N   LYS    15      33.365  30.448   9.119  1.00  0.00           N  
ATOM    250  H   LYS    15      34.049  29.716   8.990  1.00  0.00           H  
ATOM    251  CA  LYS    15      32.009  30.001   9.484  1.00  0.00           C  
ATOM    252  HA  LYS    15      31.152  30.231   8.850  1.00  0.00           H  
ATOM    253  CB  LYS    15      31.993  28.428   9.500  1.00  0.00           C  
ATOM    254  HB2 LYS    15      32.750  28.090  10.207  1.00  0.00           H  
ATOM    255  HB3 LYS    15      31.036  28.134   9.931  1.00  0.00           H  
ATOM    256  CG  LYS    15      32.278  27.806   8.123  1.00  0.00           C  
ATOM    257  HG2 LYS    15      31.441  28.027   7.461  1.00  0.00           H  
ATOM    258  HG3 LYS    15      33.114  28.345   7.676  1.00  0.00           H  
ATOM    259  CD  LYS    15      32.634  26.287   8.313  1.00  0.00           C  
ATOM    260  HD2 LYS    15      32.986  25.912   7.352  1.00  0.00           H  
ATOM    261  HD3 LYS    15      33.379  26.117   9.090  1.00  0.00           H  
ATOM    262  CE  LYS    15      31.439  25.478   8.709  1.00  0.00           C  
ATOM    263  HE2 LYS    15      30.972  25.742   9.658  1.00  0.00           H  
ATOM    264  HE3 LYS    15      30.657  25.749   8.000  1.00  0.00           H  
ATOM    265  NZ  LYS    15      31.856  24.012   8.685  1.00  0.00           N  
ATOM    266  HZ1 LYS    15      31.093  23.435   9.009  1.00  0.00           H  
ATOM    267  HZ2 LYS    15      32.197  23.847   7.748  1.00  0.00           H  
ATOM    268  HZ3 LYS    15      32.591  23.757   9.328  1.00  0.00           H  
ATOM    269  C   LYS    15      31.656  30.510  10.832  1.00  0.00           C  
ATOM    270  O   LYS    15      30.620  31.207  10.974  1.00  0.00           O  
ATOM    271  N   GLN    16      32.511  30.351  11.840  1.00  0.00           N  
ATOM    272  H   GLN    16      33.345  29.797  11.707  1.00  0.00           H  
ATOM    273  CA  GLN    16      32.291  30.904  13.177  1.00  0.00           C  
ATOM    274  HA  GLN    16      31.410  30.433  13.613  1.00  0.00           H  
ATOM    275  CB  GLN    16      33.444  30.471  14.017  1.00  0.00           C  
ATOM    276  HB2 GLN    16      33.506  29.383  14.050  1.00  0.00           H  
ATOM    277  HB3 GLN    16      34.324  30.869  13.512  1.00  0.00           H  
ATOM    278  CG  GLN    16      33.521  30.931  15.470  1.00  0.00           C  
ATOM    279  HG2 GLN    16      33.597  32.010  15.336  1.00  0.00           H  
ATOM    280  HG3 GLN    16      32.642  30.632  16.040  1.00  0.00           H  
ATOM    281  CD  GLN    16      34.889  30.378  16.009  1.00  0.00           C  
ATOM    282  OE1 GLN    16      35.008  29.271  16.506  1.00  0.00           O  
ATOM    283  NE2 GLN    16      35.963  31.120  16.031  1.00  0.00           N  
ATOM    284 HE21 GLN    16      36.777  30.823  16.550  1.00  0.00           H  
ATOM    285 HE22 GLN    16      35.959  32.054  15.646  1.00  0.00           H  
ATOM    286  C   GLN    16      31.898  32.382  13.108  1.00  0.00           C  
ATOM    287  O   GLN    16      30.864  32.780  13.603  1.00  0.00           O  
ATOM    288  N   TRP    17      32.780  33.208  12.586  1.00  0.00           N  
ATOM    289  H   TRP    17      33.705  32.918  12.304  1.00  0.00           H  
ATOM    290  CA  TRP    17      32.581  34.668  12.523  1.00  0.00           C  
ATOM    291  HA  TRP    17      32.454  34.923  13.575  1.00  0.00           H  
ATOM    292  CB  TRP    17      33.886  35.218  11.852  1.00  0.00           C  
ATOM    293  HB2 TRP    17      34.776  34.888  12.389  1.00  0.00           H  
ATOM    294  HB3 TRP    17      34.033  34.867  10.831  1.00  0.00           H  
ATOM    295  CG  TRP    17      33.950  36.716  11.789  1.00  0.00           C  
ATOM    296  CD1 TRP    17      33.315  37.523  10.936  1.00  0.00           C  
ATOM    297  HD1 TRP    17      32.592  37.217  10.194  1.00  0.00           H  
ATOM    298  NE1 TRP    17      33.611  38.804  11.214  1.00  0.00           N  
ATOM    299  HE1 TRP    17      33.311  39.613  10.690  1.00  0.00           H  
ATOM    300  CE2 TRP    17      34.347  38.933  12.380  1.00  0.00           C  
ATOM    301  CZ2 TRP    17      34.747  40.025  13.133  1.00  0.00           C  
ATOM    302  HZ2 TRP    17      34.558  41.004  12.717  1.00  0.00           H  
ATOM    303  CH2 TRP    17      35.495  39.802  14.332  1.00  0.00           C  
ATOM    304  HH2 TRP    17      35.847  40.639  14.915  1.00  0.00           H  
ATOM    305  CZ3 TRP    17      35.866  38.525  14.635  1.00  0.00           C  
ATOM    306  HZ3 TRP    17      36.498  38.326  15.487  1.00  0.00           H  
ATOM    307  CE3 TRP    17      35.374  37.405  13.865  1.00  0.00           C  
ATOM    308  HE3 TRP    17      35.558  36.403  14.224  1.00  0.00           H  
ATOM    309  CD2 TRP    17      34.617  37.594  12.736  1.00  0.00           C  
ATOM    310  C   TRP    17      31.350  35.064  11.739  1.00  0.00           C  
ATOM    311  O   TRP    17      30.595  35.943  12.212  1.00  0.00           O  
ATOM    312  N   LEU    18      31.086  34.403  10.582  1.00  0.00           N  
ATOM    313  H   LEU    18      31.718  33.685  10.258  1.00  0.00           H  
ATOM    314  CA  LEU    18      29.888  34.533   9.748  1.00  0.00           C  
ATOM    315  HA  LEU    18      29.918  35.551   9.360  1.00  0.00           H  
ATOM    316  CB  LEU    18      29.849  33.497   8.633  1.00  0.00           C  
ATOM    317  HB2 LEU    18      30.855  33.456   8.213  1.00  0.00           H  
ATOM    318  HB3 LEU    18      29.644  32.545   9.122  1.00  0.00           H  
ATOM    319  CG  LEU    18      28.865  33.776   7.513  1.00  0.00           C  
ATOM    320  HG  LEU    18      27.907  33.984   7.989  1.00  0.00           H  
ATOM    321  CD1 LEU    18      29.224  35.008   6.631  1.00  0.00           C  
ATOM    322 HD11 LEU    18      28.373  35.341   6.037  1.00  0.00           H  
ATOM    323 HD12 LEU    18      29.528  35.875   7.218  1.00  0.00           H  
ATOM    324 HD13 LEU    18      30.019  34.659   5.973  1.00  0.00           H  
ATOM    325  CD2 LEU    18      28.830  32.589   6.603  1.00  0.00           C  
ATOM    326 HD21 LEU    18      28.403  32.820   5.627  1.00  0.00           H  
ATOM    327 HD22 LEU    18      29.830  32.302   6.279  1.00  0.00           H  
ATOM    328 HD23 LEU    18      28.276  31.803   7.116  1.00  0.00           H  
ATOM    329  C   LEU    18      28.638  34.366  10.633  1.00  0.00           C  
ATOM    330  O   LEU    18      27.701  35.195  10.531  1.00  0.00           O  
ATOM    331  N   TYR    19      28.613  33.294  11.436  1.00  0.00           N  
ATOM    332  H   TYR    19      29.418  32.684  11.410  1.00  0.00           H  
ATOM    333  CA  TYR    19      27.619  33.027  12.450  1.00  0.00           C  
ATOM    334  HA  TYR    19      26.695  33.161  11.888  1.00  0.00           H  
ATOM    335  CB  TYR    19      27.708  31.666  13.101  1.00  0.00           C  
ATOM    336  HB2 TYR    19      28.533  31.612  13.812  1.00  0.00           H  
ATOM    337  HB3 TYR    19      26.813  31.462  13.690  1.00  0.00           H  
ATOM    338  CG  TYR    19      27.738  30.487  12.127  1.00  0.00           C  
ATOM    339  CD1 TYR    19      27.411  30.639  10.745  1.00  0.00           C  
ATOM    340  HD1 TYR    19      27.117  31.577  10.297  1.00  0.00           H  
ATOM    341  CE1 TYR    19      27.533  29.605   9.853  1.00  0.00           C  
ATOM    342  HE1 TYR    19      27.320  29.840   8.821  1.00  0.00           H  
ATOM    343  CZ  TYR    19      28.040  28.329  10.268  1.00  0.00           C  
ATOM    344  OH  TYR    19      28.316  27.354   9.365  1.00  0.00           O  
ATOM    345  HH  TYR    19      28.384  26.498   9.794  1.00  0.00           H  
ATOM    346  CE2 TYR    19      28.336  28.192  11.611  1.00  0.00           C  
ATOM    347  HE2 TYR    19      28.679  27.220  11.935  1.00  0.00           H  
ATOM    348  CD2 TYR    19      28.194  29.234  12.522  1.00  0.00           C  
ATOM    349  HD2 TYR    19      28.571  29.060  13.519  1.00  0.00           H  
ATOM    350  C   TYR    19      27.445  34.080  13.573  1.00  0.00           C  
ATOM    351  O   TYR    19      26.346  34.252  14.079  1.00  0.00           O  
ATOM    352  N   LYS    20      28.605  34.526  14.209  1.00  0.00           N  
ATOM    353  H   LYS    20      29.461  34.226  13.764  1.00  0.00           H  
ATOM    354  CA  LYS    20      28.675  35.444  15.364  1.00  0.00           C  
ATOM    355  HA  LYS    20      28.000  35.135  16.163  1.00  0.00           H  
ATOM    356  CB  LYS    20      30.110  35.520  15.837  1.00  0.00           C  
ATOM    357  HB2 LYS    20      30.549  34.534  15.989  1.00  0.00           H  
ATOM    358  HB3 LYS    20      30.787  35.812  15.034  1.00  0.00           H  
ATOM    359  CG  LYS    20      30.263  36.487  17.062  1.00  0.00           C  
ATOM    360  HG2 LYS    20      30.286  37.523  16.723  1.00  0.00           H  
ATOM    361  HG3 LYS    20      29.431  36.287  17.737  1.00  0.00           H  
ATOM    362  CD  LYS    20      31.588  36.142  17.831  1.00  0.00           C  
ATOM    363  HD2 LYS    20      31.725  35.102  18.128  1.00  0.00           H  
ATOM    364  HD3 LYS    20      32.428  36.390  17.183  1.00  0.00           H  
ATOM    365  CE  LYS    20      31.842  36.982  19.116  1.00  0.00           C  
ATOM    366  HE2 LYS    20      32.090  38.033  18.969  1.00  0.00           H  
ATOM    367  HE3 LYS    20      30.971  36.862  19.761  1.00  0.00           H  
ATOM    368  NZ  LYS    20      32.997  36.514  19.905  1.00  0.00           N  
ATOM    369  HZ1 LYS    20      33.056  36.981  20.799  1.00  0.00           H  
ATOM    370  HZ2 LYS    20      33.014  35.512  20.032  1.00  0.00           H  
ATOM    371  HZ3 LYS    20      33.808  36.800  19.377  1.00  0.00           H  
ATOM    372  C   LYS    20      28.230  36.877  14.958  1.00  0.00           C  
ATOM    373  O   LYS    20      27.588  37.514  15.789  1.00  0.00           O  
ATOM    374  N   HIE    21      28.568  37.387  13.800  1.00  0.00           N  
ATOM    375  H   HIE    21      29.091  36.780  13.185  1.00  0.00           H  
ATOM    376  CA  HIE    21      28.222  38.741  13.233  1.00  0.00           C  
ATOM    377  HA  HIE    21      27.812  39.416  13.984  1.00  0.00           H  
ATOM    378  CB  HIE    21      29.541  39.335  12.683  1.00  0.00           C  
ATOM    379  HB2 HIE    21      29.829  38.614  11.918  1.00  0.00           H  
ATOM    380  HB3 HIE    21      29.466  40.303  12.187  1.00  0.00           H  
ATOM    381  CG  HIE    21      30.575  39.405  13.788  1.00  0.00           C  
ATOM    382  ND1 HIE    21      30.564  40.366  14.845  1.00  0.00           N  
ATOM    383  CE1 HIE    21      31.705  40.099  15.503  1.00  0.00           C  
ATOM    384  HE1 HIE    21      31.969  40.666  16.383  1.00  0.00           H  
ATOM    385  NE2 HIE    21      32.337  39.021  15.022  1.00  0.00           N  
ATOM    386  HE2 HIE    21      33.236  38.704  15.355  1.00  0.00           H  
ATOM    387  CD2 HIE    21      31.675  38.541  13.900  1.00  0.00           C  
ATOM    388  HD2 HIE    21      31.832  37.735  13.198  1.00  0.00           H  
ATOM    389  C   HIE    21      27.165  38.625  12.120  1.00  0.00           C  
ATOM    390  O   HIE    21      27.597  38.618  10.935  1.00  0.00           O  
ATOM    391  N   ARG    22      25.890  38.585  12.459  1.00  0.00           N  
ATOM    392  H   ARG    22      25.577  38.432  13.408  1.00  0.00           H  
ATOM    393  CA  ARG    22      24.823  38.464  11.394  1.00  0.00           C  
ATOM    394  HA  ARG    22      24.828  37.415  11.098  1.00  0.00           H  
ATOM    395  CB  ARG    22      23.478  38.761  12.112  1.00  0.00           C  
ATOM    396  HB2 ARG    22      23.382  38.131  12.996  1.00  0.00           H  
ATOM    397  HB3 ARG    22      23.528  39.758  12.550  1.00  0.00           H  
ATOM    398  CG  ARG    22      22.320  38.605  11.164  1.00  0.00           C  
ATOM    399  HG2 ARG    22      22.482  39.210  10.272  1.00  0.00           H  
ATOM    400  HG3 ARG    22      22.382  37.601  10.745  1.00  0.00           H  
ATOM    401  CD  ARG    22      21.026  38.984  11.869  1.00  0.00           C  
ATOM    402  HD2 ARG    22      20.203  38.706  11.210  1.00  0.00           H  
ATOM    403  HD3 ARG    22      21.074  38.514  12.851  1.00  0.00           H  
ATOM    404  NE  ARG    22      21.069  40.378  12.140  1.00  0.00           N  
ATOM    405  HE  ARG    22      21.578  41.016  11.545  1.00  0.00           H  
ATOM    406  CZ  ARG    22      20.201  40.973  12.920  1.00  0.00           C  
ATOM    407  NH1 ARG    22      20.200  42.229  12.909  1.00  0.00           N  
ATOM    408 HH11 ARG    22      20.699  42.689  12.161  1.00  0.00           H  
ATOM    409 HH12 ARG    22      19.395  42.708  13.287  1.00  0.00           H  
ATOM    410  NH2 ARG    22      19.306  40.397  13.628  1.00  0.00           N  
ATOM    411 HH21 ARG    22      19.241  39.394  13.523  1.00  0.00           H  
ATOM    412 HH22 ARG    22      18.644  40.872  14.225  1.00  0.00           H  
ATOM    413  C   ARG    22      25.009  39.297  10.146  1.00  0.00           C  
ATOM    414  O   ARG    22      24.974  38.826   9.016  1.00  0.00           O  
ATOM    415  N   ASP    23      25.028  40.607  10.417  1.00  0.00           N  
ATOM    416  H   ASP    23      24.897  40.880  11.381  1.00  0.00           H  
ATOM    417  CA  ASP    23      24.887  41.723   9.490  1.00  0.00           C  
ATOM    418  HA  ASP    23      24.356  41.344   8.617  1.00  0.00           H  
ATOM    419  CB  ASP    23      24.145  42.959  10.112  1.00  0.00           C  
ATOM    420  HB2 ASP    23      24.655  43.270  11.024  1.00  0.00           H  
ATOM    421  HB3 ASP    23      24.200  43.865   9.508  1.00  0.00           H  
ATOM    422  CG  ASP    23      22.687  42.770  10.457  1.00  0.00           C  
ATOM    423  OD1 ASP    23      22.048  41.883   9.858  1.00  0.00           O  
ATOM    424  OD2 ASP    23      22.164  43.488  11.377  1.00  0.00           O  
ATOM    425  C   ASP    23      26.129  42.273   8.968  1.00  0.00           C  
ATOM    426  O   ASP    23      26.310  42.421   7.759  1.00  0.00           O  
ATOM    427  N   ASN    24      27.058  42.727   9.861  1.00  0.00           N  
ATOM    428  H   ASN    24      26.886  42.543  10.839  1.00  0.00           H  
ATOM    429  CA  ASN    24      28.368  43.351   9.569  1.00  0.00           C  
ATOM    430  HA  ASN    24      28.231  44.257   8.978  1.00  0.00           H  
ATOM    431  CB  ASN    24      29.015  43.818  10.865  1.00  0.00           C  
ATOM    432  HB2 ASN    24      28.250  44.317  11.459  1.00  0.00           H  
ATOM    433  HB3 ASN    24      29.296  42.928  11.429  1.00  0.00           H  
ATOM    434  CG  ASN    24      30.222  44.742  10.701  1.00  0.00           C  
ATOM    435  OD1 ASN    24      31.335  44.369  10.399  1.00  0.00           O  
ATOM    436  ND2 ASN    24      29.943  45.997  10.945  1.00  0.00           N  
ATOM    437 HD21 ASN    24      30.646  46.688  11.169  1.00  0.00           H  
ATOM    438 HD22 ASN    24      29.008  46.212  11.261  1.00  0.00           H  
ATOM    439  C   ASN    24      29.239  42.380   8.741  1.00  0.00           C  
ATOM    440  O   ASN    24      29.716  41.385   9.272  1.00  0.00           O  
ATOM    441  N   PRO    25      29.511  42.748   7.505  1.00  0.00           N  
ATOM    442  CD  PRO    25      29.066  43.915   6.786  1.00  0.00           C  
ATOM    443  HD2 PRO    25      29.286  44.853   7.296  1.00  0.00           H  
ATOM    444  HD3 PRO    25      27.982  43.861   6.690  1.00  0.00           H  
ATOM    445  CG  PRO    25      29.738  43.825   5.454  1.00  0.00           C  
ATOM    446  HG2 PRO    25      30.763  44.135   5.658  1.00  0.00           H  
ATOM    447  HG3 PRO    25      29.178  44.340   4.673  1.00  0.00           H  
ATOM    448  CB  PRO    25      29.685  42.334   5.223  1.00  0.00           C  
ATOM    449  HB2 PRO    25      30.452  42.124   4.478  1.00  0.00           H  
ATOM    450  HB3 PRO    25      28.702  42.049   4.847  1.00  0.00           H  
ATOM    451  CA  PRO    25      30.042  41.767   6.580  1.00  0.00           C  
ATOM    452  HA  PRO    25      29.473  40.838   6.624  1.00  0.00           H  
ATOM    453  C   PRO    25      31.536  41.365   6.709  1.00  0.00           C  
ATOM    454  O   PRO    25      31.936  40.209   6.600  1.00  0.00           O  
ATOM    455  N   TYR    26      32.458  42.280   6.878  1.00  0.00           N  
ATOM    456  H   TYR    26      32.160  43.213   7.126  1.00  0.00           H  
ATOM    457  CA  TYR    26      33.907  42.065   6.768  1.00  0.00           C  
ATOM    458  HA  TYR    26      34.160  41.044   6.485  1.00  0.00           H  
ATOM    459  CB  TYR    26      34.465  42.966   5.627  1.00  0.00           C  
ATOM    460  HB2 TYR    26      34.395  44.032   5.842  1.00  0.00           H  
ATOM    461  HB3 TYR    26      35.533  42.820   5.463  1.00  0.00           H  
ATOM    462  CG  TYR    26      33.794  42.652   4.275  1.00  0.00           C  
ATOM    463  CD1 TYR    26      33.859  41.338   3.686  1.00  0.00           C  
ATOM    464  HD1 TYR    26      34.520  40.546   4.005  1.00  0.00           H  
ATOM    465  CE1 TYR    26      33.129  41.006   2.584  1.00  0.00           C  
ATOM    466  HE1 TYR    26      33.332  40.082   2.063  1.00  0.00           H  
ATOM    467  CZ  TYR    26      32.229  41.927   1.977  1.00  0.00           C  
ATOM    468  OH  TYR    26      31.506  41.598   0.876  1.00  0.00           O  
ATOM    469  HH  TYR    26      30.616  41.957   0.862  1.00  0.00           H  
ATOM    470  CE2 TYR    26      32.132  43.275   2.519  1.00  0.00           C  
ATOM    471  HE2 TYR    26      31.571  44.093   2.092  1.00  0.00           H  
ATOM    472  CD2 TYR    26      32.917  43.589   3.675  1.00  0.00           C  
ATOM    473  HD2 TYR    26      32.911  44.608   4.032  1.00  0.00           H  
ATOM    474  C   TYR    26      34.654  42.523   8.062  1.00  0.00           C  
ATOM    475  O   TYR    26      34.140  43.484   8.732  1.00  0.00           O  
ATOM    476  N   PRO    27      35.738  41.806   8.494  1.00  0.00           N  
ATOM    477  CD  PRO    27      36.183  40.571   8.074  1.00  0.00           C  
ATOM    478  HD2 PRO    27      36.455  40.528   7.019  1.00  0.00           H  
ATOM    479  HD3 PRO    27      35.485  39.768   8.312  1.00  0.00           H  
ATOM    480  CG  PRO    27      37.375  40.208   8.930  1.00  0.00           C  
ATOM    481  HG2 PRO    27      38.318  40.614   8.563  1.00  0.00           H  
ATOM    482  HG3 PRO    27      37.540  39.136   9.037  1.00  0.00           H  
ATOM    483  CB  PRO    27      37.119  40.867  10.275  1.00  0.00           C  
ATOM    484  HB2 PRO    27      38.045  41.216  10.732  1.00  0.00           H  
ATOM    485  HB3 PRO    27      36.593  40.185  10.944  1.00  0.00           H  
ATOM    486  CA  PRO    27      36.262  42.054   9.840  1.00  0.00           C  
ATOM    487  HA  PRO    27      35.349  42.001  10.433  1.00  0.00           H  
ATOM    488  C   PRO    27      37.034  43.395  10.024  1.00  0.00           C  
ATOM    489  O   PRO    27      37.591  43.967   9.051  1.00  0.00           O  
ATOM    490  N   THR    28      37.147  43.820  11.264  1.00  0.00           N  
ATOM    491  H   THR    28      36.581  43.420  11.999  1.00  0.00           H  
ATOM    492  CA  THR    28      37.997  44.816  11.717  1.00  0.00           C  
ATOM    493  HA  THR    28      37.831  45.754  11.186  1.00  0.00           H  
ATOM    494  CB  THR    28      37.719  45.119  13.227  1.00  0.00           C  
ATOM    495  HB  THR    28      38.629  45.498  13.693  1.00  0.00           H  
ATOM    496  CG2 THR    28      36.572  46.075  13.514  1.00  0.00           C  
ATOM    497 HG21 THR    28      36.853  47.042  13.096  1.00  0.00           H  
ATOM    498 HG22 THR    28      35.657  45.723  13.039  1.00  0.00           H  
ATOM    499 HG23 THR    28      36.415  46.170  14.588  1.00  0.00           H  
ATOM    500  OG1 THR    28      37.409  43.988  13.938  1.00  0.00           O  
ATOM    501  HG1 THR    28      38.230  43.701  14.343  1.00  0.00           H  
ATOM    502  C   THR    28      39.448  44.378  11.570  1.00  0.00           C  
ATOM    503  O   THR    28      39.828  43.193  11.483  1.00  0.00           O  
ATOM    504  N   LYS    29      40.349  45.363  11.323  1.00  0.00           N  
ATOM    505  H   LYS    29      40.078  46.300  11.582  1.00  0.00           H  
ATOM    506  CA  LYS    29      41.747  45.065  10.890  1.00  0.00           C  
ATOM    507  HA  LYS    29      41.650  44.577   9.921  1.00  0.00           H  
ATOM    508  CB  LYS    29      42.421  46.459  10.675  1.00  0.00           C  
ATOM    509  HB2 LYS    29      41.636  47.164  10.400  1.00  0.00           H  
ATOM    510  HB3 LYS    29      43.011  46.808  11.523  1.00  0.00           H  
ATOM    511  CG  LYS    29      43.499  46.342   9.620  1.00  0.00           C  
ATOM    512  HG2 LYS    29      44.216  45.628  10.027  1.00  0.00           H  
ATOM    513  HG3 LYS    29      42.967  45.963   8.748  1.00  0.00           H  
ATOM    514  CD  LYS    29      44.135  47.657   9.200  1.00  0.00           C  
ATOM    515  HD2 LYS    29      43.354  48.198   8.666  1.00  0.00           H  
ATOM    516  HD3 LYS    29      44.494  48.141  10.109  1.00  0.00           H  
ATOM    517  CE  LYS    29      45.224  47.552   8.158  1.00  0.00           C  
ATOM    518  HE2 LYS    29      45.953  46.825   8.514  1.00  0.00           H  
ATOM    519  HE3 LYS    29      44.750  47.206   7.239  1.00  0.00           H  
ATOM    520  NZ  LYS    29      45.839  48.891   7.880  1.00  0.00           N  
ATOM    521  HZ1 LYS    29      46.238  49.279   8.723  1.00  0.00           H  
ATOM    522  HZ2 LYS    29      46.656  48.686   7.322  1.00  0.00           H  
ATOM    523  HZ3 LYS    29      45.212  49.416   7.288  1.00  0.00           H  
ATOM    524  C   LYS    29      42.573  44.209  11.732  1.00  0.00           C  
ATOM    525  O   LYS    29      43.280  43.344  11.228  1.00  0.00           O  
ATOM    526  N   THR    30      42.500  44.420  13.055  1.00  0.00           N  
ATOM    527  H   THR    30      41.751  45.009  13.389  1.00  0.00           H  
ATOM    528  CA  THR    30      42.997  43.460  14.060  1.00  0.00           C  
ATOM    529  HA  THR    30      44.087  43.440  14.048  1.00  0.00           H  
ATOM    530  CB  THR    30      42.582  43.922  15.450  1.00  0.00           C  
ATOM    531  HB  THR    30      41.501  44.015  15.557  1.00  0.00           H  
ATOM    532  CG2 THR    30      43.088  43.051  16.640  1.00  0.00           C  
ATOM    533 HG21 THR    30      43.107  43.511  17.628  1.00  0.00           H  
ATOM    534 HG22 THR    30      42.616  42.070  16.581  1.00  0.00           H  
ATOM    535 HG23 THR    30      44.143  42.806  16.513  1.00  0.00           H  
ATOM    536  OG1 THR    30      43.068  45.213  15.723  1.00  0.00           O  
ATOM    537  HG1 THR    30      43.054  45.351  16.673  1.00  0.00           H  
ATOM    538  C   THR    30      42.549  42.013  13.757  1.00  0.00           C  
ATOM    539  O   THR    30      43.286  41.069  13.442  1.00  0.00           O  
ATOM    540  N   GLU    31      41.295  41.810  13.885  1.00  0.00           N  
ATOM    541  H   GLU    31      40.731  42.633  14.042  1.00  0.00           H  
ATOM    542  CA  GLU    31      40.562  40.509  13.803  1.00  0.00           C  
ATOM    543  HA  GLU    31      41.083  39.893  14.536  1.00  0.00           H  
ATOM    544  CB  GLU    31      39.073  40.543  14.106  1.00  0.00           C  
ATOM    545  HB2 GLU    31      38.587  41.282  13.468  1.00  0.00           H  
ATOM    546  HB3 GLU    31      38.552  39.627  13.826  1.00  0.00           H  
ATOM    547  CG  GLU    31      38.749  40.927  15.583  1.00  0.00           C  
ATOM    548  HG2 GLU    31      37.679  41.033  15.764  1.00  0.00           H  
ATOM    549  HG3 GLU    31      39.054  40.122  16.251  1.00  0.00           H  
ATOM    550  CD  GLU    31      39.294  42.258  16.114  1.00  0.00           C  
ATOM    551  OE1 GLU    31      39.338  43.266  15.331  1.00  0.00           O  
ATOM    552  OE2 GLU    31      39.736  42.237  17.309  1.00  0.00           O  
ATOM    553  C   GLU    31      40.912  39.872  12.484  1.00  0.00           C  
ATOM    554  O   GLU    31      41.062  38.648  12.382  1.00  0.00           O  
ATOM    555  N   LYS    32      41.039  40.659  11.407  1.00  0.00           N  
ATOM    556  H   LYS    32      40.852  41.651  11.403  1.00  0.00           H  
ATOM    557  CA  LYS    32      41.365  40.123  10.035  1.00  0.00           C  
ATOM    558  HA  LYS    32      40.625  39.415   9.660  1.00  0.00           H  
ATOM    559  CB  LYS    32      41.381  41.405   9.154  1.00  0.00           C  
ATOM    560  HB2 LYS    32      40.389  41.845   9.260  1.00  0.00           H  
ATOM    561  HB3 LYS    32      42.117  42.128   9.504  1.00  0.00           H  
ATOM    562  CG  LYS    32      41.525  41.065   7.681  1.00  0.00           C  
ATOM    563  HG2 LYS    32      42.415  40.494   7.415  1.00  0.00           H  
ATOM    564  HG3 LYS    32      40.573  40.636   7.370  1.00  0.00           H  
ATOM    565  CD  LYS    32      41.554  42.375   6.846  1.00  0.00           C  
ATOM    566  HD2 LYS    32      40.567  42.833   6.775  1.00  0.00           H  
ATOM    567  HD3 LYS    32      42.306  43.123   7.097  1.00  0.00           H  
ATOM    568  CE  LYS    32      41.805  42.011   5.343  1.00  0.00           C  
ATOM    569  HE2 LYS    32      42.626  41.295   5.378  1.00  0.00           H  
ATOM    570  HE3 LYS    32      40.900  41.484   5.040  1.00  0.00           H  
ATOM    571  NZ  LYS    32      42.137  43.203   4.466  1.00  0.00           N  
ATOM    572  HZ1 LYS    32      41.856  43.014   3.515  1.00  0.00           H  
ATOM    573  HZ2 LYS    32      41.616  44.001   4.800  1.00  0.00           H  
ATOM    574  HZ3 LYS    32      43.128  43.394   4.510  1.00  0.00           H  
ATOM    575  C   LYS    32      42.635  39.410  10.022  1.00  0.00           C  
ATOM    576  O   LYS    32      42.680  38.263   9.464  1.00  0.00           O  
ATOM    577  N   ILE    33      43.736  40.057  10.595  1.00  0.00           N  
ATOM    578  H   ILE    33      43.604  40.984  10.973  1.00  0.00           H  
ATOM    579  CA  ILE    33      45.040  39.373  10.863  1.00  0.00           C  
ATOM    580  HA  ILE    33      45.388  39.038   9.886  1.00  0.00           H  
ATOM    581  CB  ILE    33      46.133  40.291  11.463  1.00  0.00           C  
ATOM    582  HB  ILE    33      45.763  40.797  12.354  1.00  0.00           H  
ATOM    583  CG2 ILE    33      47.482  39.613  11.792  1.00  0.00           C  
ATOM    584 HG21 ILE    33      48.129  40.211  12.434  1.00  0.00           H  
ATOM    585 HG22 ILE    33      47.302  38.626  12.219  1.00  0.00           H  
ATOM    586 HG23 ILE    33      48.110  39.611  10.901  1.00  0.00           H  
ATOM    587  CG1 ILE    33      46.427  41.434  10.471  1.00  0.00           C  
ATOM    588 HG12 ILE    33      46.760  40.911   9.575  1.00  0.00           H  
ATOM    589 HG13 ILE    33      45.468  41.890  10.223  1.00  0.00           H  
ATOM    590  CD1 ILE    33      47.356  42.540  11.007  1.00  0.00           C  
ATOM    591 HD11 ILE    33      48.379  42.196  10.855  1.00  0.00           H  
ATOM    592 HD12 ILE    33      47.239  43.482  10.471  1.00  0.00           H  
ATOM    593 HD13 ILE    33      47.210  42.726  12.071  1.00  0.00           H  
ATOM    594  C   ILE    33      44.852  38.088  11.708  1.00  0.00           C  
ATOM    595  O   ILE    33      45.335  37.001  11.330  1.00  0.00           O  
ATOM    596  N   LEU    34      44.217  38.143  12.908  1.00  0.00           N  
ATOM    597  H   LEU    34      43.900  39.056  13.200  1.00  0.00           H  
ATOM    598  CA  LEU    34      43.973  36.963  13.811  1.00  0.00           C  
ATOM    599  HA  LEU    34      44.938  36.590  14.154  1.00  0.00           H  
ATOM    600  CB  LEU    34      43.218  37.496  15.032  1.00  0.00           C  
ATOM    601  HB2 LEU    34      42.332  38.054  14.730  1.00  0.00           H  
ATOM    602  HB3 LEU    34      42.919  36.661  15.666  1.00  0.00           H  
ATOM    603  CG  LEU    34      44.114  38.510  15.856  1.00  0.00           C  
ATOM    604  HG  LEU    34      44.407  39.374  15.260  1.00  0.00           H  
ATOM    605  CD1 LEU    34      43.388  39.140  17.014  1.00  0.00           C  
ATOM    606 HD11 LEU    34      44.015  39.934  17.419  1.00  0.00           H  
ATOM    607 HD12 LEU    34      42.459  39.505  16.575  1.00  0.00           H  
ATOM    608 HD13 LEU    34      43.106  38.381  17.744  1.00  0.00           H  
ATOM    609  CD2 LEU    34      45.377  37.837  16.352  1.00  0.00           C  
ATOM    610 HD21 LEU    34      45.883  38.403  17.134  1.00  0.00           H  
ATOM    611 HD22 LEU    34      45.234  36.885  16.863  1.00  0.00           H  
ATOM    612 HD23 LEU    34      46.174  37.746  15.614  1.00  0.00           H  
ATOM    613  C   LEU    34      43.255  35.848  13.099  1.00  0.00           C  
ATOM    614  O   LEU    34      43.620  34.665  13.234  1.00  0.00           O  
ATOM    615  N   LEU    35      42.172  36.174  12.450  1.00  0.00           N  
ATOM    616  H   LEU    35      41.933  37.145  12.309  1.00  0.00           H  
ATOM    617  CA  LEU    35      41.445  35.253  11.552  1.00  0.00           C  
ATOM    618  HA  LEU    35      40.933  34.510  12.164  1.00  0.00           H  
ATOM    619  CB  LEU    35      40.294  36.005  10.886  1.00  0.00           C  
ATOM    620  HB2 LEU    35      40.629  36.920  10.398  1.00  0.00           H  
ATOM    621  HB3 LEU    35      39.911  35.380  10.079  1.00  0.00           H  
ATOM    622  CG  LEU    35      39.202  36.393  11.920  1.00  0.00           C  
ATOM    623  HG  LEU    35      39.642  36.838  12.812  1.00  0.00           H  
ATOM    624  CD1 LEU    35      38.261  37.444  11.380  1.00  0.00           C  
ATOM    625 HD11 LEU    35      37.647  37.719  12.237  1.00  0.00           H  
ATOM    626 HD12 LEU    35      38.845  38.230  10.903  1.00  0.00           H  
ATOM    627 HD13 LEU    35      37.559  36.974  10.691  1.00  0.00           H  
ATOM    628  CD2 LEU    35      38.417  35.158  12.400  1.00  0.00           C  
ATOM    629 HD21 LEU    35      37.987  34.593  11.574  1.00  0.00           H  
ATOM    630 HD22 LEU    35      39.013  34.553  13.085  1.00  0.00           H  
ATOM    631 HD23 LEU    35      37.575  35.562  12.962  1.00  0.00           H  
ATOM    632  C   LEU    35      42.322  34.537  10.529  1.00  0.00           C  
ATOM    633  O   LEU    35      42.236  33.314  10.394  1.00  0.00           O  
ATOM    634  N   ALA    36      43.141  35.230   9.856  1.00  0.00           N  
ATOM    635  H   ALA    36      43.176  36.227  10.010  1.00  0.00           H  
ATOM    636  CA  ALA    36      44.212  34.635   8.959  1.00  0.00           C  
ATOM    637  HA  ALA    36      43.767  34.098   8.122  1.00  0.00           H  
ATOM    638  CB  ALA    36      44.962  35.758   8.221  1.00  0.00           C  
ATOM    639  HB1 ALA    36      45.812  35.285   7.730  1.00  0.00           H  
ATOM    640  HB2 ALA    36      44.400  36.349   7.497  1.00  0.00           H  
ATOM    641  HB3 ALA    36      45.463  36.384   8.960  1.00  0.00           H  
ATOM    642  C   ALA    36      45.127  33.683   9.665  1.00  0.00           C  
ATOM    643  O   ALA    36      45.236  32.536   9.238  1.00  0.00           O  
ATOM    644  N   LEU    37      45.781  34.165  10.719  1.00  0.00           N  
ATOM    645  H   LEU    37      45.635  35.128  10.989  1.00  0.00           H  
ATOM    646  CA  LEU    37      46.609  33.293  11.585  1.00  0.00           C  
ATOM    647  HA  LEU    37      47.408  32.904  10.954  1.00  0.00           H  
ATOM    648  CB  LEU    37      47.185  34.060  12.769  1.00  0.00           C  
ATOM    649  HB2 LEU    37      46.360  34.559  13.277  1.00  0.00           H  
ATOM    650  HB3 LEU    37      47.764  33.402  13.416  1.00  0.00           H  
ATOM    651  CG  LEU    37      48.173  35.173  12.589  1.00  0.00           C  
ATOM    652  HG  LEU    37      47.833  35.909  11.860  1.00  0.00           H  
ATOM    653  CD1 LEU    37      48.467  35.929  13.872  1.00  0.00           C  
ATOM    654 HD11 LEU    37      49.265  36.663  13.757  1.00  0.00           H  
ATOM    655 HD12 LEU    37      47.553  36.324  14.315  1.00  0.00           H  
ATOM    656 HD13 LEU    37      48.874  35.206  14.579  1.00  0.00           H  
ATOM    657  CD2 LEU    37      49.478  34.721  11.984  1.00  0.00           C  
ATOM    658 HD21 LEU    37      50.119  35.594  11.872  1.00  0.00           H  
ATOM    659 HD22 LEU    37      49.862  33.856  12.526  1.00  0.00           H  
ATOM    660 HD23 LEU    37      49.322  34.420  10.948  1.00  0.00           H  
ATOM    661  C   LEU    37      45.857  32.038  12.078  1.00  0.00           C  
ATOM    662  O   LEU    37      46.368  30.912  11.952  1.00  0.00           O  
ATOM    663  N   GLY    38      44.600  32.126  12.529  1.00  0.00           N  
ATOM    664  H   GLY    38      44.262  33.062  12.700  1.00  0.00           H  
ATOM    665  CA  GLY    38      43.582  31.108  12.869  1.00  0.00           C  
ATOM    666  HA2 GLY    38      44.000  30.547  13.706  1.00  0.00           H  
ATOM    667  HA3 GLY    38      42.694  31.644  13.203  1.00  0.00           H  
ATOM    668  C   GLY    38      43.368  30.146  11.740  1.00  0.00           C  
ATOM    669  O   GLY    38      43.369  28.966  11.986  1.00  0.00           O  
ATOM    670  N   SER    39      43.169  30.610  10.533  1.00  0.00           N  
ATOM    671  H   SER    39      43.144  31.576  10.237  1.00  0.00           H  
ATOM    672  CA  SER    39      42.701  29.798   9.443  1.00  0.00           C  
ATOM    673  HA  SER    39      42.094  29.007   9.884  1.00  0.00           H  
ATOM    674  CB  SER    39      41.702  30.601   8.562  1.00  0.00           C  
ATOM    675  HB2 SER    39      41.375  29.983   7.725  1.00  0.00           H  
ATOM    676  HB3 SER    39      40.863  30.827   9.219  1.00  0.00           H  
ATOM    677  OG  SER    39      42.292  31.829   8.134  1.00  0.00           O  
ATOM    678  HG  SER    39      42.275  32.523   8.796  1.00  0.00           H  
ATOM    679  C   SER    39      43.879  29.103   8.693  1.00  0.00           C  
ATOM    680  O   SER    39      43.717  28.019   8.190  1.00  0.00           O  
ATOM    681  N   GLN    40      45.064  29.739   8.647  1.00  0.00           N  
ATOM    682  H   GLN    40      44.953  30.676   9.007  1.00  0.00           H  
ATOM    683  CA  GLN    40      46.151  29.550   7.636  1.00  0.00           C  
ATOM    684  HA  GLN    40      46.836  30.352   7.911  1.00  0.00           H  
ATOM    685  CB  GLN    40      46.825  28.196   7.882  1.00  0.00           C  
ATOM    686  HB2 GLN    40      46.103  27.430   7.598  1.00  0.00           H  
ATOM    687  HB3 GLN    40      47.642  27.985   7.192  1.00  0.00           H  
ATOM    688  CG  GLN    40      47.301  28.050   9.371  1.00  0.00           C  
ATOM    689  HG2 GLN    40      48.117  28.734   9.605  1.00  0.00           H  
ATOM    690  HG3 GLN    40      46.490  28.205  10.082  1.00  0.00           H  
ATOM    691  CD  GLN    40      47.837  26.659   9.620  1.00  0.00           C  
ATOM    692  OE1 GLN    40      48.283  25.902   8.736  1.00  0.00           O  
ATOM    693  NE2 GLN    40      47.966  26.342  10.912  1.00  0.00           N  
ATOM    694 HE21 GLN    40      48.508  25.510  11.095  1.00  0.00           H  
ATOM    695 HE22 GLN    40      47.464  26.745  11.690  1.00  0.00           H  
ATOM    696  C   GLN    40      45.825  29.788   6.124  1.00  0.00           C  
ATOM    697  O   GLN    40      46.464  29.338   5.188  1.00  0.00           O  
ATOM    698  N   MET    41      44.914  30.674   5.922  1.00  0.00           N  
ATOM    699  H   MET    41      44.615  31.252   6.695  1.00  0.00           H  
ATOM    700  CA  MET    41      44.469  31.290   4.690  1.00  0.00           C  
ATOM    701  HA  MET    41      44.928  30.764   3.852  1.00  0.00           H  
ATOM    702  CB  MET    41      42.930  31.340   4.497  1.00  0.00           C  
ATOM    703  HB2 MET    41      42.523  31.663   5.455  1.00  0.00           H  
ATOM    704  HB3 MET    41      42.721  32.089   3.732  1.00  0.00           H  
ATOM    705  CG  MET    41      42.455  29.951   4.135  1.00  0.00           C  
ATOM    706  HG2 MET    41      42.785  29.752   3.115  1.00  0.00           H  
ATOM    707  HG3 MET    41      42.872  29.231   4.839  1.00  0.00           H  
ATOM    708  SD  MET    41      40.640  29.767   4.191  1.00  0.00           S  
ATOM    709  CE  MET    41      40.050  31.254   3.221  1.00  0.00           C  
ATOM    710  HE1 MET    41      40.508  32.138   3.665  1.00  0.00           H  
ATOM    711  HE2 MET    41      40.425  31.306   2.199  1.00  0.00           H  
ATOM    712  HE3 MET    41      38.961  31.266   3.173  1.00  0.00           H  
ATOM    713  C   MET    41      45.027  32.726   4.673  1.00  0.00           C  
ATOM    714  O   MET    41      45.020  33.378   5.759  1.00  0.00           O  
ATOM    715  N   THR    42      45.422  33.239   3.536  1.00  0.00           N  
ATOM    716  H   THR    42      45.395  32.682   2.694  1.00  0.00           H  
ATOM    717  CA  THR    42      45.981  34.611   3.437  1.00  0.00           C  
ATOM    718  HA  THR    42      46.835  34.637   4.114  1.00  0.00           H  
ATOM    719  CB  THR    42      46.769  34.838   2.070  1.00  0.00           C  
ATOM    720  HB  THR    42      47.137  35.863   2.027  1.00  0.00           H  
ATOM    721  CG2 THR    42      47.935  33.802   2.109  1.00  0.00           C  
ATOM    722 HG21 THR    42      47.510  32.804   2.223  1.00  0.00           H  
ATOM    723 HG22 THR    42      48.586  33.845   1.236  1.00  0.00           H  
ATOM    724 HG23 THR    42      48.479  34.026   3.026  1.00  0.00           H  
ATOM    725  OG1 THR    42      45.845  34.608   1.066  1.00  0.00           O  
ATOM    726  HG1 THR    42      46.280  34.565   0.212  1.00  0.00           H  
ATOM    727  C   THR    42      44.941  35.729   3.713  1.00  0.00           C  
ATOM    728  O   THR    42      43.764  35.473   3.443  1.00  0.00           O  
ATOM    729  N   LEU    43      45.361  36.937   4.091  1.00  0.00           N  
ATOM    730  H   LEU    43      46.319  36.958   4.409  1.00  0.00           H  
ATOM    731  CA  LEU    43      44.466  38.045   4.331  1.00  0.00           C  
ATOM    732  HA  LEU    43      43.781  37.705   5.108  1.00  0.00           H  
ATOM    733  CB  LEU    43      45.274  39.323   4.642  1.00  0.00           C  
ATOM    734  HB2 LEU    43      46.172  39.362   4.026  1.00  0.00           H  
ATOM    735  HB3 LEU    43      44.621  40.183   4.492  1.00  0.00           H  
ATOM    736  CG  LEU    43      45.765  39.390   6.068  1.00  0.00           C  
ATOM    737  HG  LEU    43      45.060  38.809   6.664  1.00  0.00           H  
ATOM    738  CD1 LEU    43      47.134  38.744   6.309  1.00  0.00           C  
ATOM    739 HD11 LEU    43      47.313  38.796   7.383  1.00  0.00           H  
ATOM    740 HD12 LEU    43      47.036  37.697   6.023  1.00  0.00           H  
ATOM    741 HD13 LEU    43      47.888  39.222   5.684  1.00  0.00           H  
ATOM    742  CD2 LEU    43      45.820  40.795   6.603  1.00  0.00           C  
ATOM    743 HD21 LEU    43      45.865  41.552   5.820  1.00  0.00           H  
ATOM    744 HD22 LEU    43      44.885  40.863   7.158  1.00  0.00           H  
ATOM    745 HD23 LEU    43      46.546  40.863   7.413  1.00  0.00           H  
ATOM    746  C   LEU    43      43.477  38.278   3.118  1.00  0.00           C  
ATOM    747  O   LEU    43      42.309  38.593   3.338  1.00  0.00           O  
ATOM    748  N   VAL    44      43.930  38.148   1.861  1.00  0.00           N  
ATOM    749  H   VAL    44      44.909  37.935   1.729  1.00  0.00           H  
ATOM    750  CA  VAL    44      43.085  38.157   0.631  1.00  0.00           C  
ATOM    751  HA  VAL    44      42.428  39.023   0.547  1.00  0.00           H  
ATOM    752  CB  VAL    44      43.921  38.284  -0.669  1.00  0.00           C  
ATOM    753  HB  VAL    44      44.561  39.166  -0.638  1.00  0.00           H  
ATOM    754  CG1 VAL    44      44.840  37.107  -1.124  1.00  0.00           C  
ATOM    755 HG11 VAL    44      45.496  37.509  -1.896  1.00  0.00           H  
ATOM    756 HG12 VAL    44      45.487  36.738  -0.328  1.00  0.00           H  
ATOM    757 HG13 VAL    44      44.160  36.388  -1.581  1.00  0.00           H  
ATOM    758  CG2 VAL    44      43.018  38.492  -1.855  1.00  0.00           C  
ATOM    759 HG21 VAL    44      43.525  38.921  -2.720  1.00  0.00           H  
ATOM    760 HG22 VAL    44      42.484  37.604  -2.191  1.00  0.00           H  
ATOM    761 HG23 VAL    44      42.193  39.150  -1.583  1.00  0.00           H  
ATOM    762  C   VAL    44      42.132  36.984   0.614  1.00  0.00           C  
ATOM    763  O   VAL    44      40.978  37.204   0.442  1.00  0.00           O  
ATOM    764  N   GLN    45      42.657  35.773   0.759  1.00  0.00           N  
ATOM    765  H   GLN    45      43.643  35.626   0.916  1.00  0.00           H  
ATOM    766  CA  GLN    45      41.888  34.585   0.720  1.00  0.00           C  
ATOM    767  HA  GLN    45      41.336  34.478  -0.213  1.00  0.00           H  
ATOM    768  CB  GLN    45      42.821  33.331   0.932  1.00  0.00           C  
ATOM    769  HB2 GLN    45      43.558  33.518   1.713  1.00  0.00           H  
ATOM    770  HB3 GLN    45      42.264  32.424   1.169  1.00  0.00           H  
ATOM    771  CG  GLN    45      43.687  32.947  -0.282  1.00  0.00           C  
ATOM    772  HG2 GLN    45      43.011  32.692  -1.098  1.00  0.00           H  
ATOM    773  HG3 GLN    45      44.261  33.796  -0.651  1.00  0.00           H  
ATOM    774  CD  GLN    45      44.707  31.821   0.121  1.00  0.00           C  
ATOM    775  OE1 GLN    45      44.541  31.008   1.010  1.00  0.00           O  
ATOM    776  NE2 GLN    45      45.784  31.738  -0.592  1.00  0.00           N  
ATOM    777 HE21 GLN    45      46.409  31.038  -0.221  1.00  0.00           H  
ATOM    778 HE22 GLN    45      45.985  32.265  -1.430  1.00  0.00           H  
ATOM    779  C   GLN    45      40.818  34.585   1.815  1.00  0.00           C  
ATOM    780  O   GLN    45      39.706  34.240   1.556  1.00  0.00           O  
ATOM    781  N   VAL    46      41.176  34.866   3.053  1.00  0.00           N  
ATOM    782  H   VAL    46      42.136  35.113   3.246  1.00  0.00           H  
ATOM    783  CA  VAL    46      40.183  35.271   4.149  1.00  0.00           C  
ATOM    784  HA  VAL    46      39.503  34.426   4.254  1.00  0.00           H  
ATOM    785  CB  VAL    46      40.912  35.529   5.478  1.00  0.00           C  
ATOM    786  HB  VAL    46      41.610  36.344   5.288  1.00  0.00           H  
ATOM    787  CG1 VAL    46      39.965  36.039   6.640  1.00  0.00           C  
ATOM    788 HG11 VAL    46      39.241  35.236   6.781  1.00  0.00           H  
ATOM    789 HG12 VAL    46      40.588  36.202   7.519  1.00  0.00           H  
ATOM    790 HG13 VAL    46      39.343  36.897   6.383  1.00  0.00           H  
ATOM    791  CG2 VAL    46      41.778  34.359   5.893  1.00  0.00           C  
ATOM    792 HG21 VAL    46      42.061  34.342   6.946  1.00  0.00           H  
ATOM    793 HG22 VAL    46      41.210  33.459   5.659  1.00  0.00           H  
ATOM    794 HG23 VAL    46      42.722  34.437   5.354  1.00  0.00           H  
ATOM    795  C   VAL    46      39.169  36.359   3.768  1.00  0.00           C  
ATOM    796  O   VAL    46      37.960  36.054   3.823  1.00  0.00           O  
ATOM    797  N   SER    47      39.645  37.524   3.327  1.00  0.00           N  
ATOM    798  H   SER    47      40.637  37.705   3.277  1.00  0.00           H  
ATOM    799  CA  SER    47      38.638  38.583   2.850  1.00  0.00           C  
ATOM    800  HA  SER    47      38.037  38.797   3.734  1.00  0.00           H  
ATOM    801  CB  SER    47      39.303  39.876   2.409  1.00  0.00           C  
ATOM    802  HB2 SER    47      39.833  39.574   1.506  1.00  0.00           H  
ATOM    803  HB3 SER    47      38.530  40.631   2.271  1.00  0.00           H  
ATOM    804  OG  SER    47      40.280  40.282   3.414  1.00  0.00           O  
ATOM    805  HG  SER    47      40.963  39.644   3.635  1.00  0.00           H  
ATOM    806  C   SER    47      37.675  38.046   1.809  1.00  0.00           C  
ATOM    807  O   SER    47      36.495  38.209   1.889  1.00  0.00           O  
ATOM    808  N   ASN    48      38.134  37.338   0.820  1.00  0.00           N  
ATOM    809  H   ASN    48      39.121  37.277   0.615  1.00  0.00           H  
ATOM    810  CA  ASN    48      37.317  36.907  -0.285  1.00  0.00           C  
ATOM    811  HA  ASN    48      36.820  37.821  -0.610  1.00  0.00           H  
ATOM    812  CB  ASN    48      38.162  36.414  -1.430  1.00  0.00           C  
ATOM    813  HB2 ASN    48      38.844  35.666  -1.025  1.00  0.00           H  
ATOM    814  HB3 ASN    48      37.576  35.980  -2.240  1.00  0.00           H  
ATOM    815  CG  ASN    48      39.026  37.383  -2.065  1.00  0.00           C  
ATOM    816  OD1 ASN    48      38.922  38.617  -1.809  1.00  0.00           O  
ATOM    817  ND2 ASN    48      39.803  36.979  -3.074  1.00  0.00           N  
ATOM    818 HD21 ASN    48      40.485  37.600  -3.485  1.00  0.00           H  
ATOM    819 HD22 ASN    48      39.776  35.984  -3.245  1.00  0.00           H  
ATOM    820  C   ASN    48      36.291  35.796   0.053  1.00  0.00           C  
ATOM    821  O   ASN    48      35.201  35.830  -0.499  1.00  0.00           O  
ATOM    822  N   TRP    49      36.690  34.866   0.955  1.00  0.00           N  
ATOM    823  H   TRP    49      37.643  34.982   1.269  1.00  0.00           H  
ATOM    824  CA  TRP    49      35.849  33.822   1.549  1.00  0.00           C  
ATOM    825  HA  TRP    49      35.613  33.304   0.619  1.00  0.00           H  
ATOM    826  CB  TRP    49      36.593  32.951   2.545  1.00  0.00           C  
ATOM    827  HB2 TRP    49      37.447  32.612   1.958  1.00  0.00           H  
ATOM    828  HB3 TRP    49      36.937  33.380   3.486  1.00  0.00           H  
ATOM    829  CG  TRP    49      35.637  31.750   2.850  1.00  0.00           C  
ATOM    830  CD1 TRP    49      35.705  30.548   2.186  1.00  0.00           C  
ATOM    831  HD1 TRP    49      36.428  30.246   1.443  1.00  0.00           H  
ATOM    832  NE1 TRP    49      34.790  29.699   2.892  1.00  0.00           N  
ATOM    833  HE1 TRP    49      34.660  28.703   2.783  1.00  0.00           H  
ATOM    834  CE2 TRP    49      34.208  30.294   3.946  1.00  0.00           C  
ATOM    835  CZ2 TRP    49      33.309  29.798   4.926  1.00  0.00           C  
ATOM    836  HZ2 TRP    49      33.001  28.763   4.897  1.00  0.00           H  
ATOM    837  CH2 TRP    49      32.741  30.703   5.820  1.00  0.00           C  
ATOM    838  HH2 TRP    49      32.024  30.318   6.529  1.00  0.00           H  
ATOM    839  CZ3 TRP    49      33.189  32.047   5.878  1.00  0.00           C  
ATOM    840  HZ3 TRP    49      32.867  32.615   6.738  1.00  0.00           H  
ATOM    841  CE3 TRP    49      34.132  32.531   4.906  1.00  0.00           C  
ATOM    842  HE3 TRP    49      34.396  33.577   4.884  1.00  0.00           H  
ATOM    843  CD2 TRP    49      34.619  31.644   3.886  1.00  0.00           C  
ATOM    844  C   TRP    49      34.559  34.466   2.183  1.00  0.00           C  
ATOM    845  O   TRP    49      33.462  34.020   1.869  1.00  0.00           O  
ATOM    846  N   PHE    50      34.713  35.624   2.931  1.00  0.00           N  
ATOM    847  H   PHE    50      35.656  35.980   2.872  1.00  0.00           H  
ATOM    848  CA  PHE    50      33.621  36.394   3.393  1.00  0.00           C  
ATOM    849  HA  PHE    50      32.960  35.727   3.946  1.00  0.00           H  
ATOM    850  CB  PHE    50      34.033  37.464   4.410  1.00  0.00           C  
ATOM    851  HB2 PHE    50      34.691  38.204   3.954  1.00  0.00           H  
ATOM    852  HB3 PHE    50      33.190  38.127   4.607  1.00  0.00           H  
ATOM    853  CG  PHE    50      34.592  36.860   5.663  1.00  0.00           C  
ATOM    854  CD1 PHE    50      35.951  37.178   6.068  1.00  0.00           C  
ATOM    855  HD1 PHE    50      36.471  37.866   5.418  1.00  0.00           H  
ATOM    856  CE1 PHE    50      36.472  36.681   7.262  1.00  0.00           C  
ATOM    857  HE1 PHE    50      37.360  37.059   7.748  1.00  0.00           H  
ATOM    858  CZ  PHE    50      35.765  35.736   8.015  1.00  0.00           C  
ATOM    859  HZ  PHE    50      36.084  35.412   8.995  1.00  0.00           H  
ATOM    860  CE2 PHE    50      34.438  35.441   7.632  1.00  0.00           C  
ATOM    861  HE2 PHE    50      33.847  34.857   8.322  1.00  0.00           H  
ATOM    862  CD2 PHE    50      33.874  36.025   6.498  1.00  0.00           C  
ATOM    863  HD2 PHE    50      32.825  35.827   6.337  1.00  0.00           H  
ATOM    864  C   PHE    50      32.746  37.021   2.299  1.00  0.00           C  
ATOM    865  O   PHE    50      31.559  36.829   2.404  1.00  0.00           O  
ATOM    866  N   ALA    51      33.430  37.640   1.325  1.00  0.00           N  
ATOM    867  H   ALA    51      34.413  37.803   1.495  1.00  0.00           H  
ATOM    868  CA  ALA    51      32.809  38.260   0.142  1.00  0.00           C  
ATOM    869  HA  ALA    51      32.062  38.977   0.483  1.00  0.00           H  
ATOM    870  CB  ALA    51      33.890  38.914  -0.710  1.00  0.00           C  
ATOM    871  HB1 ALA    51      34.577  38.331  -1.323  1.00  0.00           H  
ATOM    872  HB2 ALA    51      33.280  39.429  -1.453  1.00  0.00           H  
ATOM    873  HB3 ALA    51      34.419  39.652  -0.108  1.00  0.00           H  
ATOM    874  C   ALA    51      32.013  37.229  -0.639  1.00  0.00           C  
ATOM    875  O   ALA    51      30.785  37.327  -0.804  1.00  0.00           O  
ATOM    876  N   ASN    52      32.616  36.130  -1.117  1.00  0.00           N  
ATOM    877  H   ASN    52      33.620  36.041  -1.181  1.00  0.00           H  
ATOM    878  CA  ASN    52      31.977  34.911  -1.613  1.00  0.00           C  
ATOM    879  HA  ASN    52      31.608  35.206  -2.595  1.00  0.00           H  
ATOM    880  CB  ASN    52      33.056  33.739  -1.855  1.00  0.00           C  
ATOM    881  HB2 ASN    52      33.996  34.143  -2.230  1.00  0.00           H  
ATOM    882  HB3 ASN    52      33.301  33.188  -0.948  1.00  0.00           H  
ATOM    883  CG  ASN    52      32.530  32.869  -3.015  1.00  0.00           C  
ATOM    884  OD1 ASN    52      31.718  33.368  -3.775  1.00  0.00           O  
ATOM    885  ND2 ASN    52      32.948  31.673  -3.191  1.00  0.00           N  
ATOM    886 HD21 ASN    52      32.523  31.156  -3.947  1.00  0.00           H  
ATOM    887 HD22 ASN    52      33.461  31.212  -2.452  1.00  0.00           H  
ATOM    888  C   ASN    52      30.708  34.458  -0.824  1.00  0.00           C  
ATOM    889  O   ASN    52      29.600  34.326  -1.278  1.00  0.00           O  
ATOM    890  N   ALA    53      30.900  34.173   0.472  1.00  0.00           N  
ATOM    891  H   ALA    53      31.761  34.151   0.998  1.00  0.00           H  
ATOM    892  CA  ALA    53      29.735  33.825   1.337  1.00  0.00           C  
ATOM    893  HA  ALA    53      29.322  32.953   0.831  1.00  0.00           H  
ATOM    894  CB  ALA    53      30.207  33.346   2.699  1.00  0.00           C  
ATOM    895  HB1 ALA    53      30.767  32.417   2.592  1.00  0.00           H  
ATOM    896  HB2 ALA    53      30.857  34.112   3.122  1.00  0.00           H  
ATOM    897  HB3 ALA    53      29.351  33.314   3.374  1.00  0.00           H  
ATOM    898  C   ALA    53      28.589  34.814   1.425  1.00  0.00           C  
ATOM    899  O   ALA    53      27.444  34.407   1.159  1.00  0.00           O  
ATOM    900  N   ARG    54      28.832  36.038   1.754  1.00  0.00           N  
ATOM    901  H   ARG    54      29.744  36.352   2.052  1.00  0.00           H  
ATOM    902  CA  ARG    54      27.757  37.044   1.899  1.00  0.00           C  
ATOM    903  HA  ARG    54      26.924  36.544   2.392  1.00  0.00           H  
ATOM    904  CB  ARG    54      28.429  38.258   2.618  1.00  0.00           C  
ATOM    905  HB2 ARG    54      29.378  38.576   2.188  1.00  0.00           H  
ATOM    906  HB3 ARG    54      27.621  38.989   2.651  1.00  0.00           H  
ATOM    907  CG  ARG    54      28.576  37.822   4.079  1.00  0.00           C  
ATOM    908  HG2 ARG    54      27.576  37.677   4.488  1.00  0.00           H  
ATOM    909  HG3 ARG    54      29.221  36.950   4.190  1.00  0.00           H  
ATOM    910  CD  ARG    54      29.162  38.849   4.948  1.00  0.00           C  
ATOM    911  HD2 ARG    54      30.159  39.008   4.538  1.00  0.00           H  
ATOM    912  HD3 ARG    54      28.564  39.759   4.908  1.00  0.00           H  
ATOM    913  NE  ARG    54      29.321  38.549   6.400  1.00  0.00           N  
ATOM    914  HE  ARG    54      30.287  38.315   6.578  1.00  0.00           H  
ATOM    915  CZ  ARG    54      28.464  38.610   7.376  1.00  0.00           C  
ATOM    916  NH1 ARG    54      28.891  38.457   8.632  1.00  0.00           N  
ATOM    917 HH11 ARG    54      29.876  38.242   8.699  1.00  0.00           H  
ATOM    918 HH12 ARG    54      28.307  38.643   9.435  1.00  0.00           H  
ATOM    919  NH2 ARG    54      27.186  38.809   7.232  1.00  0.00           N  
ATOM    920 HH21 ARG    54      26.791  39.002   6.323  1.00  0.00           H  
ATOM    921 HH22 ARG    54      26.590  38.668   8.035  1.00  0.00           H  
ATOM    922  C   ARG    54      27.193  37.404   0.544  1.00  0.00           C  
ATOM    923  O   ARG    54      25.962  37.628   0.487  1.00  0.00           O  
ATOM    924  N   ARG    55      27.955  37.350  -0.582  1.00  0.00           N  
ATOM    925  H   ARG    55      28.952  37.229  -0.482  1.00  0.00           H  
ATOM    926  CA  ARG    55      27.404  37.417  -1.972  1.00  0.00           C  
ATOM    927  HA  ARG    55      26.802  38.326  -1.970  1.00  0.00           H  
ATOM    928  CB  ARG    55      28.596  37.467  -2.970  1.00  0.00           C  
ATOM    929  HB2 ARG    55      29.191  38.377  -2.886  1.00  0.00           H  
ATOM    930  HB3 ARG    55      29.304  36.651  -2.828  1.00  0.00           H  
ATOM    931  CG  ARG    55      28.187  37.326  -4.474  1.00  0.00           C  
ATOM    932  HG2 ARG    55      27.360  36.630  -4.614  1.00  0.00           H  
ATOM    933  HG3 ARG    55      28.003  38.308  -4.911  1.00  0.00           H  
ATOM    934  CD  ARG    55      29.365  36.740  -5.253  1.00  0.00           C  
ATOM    935  HD2 ARG    55      29.059  36.972  -6.273  1.00  0.00           H  
ATOM    936  HD3 ARG    55      30.315  37.265  -5.152  1.00  0.00           H  
ATOM    937  NE  ARG    55      29.645  35.302  -5.096  1.00  0.00           N  
ATOM    938  HE  ARG    55      30.250  35.023  -4.336  1.00  0.00           H  
ATOM    939  CZ  ARG    55      29.444  34.320  -5.999  1.00  0.00           C  
ATOM    940  NH1 ARG    55      29.902  33.143  -5.840  1.00  0.00           N  
ATOM    941 HH11 ARG    55      30.591  32.936  -5.131  1.00  0.00           H  
ATOM    942 HH12 ARG    55      29.797  32.456  -6.573  1.00  0.00           H  
ATOM    943  NH2 ARG    55      28.711  34.401  -7.066  1.00  0.00           N  
ATOM    944 HH21 ARG    55      28.099  35.169  -7.302  1.00  0.00           H  
ATOM    945 HH22 ARG    55      28.714  33.614  -7.699  1.00  0.00           H  
ATOM    946  C   ARG    55      26.399  36.219  -2.069  1.00  0.00           C  
ATOM    947  O   ARG    55      25.263  36.460  -2.512  1.00  0.00           O  
ATOM    948  N   ARG    56      26.757  34.930  -1.809  1.00  0.00           N  
ATOM    949  H   ARG    56      27.707  34.746  -1.521  1.00  0.00           H  
ATOM    950  CA  ARG    56      25.949  33.765  -1.867  1.00  0.00           C  
ATOM    951  HA  ARG    56      25.531  33.748  -2.874  1.00  0.00           H  
ATOM    952  CB  ARG    56      26.741  32.463  -1.690  1.00  0.00           C  
ATOM    953  HB2 ARG    56      27.469  32.531  -0.881  1.00  0.00           H  
ATOM    954  HB3 ARG    56      26.103  31.647  -1.351  1.00  0.00           H  
ATOM    955  CG  ARG    56      27.280  32.040  -3.071  1.00  0.00           C  
ATOM    956  HG2 ARG    56      26.420  31.659  -3.621  1.00  0.00           H  
ATOM    957  HG3 ARG    56      27.758  32.841  -3.635  1.00  0.00           H  
ATOM    958  CD  ARG    56      28.346  30.920  -2.816  1.00  0.00           C  
ATOM    959  HD2 ARG    56      29.204  31.363  -2.310  1.00  0.00           H  
ATOM    960  HD3 ARG    56      27.910  30.135  -2.199  1.00  0.00           H  
ATOM    961  NE  ARG    56      28.839  30.299  -4.056  1.00  0.00           N  
ATOM    962  HE  ARG    56      28.720  30.775  -4.939  1.00  0.00           H  
ATOM    963  CZ  ARG    56      29.630  29.288  -4.153  1.00  0.00           C  
ATOM    964  NH1 ARG    56      29.907  28.851  -5.305  1.00  0.00           N  
ATOM    965 HH11 ARG    56      29.512  29.403  -6.053  1.00  0.00           H  
ATOM    966 HH12 ARG    56      30.629  28.155  -5.423  1.00  0.00           H  
ATOM    967  NH2 ARG    56      30.135  28.633  -3.173  1.00  0.00           N  
ATOM    968 HH21 ARG    56      29.931  28.837  -2.205  1.00  0.00           H  
ATOM    969 HH22 ARG    56      30.740  27.840  -3.330  1.00  0.00           H  
ATOM    970  C   ARG    56      24.732  33.703  -0.996  1.00  0.00           C  
ATOM    971  O   ARG    56      23.760  33.182  -1.418  1.00  0.00           O  
ATOM    972  N   LEU    57      24.855  34.209   0.207  1.00  0.00           N  
ATOM    973  H   LEU    57      25.784  34.524   0.446  1.00  0.00           H  
ATOM    974  CA  LEU    57      23.789  34.419   1.176  1.00  0.00           C  
ATOM    975  HA  LEU    57      23.282  33.461   1.300  1.00  0.00           H  
ATOM    976  CB  LEU    57      24.390  34.808   2.540  1.00  0.00           C  
ATOM    977  HB2 LEU    57      24.913  33.934   2.927  1.00  0.00           H  
ATOM    978  HB3 LEU    57      25.200  35.501   2.309  1.00  0.00           H  
ATOM    979  CG  LEU    57      23.453  35.484   3.692  1.00  0.00           C  
ATOM    980  HG  LEU    57      22.573  34.864   3.865  1.00  0.00           H  
ATOM    981  CD1 LEU    57      24.269  35.436   4.983  1.00  0.00           C  
ATOM    982 HD11 LEU    57      24.546  34.382   5.026  1.00  0.00           H  
ATOM    983 HD12 LEU    57      25.184  36.017   4.864  1.00  0.00           H  
ATOM    984 HD13 LEU    57      23.611  35.708   5.808  1.00  0.00           H  
ATOM    985  CD2 LEU    57      22.967  36.938   3.369  1.00  0.00           C  
ATOM    986 HD21 LEU    57      21.993  36.801   2.900  1.00  0.00           H  
ATOM    987 HD22 LEU    57      22.845  37.557   4.258  1.00  0.00           H  
ATOM    988 HD23 LEU    57      23.673  37.429   2.698  1.00  0.00           H  
ATOM    989  C   LEU    57      22.819  35.381   0.585  1.00  0.00           C  
ATOM    990  O   LEU    57      21.642  35.008   0.511  1.00  0.00           O  
ATOM    991  N   LYS    58      23.240  36.622   0.222  1.00  0.00           N  
ATOM    992  H   LYS    58      24.206  36.840   0.418  1.00  0.00           H  
ATOM    993  CA  LYS    58      22.386  37.635  -0.395  1.00  0.00           C  
ATOM    994  HA  LYS    58      21.620  37.909   0.331  1.00  0.00           H  
ATOM    995  CB  LYS    58      23.198  38.902  -0.860  1.00  0.00           C  
ATOM    996  HB2 LYS    58      23.413  39.572  -0.028  1.00  0.00           H  
ATOM    997  HB3 LYS    58      24.155  38.499  -1.190  1.00  0.00           H  
ATOM    998  CG  LYS    58      22.584  39.913  -1.838  1.00  0.00           C  
ATOM    999  HG2 LYS    58      23.352  40.663  -2.032  1.00  0.00           H  
ATOM   1000  HG3 LYS    58      22.512  39.328  -2.755  1.00  0.00           H  
ATOM   1001  CD  LYS    58      21.203  40.565  -1.515  1.00  0.00           C  
ATOM   1002  HD2 LYS    58      20.868  41.213  -2.325  1.00  0.00           H  
ATOM   1003  HD3 LYS    58      20.408  39.826  -1.410  1.00  0.00           H  
ATOM   1004  CE  LYS    58      21.230  41.325  -0.178  1.00  0.00           C  
ATOM   1005  HE2 LYS    58      20.226  41.738  -0.087  1.00  0.00           H  
ATOM   1006  HE3 LYS    58      21.482  40.655   0.645  1.00  0.00           H  
ATOM   1007  NZ  LYS    58      22.220  42.438  -0.240  1.00  0.00           N  
ATOM   1008  HZ1 LYS    58      23.150  42.051  -0.318  1.00  0.00           H  
ATOM   1009  HZ2 LYS    58      22.125  43.161  -0.938  1.00  0.00           H  
ATOM   1010  HZ3 LYS    58      22.027  42.977   0.592  1.00  0.00           H  
ATOM   1011  C   LYS    58      21.580  36.987  -1.537  1.00  0.00           C  
ATOM   1012  O   LYS    58      20.416  37.059  -1.625  1.00  0.00           O  
ATOM   1013  N   ASN    59      22.237  36.183  -2.408  1.00  0.00           N  
ATOM   1014  H   ASN    59      23.233  36.107  -2.261  1.00  0.00           H  
ATOM   1015  CA  ASN    59      21.578  35.385  -3.417  1.00  0.00           C  
ATOM   1016  HA  ASN    59      21.083  36.135  -4.033  1.00  0.00           H  
ATOM   1017  CB  ASN    59      22.721  34.631  -4.198  1.00  0.00           C  
ATOM   1018  HB2 ASN    59      23.383  34.073  -3.536  1.00  0.00           H  
ATOM   1019  HB3 ASN    59      22.219  33.903  -4.835  1.00  0.00           H  
ATOM   1020  CG  ASN    59      23.651  35.626  -4.947  1.00  0.00           C  
ATOM   1021  OD1 ASN    59      23.265  36.735  -5.347  1.00  0.00           O  
ATOM   1022  ND2 ASN    59      24.853  35.133  -5.192  1.00  0.00           N  
ATOM   1023 HD21 ASN    59      25.423  35.711  -5.792  1.00  0.00           H  
ATOM   1024 HD22 ASN    59      24.993  34.175  -4.903  1.00  0.00           H  
ATOM   1025  C   ASN    59      20.476  34.381  -2.871  1.00  0.00           C  
ATOM   1026  O   ASN    59      19.284  34.436  -3.204  1.00  0.00           O  
ATOM   1027  N   THR    60      20.895  33.393  -2.127  1.00  0.00           N  
ATOM   1028  H   THR    60      21.905  33.364  -2.112  1.00  0.00           H  
ATOM   1029  CA  THR    60      20.056  32.423  -1.461  1.00  0.00           C  
ATOM   1030  HA  THR    60      19.725  31.739  -2.242  1.00  0.00           H  
ATOM   1031  CB  THR    60      20.902  31.708  -0.415  1.00  0.00           C  
ATOM   1032  HB  THR    60      21.182  32.479   0.303  1.00  0.00           H  
ATOM   1033  CG2 THR    60      20.126  30.583   0.296  1.00  0.00           C  
ATOM   1034 HG21 THR    60      19.749  29.725  -0.262  1.00  0.00           H  
ATOM   1035 HG22 THR    60      20.751  30.209   1.107  1.00  0.00           H  
ATOM   1036 HG23 THR    60      19.208  30.946   0.758  1.00  0.00           H  
ATOM   1037  OG1 THR    60      21.998  31.017  -0.945  1.00  0.00           O  
ATOM   1038  HG1 THR    60      22.597  31.719  -1.210  1.00  0.00           H  
ATOM   1039  C   THR    60      18.729  33.029  -0.905  1.00  0.00           C  
ATOM   1040  O   THR    60      17.619  32.564  -1.048  1.00  0.00           O  
ATOM   1041  N   VAL    61      19.002  34.150  -0.080  1.00  0.00           N  
ATOM   1042  H   VAL    61      19.973  34.371   0.089  1.00  0.00           H  
ATOM   1043  CA  VAL    61      17.935  34.813   0.688  1.00  0.00           C  
ATOM   1044  HA  VAL    61      17.341  34.087   1.243  1.00  0.00           H  
ATOM   1045  CB  VAL    61      18.510  35.856   1.683  1.00  0.00           C  
ATOM   1046  HB  VAL    61      19.253  36.456   1.157  1.00  0.00           H  
ATOM   1047  CG1 VAL    61      17.554  36.856   2.227  1.00  0.00           C  
ATOM   1048 HG11 VAL    61      17.096  37.499   1.475  1.00  0.00           H  
ATOM   1049 HG12 VAL    61      16.756  36.368   2.786  1.00  0.00           H  
ATOM   1050 HG13 VAL    61      18.116  37.468   2.932  1.00  0.00           H  
ATOM   1051  CG2 VAL    61      19.008  35.105   2.892  1.00  0.00           C  
ATOM   1052 HG21 VAL    61      19.894  34.524   2.636  1.00  0.00           H  
ATOM   1053 HG22 VAL    61      19.503  35.834   3.535  1.00  0.00           H  
ATOM   1054 HG23 VAL    61      18.232  34.560   3.430  1.00  0.00           H  
ATOM   1055  C   VAL    61      16.975  35.490  -0.302  1.00  0.00           C  
ATOM   1056  O   VAL    61      15.782  35.560  -0.069  1.00  0.00           O  
ATOM   1057  N   ARG    62      17.390  35.913  -1.531  1.00  0.00           N  
ATOM   1058  H   ARG    62      18.398  35.870  -1.584  1.00  0.00           H  
ATOM   1059  CA  ARG    62      16.626  36.477  -2.660  1.00  0.00           C  
ATOM   1060  HA  ARG    62      15.737  36.927  -2.218  1.00  0.00           H  
ATOM   1061  CB  ARG    62      17.325  37.688  -3.244  1.00  0.00           C  
ATOM   1062  HB2 ARG    62      18.310  37.319  -3.529  1.00  0.00           H  
ATOM   1063  HB3 ARG    62      16.824  38.007  -4.157  1.00  0.00           H  
ATOM   1064  CG  ARG    62      17.664  39.002  -2.468  1.00  0.00           C  
ATOM   1065  HG2 ARG    62      18.364  38.799  -1.657  1.00  0.00           H  
ATOM   1066  HG3 ARG    62      18.169  39.707  -3.127  1.00  0.00           H  
ATOM   1067  CD  ARG    62      16.354  39.622  -1.839  1.00  0.00           C  
ATOM   1068  HD2 ARG    62      16.130  39.039  -0.946  1.00  0.00           H  
ATOM   1069  HD3 ARG    62      16.488  40.657  -1.525  1.00  0.00           H  
ATOM   1070  NE  ARG    62      15.204  39.566  -2.841  1.00  0.00           N  
ATOM   1071  HE  ARG    62      14.665  38.712  -2.810  1.00  0.00           H  
ATOM   1072  CZ  ARG    62      14.868  40.486  -3.712  1.00  0.00           C  
ATOM   1073  NH1 ARG    62      13.747  40.407  -4.430  1.00  0.00           N  
ATOM   1074 HH11 ARG    62      13.155  39.611  -4.241  1.00  0.00           H  
ATOM   1075 HH12 ARG    62      13.412  41.115  -5.068  1.00  0.00           H  
ATOM   1076  NH2 ARG    62      15.628  41.459  -4.084  1.00  0.00           N  
ATOM   1077 HH21 ARG    62      16.450  41.650  -3.530  1.00  0.00           H  
ATOM   1078 HH22 ARG    62      15.466  42.068  -4.873  1.00  0.00           H  
ATOM   1079  C   ARG    62      16.057  35.513  -3.604  1.00  0.00           C  
ATOM   1080  O   ARG    62      15.161  35.801  -4.399  1.00  0.00           O  
ATOM   1081  N   GLN    63      16.641  34.302  -3.733  1.00  0.00           N  
ATOM   1082  H   GLN    63      17.462  34.078  -3.188  1.00  0.00           H  
ATOM   1083  CA  GLN    63      16.194  33.180  -4.653  1.00  0.00           C  
ATOM   1084  HA  GLN    63      16.269  33.592  -5.660  1.00  0.00           H  
ATOM   1085  CB  GLN    63      17.120  31.995  -4.510  1.00  0.00           C  
ATOM   1086  HB2 GLN    63      18.130  32.364  -4.688  1.00  0.00           H  
ATOM   1087  HB3 GLN    63      16.927  31.548  -3.534  1.00  0.00           H  
ATOM   1088  CG  GLN    63      16.944  30.875  -5.536  1.00  0.00           C  
ATOM   1089  HG2 GLN    63      17.722  30.147  -5.309  1.00  0.00           H  
ATOM   1090  HG3 GLN    63      16.027  30.315  -5.353  1.00  0.00           H  
ATOM   1091  CD  GLN    63      17.007  31.193  -7.042  1.00  0.00           C  
ATOM   1092  OE1 GLN    63      17.566  32.103  -7.488  1.00  0.00           O  
ATOM   1093  NE2 GLN    63      16.514  30.257  -7.854  1.00  0.00           N  
ATOM   1094 HE21 GLN    63      16.377  30.469  -8.832  1.00  0.00           H  
ATOM   1095 HE22 GLN    63      16.019  29.477  -7.446  1.00  0.00           H  
ATOM   1096  C   GLN    63      14.704  32.745  -4.658  1.00  0.00           C  
ATOM   1097  O   GLN    63      14.275  32.403  -5.766  1.00  0.00           O  
ATOM   1098  N   PRO    64      13.901  32.737  -3.532  1.00  0.00           N  
ATOM   1099  CD  PRO    64      14.346  32.877  -2.110  1.00  0.00           C  
ATOM   1100  HD2 PRO    64      14.345  33.957  -1.966  1.00  0.00           H  
ATOM   1101  HD3 PRO    64      15.253  32.315  -1.884  1.00  0.00           H  
ATOM   1102  CG  PRO    64      13.202  32.319  -1.315  1.00  0.00           C  
ATOM   1103  HG2 PRO    64      13.046  32.838  -0.369  1.00  0.00           H  
ATOM   1104  HG3 PRO    64      13.358  31.266  -1.080  1.00  0.00           H  
ATOM   1105  CB  PRO    64      11.955  32.536  -2.219  1.00  0.00           C  
ATOM   1106  HB2 PRO    64      11.573  33.554  -2.138  1.00  0.00           H  
ATOM   1107  HB3 PRO    64      11.254  31.771  -1.886  1.00  0.00           H  
ATOM   1108  CA  PRO    64      12.435  32.470  -3.650  1.00  0.00           C  
ATOM   1109  HA  PRO    64      12.379  31.412  -3.907  1.00  0.00           H  
ATOM   1110  C   PRO    64      11.640  33.403  -4.596  1.00  0.00           C  
ATOM   1111  O   PRO    64      10.503  33.039  -4.985  1.00  0.00           O  
ATOM   1112  N   ASP    65      12.097  34.627  -4.868  1.00  0.00           N  
ATOM   1113  H   ASP    65      12.985  34.990  -4.553  1.00  0.00           H  
ATOM   1114  CA  ASP    65      11.277  35.613  -5.598  1.00  0.00           C  
ATOM   1115  HA  ASP    65      10.236  35.440  -5.325  1.00  0.00           H  
ATOM   1116  CB  ASP    65      11.710  36.982  -5.096  1.00  0.00           C  
ATOM   1117  HB2 ASP    65      12.787  36.907  -5.249  1.00  0.00           H  
ATOM   1118  HB3 ASP    65      11.386  37.778  -5.766  1.00  0.00           H  
ATOM   1119  CG  ASP    65      11.315  37.392  -3.655  1.00  0.00           C  
ATOM   1120  OD1 ASP    65      11.894  38.402  -3.233  1.00  0.00           O  
ATOM   1121  OD2 ASP    65      10.395  36.787  -3.138  1.00  0.00           O  
ATOM   1122  C   ASP    65      11.321  35.461  -7.173  1.00  0.00           C  
ATOM   1123  O   ASP    65      12.342  35.814  -7.817  1.00  0.00           O  
ATOM   1124  N   LEU    66      10.254  35.036  -7.824  1.00  0.00           N  
ATOM   1125  H   LEU    66       9.395  34.847  -7.328  1.00  0.00           H  
ATOM   1126  CA  LEU    66      10.128  34.913  -9.289  1.00  0.00           C  
ATOM   1127  HA  LEU    66      10.571  33.941  -9.505  1.00  0.00           H  
ATOM   1128  CB  LEU    66       8.630  34.906  -9.519  1.00  0.00           C  
ATOM   1129  HB2 LEU    66       8.294  34.085  -8.886  1.00  0.00           H  
ATOM   1130  HB3 LEU    66       8.249  35.847  -9.122  1.00  0.00           H  
ATOM   1131  CG  LEU    66       8.198  34.600 -10.965  1.00  0.00           C  
ATOM   1132  HG  LEU    66       8.421  35.545 -11.461  1.00  0.00           H  
ATOM   1133  CD1 LEU    66       8.892  33.393 -11.691  1.00  0.00           C  
ATOM   1134 HD11 LEU    66       9.939  33.624 -11.889  1.00  0.00           H  
ATOM   1135 HD12 LEU    66       8.810  32.508 -11.060  1.00  0.00           H  
ATOM   1136 HD13 LEU    66       8.539  33.313 -12.719  1.00  0.00           H  
ATOM   1137  CD2 LEU    66       6.733  34.353 -10.771  1.00  0.00           C  
ATOM   1138 HD21 LEU    66       6.463  33.472 -10.189  1.00  0.00           H  
ATOM   1139 HD22 LEU    66       6.315  35.215 -10.251  1.00  0.00           H  
ATOM   1140 HD23 LEU    66       6.234  34.430 -11.737  1.00  0.00           H  
ATOM   1141  C   LEU    66      10.795  35.975 -10.140  1.00  0.00           C  
ATOM   1142  O   LEU    66      11.537  35.573 -11.031  1.00  0.00           O  
ATOM   1143  N   SER    67      10.463  37.253  -9.889  1.00  0.00           N  
ATOM   1144  H   SER    67       9.797  37.270  -9.130  1.00  0.00           H  
ATOM   1145  CA  SER    67      10.937  38.438 -10.571  1.00  0.00           C  
ATOM   1146  HA  SER    67      10.772  38.210 -11.624  1.00  0.00           H  
ATOM   1147  CB  SER    67      10.115  39.666 -10.107  1.00  0.00           C  
ATOM   1148  HB2 SER    67      10.255  40.455 -10.847  1.00  0.00           H  
ATOM   1149  HB3 SER    67       9.068  39.423  -9.930  1.00  0.00           H  
ATOM   1150  OG  SER    67      10.633  40.113  -8.857  1.00  0.00           O  
ATOM   1151  HG  SER    67      10.215  39.648  -8.128  1.00  0.00           H  
ATOM   1152  C   SER    67      12.418  38.714 -10.461  1.00  0.00           C  
ATOM   1153  O   SER    67      12.897  39.471 -11.333  1.00  0.00           O  
ATOM   1154  N   TRP    68      13.169  38.200  -9.477  1.00  0.00           N  
ATOM   1155  H   TRP    68      12.652  37.539  -8.915  1.00  0.00           H  
ATOM   1156  CA  TRP    68      14.553  38.244  -9.193  1.00  0.00           C  
ATOM   1157  HA  TRP    68      14.874  39.162  -9.686  1.00  0.00           H  
ATOM   1158  CB  TRP    68      14.780  38.534  -7.684  1.00  0.00           C  
ATOM   1159  HB2 TRP    68      14.094  39.363  -7.508  1.00  0.00           H  
ATOM   1160  HB3 TRP    68      14.432  37.672  -7.114  1.00  0.00           H  
ATOM   1161  CG  TRP    68      16.211  38.833  -7.277  1.00  0.00           C  
ATOM   1162  CD1 TRP    68      16.836  40.034  -7.087  1.00  0.00           C  
ATOM   1163  HD1 TRP    68      16.375  41.004  -7.203  1.00  0.00           H  
ATOM   1164  NE1 TRP    68      18.198  39.845  -6.956  1.00  0.00           N  
ATOM   1165  HE1 TRP    68      18.840  40.569  -6.666  1.00  0.00           H  
ATOM   1166  CE2 TRP    68      18.468  38.525  -6.788  1.00  0.00           C  
ATOM   1167  CZ2 TRP    68      19.711  37.843  -6.570  1.00  0.00           C  
ATOM   1168  HZ2 TRP    68      20.682  38.312  -6.626  1.00  0.00           H  
ATOM   1169  CH2 TRP    68      19.635  36.448  -6.469  1.00  0.00           C  
ATOM   1170  HH2 TRP    68      20.523  35.848  -6.334  1.00  0.00           H  
ATOM   1171  CZ3 TRP    68      18.439  35.779  -6.475  1.00  0.00           C  
ATOM   1172  HZ3 TRP    68      18.333  34.712  -6.346  1.00  0.00           H  
ATOM   1173  CE3 TRP    68      17.224  36.405  -6.801  1.00  0.00           C  
ATOM   1174  HE3 TRP    68      16.295  35.854  -6.772  1.00  0.00           H  
ATOM   1175  CD2 TRP    68      17.208  37.854  -6.931  1.00  0.00           C  
ATOM   1176  C   TRP    68      15.277  37.008  -9.820  1.00  0.00           C  
ATOM   1177  O   TRP    68      16.317  37.126 -10.522  1.00  0.00           O  
ATOM   1178  N   ALA    69      14.745  35.795  -9.574  1.00  0.00           N  
ATOM   1179  H   ALA    69      13.960  35.679  -8.950  1.00  0.00           H  
ATOM   1180  CA  ALA    69      15.408  34.619 -10.027  1.00  0.00           C  
ATOM   1181  HA  ALA    69      16.457  34.594  -9.733  1.00  0.00           H  
ATOM   1182  CB  ALA    69      14.765  33.451  -9.279  1.00  0.00           C  
ATOM   1183  HB1 ALA    69      14.867  33.601  -8.204  1.00  0.00           H  
ATOM   1184  HB2 ALA    69      13.677  33.515  -9.308  1.00  0.00           H  
ATOM   1185  HB3 ALA    69      15.241  32.608  -9.778  1.00  0.00           H  
ATOM   1186  C   ALA    69      15.220  34.324 -11.519  1.00  0.00           C  
ATOM   1187  O   ALA    69      16.030  33.657 -12.181  1.00  0.00           O  
ATOM   1188  N   LEU    70      14.140  34.912 -12.102  1.00  0.00           N  
ATOM   1189  H   LEU    70      13.445  35.183 -11.421  1.00  0.00           H  
ATOM   1190  CA  LEU    70      13.612  34.625 -13.523  1.00  0.00           C  
ATOM   1191  HA  LEU    70      12.533  34.780 -13.501  1.00  0.00           H  
ATOM   1192  CB  LEU    70      14.359  35.671 -14.439  1.00  0.00           C  
ATOM   1193  HB2 LEU    70      15.414  35.566 -14.184  1.00  0.00           H  
ATOM   1194  HB3 LEU    70      14.220  35.439 -15.495  1.00  0.00           H  
ATOM   1195  CG  LEU    70      13.887  37.100 -14.185  1.00  0.00           C  
ATOM   1196  HG  LEU    70      14.020  37.381 -13.140  1.00  0.00           H  
ATOM   1197  CD1 LEU    70      14.779  37.991 -15.000  1.00  0.00           C  
ATOM   1198 HD11 LEU    70      15.838  37.842 -14.791  1.00  0.00           H  
ATOM   1199 HD12 LEU    70      14.474  37.718 -16.011  1.00  0.00           H  
ATOM   1200 HD13 LEU    70      14.533  39.031 -14.787  1.00  0.00           H  
ATOM   1201  CD2 LEU    70      12.389  37.389 -14.508  1.00  0.00           C  
ATOM   1202 HD21 LEU    70      12.280  38.466 -14.378  1.00  0.00           H  
ATOM   1203 HD22 LEU    70      12.085  37.117 -15.518  1.00  0.00           H  
ATOM   1204 HD23 LEU    70      11.848  36.725 -13.835  1.00  0.00           H  
ATOM   1205  C   LEU    70      13.724  33.109 -13.941  1.00  0.00           C  
ATOM   1206  O   LEU    70      12.857  32.292 -13.759  1.00  0.00           O  
ATOM   1207  N   ARG    71      14.878  32.713 -14.478  1.00  0.00           N  
ATOM   1208  H   ARG    71      15.583  33.435 -14.515  1.00  0.00           H  
ATOM   1209  CA  ARG    71      15.207  31.368 -15.097  1.00  0.00           C  
ATOM   1210  HA  ARG    71      14.329  31.056 -15.663  1.00  0.00           H  
ATOM   1211  CB  ARG    71      16.530  31.502 -15.857  1.00  0.00           C  
ATOM   1212  HB2 ARG    71      16.268  32.212 -16.642  1.00  0.00           H  
ATOM   1213  HB3 ARG    71      17.388  31.902 -15.317  1.00  0.00           H  
ATOM   1214  CG  ARG    71      17.005  30.101 -16.513  1.00  0.00           C  
ATOM   1215  HG2 ARG    71      17.602  29.505 -15.823  1.00  0.00           H  
ATOM   1216  HG3 ARG    71      16.121  29.526 -16.788  1.00  0.00           H  
ATOM   1217  CD  ARG    71      17.841  30.347 -17.765  1.00  0.00           C  
ATOM   1218  HD2 ARG    71      18.732  30.911 -17.491  1.00  0.00           H  
ATOM   1219  HD3 ARG    71      18.082  29.306 -17.980  1.00  0.00           H  
ATOM   1220  NE  ARG    71      17.103  31.066 -18.820  1.00  0.00           N  
ATOM   1221  HE  ARG    71      16.257  31.527 -18.518  1.00  0.00           H  
ATOM   1222  CZ  ARG    71      17.315  31.077 -20.142  1.00  0.00           C  
ATOM   1223  NH1 ARG    71      16.573  31.940 -20.854  1.00  0.00           N  
ATOM   1224 HH11 ARG    71      15.882  32.535 -20.421  1.00  0.00           H  
ATOM   1225 HH12 ARG    71      16.888  32.154 -21.790  1.00  0.00           H  
ATOM   1226  NH2 ARG    71      18.243  30.331 -20.649  1.00  0.00           N  
ATOM   1227 HH21 ARG    71      18.884  29.878 -20.013  1.00  0.00           H  
ATOM   1228 HH22 ARG    71      18.381  30.384 -21.648  1.00  0.00           H  
ATOM   1229  C   ARG    71      15.239  30.306 -13.953  1.00  0.00           C  
ATOM   1230  O   ARG    71      14.771  29.182 -14.128  1.00  0.00           O  
ATOM   1231  N   ILE    72      15.889  30.702 -12.886  1.00  0.00           N  
ATOM   1232  H   ILE    72      16.254  31.642 -12.942  1.00  0.00           H  
ATOM   1233  CA  ILE    72      16.517  29.687 -12.000  1.00  0.00           C  
ATOM   1234  HA  ILE    72      16.993  28.926 -12.619  1.00  0.00           H  
ATOM   1235  CB  ILE    72      17.664  30.443 -11.240  1.00  0.00           C  
ATOM   1236  HB  ILE    72      17.176  31.137 -10.555  1.00  0.00           H  
ATOM   1237  CG2 ILE    72      18.552  29.389 -10.459  1.00  0.00           C  
ATOM   1238 HG21 ILE    72      18.808  28.526 -11.073  1.00  0.00           H  
ATOM   1239 HG22 ILE    72      19.337  29.904  -9.906  1.00  0.00           H  
ATOM   1240 HG23 ILE    72      17.910  29.016  -9.662  1.00  0.00           H  
ATOM   1241  CG1 ILE    72      18.691  31.249 -12.115  1.00  0.00           C  
ATOM   1242 HG12 ILE    72      18.168  32.108 -12.536  1.00  0.00           H  
ATOM   1243 HG13 ILE    72      19.400  31.589 -11.360  1.00  0.00           H  
ATOM   1244  CD1 ILE    72      19.343  30.478 -13.245  1.00  0.00           C  
ATOM   1245 HD11 ILE    72      20.236  30.944 -13.660  1.00  0.00           H  
ATOM   1246 HD12 ILE    72      19.781  29.583 -12.802  1.00  0.00           H  
ATOM   1247 HD13 ILE    72      18.544  30.140 -13.905  1.00  0.00           H  
ATOM   1248  C   ILE    72      15.420  29.099 -11.162  1.00  0.00           C  
ATOM   1249  O   ILE    72      15.036  29.623 -10.087  1.00  0.00           O  
ATOM   1250  N   LYS    73      15.031  27.839 -11.408  1.00  0.00           N  
ATOM   1251  H   LYS    73      15.381  27.580 -12.319  1.00  0.00           H  
ATOM   1252  CA  LYS    73      14.205  26.882 -10.605  1.00  0.00           C  
ATOM   1253  HA  LYS    73      13.647  27.514  -9.914  1.00  0.00           H  
ATOM   1254  CB  LYS    73      13.313  25.974 -11.506  1.00  0.00           C  
ATOM   1255  HB2 LYS    73      13.904  25.535 -12.310  1.00  0.00           H  
ATOM   1256  HB3 LYS    73      13.014  25.229 -10.769  1.00  0.00           H  
ATOM   1257  CG  LYS    73      12.223  26.797 -12.072  1.00  0.00           C  
ATOM   1258  HG2 LYS    73      12.566  27.699 -12.578  1.00  0.00           H  
ATOM   1259  HG3 LYS    73      11.793  26.193 -12.871  1.00  0.00           H  
ATOM   1260  CD  LYS    73      11.241  27.347 -11.077  1.00  0.00           C  
ATOM   1261  HD2 LYS    73      10.707  26.548 -10.564  1.00  0.00           H  
ATOM   1262  HD3 LYS    73      11.658  27.963 -10.280  1.00  0.00           H  
ATOM   1263  CE  LYS    73      10.165  28.316 -11.547  1.00  0.00           C  
ATOM   1264  HE2 LYS    73       9.787  28.701 -10.599  1.00  0.00           H  
ATOM   1265  HE3 LYS    73      10.602  29.192 -12.026  1.00  0.00           H  
ATOM   1266  NZ  LYS    73       9.087  27.740 -12.394  1.00  0.00           N  
ATOM   1267  HZ1 LYS    73       9.359  27.458 -13.325  1.00  0.00           H  
ATOM   1268  HZ2 LYS    73       8.636  26.981 -11.902  1.00  0.00           H  
ATOM   1269  HZ3 LYS    73       8.345  28.412 -12.525  1.00  0.00           H  
ATOM   1270  C   LYS    73      15.143  26.033  -9.724  1.00  0.00           C  
ATOM   1271  O   LYS    73      14.929  25.881  -8.528  1.00  0.00           O  
ATOM   1272  N   LEU    74      16.130  25.367 -10.355  1.00  0.00           N  
ATOM   1273  H   LEU    74      16.458  25.677 -11.259  1.00  0.00           H  
ATOM   1274  CA  LEU    74      17.037  24.371  -9.691  1.00  0.00           C  
ATOM   1275  HA  LEU    74      16.465  23.907  -8.887  1.00  0.00           H  
ATOM   1276  CB  LEU    74      17.324  23.154 -10.661  1.00  0.00           C  
ATOM   1277  HB2 LEU    74      16.355  22.694 -10.858  1.00  0.00           H  
ATOM   1278  HB3 LEU    74      17.729  23.536 -11.598  1.00  0.00           H  
ATOM   1279  CG  LEU    74      18.171  22.025  -9.998  1.00  0.00           C  
ATOM   1280  HG  LEU    74      19.187  22.275  -9.692  1.00  0.00           H  
ATOM   1281  CD1 LEU    74      17.481  21.453  -8.782  1.00  0.00           C  
ATOM   1282 HD11 LEU    74      17.599  22.084  -7.901  1.00  0.00           H  
ATOM   1283 HD12 LEU    74      16.444  21.151  -8.927  1.00  0.00           H  
ATOM   1284 HD13 LEU    74      18.119  20.611  -8.513  1.00  0.00           H  
ATOM   1285  CD2 LEU    74      18.261  20.944 -11.064  1.00  0.00           C  
ATOM   1286 HD21 LEU    74      17.277  20.838 -11.522  1.00  0.00           H  
ATOM   1287 HD22 LEU    74      18.878  21.267 -11.902  1.00  0.00           H  
ATOM   1288 HD23 LEU    74      18.542  19.983 -10.632  1.00  0.00           H  
ATOM   1289  C   LEU    74      18.299  25.131  -9.305  1.00  0.00           C  
ATOM   1290  O   LEU    74      19.028  25.571 -10.230  1.00  0.00           O  
ATOM   1291  N   TYR    75      18.536  25.226  -7.954  1.00  0.00           N  
ATOM   1292  H   TYR    75      17.896  24.709  -7.368  1.00  0.00           H  
ATOM   1293  CA  TYR    75      19.480  26.141  -7.335  1.00  0.00           C  
ATOM   1294  HA  TYR    75      20.123  26.461  -8.155  1.00  0.00           H  
ATOM   1295  CB  TYR    75      18.725  27.353  -6.743  1.00  0.00           C  
ATOM   1296  HB2 TYR    75      18.255  27.894  -7.564  1.00  0.00           H  
ATOM   1297  HB3 TYR    75      17.910  27.026  -6.098  1.00  0.00           H  
ATOM   1298  CG  TYR    75      19.723  28.364  -6.063  1.00  0.00           C  
ATOM   1299  CD1 TYR    75      20.297  29.448  -6.765  1.00  0.00           C  
ATOM   1300  HD1 TYR    75      20.189  29.580  -7.832  1.00  0.00           H  
ATOM   1301  CE1 TYR    75      21.105  30.404  -6.073  1.00  0.00           C  
ATOM   1302  HE1 TYR    75      21.632  31.148  -6.653  1.00  0.00           H  
ATOM   1303  CZ  TYR    75      21.278  30.346  -4.711  1.00  0.00           C  
ATOM   1304  OH  TYR    75      22.071  31.241  -4.090  1.00  0.00           O  
ATOM   1305  HH  TYR    75      22.806  31.534  -4.633  1.00  0.00           H  
ATOM   1306  CE2 TYR    75      20.549  29.419  -3.988  1.00  0.00           C  
ATOM   1307  HE2 TYR    75      20.437  29.489  -2.916  1.00  0.00           H  
ATOM   1308  CD2 TYR    75      19.812  28.377  -4.659  1.00  0.00           C  
ATOM   1309  HD2 TYR    75      19.247  27.684  -4.053  1.00  0.00           H  
ATOM   1310  C   TYR    75      20.404  25.421  -6.361  1.00  0.00           C  
ATOM   1311  O   TYR    75      21.667  25.378  -6.445  1.00  0.00           O  
ATOM   1312  N   ASN    76      19.768  24.678  -5.422  1.00  0.00           N  
ATOM   1313  H   ASN    76      18.795  24.946  -5.386  1.00  0.00           H  
ATOM   1314  CA  ASN    76      20.284  23.787  -4.370  1.00  0.00           C  
ATOM   1315  HA  ASN    76      20.816  24.391  -3.635  1.00  0.00           H  
ATOM   1316  CB  ASN    76      19.020  23.318  -3.615  1.00  0.00           C  
ATOM   1317  HB2 ASN    76      18.352  24.091  -3.237  1.00  0.00           H  
ATOM   1318  HB3 ASN    76      18.433  22.743  -4.330  1.00  0.00           H  
ATOM   1319  CG  ASN    76      19.483  22.592  -2.366  1.00  0.00           C  
ATOM   1320  OD1 ASN    76      20.642  22.270  -2.138  1.00  0.00           O  
ATOM   1321  ND2 ASN    76      18.594  22.451  -1.427  1.00  0.00           N  
ATOM   1322 HD21 ASN    76      18.931  21.982  -0.598  1.00  0.00           H  
ATOM   1323 HD22 ASN    76      17.624  22.670  -1.607  1.00  0.00           H  
ATOM   1324  C   ASN    76      21.253  22.730  -4.896  1.00  0.00           C  
ATOM   1325  O   ASN    76      20.818  21.778  -5.524  1.00  0.00           O  
ATOM   1326  N   LYS    77      22.528  23.008  -4.603  1.00  0.00           N  
ATOM   1327  H   LYS    77      22.690  23.807  -4.007  1.00  0.00           H  
ATOM   1328  CA  LYS    77      23.719  22.287  -5.046  1.00  0.00           C  
ATOM   1329  HA  LYS    77      24.542  22.521  -4.370  1.00  0.00           H  
ATOM   1330  CB  LYS    77      23.522  20.780  -5.121  1.00  0.00           C  
ATOM   1331  HB2 LYS    77      22.819  20.493  -5.903  1.00  0.00           H  
ATOM   1332  HB3 LYS    77      24.439  20.302  -5.462  1.00  0.00           H  
ATOM   1333  CG  LYS    77      23.062  20.036  -3.918  1.00  0.00           C  
ATOM   1334  HG2 LYS    77      22.136  20.531  -3.625  1.00  0.00           H  
ATOM   1335  HG3 LYS    77      22.812  19.000  -4.144  1.00  0.00           H  
ATOM   1336  CD  LYS    77      23.965  20.097  -2.729  1.00  0.00           C  
ATOM   1337  HD2 LYS    77      24.993  19.785  -2.913  1.00  0.00           H  
ATOM   1338  HD3 LYS    77      24.036  21.145  -2.437  1.00  0.00           H  
ATOM   1339  CE  LYS    77      23.353  19.372  -1.535  1.00  0.00           C  
ATOM   1340  HE2 LYS    77      22.351  19.768  -1.369  1.00  0.00           H  
ATOM   1341  HE3 LYS    77      23.206  18.333  -1.830  1.00  0.00           H  
ATOM   1342  NZ  LYS    77      24.103  19.531  -0.232  1.00  0.00           N  
ATOM   1343  HZ1 LYS    77      24.173  20.492   0.070  1.00  0.00           H  
ATOM   1344  HZ2 LYS    77      23.743  18.977   0.532  1.00  0.00           H  
ATOM   1345  HZ3 LYS    77      25.061  19.219  -0.301  1.00  0.00           H  
ATOM   1346  C   LYS    77      24.222  22.908  -6.383  1.00  0.00           C  
ATOM   1347  O   LYS    77      25.164  23.639  -6.419  1.00  0.00           O  
ATOM   1348  N   TYR    78      23.365  22.778  -7.424  1.00  0.00           N  
ATOM   1349  H   TYR    78      22.628  22.114  -7.235  1.00  0.00           H  
ATOM   1350  CA  TYR    78      23.567  23.027  -8.909  1.00  0.00           C  
ATOM   1351  HA  TYR    78      24.290  22.372  -9.396  1.00  0.00           H  
ATOM   1352  CB  TYR    78      22.283  22.498  -9.574  1.00  0.00           C  
ATOM   1353  HB2 TYR    78      22.230  21.435  -9.338  1.00  0.00           H  
ATOM   1354  HB3 TYR    78      21.386  22.997  -9.208  1.00  0.00           H  
ATOM   1355  CG  TYR    78      22.327  22.571 -11.136  1.00  0.00           C  
ATOM   1356  CD1 TYR    78      21.449  23.348 -11.890  1.00  0.00           C  
ATOM   1357  HD1 TYR    78      20.596  23.872 -11.483  1.00  0.00           H  
ATOM   1358  CE1 TYR    78      21.353  23.324 -13.281  1.00  0.00           C  
ATOM   1359  HE1 TYR    78      20.545  23.820 -13.797  1.00  0.00           H  
ATOM   1360  CZ  TYR    78      22.352  22.589 -13.971  1.00  0.00           C  
ATOM   1361  OH  TYR    78      22.442  22.596 -15.335  1.00  0.00           O  
ATOM   1362  HH  TYR    78      21.610  22.731 -15.795  1.00  0.00           H  
ATOM   1363  CE2 TYR    78      23.327  21.956 -13.279  1.00  0.00           C  
ATOM   1364  HE2 TYR    78      24.034  21.371 -13.848  1.00  0.00           H  
ATOM   1365  CD2 TYR    78      23.346  21.961 -11.898  1.00  0.00           C  
ATOM   1366  HD2 TYR    78      24.101  21.384 -11.386  1.00  0.00           H  
ATOM   1367  C   TYR    78      24.054  24.418  -9.267  1.00  0.00           C  
ATOM   1368  O   TYR    78      24.871  24.643 -10.222  1.00  0.00           O  
ATOM   1369  N   VAL    79      23.640  25.395  -8.510  1.00  0.00           N  
ATOM   1370  H   VAL    79      23.018  25.084  -7.777  1.00  0.00           H  
ATOM   1371  CA  VAL    79      23.977  26.795  -8.668  1.00  0.00           C  
ATOM   1372  HA  VAL    79      24.756  26.801  -9.429  1.00  0.00           H  
ATOM   1373  CB  VAL    79      22.799  27.709  -9.148  1.00  0.00           C  
ATOM   1374  HB  VAL    79      21.995  27.560  -8.427  1.00  0.00           H  
ATOM   1375  CG1 VAL    79      23.136  29.181  -9.106  1.00  0.00           C  
ATOM   1376 HG11 VAL    79      24.034  29.453  -9.661  1.00  0.00           H  
ATOM   1377 HG12 VAL    79      22.338  29.818  -9.487  1.00  0.00           H  
ATOM   1378 HG13 VAL    79      23.293  29.422  -8.055  1.00  0.00           H  
ATOM   1379  CG2 VAL    79      22.170  27.454 -10.516  1.00  0.00           C  
ATOM   1380 HG21 VAL    79      22.219  26.370 -10.624  1.00  0.00           H  
ATOM   1381 HG22 VAL    79      21.124  27.759 -10.476  1.00  0.00           H  
ATOM   1382 HG23 VAL    79      22.709  27.826 -11.387  1.00  0.00           H  
ATOM   1383  C   VAL    79      24.654  27.236  -7.370  1.00  0.00           C  
ATOM   1384  O   VAL    79      25.843  27.620  -7.416  1.00  0.00           O  
ATOM   1385  N   GLN    80      24.060  26.903  -6.213  1.00  0.00           N  
ATOM   1386  H   GLN    80      23.117  26.549  -6.285  1.00  0.00           H  
ATOM   1387  CA  GLN    80      24.392  27.329  -4.887  1.00  0.00           C  
ATOM   1388  HA  GLN    80      24.098  28.377  -4.838  1.00  0.00           H  
ATOM   1389  CB  GLN    80      23.522  26.700  -3.774  1.00  0.00           C  
ATOM   1390  HB2 GLN    80      22.499  26.641  -4.147  1.00  0.00           H  
ATOM   1391  HB3 GLN    80      23.852  25.663  -3.702  1.00  0.00           H  
ATOM   1392  CG  GLN    80      23.536  27.366  -2.351  1.00  0.00           C  
ATOM   1393  HG2 GLN    80      24.506  27.245  -1.869  1.00  0.00           H  
ATOM   1394  HG3 GLN    80      23.440  28.439  -2.514  1.00  0.00           H  
ATOM   1395  CD  GLN    80      22.357  26.929  -1.490  1.00  0.00           C  
ATOM   1396  OE1 GLN    80      22.032  25.773  -1.501  1.00  0.00           O  
ATOM   1397  NE2 GLN    80      21.666  27.839  -0.825  1.00  0.00           N  
ATOM   1398 HE21 GLN    80      20.949  27.557  -0.173  1.00  0.00           H  
ATOM   1399 HE22 GLN    80      21.760  28.832  -0.983  1.00  0.00           H  
ATOM   1400  C   GLN    80      25.857  27.238  -4.506  1.00  0.00           C  
ATOM   1401  O   GLN    80      26.456  28.225  -3.917  1.00  0.00           O  
ATOM   1402  N   GLY    81      26.479  26.068  -4.830  1.00  0.00           N  
ATOM   1403  H   GLY    81      25.854  25.326  -5.110  1.00  0.00           H  
ATOM   1404  CA  GLY    81      27.900  25.819  -4.480  1.00  0.00           C  
ATOM   1405  HA2 GLY    81      28.195  26.448  -3.640  1.00  0.00           H  
ATOM   1406  HA3 GLY    81      28.048  24.826  -4.056  1.00  0.00           H  
ATOM   1407  C   GLY    81      28.825  25.900  -5.650  1.00  0.00           C  
ATOM   1408  O   GLY    81      30.053  25.808  -5.470  1.00  0.00           O  
ATOM   1409  N   ASN    82      28.249  26.026  -6.869  1.00  0.00           N  
ATOM   1410  H   ASN    82      27.242  26.100  -6.863  1.00  0.00           H  
ATOM   1411  CA  ASN    82      28.952  26.146  -8.137  1.00  0.00           C  
ATOM   1412  HA  ASN    82      29.909  25.657  -7.956  1.00  0.00           H  
ATOM   1413  CB  ASN    82      28.127  25.463  -9.249  1.00  0.00           C  
ATOM   1414  HB2 ASN    82      27.092  25.611  -8.942  1.00  0.00           H  
ATOM   1415  HB3 ASN    82      28.397  25.923 -10.199  1.00  0.00           H  
ATOM   1416  CG  ASN    82      28.390  23.975  -9.448  1.00  0.00           C  
ATOM   1417  OD1 ASN    82      29.467  23.466  -9.445  1.00  0.00           O  
ATOM   1418  ND2 ASN    82      27.277  23.320  -9.608  1.00  0.00           N  
ATOM   1419 HD21 ASN    82      27.317  22.315  -9.697  1.00  0.00           H  
ATOM   1420 HD22 ASN    82      26.496  23.943  -9.762  1.00  0.00           H  
ATOM   1421  C   ASN    82      29.212  27.670  -8.503  1.00  0.00           C  
ATOM   1422  O   ASN    82      30.223  27.992  -9.057  1.00  0.00           O  
ATOM   1423  N   ALA    83      28.275  28.606  -8.315  1.00  0.00           N  
ATOM   1424  H   ALA    83      27.422  28.390  -7.821  1.00  0.00           H  
ATOM   1425  CA  ALA    83      28.264  29.943  -9.047  1.00  0.00           C  
ATOM   1426  HA  ALA    83      28.973  29.924  -9.875  1.00  0.00           H  
ATOM   1427  CB  ALA    83      26.869  30.168  -9.612  1.00  0.00           C  
ATOM   1428  HB1 ALA    83      26.483  29.210  -9.960  1.00  0.00           H  
ATOM   1429  HB2 ALA    83      26.236  30.369  -8.747  1.00  0.00           H  
ATOM   1430  HB3 ALA    83      26.777  30.960 -10.355  1.00  0.00           H  
ATOM   1431  C   ALA    83      28.738  31.053  -8.098  1.00  0.00           C  
ATOM   1432  O   ALA    83      29.209  32.120  -8.534  1.00  0.00           O  
ATOM   1433  OXT ALA    83      28.677  30.761  -6.879  1.00  0.00           O  
TER    1434      ALA    83 
ATOM   1434  C1  MOL    84      23.689  33.986  11.309  1.00  0.00           C  
ATOM   1435  C2  MOL    84      24.006  33.971   9.800  1.00  0.00           C  
ATOM   1436  C3  MOL    84      22.716  33.376   9.305  1.00  0.00           C  
ATOM   1437  C4  MOL    84      25.112  32.943   9.299  1.00  0.00           C  
ATOM   1438  C5  MOL    84      24.239  35.422   9.151  1.00  0.00           C  
ATOM   1439  C6  MOL    84      22.542  33.175   7.829  1.00  0.00           C  
ATOM   1440  C7  MOL    84      21.634  34.067  10.167  1.00  0.00           C  
ATOM   1441  C8  MOL    84      23.648  32.312   7.269  1.00  0.00           C  
ATOM   1442  C9  MOL    84      21.209  32.670   7.292  1.00  0.00           C  
ATOM   1443  C10 MOL    84      25.019  32.641   7.849  1.00  0.00           C  
ATOM   1444  C11 MOL    84      23.618  31.927   5.745  1.00  0.00           C  
ATOM   1445  C12 MOL    84      22.435  32.135   5.038  1.00  0.00           C  
ATOM   1446  C13 MOL    84      24.743  31.345   5.100  1.00  0.00           C  
ATOM   1447  C14 MOL    84      21.141  32.555   5.751  1.00  0.00           C  
ATOM   1448  C15 MOL    84      22.386  31.807   3.652  1.00  0.00           C  
ATOM   1449  C16 MOL    84      23.489  31.317   3.036  1.00  0.00           C  
ATOM   1450  C17 MOL    84      24.611  31.032   3.700  1.00  0.00           C  
ATOM   1451  C18 MOL    84      22.277  34.441  11.481  1.00  0.00           C  
ATOM   1452  O1  MOL    84      24.584  34.795  12.029  1.00  0.00           O  
ATOM   1453  O2  MOL    84      23.573  31.183   1.723  1.00  0.00           O  
ATOM   1454  H1  MOL    84      23.726  32.977  11.738  1.00  0.00           H  
ATOM   1455  H2  MOL    84      22.773  32.319   9.596  1.00  0.00           H  
ATOM   1456  H3  MOL    84      24.944  31.958   9.751  1.00  0.00           H  
ATOM   1457  H4  MOL    84      26.116  33.284   9.583  1.00  0.00           H  
ATOM   1458  H5  MOL    84      25.267  35.743   9.359  1.00  0.00           H  
ATOM   1459  H6  MOL    84      24.048  35.394   8.071  1.00  0.00           H  
ATOM   1460  H7  MOL    84      23.510  36.143   9.541  1.00  0.00           H  
ATOM   1461  H8  MOL    84      22.619  34.129   7.293  1.00  0.00           H  
ATOM   1462  H9  MOL    84      20.774  33.413  10.353  1.00  0.00           H  
ATOM   1463  H10 MOL    84      21.302  35.024   9.745  1.00  0.00           H  
ATOM   1464  H11 MOL    84      23.469  31.362   7.789  1.00  0.00           H  
ATOM   1465  H12 MOL    84      20.375  33.333   7.555  1.00  0.00           H  
ATOM   1466  H13 MOL    84      21.001  31.736   7.828  1.00  0.00           H  
ATOM   1467  H14 MOL    84      25.632  31.743   7.705  1.00  0.00           H  
ATOM   1468  H15 MOL    84      25.499  33.481   7.331  1.00  0.00           H  
ATOM   1469  H16 MOL    84      25.687  31.243   5.626  1.00  0.00           H  
ATOM   1470  H17 MOL    84      21.017  33.580   5.380  1.00  0.00           H  
ATOM   1471  H18 MOL    84      20.303  31.901   5.480  1.00  0.00           H  
ATOM   1472  H19 MOL    84      21.469  31.994   3.101  1.00  0.00           H  
ATOM   1473  H20 MOL    84      25.470  30.776   3.086  1.00  0.00           H  
ATOM   1474  H21 MOL    84      22.161  35.518  11.655  1.00  0.00           H  
ATOM   1475  H22 MOL    84      21.814  33.912  12.323  1.00  0.00           H  
ATOM   1476  H23 MOL    84      25.411  34.773  11.516  1.00  0.00           H  
ATOM   1477  H24 MOL    84      24.428  30.774   1.504  1.00  0.00           H  
TER    1478      MOL    84 
ATOM   1478 Cl-  Cl-    85      43.419  51.247  12.305  1.00  0.00          CL  
ATOM   1479 Cl-  Cl-    86      47.659  17.924  48.601  1.00  0.00          CL  
ATOM   1480 Cl-  Cl-    87      39.192  30.745  17.463  1.00  0.00          CL  
ATOM   1481 Cl-  Cl-    88      42.842  36.995  42.266  1.00  0.00          CL  
ATOM   1482 Cl-  Cl-    89      40.334  45.996   5.034  1.00  0.00          CL  
ATOM   1483 Cl-  Cl-    90      28.579  20.200   4.469  1.00  0.00          CL  
ATOM   1484 Cl-  Cl-    91      58.949   7.454  26.390  1.00  0.00          CL  
ATOM   1485 Cl-  Cl-    92      50.097  10.725  19.829  1.00  0.00          CL  
ATOM   1486 Cl-  Cl-    93      33.685  27.704  34.375  1.00  0.00          CL  
ATOM   1487 Cl-  Cl-    94      39.354  49.698  18.891  1.00  0.00          CL  
ATOM   1488 Cl-  Cl-    95       0.011  57.865  30.110  1.00  0.00          CL  
ATOM   1489 Cl-  Cl-    96      62.131  60.038  13.452  1.00  0.00          CL  
ATOM   1490 Cl-  Cl-    97      59.204   3.126  51.830  1.00  0.00          CL  
ATOM   1491  O   WAT    98      39.062   4.405  21.109  1.00  0.00           O  
ATOM   1492  H1  WAT    98      39.361   3.999  21.923  1.00  0.00           H  
ATOM   1493  H2  WAT    98      39.186   3.728  20.444  1.00  0.00           H  
ATOM   1494  O   WAT    99       7.505  46.768  51.127  1.00  0.00           O  
ATOM   1495  H1  WAT    99       6.557  46.755  50.998  1.00  0.00           H  
ATOM   1496  H2  WAT    99       7.788  47.597  50.740  1.00  0.00           H  
ATOM   1497  O   WAT   100       3.907  50.950  17.887  1.00  0.00           O  
ATOM   1498  H1  WAT   100       4.523  51.683  17.881  1.00  0.00           H  
ATOM   1499  H2  WAT   100       4.206  50.392  18.605  1.00  0.00           H  
ATOM   1500  O   WAT   101      52.370  47.323  52.051  1.00  0.00           O  
ATOM   1501  H1  WAT   101      51.772  48.066  51.969  1.00  0.00           H  
ATOM   1502  H2  WAT   101      53.004  47.597  52.714  1.00  0.00           H  
ATOM   1503  O   WAT   102      37.804  45.302  19.948  1.00  0.00           O  
ATOM   1504  H1  WAT   102      37.099  44.800  20.356  1.00  0.00           H  
ATOM   1505  H2  WAT   102      38.484  44.654  19.763  1.00  0.00           H  
ATOM   1506  O   WAT   103       6.855  21.830  18.865  1.00  0.00           O  
ATOM   1507  H1  WAT   103       6.500  22.248  18.080  1.00  0.00           H  
ATOM   1508  H2  WAT   103       7.350  22.523  19.302  1.00  0.00           H  
ATOM   1509  O   WAT   104      45.227  49.035  32.703  1.00  0.00           O  
ATOM   1510  H1  WAT   104      45.449  48.474  33.446  1.00  0.00           H  
ATOM   1511  H2  WAT   104      44.490  49.562  33.011  1.00  0.00           H  
ATOM   1512  O   WAT   105      63.246  28.710  48.245  1.00  0.00           O  
ATOM   1513  H1  WAT   105      63.808  28.204  47.659  1.00  0.00           H  
ATOM   1514  H2  WAT   105      62.460  28.174  48.347  1.00  0.00           H  
ATOM   1515  O   WAT   106      48.610  38.333  22.461  1.00  0.00           O  
ATOM   1516  H1  WAT   106      49.558  38.281  22.339  1.00  0.00           H  
ATOM   1517  H2  WAT   106      48.346  39.108  21.964  1.00  0.00           H  
ATOM   1518  O   WAT   107       0.943   7.672   3.126  1.00  0.00           O  
ATOM   1519  H1  WAT   107       0.587   6.835   2.828  1.00  0.00           H  
ATOM   1520  H2  WAT   107       1.877   7.622   2.923  1.00  0.00           H  
ATOM   1521  O   WAT   108      45.912  59.453  36.715  1.00  0.00           O  
ATOM   1522  H1  WAT   108      46.188  59.656  35.821  1.00  0.00           H  
ATOM   1523  H2  WAT   108      46.408  60.062  37.262  1.00  0.00           H  
ATOM   1524  O   WAT   109      16.822  13.174  35.193  1.00  0.00           O  
ATOM   1525  H1  WAT   109      16.038  13.704  35.048  1.00  0.00           H  
ATOM   1526  H2  WAT   109      17.365  13.704  35.777  1.00  0.00           H  
ATOM   1527  O   WAT   110      20.057  36.811  21.486  1.00  0.00           O  
ATOM   1528  H1  WAT   110      20.342  35.963  21.827  1.00  0.00           H  
ATOM   1529  H2  WAT   110      20.839  37.178  21.074  1.00  0.00           H  
ATOM   1530  O   WAT   111      39.035  50.296   2.836  1.00  0.00           O  
ATOM   1531  H1  WAT   111      38.704  49.716   2.150  1.00  0.00           H  
ATOM   1532  H2  WAT   111      38.807  49.854   3.654  1.00  0.00           H  
ATOM   1533  O   WAT   112      62.452  53.107   4.036  1.00  0.00           O  
ATOM   1534  H1  WAT   112      61.778  52.537   4.407  1.00  0.00           H  
ATOM   1535  H2  WAT   112      63.154  53.102   4.687  1.00  0.00           H  
ATOM   1536  O   WAT   113      56.160   2.022   3.635  1.00  0.00           O  
ATOM   1537  H1  WAT   113      55.944   2.906   3.339  1.00  0.00           H  
ATOM   1538  H2  WAT   113      57.037   1.861   3.288  1.00  0.00           H  
ATOM   1539  O   WAT   114       5.922  35.332  33.262  1.00  0.00           O  
ATOM   1540  H1  WAT   114       5.783  35.973  32.564  1.00  0.00           H  
ATOM   1541  H2  WAT   114       6.774  35.561  33.631  1.00  0.00           H  
ATOM   1542  O   WAT   115      19.650  41.511  17.339  1.00  0.00           O  
ATOM   1543  H1  WAT   115      19.484  41.452  18.280  1.00  0.00           H  
ATOM   1544  H2  WAT   115      18.839  41.204  16.933  1.00  0.00           H  
ATOM   1545  O   WAT   116       7.447   0.192  52.857  1.00  0.00           O  
ATOM   1546  H1  WAT   116       8.114  -0.289  53.346  1.00  0.00           H  
ATOM   1547  H2  WAT   116       7.749   1.100  52.870  1.00  0.00           H  
ATOM   1548  O   WAT   117       4.676  57.430  23.459  1.00  0.00           O  
ATOM   1549  H1  WAT   117       3.956  57.659  24.047  1.00  0.00           H  
ATOM   1550  H2  WAT   117       5.439  57.874  23.830  1.00  0.00           H  
ATOM   1551  O   WAT   118      16.647  12.966  18.201  1.00  0.00           O  
ATOM   1552  H1  WAT   118      17.218  13.734  18.185  1.00  0.00           H  
ATOM   1553  H2  WAT   118      15.761  13.326  18.218  1.00  0.00           H  
ATOM   1554  O   WAT   119       4.740  41.384  16.349  1.00  0.00           O  
ATOM   1555  H1  WAT   119       5.684  41.499  16.245  1.00  0.00           H  
ATOM   1556  H2  WAT   119       4.569  41.619  17.261  1.00  0.00           H  
ATOM   1557  O   WAT   120      54.196  39.690   1.626  1.00  0.00           O  
ATOM   1558  H1  WAT   120      53.650  40.126   2.281  1.00  0.00           H  
ATOM   1559  H2  WAT   120      53.589  39.127   1.145  1.00  0.00           H  
ATOM   1560  O   WAT   121      21.899   9.683  26.003  1.00  0.00           O  
ATOM   1561  H1  WAT   121      21.780   9.290  25.138  1.00  0.00           H  
ATOM   1562  H2  WAT   121      21.015   9.731  26.368  1.00  0.00           H  
ATOM   1563  O   WAT   122      28.214  51.506  49.915  1.00  0.00           O  
ATOM   1564  H1  WAT   122      27.474  51.944  50.336  1.00  0.00           H  
ATOM   1565  H2  WAT   122      28.448  50.799  50.517  1.00  0.00           H  
ATOM   1566  O   WAT   123      54.134  55.437  30.603  1.00  0.00           O  
ATOM   1567  H1  WAT   123      54.168  56.307  31.001  1.00  0.00           H  
ATOM   1568  H2  WAT   123      55.044  55.239  30.382  1.00  0.00           H  
ATOM   1569  O   WAT   124      59.735  45.725   9.049  1.00  0.00           O  
ATOM   1570  H1  WAT   124      59.957  45.708   9.980  1.00  0.00           H  
ATOM   1571  H2  WAT   124      58.791  45.884   9.031  1.00  0.00           H  
ATOM   1572  O   WAT   125      23.887  22.516  13.693  1.00  0.00           O  
ATOM   1573  H1  WAT   125      24.114  22.588  12.766  1.00  0.00           H  
ATOM   1574  H2  WAT   125      23.223  23.192  13.830  1.00  0.00           H  
ATOM   1575  O   WAT   126      44.369  44.884  25.616  1.00  0.00           O  
ATOM   1576  H1  WAT   126      44.647  44.764  24.708  1.00  0.00           H  
ATOM   1577  H2  WAT   126      43.448  45.138  25.553  1.00  0.00           H  
ATOM   1578  O   WAT   127      28.019  47.207  21.668  1.00  0.00           O  
ATOM   1579  H1  WAT   127      27.709  47.636  20.871  1.00  0.00           H  
ATOM   1580  H2  WAT   127      28.695  47.794  22.008  1.00  0.00           H  
ATOM   1581  O   WAT   128      20.103  44.599  41.305  1.00  0.00           O  
ATOM   1582  H1  WAT   128      19.963  43.957  40.610  1.00  0.00           H  
ATOM   1583  H2  WAT   128      20.431  45.376  40.851  1.00  0.00           H  
ATOM   1584  O   WAT   129      34.605  46.252   7.007  1.00  0.00           O  
ATOM   1585  H1  WAT   129      35.442  45.805   6.886  1.00  0.00           H  
ATOM   1586  H2  WAT   129      34.478  46.746   6.197  1.00  0.00           H  
ATOM   1587  O   WAT   130      58.744  18.379  47.667  1.00  0.00           O  
ATOM   1588  H1  WAT   130      58.093  17.687  47.783  1.00  0.00           H  
ATOM   1589  H2  WAT   130      58.229  19.169  47.505  1.00  0.00           H  
ATOM   1590  O   WAT   131       1.005  45.074  51.869  1.00  0.00           O  
ATOM   1591  H1  WAT   131       0.726  44.159  51.860  1.00  0.00           H  
ATOM   1592  H2  WAT   131       0.253  45.557  51.526  1.00  0.00           H  
ATOM   1593  O   WAT   132      58.427  37.395  22.699  1.00  0.00           O  
ATOM   1594  H1  WAT   132      58.957  38.186  22.598  1.00  0.00           H  
ATOM   1595  H2  WAT   132      58.961  36.699  22.316  1.00  0.00           H  
ATOM   1596  O   WAT   133      27.695  17.352   5.039  1.00  0.00           O  
ATOM   1597  H1  WAT   133      27.980  18.236   4.807  1.00  0.00           H  
ATOM   1598  H2  WAT   133      28.508  16.858   5.143  1.00  0.00           H  
ATOM   1599  O   WAT   134      32.128  30.829   0.401  1.00  0.00           O  
ATOM   1600  H1  WAT   134      32.945  30.824  -0.099  1.00  0.00           H  
ATOM   1601  H2  WAT   134      32.286  31.452   1.110  1.00  0.00           H  
ATOM   1602  O   WAT   135      53.640  48.468  19.068  1.00  0.00           O  
ATOM   1603  H1  WAT   135      54.395  49.038  18.919  1.00  0.00           H  
ATOM   1604  H2  WAT   135      53.726  48.190  19.980  1.00  0.00           H  
ATOM   1605  O   WAT   136       2.863  31.172  21.639  1.00  0.00           O  
ATOM   1606  H1  WAT   136       2.880  31.182  22.596  1.00  0.00           H  
ATOM   1607  H2  WAT   136       2.458  30.334  21.415  1.00  0.00           H  
ATOM   1608  O   WAT   137      14.391   8.811  53.272  1.00  0.00           O  
ATOM   1609  H1  WAT   137      15.230   9.270  53.298  1.00  0.00           H  
ATOM   1610  H2  WAT   137      13.860   9.318  52.658  1.00  0.00           H  
ATOM   1611  O   WAT   138      39.663  19.610  20.081  1.00  0.00           O  
ATOM   1612  H1  WAT   138      40.185  19.538  19.282  1.00  0.00           H  
ATOM   1613  H2  WAT   138      38.861  19.126  19.889  1.00  0.00           H  
ATOM   1614  O   WAT   139      18.815  56.547   2.995  1.00  0.00           O  
ATOM   1615  H1  WAT   139      17.943  56.937   2.928  1.00  0.00           H  
ATOM   1616  H2  WAT   139      18.905  56.321   3.921  1.00  0.00           H  
ATOM   1617  O   WAT   140      30.782  10.080   7.309  1.00  0.00           O  
ATOM   1618  H1  WAT   140      31.684  10.038   6.993  1.00  0.00           H  
ATOM   1619  H2  WAT   140      30.369  10.752   6.766  1.00  0.00           H  
ATOM   1620  O   WAT   141      15.985  39.978   5.977  1.00  0.00           O  
ATOM   1621  H1  WAT   141      15.639  39.095   5.847  1.00  0.00           H  
ATOM   1622  H2  WAT   141      16.588  39.893   6.715  1.00  0.00           H  
ATOM   1623  O   WAT   142      34.836  52.990   4.187  1.00  0.00           O  
ATOM   1624  H1  WAT   142      34.694  52.057   4.023  1.00  0.00           H  
ATOM   1625  H2  WAT   142      35.780  53.069   4.322  1.00  0.00           H  
ATOM   1626  O   WAT   143      25.684  35.614  21.706  1.00  0.00           O  
ATOM   1627  H1  WAT   143      26.426  35.711  22.303  1.00  0.00           H  
ATOM   1628  H2  WAT   143      26.064  35.242  20.910  1.00  0.00           H  
ATOM   1629  O   WAT   144      58.160  15.435  34.793  1.00  0.00           O  
ATOM   1630  H1  WAT   144      57.249  15.222  34.995  1.00  0.00           H  
ATOM   1631  H2  WAT   144      58.489  15.855  35.588  1.00  0.00           H  
ATOM   1632  O   WAT   145      35.282  47.125  54.874  1.00  0.00           O  
ATOM   1633  H1  WAT   145      34.606  47.476  55.454  1.00  0.00           H  
ATOM   1634  H2  WAT   145      34.907  47.196  53.997  1.00  0.00           H  
ATOM   1635  O   WAT   146      50.607  59.936  41.617  1.00  0.00           O  
ATOM   1636  H1  WAT   146      49.689  59.851  41.875  1.00  0.00           H  
ATOM   1637  H2  WAT   146      50.930  59.036  41.579  1.00  0.00           H  
ATOM   1638  O   WAT   147      50.541  52.812  43.650  1.00  0.00           O  
ATOM   1639  H1  WAT   147      50.055  51.991  43.728  1.00  0.00           H  
ATOM   1640  H2  WAT   147      50.494  53.031  42.719  1.00  0.00           H  
ATOM   1641  O   WAT   148      53.079  43.365  25.314  1.00  0.00           O  
ATOM   1642  H1  WAT   148      52.433  43.549  24.632  1.00  0.00           H  
ATOM   1643  H2  WAT   148      52.869  42.480  25.611  1.00  0.00           H  
ATOM   1644  O   WAT   149       3.421  14.125  40.085  1.00  0.00           O  
ATOM   1645  H1  WAT   149       2.750  14.357  39.443  1.00  0.00           H  
ATOM   1646  H2  WAT   149       3.422  14.854  40.705  1.00  0.00           H  
ATOM   1647  O   WAT   150      48.913  11.179  10.050  1.00  0.00           O  
ATOM   1648  H1  WAT   150      49.078  11.041   9.117  1.00  0.00           H  
ATOM   1649  H2  WAT   150      49.580  11.810  10.320  1.00  0.00           H  
ATOM   1650  O   WAT   151       0.588  41.306  14.085  1.00  0.00           O  
ATOM   1651  H1  WAT   151       1.502  41.265  14.368  1.00  0.00           H  
ATOM   1652  H2  WAT   151       0.215  42.031  14.588  1.00  0.00           H  
ATOM   1653  O   WAT   152      45.645  18.767  22.631  1.00  0.00           O  
ATOM   1654  H1  WAT   152      45.360  19.540  23.118  1.00  0.00           H  
ATOM   1655  H2  WAT   152      45.472  18.034  23.222  1.00  0.00           H  
ATOM   1656  O   WAT   153      58.553  37.550  28.287  1.00  0.00           O  
ATOM   1657  H1  WAT   153      57.789  37.477  27.715  1.00  0.00           H  
ATOM   1658  H2  WAT   153      58.756  36.648  28.532  1.00  0.00           H  
ATOM   1659  O   WAT   154      58.862   6.326  21.581  1.00  0.00           O  
ATOM   1660  H1  WAT   154      59.111   6.006  20.714  1.00  0.00           H  
ATOM   1661  H2  WAT   154      59.550   6.003  22.163  1.00  0.00           H  
ATOM   1662  O   WAT   155      42.658  60.082  11.627  1.00  0.00           O  
ATOM   1663  H1  WAT   155      42.808  59.879  10.704  1.00  0.00           H  
ATOM   1664  H2  WAT   155      42.850  59.264  12.086  1.00  0.00           H  
ATOM   1665  O   WAT   156      31.978  18.018  42.923  1.00  0.00           O  
ATOM   1666  H1  WAT   156      32.299  18.664  42.293  1.00  0.00           H  
ATOM   1667  H2  WAT   156      31.038  17.962  42.749  1.00  0.00           H  
ATOM   1668  O   WAT   157       1.723  10.430  40.071  1.00  0.00           O  
ATOM   1669  H1  WAT   157       2.032  11.115  40.665  1.00  0.00           H  
ATOM   1670  H2  WAT   157       0.822  10.680  39.867  1.00  0.00           H  
ATOM   1671  O   WAT   158      30.244  57.627  36.542  1.00  0.00           O  
ATOM   1672  H1  WAT   158      30.330  57.458  37.480  1.00  0.00           H  
ATOM   1673  H2  WAT   158      29.452  58.160  36.466  1.00  0.00           H  
ATOM   1674  O   WAT   159      10.953  54.821  40.728  1.00  0.00           O  
ATOM   1675  H1  WAT   159      11.521  55.534  40.434  1.00  0.00           H  
ATOM   1676  H2  WAT   159      10.335  55.239  41.328  1.00  0.00           H  
ATOM   1677  O   WAT   160      63.324   2.820   2.240  1.00  0.00           O  
ATOM   1678  H1  WAT   160      63.301   3.206   3.116  1.00  0.00           H  
ATOM   1679  H2  WAT   160      62.438   2.945   1.900  1.00  0.00           H  
ATOM   1680  O   WAT   161      40.207  50.776  33.231  1.00  0.00           O  
ATOM   1681  H1  WAT   161      40.781  50.131  33.644  1.00  0.00           H  
ATOM   1682  H2  WAT   161      40.800  51.344  32.739  1.00  0.00           H  
ATOM   1683  O   WAT   162      22.208  22.815  33.440  1.00  0.00           O  
ATOM   1684  H1  WAT   162      21.840  21.938  33.552  1.00  0.00           H  
ATOM   1685  H2  WAT   162      22.969  22.684  32.874  1.00  0.00           H  
ATOM   1686  O   WAT   163       5.975  32.058  41.947  1.00  0.00           O  
ATOM   1687  H1  WAT   163       5.093  32.275  42.248  1.00  0.00           H  
ATOM   1688  H2  WAT   163       6.169  32.715  41.278  1.00  0.00           H  
ATOM   1689  O   WAT   164      34.683  24.649  54.022  1.00  0.00           O  
ATOM   1690  H1  WAT   164      34.897  24.175  53.218  1.00  0.00           H  
ATOM   1691  H2  WAT   164      35.038  24.102  54.723  1.00  0.00           H  
ATOM   1692  O   WAT   165      39.991  55.190  54.553  1.00  0.00           O  
ATOM   1693  H1  WAT   165      39.506  54.489  54.987  1.00  0.00           H  
ATOM   1694  H2  WAT   165      40.818  55.244  55.033  1.00  0.00           H  
ATOM   1695  O   WAT   166      35.488   2.126  23.766  1.00  0.00           O  
ATOM   1696  H1  WAT   166      35.667   2.885  23.211  1.00  0.00           H  
ATOM   1697  H2  WAT   166      36.109   2.207  24.490  1.00  0.00           H  
ATOM   1698  O   WAT   167      29.600  36.857  45.768  1.00  0.00           O  
ATOM   1699  H1  WAT   167      29.443  37.798  45.841  1.00  0.00           H  
ATOM   1700  H2  WAT   167      30.534  36.785  45.570  1.00  0.00           H  
ATOM   1701  O   WAT   168       8.390  12.476  17.801  1.00  0.00           O  
ATOM   1702  H1  WAT   168       8.949  11.822  17.381  1.00  0.00           H  
ATOM   1703  H2  WAT   168       8.014  12.972  17.074  1.00  0.00           H  
ATOM   1704  O   WAT   169      54.622  41.161   5.821  1.00  0.00           O  
ATOM   1705  H1  WAT   169      55.164  40.631   5.236  1.00  0.00           H  
ATOM   1706  H2  WAT   169      55.117  41.196   6.640  1.00  0.00           H  
ATOM   1707  O   WAT   170      51.641  52.522  31.416  1.00  0.00           O  
ATOM   1708  H1  WAT   170      50.881  52.052  31.073  1.00  0.00           H  
ATOM   1709  H2  WAT   170      51.270  53.262  31.895  1.00  0.00           H  
ATOM   1710  O   WAT   171       2.479  55.782  14.702  1.00  0.00           O  
ATOM   1711  H1  WAT   171       2.910  55.797  15.556  1.00  0.00           H  
ATOM   1712  H2  WAT   171       3.196  55.710  14.072  1.00  0.00           H  
ATOM   1713  O   WAT   172      24.667  39.247  15.147  1.00  0.00           O  
ATOM   1714  H1  WAT   172      24.988  39.361  16.042  1.00  0.00           H  
ATOM   1715  H2  WAT   172      24.532  38.304  15.060  1.00  0.00           H  
ATOM   1716  O   WAT   173      17.869  21.560  40.264  1.00  0.00           O  
ATOM   1717  H1  WAT   173      17.659  20.755  39.790  1.00  0.00           H  
ATOM   1718  H2  WAT   173      17.205  21.613  40.951  1.00  0.00           H  
ATOM   1719  O   WAT   174      32.531   3.536  14.876  1.00  0.00           O  
ATOM   1720  H1  WAT   174      33.417   3.376  15.202  1.00  0.00           H  
ATOM   1721  H2  WAT   174      32.428   2.919  14.151  1.00  0.00           H  
ATOM   1722  O   WAT   175      37.389  45.064  54.820  1.00  0.00           O  
ATOM   1723  H1  WAT   175      37.264  44.968  53.875  1.00  0.00           H  
ATOM   1724  H2  WAT   175      36.704  45.676  55.091  1.00  0.00           H  
ATOM   1725  O   WAT   176      44.885  31.578  51.382  1.00  0.00           O  
ATOM   1726  H1  WAT   176      45.017  32.312  50.782  1.00  0.00           H  
ATOM   1727  H2  WAT   176      45.769  31.270  51.582  1.00  0.00           H  
ATOM   1728  O   WAT   177      18.765  44.344  26.953  1.00  0.00           O  
ATOM   1729  H1  WAT   177      18.923  45.022  26.297  1.00  0.00           H  
ATOM   1730  H2  WAT   177      19.388  44.539  27.654  1.00  0.00           H  
ATOM   1731  O   WAT   178      13.437  45.571  53.234  1.00  0.00           O  
ATOM   1732  H1  WAT   178      13.894  45.630  52.395  1.00  0.00           H  
ATOM   1733  H2  WAT   178      13.454  46.463  53.580  1.00  0.00           H  
ATOM   1734  O   WAT   179       8.160  22.939  42.694  1.00  0.00           O  
ATOM   1735  H1  WAT   179       8.944  23.125  43.210  1.00  0.00           H  
ATOM   1736  H2  WAT   179       7.483  22.752  43.344  1.00  0.00           H  
ATOM   1737  O   WAT   180      65.254  15.382  18.618  1.00  0.00           O  
ATOM   1738  H1  WAT   180      64.337  15.575  18.423  1.00  0.00           H  
ATOM   1739  H2  WAT   180      65.233  14.526  19.045  1.00  0.00           H  
ATOM   1740  O   WAT   181      28.894  33.579  26.096  1.00  0.00           O  
ATOM   1741  H1  WAT   181      28.825  34.488  25.804  1.00  0.00           H  
ATOM   1742  H2  WAT   181      28.995  33.075  25.288  1.00  0.00           H  
ATOM   1743  O   WAT   182      54.251   7.876  27.269  1.00  0.00           O  
ATOM   1744  H1  WAT   182      53.950   7.154  26.718  1.00  0.00           H  
ATOM   1745  H2  WAT   182      54.605   8.517  26.652  1.00  0.00           H  
ATOM   1746  O   WAT   183      20.271  54.194  17.539  1.00  0.00           O  
ATOM   1747  H1  WAT   183      20.176  54.007  16.605  1.00  0.00           H  
ATOM   1748  H2  WAT   183      21.148  53.878  17.759  1.00  0.00           H  
ATOM   1749  O   WAT   184       5.053  35.111  18.400  1.00  0.00           O  
ATOM   1750  H1  WAT   184       4.516  34.334  18.553  1.00  0.00           H  
ATOM   1751  H2  WAT   184       5.713  34.827  17.768  1.00  0.00           H  
ATOM   1752  O   WAT   185      27.950  27.456  22.814  1.00  0.00           O  
ATOM   1753  H1  WAT   185      28.588  28.029  23.240  1.00  0.00           H  
ATOM   1754  H2  WAT   185      27.444  28.039  22.249  1.00  0.00           H  
ATOM   1755  O   WAT   186      29.571  47.262  14.381  1.00  0.00           O  
ATOM   1756  H1  WAT   186      29.435  48.133  14.007  1.00  0.00           H  
ATOM   1757  H2  WAT   186      30.520  47.189  14.479  1.00  0.00           H  
ATOM   1758  O   WAT   187      16.473  45.720  20.242  1.00  0.00           O  
ATOM   1759  H1  WAT   187      15.906  45.079  20.670  1.00  0.00           H  
ATOM   1760  H2  WAT   187      15.990  45.982  19.458  1.00  0.00           H  
ATOM   1761  O   WAT   188       3.139   7.730  39.926  1.00  0.00           O  
ATOM   1762  H1  WAT   188       2.803   7.241  40.677  1.00  0.00           H  
ATOM   1763  H2  WAT   188       2.523   8.454  39.816  1.00  0.00           H  
ATOM   1764  O   WAT   189      42.326  26.562  39.569  1.00  0.00           O  
ATOM   1765  H1  WAT   189      43.253  26.603  39.336  1.00  0.00           H  
ATOM   1766  H2  WAT   189      42.273  27.000  40.419  1.00  0.00           H  
ATOM   1767  O   WAT   190      12.319  11.647  19.982  1.00  0.00           O  
ATOM   1768  H1  WAT   190      11.449  11.321  20.212  1.00  0.00           H  
ATOM   1769  H2  WAT   190      12.198  12.078  19.136  1.00  0.00           H  
ATOM   1770  O   WAT   191      27.971  52.999  31.635  1.00  0.00           O  
ATOM   1771  H1  WAT   191      27.444  53.709  32.002  1.00  0.00           H  
ATOM   1772  H2  WAT   191      28.500  52.689  32.370  1.00  0.00           H  
ATOM   1773  O   WAT   192      59.068  15.927  53.811  1.00  0.00           O  
ATOM   1774  H1  WAT   192      59.566  15.135  53.610  1.00  0.00           H  
ATOM   1775  H2  WAT   192      58.821  16.278  52.956  1.00  0.00           H  
ATOM   1776  O   WAT   193      15.622   2.755  17.449  1.00  0.00           O  
ATOM   1777  H1  WAT   193      14.752   3.000  17.134  1.00  0.00           H  
ATOM   1778  H2  WAT   193      15.717   1.836  17.199  1.00  0.00           H  
ATOM   1779  O   WAT   194      14.477   2.819   2.408  1.00  0.00           O  
ATOM   1780  H1  WAT   194      14.435   3.771   2.496  1.00  0.00           H  
ATOM   1781  H2  WAT   194      15.410   2.614   2.460  1.00  0.00           H  
ATOM   1782  O   WAT   195       8.176  48.432  21.638  1.00  0.00           O  
ATOM   1783  H1  WAT   195       7.727  48.271  22.468  1.00  0.00           H  
ATOM   1784  H2  WAT   195       8.562  49.303  21.741  1.00  0.00           H  
ATOM   1785  O   WAT   196      50.462  36.851  41.118  1.00  0.00           O  
ATOM   1786  H1  WAT   196      50.165  37.405  41.840  1.00  0.00           H  
ATOM   1787  H2  WAT   196      49.793  36.961  40.442  1.00  0.00           H  
ATOM   1788  O   WAT   197      33.185   0.549   9.413  1.00  0.00           O  
ATOM   1789  H1  WAT   197      32.879   0.419   8.515  1.00  0.00           H  
ATOM   1790  H2  WAT   197      32.604   0.004   9.944  1.00  0.00           H  
ATOM   1791  O   WAT   198      16.749  58.202  31.421  1.00  0.00           O  
ATOM   1792  H1  WAT   198      15.894  57.994  31.798  1.00  0.00           H  
ATOM   1793  H2  WAT   198      17.237  57.380  31.467  1.00  0.00           H  
ATOM   1794  O   WAT   199      46.442   2.837   6.671  1.00  0.00           O  
ATOM   1795  H1  WAT   199      45.542   2.997   6.386  1.00  0.00           H  
ATOM   1796  H2  WAT   199      46.983   3.285   6.020  1.00  0.00           H  
ATOM   1797  O   WAT   200       8.046  11.679  48.729  1.00  0.00           O  
ATOM   1798  H1  WAT   200       8.333  11.328  49.572  1.00  0.00           H  
ATOM   1799  H2  WAT   200       8.621  11.263  48.087  1.00  0.00           H  
ATOM   1800  O   WAT   201      54.964  59.779   9.523  1.00  0.00           O  
ATOM   1801  H1  WAT   201      54.556  59.705   8.661  1.00  0.00           H  
ATOM   1802  H2  WAT   201      55.211  60.701   9.593  1.00  0.00           H  
ATOM   1803  O   WAT   202      34.274  16.522  23.225  1.00  0.00           O  
ATOM   1804  H1  WAT   202      34.635  15.657  23.419  1.00  0.00           H  
ATOM   1805  H2  WAT   202      33.735  16.387  22.446  1.00  0.00           H  
ATOM   1806  O   WAT   203      50.280  22.837  48.600  1.00  0.00           O  
ATOM   1807  H1  WAT   203      50.302  23.043  47.665  1.00  0.00           H  
ATOM   1808  H2  WAT   203      49.878  21.970  48.645  1.00  0.00           H  
ATOM   1809  O   WAT   204      18.508  40.453   1.761  1.00  0.00           O  
ATOM   1810  H1  WAT   204      18.871  39.995   2.519  1.00  0.00           H  
ATOM   1811  H2  WAT   204      17.562  40.326   1.836  1.00  0.00           H  
ATOM   1812  O   WAT   205      61.193  21.775  48.546  1.00  0.00           O  
ATOM   1813  H1  WAT   205      60.504  22.336  48.903  1.00  0.00           H  
ATOM   1814  H2  WAT   205      61.902  21.829  49.187  1.00  0.00           H  
ATOM   1815  O   WAT   206      10.657  32.653  11.027  1.00  0.00           O  
ATOM   1816  H1  WAT   206      10.781  33.294  11.727  1.00  0.00           H  
ATOM   1817  H2  WAT   206      11.539  32.486  10.695  1.00  0.00           H  
ATOM   1818  O   WAT   207      37.524  25.802  34.745  1.00  0.00           O  
ATOM   1819  H1  WAT   207      37.297  26.378  35.475  1.00  0.00           H  
ATOM   1820  H2  WAT   207      36.902  25.077  34.809  1.00  0.00           H  
ATOM   1821  O   WAT   208      45.988  29.436  46.305  1.00  0.00           O  
ATOM   1822  H1  WAT   208      45.184  29.950  46.229  1.00  0.00           H  
ATOM   1823  H2  WAT   208      45.963  29.081  47.193  1.00  0.00           H  
ATOM   1824  O   WAT   209       3.434  46.272  39.678  1.00  0.00           O  
ATOM   1825  H1  WAT   209       3.856  45.579  40.186  1.00  0.00           H  
ATOM   1826  H2  WAT   209       2.970  46.798  40.329  1.00  0.00           H  
ATOM   1827  O   WAT   210      22.994   7.924   7.501  1.00  0.00           O  
ATOM   1828  H1  WAT   210      23.807   7.428   7.409  1.00  0.00           H  
ATOM   1829  H2  WAT   210      22.354   7.280   7.805  1.00  0.00           H  
ATOM   1830  O   WAT   211      32.033   4.471  19.494  1.00  0.00           O  
ATOM   1831  H1  WAT   211      31.520   5.163  19.912  1.00  0.00           H  
ATOM   1832  H2  WAT   211      31.445   4.099  18.838  1.00  0.00           H  
ATOM   1833  O   WAT   212       4.770  54.079  15.726  1.00  0.00           O  
ATOM   1834  H1  WAT   212       4.041  54.130  16.344  1.00  0.00           H  
ATOM   1835  H2  WAT   212       5.236  54.907  15.836  1.00  0.00           H  
ATOM   1836  O   WAT   213      53.331  53.712   5.142  1.00  0.00           O  
ATOM   1837  H1  WAT   213      52.546  54.177   5.431  1.00  0.00           H  
ATOM   1838  H2  WAT   213      53.934  53.777   5.882  1.00  0.00           H  
ATOM   1839  O   WAT   214      57.340  14.903   3.783  1.00  0.00           O  
ATOM   1840  H1  WAT   214      58.238  14.912   3.451  1.00  0.00           H  
ATOM   1841  H2  WAT   214      57.158  15.817   4.003  1.00  0.00           H  
ATOM   1842  O   WAT   215      41.249  31.680  23.552  1.00  0.00           O  
ATOM   1843  H1  WAT   215      40.980  30.800  23.816  1.00  0.00           H  
ATOM   1844  H2  WAT   215      40.884  32.254  24.226  1.00  0.00           H  
ATOM   1845  O   WAT   216      45.836  30.660  39.561  1.00  0.00           O  
ATOM   1846  H1  WAT   216      46.000  31.602  39.586  1.00  0.00           H  
ATOM   1847  H2  WAT   216      45.427  30.510  38.709  1.00  0.00           H  
ATOM   1848  O   WAT   217      45.331  57.683  49.041  1.00  0.00           O  
ATOM   1849  H1  WAT   217      45.963  58.070  48.435  1.00  0.00           H  
ATOM   1850  H2  WAT   217      44.477  57.942  48.694  1.00  0.00           H  
ATOM   1851  O   WAT   218      31.360  31.092  43.359  1.00  0.00           O  
ATOM   1852  H1  WAT   218      32.211  31.290  42.969  1.00  0.00           H  
ATOM   1853  H2  WAT   218      31.388  31.507  44.221  1.00  0.00           H  
ATOM   1854  O   WAT   219      60.366  12.075  21.790  1.00  0.00           O  
ATOM   1855  H1  WAT   219      60.534  11.680  20.935  1.00  0.00           H  
ATOM   1856  H2  WAT   219      60.618  11.399  22.420  1.00  0.00           H  
ATOM   1857  O   WAT   220       0.246  10.467  30.231  1.00  0.00           O  
ATOM   1858  H1  WAT   220       0.772  11.067  29.702  1.00  0.00           H  
ATOM   1859  H2  WAT   220      -0.196   9.908  29.592  1.00  0.00           H  
ATOM   1860  O   WAT   221      28.904  28.901   7.034  1.00  0.00           O  
ATOM   1861  H1  WAT   221      28.620  28.438   7.822  1.00  0.00           H  
ATOM   1862  H2  WAT   221      28.153  28.853   6.443  1.00  0.00           H  
ATOM   1863  O   WAT   222      28.634  27.990  26.258  1.00  0.00           O  
ATOM   1864  H1  WAT   222      28.718  28.357  27.138  1.00  0.00           H  
ATOM   1865  H2  WAT   222      28.462  27.060  26.402  1.00  0.00           H  
ATOM   1866  O   WAT   223       4.195  26.579  42.786  1.00  0.00           O  
ATOM   1867  H1  WAT   223       4.109  27.047  43.617  1.00  0.00           H  
ATOM   1868  H2  WAT   223       4.423  27.259  42.152  1.00  0.00           H  
ATOM   1869  O   WAT   224      47.434  52.642   8.496  1.00  0.00           O  
ATOM   1870  H1  WAT   224      47.781  53.534   8.491  1.00  0.00           H  
ATOM   1871  H2  WAT   224      46.682  52.674   7.905  1.00  0.00           H  
ATOM   1872  O   WAT   225      60.869  43.905  25.984  1.00  0.00           O  
ATOM   1873  H1  WAT   225      61.734  43.835  25.580  1.00  0.00           H  
ATOM   1874  H2  WAT   225      60.448  43.067  25.795  1.00  0.00           H  
ATOM   1875  O   WAT   226      51.227  29.406   9.305  1.00  0.00           O  
ATOM   1876  H1  WAT   226      51.030  28.556   9.698  1.00  0.00           H  
ATOM   1877  H2  WAT   226      50.370  29.809   9.165  1.00  0.00           H  
ATOM   1878  O   WAT   227      17.914  13.869  14.893  1.00  0.00           O  
ATOM   1879  H1  WAT   227      17.852  14.823  14.845  1.00  0.00           H  
ATOM   1880  H2  WAT   227      18.854  13.689  14.873  1.00  0.00           H  
ATOM   1881  O   WAT   228      50.683   6.835  14.344  1.00  0.00           O  
ATOM   1882  H1  WAT   228      50.829   5.912  14.549  1.00  0.00           H  
ATOM   1883  H2  WAT   228      50.246   7.187  15.119  1.00  0.00           H  
ATOM   1884  O   WAT   229      61.672   8.975  13.214  1.00  0.00           O  
ATOM   1885  H1  WAT   229      60.929   9.577  13.203  1.00  0.00           H  
ATOM   1886  H2  WAT   229      61.343   8.195  13.660  1.00  0.00           H  
ATOM   1887  O   WAT   230      17.444   8.424  52.300  1.00  0.00           O  
ATOM   1888  H1  WAT   230      16.843   8.537  51.563  1.00  0.00           H  
ATOM   1889  H2  WAT   230      17.363   9.236  52.801  1.00  0.00           H  
ATOM   1890  O   WAT   231      41.178  60.370  36.550  1.00  0.00           O  
ATOM   1891  H1  WAT   231      40.531  59.964  35.972  1.00  0.00           H  
ATOM   1892  H2  WAT   231      41.121  59.868  37.362  1.00  0.00           H  
ATOM   1893  O   WAT   232      49.305  40.457  36.761  1.00  0.00           O  
ATOM   1894  H1  WAT   232      50.017  40.808  36.225  1.00  0.00           H  
ATOM   1895  H2  WAT   232      48.713  40.045  36.132  1.00  0.00           H  
ATOM   1896  O   WAT   233      18.462  36.502  18.994  1.00  0.00           O  
ATOM   1897  H1  WAT   233      18.166  37.340  18.639  1.00  0.00           H  
ATOM   1898  H2  WAT   233      18.739  36.705  19.887  1.00  0.00           H  
ATOM   1899  O   WAT   234       8.523  47.476   3.677  1.00  0.00           O  
ATOM   1900  H1  WAT   234       7.904  48.032   4.151  1.00  0.00           H  
ATOM   1901  H2  WAT   234       9.368  47.651   4.092  1.00  0.00           H  
ATOM   1902  O   WAT   235       9.108  51.585   4.810  1.00  0.00           O  
ATOM   1903  H1  WAT   235      10.048  51.705   4.948  1.00  0.00           H  
ATOM   1904  H2  WAT   235       8.908  52.121   4.043  1.00  0.00           H  
ATOM   1905  O   WAT   236       3.394  56.101  46.711  1.00  0.00           O  
ATOM   1906  H1  WAT   236       2.995  55.238  46.820  1.00  0.00           H  
ATOM   1907  H2  WAT   236       3.604  56.381  47.602  1.00  0.00           H  
ATOM   1908  O   WAT   237      16.134  44.692  53.463  1.00  0.00           O  
ATOM   1909  H1  WAT   237      16.429  45.430  52.930  1.00  0.00           H  
ATOM   1910  H2  WAT   237      15.239  44.921  53.714  1.00  0.00           H  
ATOM   1911  O   WAT   238      51.151  46.127  18.570  1.00  0.00           O  
ATOM   1912  H1  WAT   238      51.809  46.031  19.259  1.00  0.00           H  
ATOM   1913  H2  WAT   238      50.940  45.229  18.314  1.00  0.00           H  
ATOM   1914  O   WAT   239      63.182  26.179   8.815  1.00  0.00           O  
ATOM   1915  H1  WAT   239      63.190  25.360   9.310  1.00  0.00           H  
ATOM   1916  H2  WAT   239      62.367  26.608   9.076  1.00  0.00           H  
ATOM   1917  O   WAT   240      38.554  39.792  35.288  1.00  0.00           O  
ATOM   1918  H1  WAT   240      39.488  39.988  35.211  1.00  0.00           H  
ATOM   1919  H2  WAT   240      38.453  39.454  36.178  1.00  0.00           H  
ATOM   1920  O   WAT   241      24.141  38.908  44.220  1.00  0.00           O  
ATOM   1921  H1  WAT   241      24.099  38.938  43.264  1.00  0.00           H  
ATOM   1922  H2  WAT   241      23.495  38.247  44.468  1.00  0.00           H  
ATOM   1923  O   WAT   242      13.930  12.742  43.800  1.00  0.00           O  
ATOM   1924  H1  WAT   242      14.523  12.145  43.343  1.00  0.00           H  
ATOM   1925  H2  WAT   242      13.959  13.549  43.287  1.00  0.00           H  
ATOM   1926  O   WAT   243      63.666   2.322  18.540  1.00  0.00           O  
ATOM   1927  H1  WAT   243      63.874   2.667  17.672  1.00  0.00           H  
ATOM   1928  H2  WAT   243      64.446   1.830  18.796  1.00  0.00           H  
ATOM   1929  O   WAT   244      14.325  52.692  54.238  1.00  0.00           O  
ATOM   1930  H1  WAT   244      14.164  53.443  53.667  1.00  0.00           H  
ATOM   1931  H2  WAT   244      13.576  52.114  54.091  1.00  0.00           H  
ATOM   1932  O   WAT   245      23.434   5.142   0.662  1.00  0.00           O  
ATOM   1933  H1  WAT   245      22.958   4.656  -0.011  1.00  0.00           H  
ATOM   1934  H2  WAT   245      23.730   5.938   0.219  1.00  0.00           H  
ATOM   1935  O   WAT   246      40.464   3.716  16.741  1.00  0.00           O  
ATOM   1936  H1  WAT   246      40.724   4.554  16.356  1.00  0.00           H  
ATOM   1937  H2  WAT   246      40.981   3.065  16.267  1.00  0.00           H  
ATOM   1938  O   WAT   247      41.763  37.671  47.515  1.00  0.00           O  
ATOM   1939  H1  WAT   247      42.539  37.731  46.957  1.00  0.00           H  
ATOM   1940  H2  WAT   247      41.147  38.298  47.137  1.00  0.00           H  
ATOM   1941  O   WAT   248      57.179  47.409  21.822  1.00  0.00           O  
ATOM   1942  H1  WAT   248      57.868  46.746  21.873  1.00  0.00           H  
ATOM   1943  H2  WAT   248      57.568  48.190  22.216  1.00  0.00           H  
ATOM   1944  O   WAT   249      20.093  50.297  12.050  1.00  0.00           O  
ATOM   1945  H1  WAT   249      19.960  49.506  12.572  1.00  0.00           H  
ATOM   1946  H2  WAT   249      19.263  50.769  12.114  1.00  0.00           H  
ATOM   1947  O   WAT   250      62.047  13.830  11.683  1.00  0.00           O  
ATOM   1948  H1  WAT   250      62.085  14.176  12.575  1.00  0.00           H  
ATOM   1949  H2  WAT   250      62.565  13.025  11.717  1.00  0.00           H  
ATOM   1950  O   WAT   251      32.400  35.168  37.065  1.00  0.00           O  
ATOM   1951  H1  WAT   251      32.203  35.244  36.131  1.00  0.00           H  
ATOM   1952  H2  WAT   251      33.069  34.486  37.114  1.00  0.00           H  
ATOM   1953  O   WAT   252       3.869  33.254  27.880  1.00  0.00           O  
ATOM   1954  H1  WAT   252       4.679  33.442  28.353  1.00  0.00           H  
ATOM   1955  H2  WAT   252       3.313  34.016  28.045  1.00  0.00           H  
ATOM   1956  O   WAT   253      63.193   8.483  38.070  1.00  0.00           O  
ATOM   1957  H1  WAT   253      62.361   8.135  38.392  1.00  0.00           H  
ATOM   1958  H2  WAT   253      63.262   8.150  37.175  1.00  0.00           H  
ATOM   1959  O   WAT   254      53.903  41.313  40.907  1.00  0.00           O  
ATOM   1960  H1  WAT   254      54.551  40.783  40.443  1.00  0.00           H  
ATOM   1961  H2  WAT   254      53.085  40.825  40.817  1.00  0.00           H  
ATOM   1962  O   WAT   255      48.926  30.279  11.836  1.00  0.00           O  
ATOM   1963  H1  WAT   255      49.206  30.725  11.037  1.00  0.00           H  
ATOM   1964  H2  WAT   255      48.012  30.539  11.949  1.00  0.00           H  
ATOM   1965  O   WAT   256      55.966   7.728   9.660  1.00  0.00           O  
ATOM   1966  H1  WAT   256      55.948   7.597  10.608  1.00  0.00           H  
ATOM   1967  H2  WAT   256      56.697   8.329   9.516  1.00  0.00           H  
ATOM   1968  O   WAT   257      40.240  24.751  24.287  1.00  0.00           O  
ATOM   1969  H1  WAT   257      39.710  25.539  24.165  1.00  0.00           H  
ATOM   1970  H2  WAT   257      40.887  24.786  23.583  1.00  0.00           H  
ATOM   1971  O   WAT   258      15.006   0.837  20.226  1.00  0.00           O  
ATOM   1972  H1  WAT   258      14.479   0.094  20.521  1.00  0.00           H  
ATOM   1973  H2  WAT   258      14.508   1.608  20.501  1.00  0.00           H  
ATOM   1974  O   WAT   259      47.174  32.800  24.472  1.00  0.00           O  
ATOM   1975  H1  WAT   259      46.994  31.933  24.107  1.00  0.00           H  
ATOM   1976  H2  WAT   259      47.945  33.106  23.994  1.00  0.00           H  
ATOM   1977  O   WAT   260      48.736  59.620  33.113  1.00  0.00           O  
ATOM   1978  H1  WAT   260      48.070  60.248  33.391  1.00  0.00           H  
ATOM   1979  H2  WAT   260      49.547  60.128  33.082  1.00  0.00           H  
ATOM   1980  O   WAT   261      16.333  50.363  23.071  1.00  0.00           O  
ATOM   1981  H1  WAT   261      17.275  50.523  23.112  1.00  0.00           H  
ATOM   1982  H2  WAT   261      16.189  49.998  22.198  1.00  0.00           H  
ATOM   1983  O   WAT   262      11.211  23.549  12.110  1.00  0.00           O  
ATOM   1984  H1  WAT   262      10.467  23.674  12.700  1.00  0.00           H  
ATOM   1985  H2  WAT   262      11.403  22.613  12.162  1.00  0.00           H  
ATOM   1986  O   WAT   263      45.700  51.989  27.124  1.00  0.00           O  
ATOM   1987  H1  WAT   263      45.256  52.600  26.537  1.00  0.00           H  
ATOM   1988  H2  WAT   263      45.181  52.007  27.927  1.00  0.00           H  
ATOM   1989  O   WAT   264      26.702   1.087  15.771  1.00  0.00           O  
ATOM   1990  H1  WAT   264      26.796   1.601  16.574  1.00  0.00           H  
ATOM   1991  H2  WAT   264      26.922   0.193  16.032  1.00  0.00           H  
ATOM   1992  O   WAT   265      30.875  37.714  38.375  1.00  0.00           O  
ATOM   1993  H1  WAT   265      31.110  37.149  37.639  1.00  0.00           H  
ATOM   1994  H2  WAT   265      30.851  37.125  39.130  1.00  0.00           H  
ATOM   1995  O   WAT   266       5.024  28.899  33.222  1.00  0.00           O  
ATOM   1996  H1  WAT   266       5.677  29.586  33.357  1.00  0.00           H  
ATOM   1997  H2  WAT   266       5.507  28.190  32.797  1.00  0.00           H  
ATOM   1998  O   WAT   267      46.112  59.206   1.671  1.00  0.00           O  
ATOM   1999  H1  WAT   267      46.216  59.589   0.800  1.00  0.00           H  
ATOM   2000  H2  WAT   267      47.005  59.136   2.010  1.00  0.00           H  
ATOM   2001  O   WAT   268      38.614  51.832  21.414  1.00  0.00           O  
ATOM   2002  H1  WAT   268      39.257  51.714  22.114  1.00  0.00           H  
ATOM   2003  H2  WAT   268      38.826  51.148  20.778  1.00  0.00           H  
ATOM   2004  O   WAT   269      37.998  32.682  49.426  1.00  0.00           O  
ATOM   2005  H1  WAT   269      38.562  31.957  49.696  1.00  0.00           H  
ATOM   2006  H2  WAT   269      37.997  32.642  48.470  1.00  0.00           H  
ATOM   2007  O   WAT   270      22.914  44.342  30.105  1.00  0.00           O  
ATOM   2008  H1  WAT   270      23.491  43.798  29.569  1.00  0.00           H  
ATOM   2009  H2  WAT   270      23.465  45.073  30.384  1.00  0.00           H  
ATOM   2010  O   WAT   271      21.210  59.426  14.292  1.00  0.00           O  
ATOM   2011  H1  WAT   271      22.122  59.432  14.000  1.00  0.00           H  
ATOM   2012  H2  WAT   271      21.070  58.537  14.619  1.00  0.00           H  
ATOM   2013  O   WAT   272      11.515  17.774  32.098  1.00  0.00           O  
ATOM   2014  H1  WAT   272      11.427  17.612  31.158  1.00  0.00           H  
ATOM   2015  H2  WAT   272      11.790  18.689  32.159  1.00  0.00           H  
ATOM   2016  O   WAT   273      26.288  24.683   3.315  1.00  0.00           O  
ATOM   2017  H1  WAT   273      25.833  24.022   3.836  1.00  0.00           H  
ATOM   2018  H2  WAT   273      27.168  24.720   3.690  1.00  0.00           H  
ATOM   2019  O   WAT   274      37.667  44.399  49.187  1.00  0.00           O  
ATOM   2020  H1  WAT   274      38.222  45.177  49.136  1.00  0.00           H  
ATOM   2021  H2  WAT   274      37.527  44.143  48.275  1.00  0.00           H  
ATOM   2022  O   WAT   275      44.599  37.031  19.818  1.00  0.00           O  
ATOM   2023  H1  WAT   275      45.552  37.080  19.753  1.00  0.00           H  
ATOM   2024  H2  WAT   275      44.374  37.654  20.509  1.00  0.00           H  
ATOM   2025  O   WAT   276      51.849  39.760  40.129  1.00  0.00           O  
ATOM   2026  H1  WAT   276      51.117  40.371  40.040  1.00  0.00           H  
ATOM   2027  H2  WAT   276      51.449  38.954  40.456  1.00  0.00           H  
ATOM   2028  O   WAT   277       1.628  51.229  20.703  1.00  0.00           O  
ATOM   2029  H1  WAT   277       2.058  52.035  20.988  1.00  0.00           H  
ATOM   2030  H2  WAT   277       1.570  51.311  19.751  1.00  0.00           H  
ATOM   2031  O   WAT   278      39.663  20.042  36.436  1.00  0.00           O  
ATOM   2032  H1  WAT   278      38.928  19.590  36.850  1.00  0.00           H  
ATOM   2033  H2  WAT   278      39.733  20.870  36.910  1.00  0.00           H  
ATOM   2034  O   WAT   279      60.726  50.666  41.605  1.00  0.00           O  
ATOM   2035  H1  WAT   279      61.147  50.143  40.923  1.00  0.00           H  
ATOM   2036  H2  WAT   279      60.057  50.088  41.971  1.00  0.00           H  
ATOM   2037  O   WAT   280      62.574  53.165  46.183  1.00  0.00           O  
ATOM   2038  H1  WAT   280      62.177  52.727  45.431  1.00  0.00           H  
ATOM   2039  H2  WAT   280      62.755  54.053  45.875  1.00  0.00           H  
ATOM   2040  O   WAT   281      26.983   0.571  31.769  1.00  0.00           O  
ATOM   2041  H1  WAT   281      26.846  -0.331  32.058  1.00  0.00           H  
ATOM   2042  H2  WAT   281      27.523   0.964  32.455  1.00  0.00           H  
ATOM   2043  O   WAT   282      35.081  54.603  27.858  1.00  0.00           O  
ATOM   2044  H1  WAT   282      35.613  54.629  28.654  1.00  0.00           H  
ATOM   2045  H2  WAT   282      35.680  54.288  27.181  1.00  0.00           H  
ATOM   2046  O   WAT   283      16.934  56.778   8.686  1.00  0.00           O  
ATOM   2047  H1  WAT   283      17.103  56.243   9.462  1.00  0.00           H  
ATOM   2048  H2  WAT   283      17.564  57.496   8.748  1.00  0.00           H  
ATOM   2049  O   WAT   284      22.952  27.865  18.730  1.00  0.00           O  
ATOM   2050  H1  WAT   284      22.230  27.262  18.907  1.00  0.00           H  
ATOM   2051  H2  WAT   284      22.761  28.218  17.861  1.00  0.00           H  
ATOM   2052  O   WAT   285      36.502  54.134  52.888  1.00  0.00           O  
ATOM   2053  H1  WAT   285      37.438  54.045  52.708  1.00  0.00           H  
ATOM   2054  H2  WAT   285      36.351  53.574  53.650  1.00  0.00           H  
ATOM   2055  O   WAT   286      29.938  22.825   0.173  1.00  0.00           O  
ATOM   2056  H1  WAT   286      30.823  23.183   0.093  1.00  0.00           H  
ATOM   2057  H2  WAT   286      29.507  23.394   0.811  1.00  0.00           H  
ATOM   2058  O   WAT   287      18.738  19.424  49.808  1.00  0.00           O  
ATOM   2059  H1  WAT   287      18.601  19.086  48.923  1.00  0.00           H  
ATOM   2060  H2  WAT   287      19.451  20.056  49.716  1.00  0.00           H  
ATOM   2061  O   WAT   288       4.121  30.766   5.184  1.00  0.00           O  
ATOM   2062  H1  WAT   288       4.339  31.695   5.261  1.00  0.00           H  
ATOM   2063  H2  WAT   288       4.800  30.407   4.612  1.00  0.00           H  
ATOM   2064  O   WAT   289      26.349  51.874  40.232  1.00  0.00           O  
ATOM   2065  H1  WAT   289      25.855  51.261  40.776  1.00  0.00           H  
ATOM   2066  H2  WAT   289      25.928  51.827  39.374  1.00  0.00           H  
ATOM   2067  O   WAT   290      17.228   0.157   0.558  1.00  0.00           O  
ATOM   2068  H1  WAT   290      17.630   0.347   1.406  1.00  0.00           H  
ATOM   2069  H2  WAT   290      17.688   0.728  -0.058  1.00  0.00           H  
ATOM   2070  O   WAT   291      41.409  24.991  15.834  1.00  0.00           O  
ATOM   2071  H1  WAT   291      42.334  24.747  15.793  1.00  0.00           H  
ATOM   2072  H2  WAT   291      41.345  25.555  16.605  1.00  0.00           H  
ATOM   2073  O   WAT   292      47.653   3.696   4.280  1.00  0.00           O  
ATOM   2074  H1  WAT   292      48.219   4.433   4.509  1.00  0.00           H  
ATOM   2075  H2  WAT   292      47.296   3.925   3.422  1.00  0.00           H  
ATOM   2076  O   WAT   293      52.465  54.547  22.550  1.00  0.00           O  
ATOM   2077  H1  WAT   293      53.178  55.184  22.600  1.00  0.00           H  
ATOM   2078  H2  WAT   293      52.750  53.824  23.109  1.00  0.00           H  
ATOM   2079  O   WAT   294      18.150  35.560   6.364  1.00  0.00           O  
ATOM   2080  H1  WAT   294      17.891  34.638   6.354  1.00  0.00           H  
ATOM   2081  H2  WAT   294      19.084  35.548   6.153  1.00  0.00           H  
ATOM   2082  O   WAT   295      44.858  57.842  30.247  1.00  0.00           O  
ATOM   2083  H1  WAT   295      45.046  56.917  30.406  1.00  0.00           H  
ATOM   2084  H2  WAT   295      44.286  58.098  30.971  1.00  0.00           H  
ATOM   2085  O   WAT   296      64.557  51.746  53.123  1.00  0.00           O  
ATOM   2086  H1  WAT   296      64.764  51.348  52.277  1.00  0.00           H  
ATOM   2087  H2  WAT   296      63.800  52.304  52.945  1.00  0.00           H  
ATOM   2088  O   WAT   297      53.424  43.152  21.677  1.00  0.00           O  
ATOM   2089  H1  WAT   297      53.887  42.320  21.776  1.00  0.00           H  
ATOM   2090  H2  WAT   297      54.027  43.704  21.179  1.00  0.00           H  
ATOM   2091  O   WAT   298      20.776  47.717  17.518  1.00  0.00           O  
ATOM   2092  H1  WAT   298      21.292  48.245  18.127  1.00  0.00           H  
ATOM   2093  H2  WAT   298      21.326  46.954  17.336  1.00  0.00           H  
ATOM   2094  O   WAT   299      18.664  51.104  31.013  1.00  0.00           O  
ATOM   2095  H1  WAT   299      18.877  50.234  30.675  1.00  0.00           H  
ATOM   2096  H2  WAT   299      19.493  51.439  31.353  1.00  0.00           H  
ATOM   2097  O   WAT   300      49.154  60.156   9.467  1.00  0.00           O  
ATOM   2098  H1  WAT   300      48.545  59.423   9.556  1.00  0.00           H  
ATOM   2099  H2  WAT   300      49.749  60.065  10.210  1.00  0.00           H  
ATOM   2100  O   WAT   301       7.904  52.116  14.099  1.00  0.00           O  
ATOM   2101  H1  WAT   301       8.855  52.214  14.043  1.00  0.00           H  
ATOM   2102  H2  WAT   301       7.735  51.952  15.027  1.00  0.00           H  
ATOM   2103  O   WAT   302      43.698   1.435  38.683  1.00  0.00           O  
ATOM   2104  H1  WAT   302      43.355   0.556  38.842  1.00  0.00           H  
ATOM   2105  H2  WAT   302      44.628   1.300  38.503  1.00  0.00           H  
ATOM   2106  O   WAT   303       4.177   1.637  19.157  1.00  0.00           O  
ATOM   2107  H1  WAT   303       4.403   2.360  18.572  1.00  0.00           H  
ATOM   2108  H2  WAT   303       4.964   1.092  19.180  1.00  0.00           H  
ATOM   2109  O   WAT   304      32.085  53.702   5.867  1.00  0.00           O  
ATOM   2110  H1  WAT   304      31.537  53.309   5.188  1.00  0.00           H  
ATOM   2111  H2  WAT   304      32.982  53.557   5.564  1.00  0.00           H  
ATOM   2112  O   WAT   305      34.998   2.879  44.824  1.00  0.00           O  
ATOM   2113  H1  WAT   305      35.385   2.010  44.930  1.00  0.00           H  
ATOM   2114  H2  WAT   305      34.080   2.764  45.072  1.00  0.00           H  
ATOM   2115  O   WAT   306      55.631   1.987  36.441  1.00  0.00           O  
ATOM   2116  H1  WAT   306      54.978   2.567  36.049  1.00  0.00           H  
ATOM   2117  H2  WAT   306      55.163   1.166  36.590  1.00  0.00           H  
ATOM   2118  O   WAT   307      50.953  42.717  21.359  1.00  0.00           O  
ATOM   2119  H1  WAT   307      51.795  43.057  21.661  1.00  0.00           H  
ATOM   2120  H2  WAT   307      51.069  41.767  21.344  1.00  0.00           H  
ATOM   2121  O   WAT   308      24.306   6.226  42.403  1.00  0.00           O  
ATOM   2122  H1  WAT   308      24.636   5.484  42.910  1.00  0.00           H  
ATOM   2123  H2  WAT   308      23.379   6.282  42.635  1.00  0.00           H  
ATOM   2124  O   WAT   309      38.429  52.023  49.506  1.00  0.00           O  
ATOM   2125  H1  WAT   309      37.786  51.329  49.649  1.00  0.00           H  
ATOM   2126  H2  WAT   309      38.558  52.412  50.371  1.00  0.00           H  
ATOM   2127  O   WAT   310      34.222  26.967   2.002  1.00  0.00           O  
ATOM   2128  H1  WAT   310      34.435  26.034   1.965  1.00  0.00           H  
ATOM   2129  H2  WAT   310      33.362  27.033   1.588  1.00  0.00           H  
ATOM   2130  O   WAT   311      62.596   9.953  35.027  1.00  0.00           O  
ATOM   2131  H1  WAT   311      61.896  10.605  35.000  1.00  0.00           H  
ATOM   2132  H2  WAT   311      62.182   9.144  34.727  1.00  0.00           H  
ATOM   2133  O   WAT   312       1.041  28.328  15.916  1.00  0.00           O  
ATOM   2134  H1  WAT   312       0.972  28.050  15.003  1.00  0.00           H  
ATOM   2135  H2  WAT   312       0.170  28.174  16.280  1.00  0.00           H  
ATOM   2136  O   WAT   313      27.971  42.095  20.092  1.00  0.00           O  
ATOM   2137  H1  WAT   313      28.796  41.614  20.029  1.00  0.00           H  
ATOM   2138  H2  WAT   313      27.937  42.619  19.292  1.00  0.00           H  
ATOM   2139  O   WAT   314       1.849  35.095  26.573  1.00  0.00           O  
ATOM   2140  H1  WAT   314       1.306  35.564  25.938  1.00  0.00           H  
ATOM   2141  H2  WAT   314       1.226  34.577  27.083  1.00  0.00           H  
ATOM   2142  O   WAT   315      63.472  15.491  21.478  1.00  0.00           O  
ATOM   2143  H1  WAT   315      62.975  15.068  22.179  1.00  0.00           H  
ATOM   2144  H2  WAT   315      63.488  16.417  21.721  1.00  0.00           H  
ATOM   2145  O   WAT   316      13.555  53.359  37.640  1.00  0.00           O  
ATOM   2146  H1  WAT   316      13.513  53.769  36.776  1.00  0.00           H  
ATOM   2147  H2  WAT   316      12.802  52.768  37.661  1.00  0.00           H  
ATOM   2148  O   WAT   317       3.627  29.640   7.944  1.00  0.00           O  
ATOM   2149  H1  WAT   317       3.788  30.220   7.200  1.00  0.00           H  
ATOM   2150  H2  WAT   317       4.279  28.945   7.852  1.00  0.00           H  
ATOM   2151  O   WAT   318      55.718   4.924  23.289  1.00  0.00           O  
ATOM   2152  H1  WAT   318      56.133   5.594  23.831  1.00  0.00           H  
ATOM   2153  H2  WAT   318      56.402   4.269  23.151  1.00  0.00           H  
ATOM   2154  O   WAT   319       7.005  13.979  51.408  1.00  0.00           O  
ATOM   2155  H1  WAT   319       7.739  14.414  51.841  1.00  0.00           H  
ATOM   2156  H2  WAT   319       6.305  13.983  52.061  1.00  0.00           H  
ATOM   2157  O   WAT   320      60.918  34.889   2.398  1.00  0.00           O  
ATOM   2158  H1  WAT   320      60.422  35.290   1.685  1.00  0.00           H  
ATOM   2159  H2  WAT   320      61.558  35.556   2.650  1.00  0.00           H  
ATOM   2160  O   WAT   321      22.309  18.500  40.666  1.00  0.00           O  
ATOM   2161  H1  WAT   321      22.879  18.296  41.407  1.00  0.00           H  
ATOM   2162  H2  WAT   321      22.874  18.970  40.052  1.00  0.00           H  
ATOM   2163  O   WAT   322      18.200  27.074  53.932  1.00  0.00           O  
ATOM   2164  H1  WAT   322      17.569  26.361  53.834  1.00  0.00           H  
ATOM   2165  H2  WAT   322      17.674  27.870  53.860  1.00  0.00           H  
ATOM   2166  O   WAT   323      23.350  59.400   4.173  1.00  0.00           O  
ATOM   2167  H1  WAT   323      23.473  59.234   3.239  1.00  0.00           H  
ATOM   2168  H2  WAT   323      23.331  58.530   4.571  1.00  0.00           H  
ATOM   2169  O   WAT   324      33.469   9.246  16.809  1.00  0.00           O  
ATOM   2170  H1  WAT   324      33.315  10.095  17.223  1.00  0.00           H  
ATOM   2171  H2  WAT   324      33.906   9.457  15.984  1.00  0.00           H  
ATOM   2172  O   WAT   325      35.249  13.027  44.338  1.00  0.00           O  
ATOM   2173  H1  WAT   325      34.613  13.072  45.051  1.00  0.00           H  
ATOM   2174  H2  WAT   325      35.924  13.662  44.578  1.00  0.00           H  
ATOM   2175  O   WAT   326      13.008  15.497  12.242  1.00  0.00           O  
ATOM   2176  H1  WAT   326      12.953  14.977  13.044  1.00  0.00           H  
ATOM   2177  H2  WAT   326      13.864  15.921  12.291  1.00  0.00           H  
ATOM   2178  O   WAT   327      25.368  49.495  26.489  1.00  0.00           O  
ATOM   2179  H1  WAT   327      26.290  49.268  26.372  1.00  0.00           H  
ATOM   2180  H2  WAT   327      24.961  48.688  26.802  1.00  0.00           H  
ATOM   2181  O   WAT   328      40.152  56.386  10.870  1.00  0.00           O  
ATOM   2182  H1  WAT   328      39.245  56.302  10.578  1.00  0.00           H  
ATOM   2183  H2  WAT   328      40.178  57.221  11.337  1.00  0.00           H  
ATOM   2184  O   WAT   329      49.510  39.279  42.565  1.00  0.00           O  
ATOM   2185  H1  WAT   329      50.184  39.426  43.228  1.00  0.00           H  
ATOM   2186  H2  WAT   329      48.691  39.514  43.001  1.00  0.00           H  
ATOM   2187  O   WAT   330       0.311  15.260  27.627  1.00  0.00           O  
ATOM   2188  H1  WAT   330      -0.495  15.680  27.927  1.00  0.00           H  
ATOM   2189  H2  WAT   330       0.684  14.866  28.415  1.00  0.00           H  
ATOM   2190  O   WAT   331       3.506  60.304  12.631  1.00  0.00           O  
ATOM   2191  H1  WAT   331       3.763  60.090  11.734  1.00  0.00           H  
ATOM   2192  H2  WAT   331       3.373  61.252  12.621  1.00  0.00           H  
ATOM   2193  O   WAT   332      58.835   7.554  18.581  1.00  0.00           O  
ATOM   2194  H1  WAT   332      59.742   7.858  18.579  1.00  0.00           H  
ATOM   2195  H2  WAT   332      58.317   8.342  18.417  1.00  0.00           H  
ATOM   2196  O   WAT   333      56.893  21.710  32.329  1.00  0.00           O  
ATOM   2197  H1  WAT   333      56.972  22.663  32.374  1.00  0.00           H  
ATOM   2198  H2  WAT   333      56.641  21.448  33.215  1.00  0.00           H  
ATOM   2199  O   WAT   334       6.681  39.451  50.266  1.00  0.00           O  
ATOM   2200  H1  WAT   334       7.220  39.503  51.056  1.00  0.00           H  
ATOM   2201  H2  WAT   334       6.789  38.550  49.961  1.00  0.00           H  
ATOM   2202  O   WAT   335      32.969  34.899  32.204  1.00  0.00           O  
ATOM   2203  H1  WAT   335      33.645  34.895  32.882  1.00  0.00           H  
ATOM   2204  H2  WAT   335      33.131  34.102  31.699  1.00  0.00           H  
ATOM   2205  O   WAT   336      12.419   8.349  11.230  1.00  0.00           O  
ATOM   2206  H1  WAT   336      12.575   7.474  10.874  1.00  0.00           H  
ATOM   2207  H2  WAT   336      13.108   8.469  11.883  1.00  0.00           H  
ATOM   2208  O   WAT   337      51.642  24.523  35.523  1.00  0.00           O  
ATOM   2209  H1  WAT   337      51.500  24.375  36.458  1.00  0.00           H  
ATOM   2210  H2  WAT   337      51.781  23.648  35.161  1.00  0.00           H  
ATOM   2211  O   WAT   338       9.753  38.915  17.798  1.00  0.00           O  
ATOM   2212  H1  WAT   338      10.382  39.263  18.429  1.00  0.00           H  
ATOM   2213  H2  WAT   338       9.688  39.594  17.126  1.00  0.00           H  
ATOM   2214  O   WAT   339      22.626  30.033  10.965  1.00  0.00           O  
ATOM   2215  H1  WAT   339      23.040  29.919  11.820  1.00  0.00           H  
ATOM   2216  H2  WAT   339      23.019  29.355  10.415  1.00  0.00           H  
ATOM   2217  O   WAT   340      43.598  59.905  35.001  1.00  0.00           O  
ATOM   2218  H1  WAT   340      42.774  60.247  35.349  1.00  0.00           H  
ATOM   2219  H2  WAT   340      44.189  59.893  35.754  1.00  0.00           H  
ATOM   2220  O   WAT   341      16.220  41.973   4.355  1.00  0.00           O  
ATOM   2221  H1  WAT   341      16.026  41.399   5.096  1.00  0.00           H  
ATOM   2222  H2  WAT   341      16.286  41.381   3.605  1.00  0.00           H  
ATOM   2223  O   WAT   342      13.794  34.237   3.661  1.00  0.00           O  
ATOM   2224  H1  WAT   342      13.955  34.784   2.893  1.00  0.00           H  
ATOM   2225  H2  WAT   342      12.901  34.456   3.928  1.00  0.00           H  
ATOM   2226  O   WAT   343      56.579  21.524  34.838  1.00  0.00           O  
ATOM   2227  H1  WAT   343      57.000  20.740  35.190  1.00  0.00           H  
ATOM   2228  H2  WAT   343      56.522  22.120  35.585  1.00  0.00           H  
ATOM   2229  O   WAT   344      43.082   3.414  34.028  1.00  0.00           O  
ATOM   2230  H1  WAT   344      42.657   2.983  34.769  1.00  0.00           H  
ATOM   2231  H2  WAT   344      42.366   3.623  33.428  1.00  0.00           H  
ATOM   2232  O   WAT   345      32.903  16.412  38.010  1.00  0.00           O  
ATOM   2233  H1  WAT   345      32.640  17.258  37.649  1.00  0.00           H  
ATOM   2234  H2  WAT   345      33.725  16.206  37.564  1.00  0.00           H  
ATOM   2235  O   WAT   346      17.991  15.084  39.848  1.00  0.00           O  
ATOM   2236  H1  WAT   346      17.600  15.901  40.158  1.00  0.00           H  
ATOM   2237  H2  WAT   346      17.937  14.492  40.598  1.00  0.00           H  
ATOM   2238  O   WAT   347       3.599  13.415  25.746  1.00  0.00           O  
ATOM   2239  H1  WAT   347       3.623  12.463  25.851  1.00  0.00           H  
ATOM   2240  H2  WAT   347       2.779  13.584  25.281  1.00  0.00           H  
ATOM   2241  O   WAT   348      39.746  38.040  17.348  1.00  0.00           O  
ATOM   2242  H1  WAT   348      40.010  37.130  17.211  1.00  0.00           H  
ATOM   2243  H2  WAT   348      38.796  38.035  17.225  1.00  0.00           H  
ATOM   2244  O   WAT   349       7.736  57.525  26.601  1.00  0.00           O  
ATOM   2245  H1  WAT   349       7.878  56.729  27.115  1.00  0.00           H  
ATOM   2246  H2  WAT   349       7.135  58.048  27.132  1.00  0.00           H  
ATOM   2247  O   WAT   350      47.919   6.985  47.351  1.00  0.00           O  
ATOM   2248  H1  WAT   350      48.401   7.283  48.123  1.00  0.00           H  
ATOM   2249  H2  WAT   350      48.186   7.586  46.655  1.00  0.00           H  
ATOM   2250  O   WAT   351       3.840   3.489  52.482  1.00  0.00           O  
ATOM   2251  H1  WAT   351       4.140   4.331  52.823  1.00  0.00           H  
ATOM   2252  H2  WAT   351       3.113   3.244  53.055  1.00  0.00           H  
ATOM   2253  O   WAT   352      61.364   3.095   4.135  1.00  0.00           O  
ATOM   2254  H1  WAT   352      61.048   2.243   3.834  1.00  0.00           H  
ATOM   2255  H2  WAT   352      60.606   3.674   4.053  1.00  0.00           H  
ATOM   2256  O   WAT   353       9.521  10.762  41.883  1.00  0.00           O  
ATOM   2257  H1  WAT   353       9.216  11.237  42.657  1.00  0.00           H  
ATOM   2258  H2  WAT   353      10.475  10.754  41.969  1.00  0.00           H  
ATOM   2259  O   WAT   354      17.449  41.003  15.817  1.00  0.00           O  
ATOM   2260  H1  WAT   354      16.909  41.783  15.692  1.00  0.00           H  
ATOM   2261  H2  WAT   354      16.842  40.271  15.705  1.00  0.00           H  
ATOM   2262  O   WAT   355      31.241   6.955  20.560  1.00  0.00           O  
ATOM   2263  H1  WAT   355      31.554   7.741  21.007  1.00  0.00           H  
ATOM   2264  H2  WAT   355      31.236   7.193  19.633  1.00  0.00           H  
ATOM   2265  O   WAT   356      61.175  57.228  14.329  1.00  0.00           O  
ATOM   2266  H1  WAT   356      61.667  57.894  13.848  1.00  0.00           H  
ATOM   2267  H2  WAT   356      60.742  56.713  13.648  1.00  0.00           H  
ATOM   2268  O   WAT   357      51.885  35.969   8.931  1.00  0.00           O  
ATOM   2269  H1  WAT   357      51.523  35.102   9.112  1.00  0.00           H  
ATOM   2270  H2  WAT   357      52.405  35.850   8.136  1.00  0.00           H  
ATOM   2271  O   WAT   358      10.762  17.121  15.959  1.00  0.00           O  
ATOM   2272  H1  WAT   358      10.865  17.504  15.087  1.00  0.00           H  
ATOM   2273  H2  WAT   358      10.547  17.864  16.523  1.00  0.00           H  
ATOM   2274  O   WAT   359       4.106  15.471  10.878  1.00  0.00           O  
ATOM   2275  H1  WAT   359       4.038  14.518  10.942  1.00  0.00           H  
ATOM   2276  H2  WAT   359       4.727  15.620  10.165  1.00  0.00           H  
ATOM   2277  O   WAT   360      22.272  21.923   7.682  1.00  0.00           O  
ATOM   2278  H1  WAT   360      21.999  22.559   7.021  1.00  0.00           H  
ATOM   2279  H2  WAT   360      21.452  21.594   8.050  1.00  0.00           H  
ATOM   2280  O   WAT   361      34.445   7.419  37.193  1.00  0.00           O  
ATOM   2281  H1  WAT   361      35.168   6.793  37.218  1.00  0.00           H  
ATOM   2282  H2  WAT   361      34.854   8.265  37.378  1.00  0.00           H  
ATOM   2283  O   WAT   362      64.836   5.732   6.045  1.00  0.00           O  
ATOM   2284  H1  WAT   362      64.130   5.712   5.399  1.00  0.00           H  
ATOM   2285  H2  WAT   362      65.068   4.813   6.175  1.00  0.00           H  
ATOM   2286  O   WAT   363      23.880  58.308   1.561  1.00  0.00           O  
ATOM   2287  H1  WAT   363      24.180  57.553   1.054  1.00  0.00           H  
ATOM   2288  H2  WAT   363      23.371  58.827   0.938  1.00  0.00           H  
ATOM   2289  O   WAT   364       4.763  10.308   7.911  1.00  0.00           O  
ATOM   2290  H1  WAT   364       4.079   9.707   7.615  1.00  0.00           H  
ATOM   2291  H2  WAT   364       4.426  11.178   7.696  1.00  0.00           H  
ATOM   2292  O   WAT   365      17.177  47.914  31.824  1.00  0.00           O  
ATOM   2293  H1  WAT   365      16.336  48.368  31.773  1.00  0.00           H  
ATOM   2294  H2  WAT   365      17.115  47.221  31.166  1.00  0.00           H  
ATOM   2295  O   WAT   366       5.986  45.389  41.095  1.00  0.00           O  
ATOM   2296  H1  WAT   366       6.116  46.224  40.646  1.00  0.00           H  
ATOM   2297  H2  WAT   366       6.697  45.349  41.735  1.00  0.00           H  
ATOM   2298  O   WAT   367      12.343  52.264  14.886  1.00  0.00           O  
ATOM   2299  H1  WAT   367      11.542  52.440  14.393  1.00  0.00           H  
ATOM   2300  H2  WAT   367      12.418  51.310  14.890  1.00  0.00           H  
ATOM   2301  O   WAT   368      29.449  19.131  26.594  1.00  0.00           O  
ATOM   2302  H1  WAT   368      28.891  19.628  25.995  1.00  0.00           H  
ATOM   2303  H2  WAT   368      30.340  19.392  26.363  1.00  0.00           H  
ATOM   2304  O   WAT   369      29.857  21.900   9.300  1.00  0.00           O  
ATOM   2305  H1  WAT   369      29.963  21.298   8.563  1.00  0.00           H  
ATOM   2306  H2  WAT   369      28.927  22.128   9.290  1.00  0.00           H  
ATOM   2307  O   WAT   370      29.781  44.577  15.223  1.00  0.00           O  
ATOM   2308  H1  WAT   370      29.525  45.456  14.942  1.00  0.00           H  
ATOM   2309  H2  WAT   370      30.109  44.697  16.114  1.00  0.00           H  
ATOM   2310  O   WAT   371      63.332  26.717  19.709  1.00  0.00           O  
ATOM   2311  H1  WAT   371      62.511  26.464  19.287  1.00  0.00           H  
ATOM   2312  H2  WAT   371      63.369  27.668  19.613  1.00  0.00           H  
ATOM   2313  O   WAT   372      34.846  57.962  10.625  1.00  0.00           O  
ATOM   2314  H1  WAT   372      34.916  58.916  10.659  1.00  0.00           H  
ATOM   2315  H2  WAT   372      35.072  57.737   9.723  1.00  0.00           H  
ATOM   2316  O   WAT   373      53.613  12.496  55.023  1.00  0.00           O  
ATOM   2317  H1  WAT   373      54.264  12.211  54.381  1.00  0.00           H  
ATOM   2318  H2  WAT   373      53.622  11.813  55.693  1.00  0.00           H  
ATOM   2319  O   WAT   374       7.732   8.604  41.649  1.00  0.00           O  
ATOM   2320  H1  WAT   374       7.652   8.064  40.862  1.00  0.00           H  
ATOM   2321  H2  WAT   374       8.591   9.018  41.568  1.00  0.00           H  
ATOM   2322  O   WAT   375      62.217  44.285   4.930  1.00  0.00           O  
ATOM   2323  H1  WAT   375      63.016  44.419   5.440  1.00  0.00           H  
ATOM   2324  H2  WAT   375      61.543  44.767   5.408  1.00  0.00           H  
ATOM   2325  O   WAT   376      16.538  24.957  54.924  1.00  0.00           O  
ATOM   2326  H1  WAT   376      15.966  24.212  54.738  1.00  0.00           H  
ATOM   2327  H2  WAT   376      15.939  25.688  55.074  1.00  0.00           H  
ATOM   2328  O   WAT   377      47.543  10.540   1.271  1.00  0.00           O  
ATOM   2329  H1  WAT   377      48.397  10.346   0.885  1.00  0.00           H  
ATOM   2330  H2  WAT   377      47.588  11.469   1.499  1.00  0.00           H  
ATOM   2331  O   WAT   378      34.517  59.083  30.226  1.00  0.00           O  
ATOM   2332  H1  WAT   378      35.319  59.020  29.708  1.00  0.00           H  
ATOM   2333  H2  WAT   378      33.906  59.559  29.663  1.00  0.00           H  
ATOM   2334  O   WAT   379      51.475  34.521  14.716  1.00  0.00           O  
ATOM   2335  H1  WAT   379      51.717  34.437  15.638  1.00  0.00           H  
ATOM   2336  H2  WAT   379      51.314  33.623  14.427  1.00  0.00           H  
ATOM   2337  O   WAT   380      60.981  18.363  49.441  1.00  0.00           O  
ATOM   2338  H1  WAT   380      61.088  19.070  50.078  1.00  0.00           H  
ATOM   2339  H2  WAT   380      60.110  18.506  49.069  1.00  0.00           H  
ATOM   2340  O   WAT   381      63.042  41.904  51.555  1.00  0.00           O  
ATOM   2341  H1  WAT   381      62.981  42.042  52.500  1.00  0.00           H  
ATOM   2342  H2  WAT   381      62.436  42.543  51.180  1.00  0.00           H  
ATOM   2343  O   WAT   382      19.653   8.854  35.261  1.00  0.00           O  
ATOM   2344  H1  WAT   382      19.465   9.713  34.883  1.00  0.00           H  
ATOM   2345  H2  WAT   382      18.910   8.310  35.001  1.00  0.00           H  
ATOM   2346  O   WAT   383      38.597   3.637  24.364  1.00  0.00           O  
ATOM   2347  H1  WAT   383      39.450   3.715  24.791  1.00  0.00           H  
ATOM   2348  H2  WAT   383      38.174   2.900  24.806  1.00  0.00           H  
ATOM   2349  O   WAT   384      29.996   1.395  19.749  1.00  0.00           O  
ATOM   2350  H1  WAT   384      30.161   1.397  20.692  1.00  0.00           H  
ATOM   2351  H2  WAT   384      29.206   0.863  19.646  1.00  0.00           H  
ATOM   2352  O   WAT   385      46.807  22.186  31.372  1.00  0.00           O  
ATOM   2353  H1  WAT   385      47.319  22.307  32.171  1.00  0.00           H  
ATOM   2354  H2  WAT   385      45.909  22.392  31.630  1.00  0.00           H  
ATOM   2355  O   WAT   386      27.058  30.992  34.949  1.00  0.00           O  
ATOM   2356  H1  WAT   386      27.968  31.242  35.109  1.00  0.00           H  
ATOM   2357  H2  WAT   386      26.618  31.141  35.785  1.00  0.00           H  
ATOM   2358  O   WAT   387      40.018  16.954  40.143  1.00  0.00           O  
ATOM   2359  H1  WAT   387      40.008  16.847  41.094  1.00  0.00           H  
ATOM   2360  H2  WAT   387      40.946  17.006  39.918  1.00  0.00           H  
ATOM   2361  O   WAT   388      14.309  18.905  52.196  1.00  0.00           O  
ATOM   2362  H1  WAT   388      13.437  18.573  52.409  1.00  0.00           H  
ATOM   2363  H2  WAT   388      14.722  18.194  51.705  1.00  0.00           H  
ATOM   2364  O   WAT   389      27.772  26.509  14.884  1.00  0.00           O  
ATOM   2365  H1  WAT   389      28.227  25.667  14.873  1.00  0.00           H  
ATOM   2366  H2  WAT   389      27.502  26.624  15.795  1.00  0.00           H  
ATOM   2367  O   WAT   390      50.797  39.483  28.266  1.00  0.00           O  
ATOM   2368  H1  WAT   390      50.105  39.349  27.619  1.00  0.00           H  
ATOM   2369  H2  WAT   390      51.158  40.344  28.056  1.00  0.00           H  
ATOM   2370  O   WAT   391      12.815  14.061  14.464  1.00  0.00           O  
ATOM   2371  H1  WAT   391      12.146  14.066  15.148  1.00  0.00           H  
ATOM   2372  H2  WAT   391      13.558  13.603  14.858  1.00  0.00           H  
ATOM   2373  O   WAT   392       8.422  18.889  36.266  1.00  0.00           O  
ATOM   2374  H1  WAT   392       8.549  17.946  36.167  1.00  0.00           H  
ATOM   2375  H2  WAT   392       7.711  18.969  36.902  1.00  0.00           H  
ATOM   2376  O   WAT   393      22.918  14.867  14.601  1.00  0.00           O  
ATOM   2377  H1  WAT   393      23.189  15.378  15.364  1.00  0.00           H  
ATOM   2378  H2  WAT   393      23.687  14.342  14.379  1.00  0.00           H  
ATOM   2379  O   WAT   394      13.759  20.883   4.352  1.00  0.00           O  
ATOM   2380  H1  WAT   394      13.454  21.791   4.337  1.00  0.00           H  
ATOM   2381  H2  WAT   394      13.016  20.376   4.024  1.00  0.00           H  
ATOM   2382  O   WAT   395      50.276  49.404   7.429  1.00  0.00           O  
ATOM   2383  H1  WAT   395      49.761  49.692   8.183  1.00  0.00           H  
ATOM   2384  H2  WAT   395      50.969  48.862   7.806  1.00  0.00           H  
ATOM   2385  O   WAT   396      11.031  60.306  14.768  1.00  0.00           O  
ATOM   2386  H1  WAT   396      10.255  60.365  14.211  1.00  0.00           H  
ATOM   2387  H2  WAT   396      10.912  59.493  15.259  1.00  0.00           H  
ATOM   2388  O   WAT   397      30.232   5.062  42.487  1.00  0.00           O  
ATOM   2389  H1  WAT   397      31.073   5.230  42.912  1.00  0.00           H  
ATOM   2390  H2  WAT   397      29.580   5.281  43.153  1.00  0.00           H  
ATOM   2391  O   WAT   398      37.143  39.279  20.750  1.00  0.00           O  
ATOM   2392  H1  WAT   398      36.351  39.430  20.233  1.00  0.00           H  
ATOM   2393  H2  WAT   398      36.820  39.056  21.623  1.00  0.00           H  
ATOM   2394  O   WAT   399      25.891  34.142  26.169  1.00  0.00           O  
ATOM   2395  H1  WAT   399      25.733  33.952  25.244  1.00  0.00           H  
ATOM   2396  H2  WAT   399      26.844  34.187  26.245  1.00  0.00           H  
ATOM   2397  O   WAT   400      34.210  57.335  43.362  1.00  0.00           O  
ATOM   2398  H1  WAT   400      34.142  56.598  42.755  1.00  0.00           H  
ATOM   2399  H2  WAT   400      33.360  57.770  43.307  1.00  0.00           H  
ATOM   2400  O   WAT   401      58.107  47.047  27.936  1.00  0.00           O  
ATOM   2401  H1  WAT   401      58.515  46.617  27.185  1.00  0.00           H  
ATOM   2402  H2  WAT   401      57.169  47.023  27.746  1.00  0.00           H  
ATOM   2403  O   WAT   402      37.825  11.624  21.216  1.00  0.00           O  
ATOM   2404  H1  WAT   402      37.368  12.354  20.797  1.00  0.00           H  
ATOM   2405  H2  WAT   402      38.449  12.042  21.809  1.00  0.00           H  
ATOM   2406  O   WAT   403       8.677  23.266   9.537  1.00  0.00           O  
ATOM   2407  H1  WAT   403       9.413  22.666   9.651  1.00  0.00           H  
ATOM   2408  H2  WAT   403       8.599  23.712  10.381  1.00  0.00           H  
ATOM   2409  O   WAT   404      55.121  35.091  49.395  1.00  0.00           O  
ATOM   2410  H1  WAT   404      55.587  35.240  48.572  1.00  0.00           H  
ATOM   2411  H2  WAT   404      54.196  35.165  49.163  1.00  0.00           H  
ATOM   2412  O   WAT   405      23.681  -0.087  32.487  1.00  0.00           O  
ATOM   2413  H1  WAT   405      23.884   0.338  33.320  1.00  0.00           H  
ATOM   2414  H2  WAT   405      22.745   0.069  32.360  1.00  0.00           H  
ATOM   2415  O   WAT   406      34.083  53.121  38.783  1.00  0.00           O  
ATOM   2416  H1  WAT   406      34.566  52.923  37.980  1.00  0.00           H  
ATOM   2417  H2  WAT   406      34.738  53.503  39.368  1.00  0.00           H  
ATOM   2418  O   WAT   407      43.176  53.491  47.228  1.00  0.00           O  
ATOM   2419  H1  WAT   407      42.463  53.025  47.665  1.00  0.00           H  
ATOM   2420  H2  WAT   407      43.923  52.897  47.288  1.00  0.00           H  
ATOM   2421  O   WAT   408      36.166  21.354  50.687  1.00  0.00           O  
ATOM   2422  H1  WAT   408      36.653  20.548  50.860  1.00  0.00           H  
ATOM   2423  H2  WAT   408      36.467  21.634  49.823  1.00  0.00           H  
ATOM   2424  O   WAT   409      15.270  15.058  50.021  1.00  0.00           O  
ATOM   2425  H1  WAT   409      16.059  15.359  49.570  1.00  0.00           H  
ATOM   2426  H2  WAT   409      14.551  15.498  49.565  1.00  0.00           H  
ATOM   2427  O   WAT   410      45.221  56.987   5.952  1.00  0.00           O  
ATOM   2428  H1  WAT   410      44.901  57.815   5.594  1.00  0.00           H  
ATOM   2429  H2  WAT   410      45.831  57.245   6.643  1.00  0.00           H  
ATOM   2430  O   WAT   411       1.931  53.349  41.057  1.00  0.00           O  
ATOM   2431  H1  WAT   411       2.808  53.264  40.685  1.00  0.00           H  
ATOM   2432  H2  WAT   411       1.501  52.518  40.851  1.00  0.00           H  
ATOM   2433  O   WAT   412      17.309   7.909   8.504  1.00  0.00           O  
ATOM   2434  H1  WAT   412      16.683   7.313   8.917  1.00  0.00           H  
ATOM   2435  H2  WAT   412      17.309   7.654   7.581  1.00  0.00           H  
ATOM   2436  O   WAT   413      17.707  24.313  34.929  1.00  0.00           O  
ATOM   2437  H1  WAT   413      17.555  25.218  34.658  1.00  0.00           H  
ATOM   2438  H2  WAT   413      18.227  23.935  34.219  1.00  0.00           H  
ATOM   2439  O   WAT   414      62.911  49.663  43.486  1.00  0.00           O  
ATOM   2440  H1  WAT   414      63.031  49.082  44.237  1.00  0.00           H  
ATOM   2441  H2  WAT   414      62.025  49.475  43.176  1.00  0.00           H  
ATOM   2442  O   WAT   415      47.695   2.351  35.943  1.00  0.00           O  
ATOM   2443  H1  WAT   415      48.585   2.652  35.760  1.00  0.00           H  
ATOM   2444  H2  WAT   415      47.168   3.150  35.951  1.00  0.00           H  
ATOM   2445  O   WAT   416       8.245  22.895  25.648  1.00  0.00           O  
ATOM   2446  H1  WAT   416       7.310  23.098  25.608  1.00  0.00           H  
ATOM   2447  H2  WAT   416       8.283  21.938  25.639  1.00  0.00           H  
ATOM   2448  O   WAT   417       4.550  21.287  54.710  1.00  0.00           O  
ATOM   2449  H1  WAT   417       3.939  21.817  54.198  1.00  0.00           H  
ATOM   2450  H2  WAT   417       4.703  21.798  55.505  1.00  0.00           H  
ATOM   2451  O   WAT   418      11.501  50.146   9.589  1.00  0.00           O  
ATOM   2452  H1  WAT   418      11.434  49.898   8.667  1.00  0.00           H  
ATOM   2453  H2  WAT   418      11.359  51.092   9.594  1.00  0.00           H  
ATOM   2454  O   WAT   419      56.260  32.470  48.666  1.00  0.00           O  
ATOM   2455  H1  WAT   419      55.665  31.794  48.990  1.00  0.00           H  
ATOM   2456  H2  WAT   419      55.742  33.274  48.686  1.00  0.00           H  
ATOM   2457  O   WAT   420      51.531  59.826  49.390  1.00  0.00           O  
ATOM   2458  H1  WAT   420      51.114  59.037  49.736  1.00  0.00           H  
ATOM   2459  H2  WAT   420      50.998  60.546  49.727  1.00  0.00           H  
ATOM   2460  O   WAT   421      20.469  57.687  51.929  1.00  0.00           O  
ATOM   2461  H1  WAT   421      19.695  58.145  51.599  1.00  0.00           H  
ATOM   2462  H2  WAT   421      21.208  58.175  51.567  1.00  0.00           H  
ATOM   2463  O   WAT   422      58.505  23.937  46.701  1.00  0.00           O  
ATOM   2464  H1  WAT   422      58.644  24.828  47.020  1.00  0.00           H  
ATOM   2465  H2  WAT   422      57.603  23.934  46.382  1.00  0.00           H  
ATOM   2466  O   WAT   423      11.384  41.534  11.919  1.00  0.00           O  
ATOM   2467  H1  WAT   423      10.938  41.728  11.095  1.00  0.00           H  
ATOM   2468  H2  WAT   423      12.284  41.330  11.662  1.00  0.00           H  
ATOM   2469  O   WAT   424      46.108  47.629  50.246  1.00  0.00           O  
ATOM   2470  H1  WAT   424      45.591  47.482  49.454  1.00  0.00           H  
ATOM   2471  H2  WAT   424      45.783  48.460  50.594  1.00  0.00           H  
ATOM   2472  O   WAT   425      33.915  50.490  13.268  1.00  0.00           O  
ATOM   2473  H1  WAT   425      34.470  49.876  12.787  1.00  0.00           H  
ATOM   2474  H2  WAT   425      33.448  49.945  13.901  1.00  0.00           H  
ATOM   2475  O   WAT   426      38.076   4.993  32.660  1.00  0.00           O  
ATOM   2476  H1  WAT   426      37.163   5.055  32.381  1.00  0.00           H  
ATOM   2477  H2  WAT   426      38.291   5.871  32.975  1.00  0.00           H  
ATOM   2478  O   WAT   427      30.602  13.990  16.349  1.00  0.00           O  
ATOM   2479  H1  WAT   427      29.920  14.306  15.756  1.00  0.00           H  
ATOM   2480  H2  WAT   427      30.493  13.039  16.355  1.00  0.00           H  
ATOM   2481  O   WAT   428      10.883  20.119  36.195  1.00  0.00           O  
ATOM   2482  H1  WAT   428       9.930  20.037  36.225  1.00  0.00           H  
ATOM   2483  H2  WAT   428      11.205  19.235  36.369  1.00  0.00           H  
ATOM   2484  O   WAT   429       5.403  17.909  21.309  1.00  0.00           O  
ATOM   2485  H1  WAT   429       5.683  18.658  20.783  1.00  0.00           H  
ATOM   2486  H2  WAT   429       5.363  17.182  20.687  1.00  0.00           H  
ATOM   2487  O   WAT   430       8.688  49.503   7.799  1.00  0.00           O  
ATOM   2488  H1  WAT   430       8.373  48.941   7.091  1.00  0.00           H  
ATOM   2489  H2  WAT   430       9.090  48.900   8.424  1.00  0.00           H  
ATOM   2490  O   WAT   431      64.577  22.198   8.496  1.00  0.00           O  
ATOM   2491  H1  WAT   431      65.409  22.625   8.292  1.00  0.00           H  
ATOM   2492  H2  WAT   431      64.814  21.293   8.696  1.00  0.00           H  
ATOM   2493  O   WAT   432      46.709  25.455  14.561  1.00  0.00           O  
ATOM   2494  H1  WAT   432      46.227  25.988  13.929  1.00  0.00           H  
ATOM   2495  H2  WAT   432      47.302  26.071  14.991  1.00  0.00           H  
ATOM   2496  O   WAT   433      26.697  58.404  24.811  1.00  0.00           O  
ATOM   2497  H1  WAT   433      27.592  58.387  24.473  1.00  0.00           H  
ATOM   2498  H2  WAT   433      26.209  57.823  24.228  1.00  0.00           H  
ATOM   2499  O   WAT   434       9.020   0.757  43.973  1.00  0.00           O  
ATOM   2500  H1  WAT   434       8.479  -0.023  43.847  1.00  0.00           H  
ATOM   2501  H2  WAT   434       8.433   1.489  43.787  1.00  0.00           H  
ATOM   2502  O   WAT   435      57.263  46.173  46.698  1.00  0.00           O  
ATOM   2503  H1  WAT   435      56.403  46.546  46.893  1.00  0.00           H  
ATOM   2504  H2  WAT   435      57.282  46.100  45.744  1.00  0.00           H  
ATOM   2505  O   WAT   436      12.393  58.302  22.262  1.00  0.00           O  
ATOM   2506  H1  WAT   436      12.739  58.736  23.042  1.00  0.00           H  
ATOM   2507  H2  WAT   436      11.444  58.410  22.329  1.00  0.00           H  
ATOM   2508  O   WAT   437      39.016  23.612  26.396  1.00  0.00           O  
ATOM   2509  H1  WAT   437      38.761  22.802  25.953  1.00  0.00           H  
ATOM   2510  H2  WAT   437      39.505  24.103  25.736  1.00  0.00           H  
ATOM   2511  O   WAT   438      17.746  57.032  41.225  1.00  0.00           O  
ATOM   2512  H1  WAT   438      17.338  56.233  41.560  1.00  0.00           H  
ATOM   2513  H2  WAT   438      18.417  56.722  40.618  1.00  0.00           H  
ATOM   2514  O   WAT   439      52.437  37.974  14.519  1.00  0.00           O  
ATOM   2515  H1  WAT   439      53.377  37.909  14.350  1.00  0.00           H  
ATOM   2516  H2  WAT   439      52.203  38.857  14.231  1.00  0.00           H  
ATOM   2517  O   WAT   440      26.789   4.183  46.526  1.00  0.00           O  
ATOM   2518  H1  WAT   440      26.363   4.769  47.151  1.00  0.00           H  
ATOM   2519  H2  WAT   440      26.888   3.358  47.001  1.00  0.00           H  
ATOM   2520  O   WAT   441       6.215  10.592  16.076  1.00  0.00           O  
ATOM   2521  H1  WAT   441       6.873   9.923  15.887  1.00  0.00           H  
ATOM   2522  H2  WAT   441       6.292  10.745  17.017  1.00  0.00           H  
ATOM   2523  O   WAT   442      14.454  49.228  15.523  1.00  0.00           O  
ATOM   2524  H1  WAT   442      14.559  49.732  14.716  1.00  0.00           H  
ATOM   2525  H2  WAT   442      13.548  48.920  15.497  1.00  0.00           H  
ATOM   2526  O   WAT   443      34.006  45.675  26.798  1.00  0.00           O  
ATOM   2527  H1  WAT   443      33.519  45.333  26.049  1.00  0.00           H  
ATOM   2528  H2  WAT   443      33.615  46.532  26.967  1.00  0.00           H  
ATOM   2529  O   WAT   444      39.879   6.086  45.435  1.00  0.00           O  
ATOM   2530  H1  WAT   444      39.704   5.531  46.195  1.00  0.00           H  
ATOM   2531  H2  WAT   444      40.630   5.676  45.008  1.00  0.00           H  
ATOM   2532  O   WAT   445      15.005   6.717   9.530  1.00  0.00           O  
ATOM   2533  H1  WAT   445      14.890   7.450   8.925  1.00  0.00           H  
ATOM   2534  H2  WAT   445      14.130   6.340   9.619  1.00  0.00           H  
ATOM   2535  O   WAT   446      63.128  54.667  49.257  1.00  0.00           O  
ATOM   2536  H1  WAT   446      62.356  54.846  48.720  1.00  0.00           H  
ATOM   2537  H2  WAT   446      63.594  55.502  49.292  1.00  0.00           H  
ATOM   2538  O   WAT   447      22.557  12.411  38.962  1.00  0.00           O  
ATOM   2539  H1  WAT   447      22.722  13.314  38.692  1.00  0.00           H  
ATOM   2540  H2  WAT   447      23.126  12.280  39.721  1.00  0.00           H  
ATOM   2541  O   WAT   448      43.532  48.565  13.263  1.00  0.00           O  
ATOM   2542  H1  WAT   448      43.662  49.387  12.791  1.00  0.00           H  
ATOM   2543  H2  WAT   448      42.803  48.742  13.858  1.00  0.00           H  
ATOM   2544  O   WAT   449      50.279  51.143  41.293  1.00  0.00           O  
ATOM   2545  H1  WAT   449      49.328  51.059  41.368  1.00  0.00           H  
ATOM   2546  H2  WAT   449      50.610  50.259  41.452  1.00  0.00           H  
ATOM   2547  O   WAT   450      37.301  12.706  40.778  1.00  0.00           O  
ATOM   2548  H1  WAT   450      37.036  13.590  41.033  1.00  0.00           H  
ATOM   2549  H2  WAT   450      37.646  12.807  39.891  1.00  0.00           H  
ATOM   2550  O   WAT   451      64.384  53.861  21.378  1.00  0.00           O  
ATOM   2551  H1  WAT   451      63.756  53.536  22.023  1.00  0.00           H  
ATOM   2552  H2  WAT   451      64.258  53.297  20.615  1.00  0.00           H  
ATOM   2553  O   WAT   452      25.115  32.187  32.887  1.00  0.00           O  
ATOM   2554  H1  WAT   452      25.316  31.637  33.645  1.00  0.00           H  
ATOM   2555  H2  WAT   452      25.970  32.465  32.560  1.00  0.00           H  
ATOM   2556  O   WAT   453      40.577  49.062  50.767  1.00  0.00           O  
ATOM   2557  H1  WAT   453      40.404  48.205  51.157  1.00  0.00           H  
ATOM   2558  H2  WAT   453      40.395  49.686  51.470  1.00  0.00           H  
ATOM   2559  O   WAT   454       9.708  58.887  50.346  1.00  0.00           O  
ATOM   2560  H1  WAT   454      10.406  59.229  50.906  1.00  0.00           H  
ATOM   2561  H2  WAT   454      10.163  58.347  49.699  1.00  0.00           H  
ATOM   2562  O   WAT   455       4.496  57.679  42.629  1.00  0.00           O  
ATOM   2563  H1  WAT   455       4.464  56.848  43.102  1.00  0.00           H  
ATOM   2564  H2  WAT   455       5.051  58.241  43.170  1.00  0.00           H  
ATOM   2565  O   WAT   456       5.913  20.600  48.364  1.00  0.00           O  
ATOM   2566  H1  WAT   456       5.316  21.177  48.841  1.00  0.00           H  
ATOM   2567  H2  WAT   456       5.963  19.810  48.903  1.00  0.00           H  
ATOM   2568  O   WAT   457      12.130   8.623  34.239  1.00  0.00           O  
ATOM   2569  H1  WAT   457      12.254   8.459  35.174  1.00  0.00           H  
ATOM   2570  H2  WAT   457      11.348   9.174  34.194  1.00  0.00           H  
ATOM   2571  O   WAT   458      62.748  14.999  39.319  1.00  0.00           O  
ATOM   2572  H1  WAT   458      62.666  14.050  39.418  1.00  0.00           H  
ATOM   2573  H2  WAT   458      63.689  15.165  39.371  1.00  0.00           H  
ATOM   2574  O   WAT   459      38.797  43.536   4.412  1.00  0.00           O  
ATOM   2575  H1  WAT   459      39.218  44.292   4.822  1.00  0.00           H  
ATOM   2576  H2  WAT   459      38.997  43.627   3.480  1.00  0.00           H  
ATOM   2577  O   WAT   460       0.936  45.945   2.553  1.00  0.00           O  
ATOM   2578  H1  WAT   460       1.563  46.549   2.155  1.00  0.00           H  
ATOM   2579  H2  WAT   460       1.441  45.149   2.718  1.00  0.00           H  
ATOM   2580  O   WAT   461      61.133  23.655   3.059  1.00  0.00           O  
ATOM   2581  H1  WAT   461      61.206  22.907   3.652  1.00  0.00           H  
ATOM   2582  H2  WAT   461      61.350  24.413   3.602  1.00  0.00           H  
ATOM   2583  O   WAT   462      63.456   9.112  16.180  1.00  0.00           O  
ATOM   2584  H1  WAT   462      64.004   8.618  16.789  1.00  0.00           H  
ATOM   2585  H2  WAT   462      64.046   9.764  15.802  1.00  0.00           H  
ATOM   2586  O   WAT   463      24.328  51.980   3.832  1.00  0.00           O  
ATOM   2587  H1  WAT   463      23.877  52.627   4.375  1.00  0.00           H  
ATOM   2588  H2  WAT   463      23.820  51.177   3.945  1.00  0.00           H  
ATOM   2589  O   WAT   464      61.732  40.365   3.924  1.00  0.00           O  
ATOM   2590  H1  WAT   464      62.439  40.480   4.560  1.00  0.00           H  
ATOM   2591  H2  WAT   464      61.973  39.577   3.438  1.00  0.00           H  
ATOM   2592  O   WAT   465      23.913   6.748  53.335  1.00  0.00           O  
ATOM   2593  H1  WAT   465      23.747   7.613  52.961  1.00  0.00           H  
ATOM   2594  H2  WAT   465      23.330   6.162  52.853  1.00  0.00           H  
ATOM   2595  O   WAT   466       6.502  58.149  11.511  1.00  0.00           O  
ATOM   2596  H1  WAT   466       5.780  58.489  10.984  1.00  0.00           H  
ATOM   2597  H2  WAT   466       6.422  58.604  12.350  1.00  0.00           H  
ATOM   2598  O   WAT   467      58.038  11.001  42.531  1.00  0.00           O  
ATOM   2599  H1  WAT   467      58.692  11.695  42.445  1.00  0.00           H  
ATOM   2600  H2  WAT   467      57.971  10.625  41.654  1.00  0.00           H  
ATOM   2601  O   WAT   468      48.058  59.743  17.568  1.00  0.00           O  
ATOM   2602  H1  WAT   468      48.631  59.675  18.332  1.00  0.00           H  
ATOM   2603  H2  WAT   468      48.656  59.816  16.825  1.00  0.00           H  
ATOM   2604  O   WAT   469       5.137  60.536  16.464  1.00  0.00           O  
ATOM   2605  H1  WAT   469       4.832  60.262  17.329  1.00  0.00           H  
ATOM   2606  H2  WAT   469       4.586  60.050  15.850  1.00  0.00           H  
ATOM   2607  O   WAT   470      61.438  48.444  39.928  1.00  0.00           O  
ATOM   2608  H1  WAT   470      60.516  48.647  39.767  1.00  0.00           H  
ATOM   2609  H2  WAT   470      61.428  47.555  40.284  1.00  0.00           H  
ATOM   2610  O   WAT   471       3.649   5.845  28.264  1.00  0.00           O  
ATOM   2611  H1  WAT   471       2.712   5.725  28.109  1.00  0.00           H  
ATOM   2612  H2  WAT   471       4.073   5.365  27.553  1.00  0.00           H  
ATOM   2613  O   WAT   472      31.034  57.534  10.061  1.00  0.00           O  
ATOM   2614  H1  WAT   472      30.870  57.632   9.123  1.00  0.00           H  
ATOM   2615  H2  WAT   472      31.469  58.348  10.314  1.00  0.00           H  
ATOM   2616  O   WAT   473      62.728  35.466  51.827  1.00  0.00           O  
ATOM   2617  H1  WAT   473      63.217  34.989  52.497  1.00  0.00           H  
ATOM   2618  H2  WAT   473      62.658  34.849  51.098  1.00  0.00           H  
ATOM   2619  O   WAT   474      15.070  16.789   1.435  1.00  0.00           O  
ATOM   2620  H1  WAT   474      15.711  17.082   2.083  1.00  0.00           H  
ATOM   2621  H2  WAT   474      15.466  17.005   0.591  1.00  0.00           H  
ATOM   2622  O   WAT   475       8.030  59.505  15.925  1.00  0.00           O  
ATOM   2623  H1  WAT   475       8.418  59.659  15.064  1.00  0.00           H  
ATOM   2624  H2  WAT   475       7.091  59.431  15.756  1.00  0.00           H  
ATOM   2625  O   WAT   476      14.435  42.541  35.806  1.00  0.00           O  
ATOM   2626  H1  WAT   476      13.862  42.628  35.044  1.00  0.00           H  
ATOM   2627  H2  WAT   476      15.187  43.098  35.605  1.00  0.00           H  
ATOM   2628  O   WAT   477      10.109  48.525  48.816  1.00  0.00           O  
ATOM   2629  H1  WAT   477       9.236  48.866  49.012  1.00  0.00           H  
ATOM   2630  H2  WAT   477      10.108  47.641  49.182  1.00  0.00           H  
ATOM   2631  O   WAT   478      16.740  45.840  30.138  1.00  0.00           O  
ATOM   2632  H1  WAT   478      15.806  45.911  30.335  1.00  0.00           H  
ATOM   2633  H2  WAT   478      16.791  45.169  29.457  1.00  0.00           H  
ATOM   2634  O   WAT   479      41.984  52.719  32.112  1.00  0.00           O  
ATOM   2635  H1  WAT   479      42.048  53.353  31.398  1.00  0.00           H  
ATOM   2636  H2  WAT   479      42.848  52.733  32.523  1.00  0.00           H  
ATOM   2637  O   WAT   480      57.328  23.820  52.665  1.00  0.00           O  
ATOM   2638  H1  WAT   480      56.867  23.379  53.379  1.00  0.00           H  
ATOM   2639  H2  WAT   480      57.319  24.745  52.909  1.00  0.00           H  
ATOM   2640  O   WAT   481      13.060  39.454   8.215  1.00  0.00           O  
ATOM   2641  H1  WAT   481      13.098  40.409   8.272  1.00  0.00           H  
ATOM   2642  H2  WAT   481      12.603  39.281   7.393  1.00  0.00           H  
ATOM   2643  O   WAT   482       7.311  27.170   4.533  1.00  0.00           O  
ATOM   2644  H1  WAT   482       7.879  26.399   4.542  1.00  0.00           H  
ATOM   2645  H2  WAT   482       7.833  27.848   4.104  1.00  0.00           H  
ATOM   2646  O   WAT   483      41.661  49.873  21.566  1.00  0.00           O  
ATOM   2647  H1  WAT   483      42.487  49.705  21.111  1.00  0.00           H  
ATOM   2648  H2  WAT   483      41.030  50.033  20.865  1.00  0.00           H  
ATOM   2649  O   WAT   484      47.136  48.460  43.447  1.00  0.00           O  
ATOM   2650  H1  WAT   484      47.524  47.653  43.109  1.00  0.00           H  
ATOM   2651  H2  WAT   484      46.506  48.166  44.105  1.00  0.00           H  
ATOM   2652  O   WAT   485      21.936  15.556  47.979  1.00  0.00           O  
ATOM   2653  H1  WAT   485      21.185  15.477  48.567  1.00  0.00           H  
ATOM   2654  H2  WAT   485      21.832  16.415  47.571  1.00  0.00           H  
ATOM   2655  O   WAT   486      38.146   0.249  17.799  1.00  0.00           O  
ATOM   2656  H1  WAT   486      37.323   0.184  17.313  1.00  0.00           H  
ATOM   2657  H2  WAT   486      38.798  -0.143  17.218  1.00  0.00           H  
ATOM   2658  O   WAT   487      38.347   0.709  24.596  1.00  0.00           O  
ATOM   2659  H1  WAT   487      38.978   0.088  24.959  1.00  0.00           H  
ATOM   2660  H2  WAT   487      38.649   0.864  23.702  1.00  0.00           H  
ATOM   2661  O   WAT   488      58.943  54.592  29.378  1.00  0.00           O  
ATOM   2662  H1  WAT   488      58.017  54.696  29.595  1.00  0.00           H  
ATOM   2663  H2  WAT   488      58.953  54.454  28.431  1.00  0.00           H  
ATOM   2664  O   WAT   489      40.802  31.252  37.033  1.00  0.00           O  
ATOM   2665  H1  WAT   489      40.182  31.413  36.321  1.00  0.00           H  
ATOM   2666  H2  WAT   489      41.486  31.909  36.908  1.00  0.00           H  
ATOM   2667  O   WAT   490      42.051  17.194  25.171  1.00  0.00           O  
ATOM   2668  H1  WAT   490      42.943  16.992  24.889  1.00  0.00           H  
ATOM   2669  H2  WAT   490      42.049  17.007  26.110  1.00  0.00           H  
ATOM   2670  O   WAT   491      30.256  11.509  34.823  1.00  0.00           O  
ATOM   2671  H1  WAT   491      30.589  11.821  33.982  1.00  0.00           H  
ATOM   2672  H2  WAT   491      31.034  11.427  35.374  1.00  0.00           H  
ATOM   2673  O   WAT   492      42.021   6.685  43.324  1.00  0.00           O  
ATOM   2674  H1  WAT   492      41.128   6.970  43.517  1.00  0.00           H  
ATOM   2675  H2  WAT   492      42.504   6.843  44.135  1.00  0.00           H  
ATOM   2676  O   WAT   493      48.137  15.528   1.167  1.00  0.00           O  
ATOM   2677  H1  WAT   493      48.596  15.819   0.380  1.00  0.00           H  
ATOM   2678  H2  WAT   493      48.644  15.898   1.890  1.00  0.00           H  
ATOM   2679  O   WAT   494      32.616  23.259  11.245  1.00  0.00           O  
ATOM   2680  H1  WAT   494      33.200  22.501  11.208  1.00  0.00           H  
ATOM   2681  H2  WAT   494      32.780  23.645  12.106  1.00  0.00           H  
ATOM   2682  O   WAT   495      20.158  29.048  26.760  1.00  0.00           O  
ATOM   2683  H1  WAT   495      19.515  29.499  26.213  1.00  0.00           H  
ATOM   2684  H2  WAT   495      21.000  29.237  26.345  1.00  0.00           H  
ATOM   2685  O   WAT   496      10.098  41.273   5.505  1.00  0.00           O  
ATOM   2686  H1  WAT   496      10.440  40.591   4.926  1.00  0.00           H  
ATOM   2687  H2  WAT   496       9.857  41.988   4.916  1.00  0.00           H  
ATOM   2688  O   WAT   497      49.535  33.914  19.593  1.00  0.00           O  
ATOM   2689  H1  WAT   497      50.032  34.725  19.702  1.00  0.00           H  
ATOM   2690  H2  WAT   497      49.746  33.621  18.706  1.00  0.00           H  
ATOM   2691  O   WAT   498      57.597  56.940   1.231  1.00  0.00           O  
ATOM   2692  H1  WAT   498      57.272  56.130   0.836  1.00  0.00           H  
ATOM   2693  H2  WAT   498      57.297  56.900   2.139  1.00  0.00           H  
ATOM   2694  O   WAT   499      62.995  50.564   0.099  1.00  0.00           O  
ATOM   2695  H1  WAT   499      63.575  50.040   0.651  1.00  0.00           H  
ATOM   2696  H2  WAT   499      63.572  50.940  -0.565  1.00  0.00           H  
ATOM   2697  O   WAT   500      53.185  10.105  49.786  1.00  0.00           O  
ATOM   2698  H1  WAT   500      53.702   9.301  49.808  1.00  0.00           H  
ATOM   2699  H2  WAT   500      53.485  10.563  49.001  1.00  0.00           H  
ATOM   2700  O   WAT   501       2.943  15.271  34.948  1.00  0.00           O  
ATOM   2701  H1  WAT   501       3.887  15.207  34.805  1.00  0.00           H  
ATOM   2702  H2  WAT   501       2.569  14.583  34.397  1.00  0.00           H  
ATOM   2703  O   WAT   502      25.383  20.464   4.548  1.00  0.00           O  
ATOM   2704  H1  WAT   502      25.126  19.550   4.430  1.00  0.00           H  
ATOM   2705  H2  WAT   502      26.334  20.462   4.432  1.00  0.00           H  
ATOM   2706  O   WAT   503      18.851  56.653  47.742  1.00  0.00           O  
ATOM   2707  H1  WAT   503      19.660  57.091  47.479  1.00  0.00           H  
ATOM   2708  H2  WAT   503      19.001  55.729  47.540  1.00  0.00           H  
ATOM   2709  O   WAT   504      40.165  22.029  31.273  1.00  0.00           O  
ATOM   2710  H1  WAT   504      41.044  21.774  30.994  1.00  0.00           H  
ATOM   2711  H2  WAT   504      39.719  22.277  30.463  1.00  0.00           H  
ATOM   2712  O   WAT   505      11.867   5.486  49.799  1.00  0.00           O  
ATOM   2713  H1  WAT   505      11.030   5.309  50.230  1.00  0.00           H  
ATOM   2714  H2  WAT   505      11.852   6.427  49.626  1.00  0.00           H  
ATOM   2715  O   WAT   506       3.057  25.900   0.693  1.00  0.00           O  
ATOM   2716  H1  WAT   506       3.418  25.023   0.827  1.00  0.00           H  
ATOM   2717  H2  WAT   506       2.150  25.747   0.431  1.00  0.00           H  
ATOM   2718  O   WAT   507      20.624  53.257   7.650  1.00  0.00           O  
ATOM   2719  H1  WAT   507      19.780  53.423   7.230  1.00  0.00           H  
ATOM   2720  H2  WAT   507      20.444  52.563   8.284  1.00  0.00           H  
ATOM   2721  O   WAT   508       6.559  44.367  27.095  1.00  0.00           O  
ATOM   2722  H1  WAT   508       6.746  44.027  27.970  1.00  0.00           H  
ATOM   2723  H2  WAT   508       5.689  44.027  26.887  1.00  0.00           H  
ATOM   2724  O   WAT   509      63.068  18.623  36.386  1.00  0.00           O  
ATOM   2725  H1  WAT   509      62.286  18.761  36.920  1.00  0.00           H  
ATOM   2726  H2  WAT   509      62.882  19.080  35.566  1.00  0.00           H  
ATOM   2727  O   WAT   510      12.878  18.374  39.641  1.00  0.00           O  
ATOM   2728  H1  WAT   510      12.272  17.700  39.334  1.00  0.00           H  
ATOM   2729  H2  WAT   510      12.446  19.201  39.424  1.00  0.00           H  
ATOM   2730  O   WAT   511      28.162  10.213  41.409  1.00  0.00           O  
ATOM   2731  H1  WAT   511      27.727  10.748  40.745  1.00  0.00           H  
ATOM   2732  H2  WAT   511      27.956   9.311  41.162  1.00  0.00           H  
ATOM   2733  O   WAT   512      14.653   8.086  12.929  1.00  0.00           O  
ATOM   2734  H1  WAT   512      15.381   7.553  13.247  1.00  0.00           H  
ATOM   2735  H2  WAT   512      14.926   8.989  13.094  1.00  0.00           H  
ATOM   2736  O   WAT   513      29.171  12.090  48.449  1.00  0.00           O  
ATOM   2737  H1  WAT   513      28.792  11.224  48.293  1.00  0.00           H  
ATOM   2738  H2  WAT   513      29.989  12.087  47.952  1.00  0.00           H  
ATOM   2739  O   WAT   514      17.624  50.478   7.767  1.00  0.00           O  
ATOM   2740  H1  WAT   514      17.702  49.860   8.493  1.00  0.00           H  
ATOM   2741  H2  WAT   514      17.217  49.972   7.064  1.00  0.00           H  
ATOM   2742  O   WAT   515      65.009  29.101   3.739  1.00  0.00           O  
ATOM   2743  H1  WAT   515      64.692  28.413   3.154  1.00  0.00           H  
ATOM   2744  H2  WAT   515      64.578  28.921   4.575  1.00  0.00           H  
ATOM   2745  O   WAT   516      59.363  57.012  46.007  1.00  0.00           O  
ATOM   2746  H1  WAT   516      58.817  56.986  45.222  1.00  0.00           H  
ATOM   2747  H2  WAT   516      60.157  57.470  45.732  1.00  0.00           H  
ATOM   2748  O   WAT   517      41.646  41.719  47.412  1.00  0.00           O  
ATOM   2749  H1  WAT   517      40.993  42.060  48.023  1.00  0.00           H  
ATOM   2750  H2  WAT   517      41.131  41.318  46.711  1.00  0.00           H  
ATOM   2751  O   WAT   518      17.793  32.024  16.044  1.00  0.00           O  
ATOM   2752  H1  WAT   518      18.334  32.567  16.617  1.00  0.00           H  
ATOM   2753  H2  WAT   518      18.298  31.953  15.234  1.00  0.00           H  
ATOM   2754  O   WAT   519      30.703  26.720  19.628  1.00  0.00           O  
ATOM   2755  H1  WAT   519      30.681  26.612  20.579  1.00  0.00           H  
ATOM   2756  H2  WAT   519      31.526  27.178  19.458  1.00  0.00           H  
ATOM   2757  O   WAT   520      64.156  40.622  26.122  1.00  0.00           O  
ATOM   2758  H1  WAT   520      63.449  40.271  26.663  1.00  0.00           H  
ATOM   2759  H2  WAT   520      64.096  40.132  25.302  1.00  0.00           H  
ATOM   2760  O   WAT   521      57.483  31.774  31.357  1.00  0.00           O  
ATOM   2761  H1  WAT   521      58.257  31.253  31.569  1.00  0.00           H  
ATOM   2762  H2  WAT   521      57.308  31.580  30.436  1.00  0.00           H  
ATOM   2763  O   WAT   522      26.001  22.146  36.055  1.00  0.00           O  
ATOM   2764  H1  WAT   522      25.145  22.468  36.337  1.00  0.00           H  
ATOM   2765  H2  WAT   522      25.806  21.349  35.561  1.00  0.00           H  
ATOM   2766  O   WAT   523      16.158  22.714  36.702  1.00  0.00           O  
ATOM   2767  H1  WAT   523      16.531  23.114  35.917  1.00  0.00           H  
ATOM   2768  H2  WAT   523      15.870  23.455  37.234  1.00  0.00           H  
ATOM   2769  O   WAT   524      57.280  37.736   9.184  1.00  0.00           O  
ATOM   2770  H1  WAT   524      57.868  38.472   9.013  1.00  0.00           H  
ATOM   2771  H2  WAT   524      57.774  36.965   8.908  1.00  0.00           H  
ATOM   2772  O   WAT   525       3.952  28.699  44.500  1.00  0.00           O  
ATOM   2773  H1  WAT   525       4.650  29.101  43.983  1.00  0.00           H  
ATOM   2774  H2  WAT   525       4.224  28.824  45.409  1.00  0.00           H  
ATOM   2775  O   WAT   526      27.398  25.685  20.545  1.00  0.00           O  
ATOM   2776  H1  WAT   526      26.496  25.978  20.414  1.00  0.00           H  
ATOM   2777  H2  WAT   526      27.751  26.283  21.203  1.00  0.00           H  
ATOM   2778  O   WAT   527      57.652  23.296   5.329  1.00  0.00           O  
ATOM   2779  H1  WAT   527      57.865  24.034   4.757  1.00  0.00           H  
ATOM   2780  H2  WAT   527      58.228  23.407   6.086  1.00  0.00           H  
ATOM   2781  O   WAT   528       2.837   2.300   4.877  1.00  0.00           O  
ATOM   2782  H1  WAT   528       3.527   1.927   4.329  1.00  0.00           H  
ATOM   2783  H2  WAT   528       2.222   1.579   5.011  1.00  0.00           H  
ATOM   2784  O   WAT   529      12.323   2.768   0.601  1.00  0.00           O  
ATOM   2785  H1  WAT   529      11.915   3.621   0.747  1.00  0.00           H  
ATOM   2786  H2  WAT   529      12.777   2.576   1.422  1.00  0.00           H  
ATOM   2787  O   WAT   530      28.962  40.071  17.366  1.00  0.00           O  
ATOM   2788  H1  WAT   530      28.294  39.451  17.072  1.00  0.00           H  
ATOM   2789  H2  WAT   530      29.461  40.277  16.576  1.00  0.00           H  
ATOM   2790  O   WAT   531      37.486  12.321  37.381  1.00  0.00           O  
ATOM   2791  H1  WAT   531      37.997  12.910  37.936  1.00  0.00           H  
ATOM   2792  H2  WAT   531      37.455  12.760  36.531  1.00  0.00           H  
ATOM   2793  O   WAT   532      25.732  27.015  28.949  1.00  0.00           O  
ATOM   2794  H1  WAT   532      25.521  27.428  29.787  1.00  0.00           H  
ATOM   2795  H2  WAT   532      25.349  27.597  28.292  1.00  0.00           H  
ATOM   2796  O   WAT   533      20.454   3.921   2.936  1.00  0.00           O  
ATOM   2797  H1  WAT   533      20.088   3.060   3.141  1.00  0.00           H  
ATOM   2798  H2  WAT   533      20.095   4.135   2.075  1.00  0.00           H  
ATOM   2799  O   WAT   534      34.742  26.079  30.592  1.00  0.00           O  
ATOM   2800  H1  WAT   534      34.183  26.843  30.736  1.00  0.00           H  
ATOM   2801  H2  WAT   534      34.257  25.542  29.966  1.00  0.00           H  
ATOM   2802  O   WAT   535      19.145   6.755   5.524  1.00  0.00           O  
ATOM   2803  H1  WAT   535      19.657   7.020   4.760  1.00  0.00           H  
ATOM   2804  H2  WAT   535      19.664   6.062   5.932  1.00  0.00           H  
ATOM   2805  O   WAT   536      24.065  14.603  26.572  1.00  0.00           O  
ATOM   2806  H1  WAT   536      23.188  14.831  26.264  1.00  0.00           H  
ATOM   2807  H2  WAT   536      23.919  13.923  27.230  1.00  0.00           H  
ATOM   2808  O   WAT   537       9.545  36.367  22.443  1.00  0.00           O  
ATOM   2809  H1  WAT   537       9.524  36.212  23.387  1.00  0.00           H  
ATOM   2810  H2  WAT   537       9.060  37.184  22.323  1.00  0.00           H  
ATOM   2811  O   WAT   538      47.378  32.604   7.284  1.00  0.00           O  
ATOM   2812  H1  WAT   538      46.435  32.670   7.138  1.00  0.00           H  
ATOM   2813  H2  WAT   538      47.581  33.335   7.868  1.00  0.00           H  
ATOM   2814  O   WAT   539      10.218   3.839   2.501  1.00  0.00           O  
ATOM   2815  H1  WAT   539      10.449   4.400   3.241  1.00  0.00           H  
ATOM   2816  H2  WAT   539       9.689   4.398   1.932  1.00  0.00           H  
ATOM   2817  O   WAT   540       2.187  19.778  41.926  1.00  0.00           O  
ATOM   2818  H1  WAT   540       1.731  19.176  42.515  1.00  0.00           H  
ATOM   2819  H2  WAT   540       2.353  20.555  42.460  1.00  0.00           H  
ATOM   2820  O   WAT   541       9.351  40.901  48.980  1.00  0.00           O  
ATOM   2821  H1  WAT   541       8.479  40.532  48.836  1.00  0.00           H  
ATOM   2822  H2  WAT   541       9.562  40.669  49.884  1.00  0.00           H  
ATOM   2823  O   WAT   542      51.637  46.219  13.068  1.00  0.00           O  
ATOM   2824  H1  WAT   542      51.457  47.151  12.946  1.00  0.00           H  
ATOM   2825  H2  WAT   542      51.176  45.990  13.876  1.00  0.00           H  
ATOM   2826  O   WAT   543      58.099  20.605  44.344  1.00  0.00           O  
ATOM   2827  H1  WAT   543      58.613  20.729  45.142  1.00  0.00           H  
ATOM   2828  H2  WAT   543      57.191  20.586  44.644  1.00  0.00           H  
ATOM   2829  O   WAT   544      39.366  59.914  43.631  1.00  0.00           O  
ATOM   2830  H1  WAT   544      40.296  59.881  43.404  1.00  0.00           H  
ATOM   2831  H2  WAT   544      39.314  60.563  44.333  1.00  0.00           H  
ATOM   2832  O   WAT   545      27.476  24.552  36.704  1.00  0.00           O  
ATOM   2833  H1  WAT   545      26.994  23.727  36.639  1.00  0.00           H  
ATOM   2834  H2  WAT   545      28.329  24.362  36.314  1.00  0.00           H  
ATOM   2835  O   WAT   546      14.439  57.765  34.763  1.00  0.00           O  
ATOM   2836  H1  WAT   546      14.273  57.764  35.705  1.00  0.00           H  
ATOM   2837  H2  WAT   546      13.640  58.128  34.379  1.00  0.00           H  
ATOM   2838  O   WAT   547      53.482  40.706  43.714  1.00  0.00           O  
ATOM   2839  H1  WAT   547      53.668  40.809  42.781  1.00  0.00           H  
ATOM   2840  H2  WAT   547      53.999  39.945  43.979  1.00  0.00           H  
ATOM   2841  O   WAT   548       0.423   7.774  45.386  1.00  0.00           O  
ATOM   2842  H1  WAT   548      -0.370   7.814  44.852  1.00  0.00           H  
ATOM   2843  H2  WAT   548       1.030   8.379  44.960  1.00  0.00           H  
ATOM   2844  O   WAT   549      17.430   2.069  53.458  1.00  0.00           O  
ATOM   2845  H1  WAT   549      16.510   2.328  53.511  1.00  0.00           H  
ATOM   2846  H2  WAT   549      17.901   2.761  53.921  1.00  0.00           H  
ATOM   2847  O   WAT   550      38.565  16.772  37.903  1.00  0.00           O  
ATOM   2848  H1  WAT   550      39.050  16.788  38.729  1.00  0.00           H  
ATOM   2849  H2  WAT   550      37.978  17.526  37.956  1.00  0.00           H  
ATOM   2850  O   WAT   551      33.679  50.124   5.415  1.00  0.00           O  
ATOM   2851  H1  WAT   551      34.024  49.336   4.994  1.00  0.00           H  
ATOM   2852  H2  WAT   551      33.801  49.968   6.351  1.00  0.00           H  
ATOM   2853  O   WAT   552      33.803  20.103  51.940  1.00  0.00           O  
ATOM   2854  H1  WAT   552      33.757  20.564  52.778  1.00  0.00           H  
ATOM   2855  H2  WAT   552      34.540  20.508  51.484  1.00  0.00           H  
ATOM   2856  O   WAT   553      41.758  51.121  29.970  1.00  0.00           O  
ATOM   2857  H1  WAT   553      41.784  51.523  30.838  1.00  0.00           H  
ATOM   2858  H2  WAT   553      41.071  50.457  30.033  1.00  0.00           H  
ATOM   2859  O   WAT   554      20.789  23.267  27.824  1.00  0.00           O  
ATOM   2860  H1  WAT   554      21.268  24.072  28.021  1.00  0.00           H  
ATOM   2861  H2  WAT   554      19.875  23.541  27.760  1.00  0.00           H  
ATOM   2862  O   WAT   555       9.240  51.096  41.738  1.00  0.00           O  
ATOM   2863  H1  WAT   555       9.532  51.320  40.854  1.00  0.00           H  
ATOM   2864  H2  WAT   555      10.028  50.774  42.175  1.00  0.00           H  
ATOM   2865  O   WAT   556      61.252  35.664  22.954  1.00  0.00           O  
ATOM   2866  H1  WAT   556      62.163  35.680  23.247  1.00  0.00           H  
ATOM   2867  H2  WAT   556      60.746  35.901  23.731  1.00  0.00           H  
ATOM   2868  O   WAT   557      61.505  37.592  21.034  1.00  0.00           O  
ATOM   2869  H1  WAT   557      62.040  38.281  21.428  1.00  0.00           H  
ATOM   2870  H2  WAT   557      61.397  36.945  21.731  1.00  0.00           H  
ATOM   2871  O   WAT   558      43.796  22.390  31.053  1.00  0.00           O  
ATOM   2872  H1  WAT   558      43.836  23.038  31.756  1.00  0.00           H  
ATOM   2873  H2  WAT   558      43.283  22.814  30.365  1.00  0.00           H  
ATOM   2874  O   WAT   559      14.846  46.236  18.073  1.00  0.00           O  
ATOM   2875  H1  WAT   559      14.119  46.356  17.463  1.00  0.00           H  
ATOM   2876  H2  WAT   559      15.630  46.297  17.527  1.00  0.00           H  
ATOM   2877  O   WAT   560      20.965  46.722  25.308  1.00  0.00           O  
ATOM   2878  H1  WAT   560      20.403  46.201  24.734  1.00  0.00           H  
ATOM   2879  H2  WAT   560      20.824  47.626  25.026  1.00  0.00           H  
ATOM   2880  O   WAT   561      53.398   6.340  13.545  1.00  0.00           O  
ATOM   2881  H1  WAT   561      52.506   6.280  13.886  1.00  0.00           H  
ATOM   2882  H2  WAT   561      53.863   6.878  14.186  1.00  0.00           H  
ATOM   2883  O   WAT   562      19.616  13.662  41.887  1.00  0.00           O  
ATOM   2884  H1  WAT   562      20.319  14.309  41.947  1.00  0.00           H  
ATOM   2885  H2  WAT   562      19.959  12.991  41.295  1.00  0.00           H  
ATOM   2886  O   WAT   563      44.212   3.884  45.206  1.00  0.00           O  
ATOM   2887  H1  WAT   563      45.160   3.976  45.111  1.00  0.00           H  
ATOM   2888  H2  WAT   563      43.848   4.377  44.470  1.00  0.00           H  
ATOM   2889  O   WAT   564      54.041   2.481  22.290  1.00  0.00           O  
ATOM   2890  H1  WAT   564      54.794   1.915  22.463  1.00  0.00           H  
ATOM   2891  H2  WAT   564      53.754   2.769  23.156  1.00  0.00           H  
ATOM   2892  O   WAT   565      59.988  40.071  23.215  1.00  0.00           O  
ATOM   2893  H1  WAT   565      59.992  40.413  22.321  1.00  0.00           H  
ATOM   2894  H2  WAT   565      59.542  40.745  23.727  1.00  0.00           H  
ATOM   2895  O   WAT   566      37.451  46.231  43.794  1.00  0.00           O  
ATOM   2896  H1  WAT   566      38.230  46.164  44.345  1.00  0.00           H  
ATOM   2897  H2  WAT   566      36.899  45.499  44.069  1.00  0.00           H  
ATOM   2898  O   WAT   567      57.069  45.808  53.105  1.00  0.00           O  
ATOM   2899  H1  WAT   567      57.355  46.577  52.612  1.00  0.00           H  
ATOM   2900  H2  WAT   567      57.033  46.106  54.014  1.00  0.00           H  
ATOM   2901  O   WAT   568      39.347  17.408  44.784  1.00  0.00           O  
ATOM   2902  H1  WAT   568      38.630  17.201  45.383  1.00  0.00           H  
ATOM   2903  H2  WAT   568      39.324  16.707  44.132  1.00  0.00           H  
ATOM   2904  O   WAT   569      56.233  57.254  26.673  1.00  0.00           O  
ATOM   2905  H1  WAT   569      55.380  57.025  26.305  1.00  0.00           H  
ATOM   2906  H2  WAT   569      56.028  57.802  27.431  1.00  0.00           H  
ATOM   2907  O   WAT   570      33.341  23.494  14.205  1.00  0.00           O  
ATOM   2908  H1  WAT   570      32.529  23.961  14.404  1.00  0.00           H  
ATOM   2909  H2  WAT   570      33.316  22.719  14.767  1.00  0.00           H  
ATOM   2910  O   WAT   571      64.367  20.210  33.939  1.00  0.00           O  
ATOM   2911  H1  WAT   571      64.403  20.522  33.035  1.00  0.00           H  
ATOM   2912  H2  WAT   571      63.480  20.419  34.229  1.00  0.00           H  
ATOM   2913  O   WAT   572       6.011  26.094  39.820  1.00  0.00           O  
ATOM   2914  H1  WAT   572       6.596  25.723  40.480  1.00  0.00           H  
ATOM   2915  H2  WAT   572       6.510  26.815  39.435  1.00  0.00           H  
ATOM   2916  O   WAT   573       9.606   9.391  14.022  1.00  0.00           O  
ATOM   2917  H1  WAT   573       9.059   8.759  14.490  1.00  0.00           H  
ATOM   2918  H2  WAT   573      10.281   8.858  13.602  1.00  0.00           H  
ATOM   2919  O   WAT   574      49.664  32.402  17.205  1.00  0.00           O  
ATOM   2920  H1  WAT   574      48.792  32.793  17.154  1.00  0.00           H  
ATOM   2921  H2  WAT   574      49.978  32.399  16.300  1.00  0.00           H  
ATOM   2922  O   WAT   575      35.534   2.188  18.841  1.00  0.00           O  
ATOM   2923  H1  WAT   575      34.732   2.164  19.363  1.00  0.00           H  
ATOM   2924  H2  WAT   575      35.276   2.619  18.026  1.00  0.00           H  
ATOM   2925  O   WAT   576      34.181  46.882   4.247  1.00  0.00           O  
ATOM   2926  H1  WAT   576      33.787  47.109   3.405  1.00  0.00           H  
ATOM   2927  H2  WAT   576      35.087  46.658   4.035  1.00  0.00           H  
ATOM   2928  O   WAT   577      10.757  14.988  36.469  1.00  0.00           O  
ATOM   2929  H1  WAT   577       9.976  14.449  36.342  1.00  0.00           H  
ATOM   2930  H2  WAT   577      11.487  14.405  36.261  1.00  0.00           H  
ATOM   2931  O   WAT   578      12.263  41.387  28.699  1.00  0.00           O  
ATOM   2932  H1  WAT   578      11.406  41.566  28.313  1.00  0.00           H  
ATOM   2933  H2  WAT   578      12.221  41.781  29.570  1.00  0.00           H  
ATOM   2934  O   WAT   579      25.289  15.253  24.150  1.00  0.00           O  
ATOM   2935  H1  WAT   579      25.029  15.185  25.069  1.00  0.00           H  
ATOM   2936  H2  WAT   579      25.186  16.181  23.941  1.00  0.00           H  
ATOM   2937  O   WAT   580      16.018  34.676  12.231  1.00  0.00           O  
ATOM   2938  H1  WAT   580      15.738  33.765  12.311  1.00  0.00           H  
ATOM   2939  H2  WAT   580      16.972  34.629  12.168  1.00  0.00           H  
ATOM   2940  O   WAT   581      38.934  34.171  23.350  1.00  0.00           O  
ATOM   2941  H1  WAT   581      38.981  35.127  23.358  1.00  0.00           H  
ATOM   2942  H2  WAT   581      39.424  33.901  24.127  1.00  0.00           H  
ATOM   2943  O   WAT   582       5.785  12.249  19.170  1.00  0.00           O  
ATOM   2944  H1  WAT   582       6.011  11.761  19.962  1.00  0.00           H  
ATOM   2945  H2  WAT   582       6.630  12.467  18.775  1.00  0.00           H  
ATOM   2946  O   WAT   583      51.305  21.705   6.764  1.00  0.00           O  
ATOM   2947  H1  WAT   583      51.989  21.563   6.110  1.00  0.00           H  
ATOM   2948  H2  WAT   583      51.514  21.089   7.467  1.00  0.00           H  
ATOM   2949  O   WAT   584      33.632  35.316  42.944  1.00  0.00           O  
ATOM   2950  H1  WAT   584      33.380  34.475  42.563  1.00  0.00           H  
ATOM   2951  H2  WAT   584      32.813  35.808  43.000  1.00  0.00           H  
ATOM   2952  O   WAT   585      34.112  38.835  17.597  1.00  0.00           O  
ATOM   2953  H1  WAT   585      34.971  38.416  17.546  1.00  0.00           H  
ATOM   2954  H2  WAT   585      34.232  39.553  18.219  1.00  0.00           H  
ATOM   2955  O   WAT   586      34.780   9.875  27.173  1.00  0.00           O  
ATOM   2956  H1  WAT   586      34.714   8.971  26.864  1.00  0.00           H  
ATOM   2957  H2  WAT   586      33.941  10.271  26.936  1.00  0.00           H  
ATOM   2958  O   WAT   587      48.420  56.399  20.687  1.00  0.00           O  
ATOM   2959  H1  WAT   587      49.145  56.757  21.200  1.00  0.00           H  
ATOM   2960  H2  WAT   587      47.647  56.861  21.010  1.00  0.00           H  
ATOM   2961  O   WAT   588       7.107  52.260  43.061  1.00  0.00           O  
ATOM   2962  H1  WAT   588       7.630  51.723  42.466  1.00  0.00           H  
ATOM   2963  H2  WAT   588       7.602  52.260  43.880  1.00  0.00           H  
ATOM   2964  O   WAT   589      36.510   1.943  39.329  1.00  0.00           O  
ATOM   2965  H1  WAT   589      36.869   2.827  39.256  1.00  0.00           H  
ATOM   2966  H2  WAT   589      36.096   1.923  40.192  1.00  0.00           H  
ATOM   2967  O   WAT   590      64.939   7.524  14.221  1.00  0.00           O  
ATOM   2968  H1  WAT   590      64.390   7.916  14.900  1.00  0.00           H  
ATOM   2969  H2  WAT   590      65.114   8.242  13.612  1.00  0.00           H  
ATOM   2970  O   WAT   591      20.668   7.018   8.630  1.00  0.00           O  
ATOM   2971  H1  WAT   591      20.895   7.908   8.902  1.00  0.00           H  
ATOM   2972  H2  WAT   591      20.175   6.661   9.369  1.00  0.00           H  
ATOM   2973  O   WAT   592      36.306  17.407  43.487  1.00  0.00           O  
ATOM   2974  H1  WAT   592      36.395  16.715  44.142  1.00  0.00           H  
ATOM   2975  H2  WAT   592      35.441  17.264  43.104  1.00  0.00           H  
ATOM   2976  O   WAT   593       6.958  38.191  42.782  1.00  0.00           O  
ATOM   2977  H1  WAT   593       6.274  37.948  43.407  1.00  0.00           H  
ATOM   2978  H2  WAT   593       7.243  39.059  43.065  1.00  0.00           H  
ATOM   2979  O   WAT   594      22.469  25.497  14.760  1.00  0.00           O  
ATOM   2980  H1  WAT   594      22.406  25.185  13.857  1.00  0.00           H  
ATOM   2981  H2  WAT   594      23.367  25.820  14.839  1.00  0.00           H  
ATOM   2982  O   WAT   595      64.597   9.590  23.791  1.00  0.00           O  
ATOM   2983  H1  WAT   595      64.711   8.680  23.516  1.00  0.00           H  
ATOM   2984  H2  WAT   595      64.422  10.065  22.979  1.00  0.00           H  
ATOM   2985  O   WAT   596      38.563  55.820  15.666  1.00  0.00           O  
ATOM   2986  H1  WAT   596      38.918  55.464  14.852  1.00  0.00           H  
ATOM   2987  H2  WAT   596      39.304  55.814  16.273  1.00  0.00           H  
ATOM   2988  O   WAT   597      10.646  60.207  19.196  1.00  0.00           O  
ATOM   2989  H1  WAT   597      11.470  59.796  19.456  1.00  0.00           H  
ATOM   2990  H2  WAT   597      10.740  60.358  18.255  1.00  0.00           H  
ATOM   2991  O   WAT   598       0.375  58.662  47.718  1.00  0.00           O  
ATOM   2992  H1  WAT   598       0.948  58.768  46.958  1.00  0.00           H  
ATOM   2993  H2  WAT   598       0.193  57.723  47.752  1.00  0.00           H  
ATOM   2994  O   WAT   599      59.760   4.037  49.043  1.00  0.00           O  
ATOM   2995  H1  WAT   599      59.506   3.888  49.954  1.00  0.00           H  
ATOM   2996  H2  WAT   599      58.938   4.239  48.596  1.00  0.00           H  
ATOM   2997  O   WAT   600       2.124   5.950  41.738  1.00  0.00           O  
ATOM   2998  H1  WAT   600       2.386   6.106  42.646  1.00  0.00           H  
ATOM   2999  H2  WAT   600       1.182   6.120  41.728  1.00  0.00           H  
ATOM   3000  O   WAT   601      44.960  25.876  32.348  1.00  0.00           O  
ATOM   3001  H1  WAT   601      44.750  25.034  32.753  1.00  0.00           H  
ATOM   3002  H2  WAT   601      45.221  26.435  33.081  1.00  0.00           H  
ATOM   3003  O   WAT   602      61.193   3.410  26.895  1.00  0.00           O  
ATOM   3004  H1  WAT   602      60.535   3.835  26.345  1.00  0.00           H  
ATOM   3005  H2  WAT   602      61.970   3.355  26.339  1.00  0.00           H  
ATOM   3006  O   WAT   603      51.379  10.199  41.695  1.00  0.00           O  
ATOM   3007  H1  WAT   603      51.051   9.581  41.041  1.00  0.00           H  
ATOM   3008  H2  WAT   603      50.744  10.916  41.687  1.00  0.00           H  
ATOM   3009  O   WAT   604       0.171  19.444  12.784  1.00  0.00           O  
ATOM   3010  H1  WAT   604      -0.196  18.645  13.162  1.00  0.00           H  
ATOM   3011  H2  WAT   604       0.377  19.208  11.879  1.00  0.00           H  
ATOM   3012  O   WAT   605       5.727  39.101   2.112  1.00  0.00           O  
ATOM   3013  H1  WAT   605       5.609  38.510   1.368  1.00  0.00           H  
ATOM   3014  H2  WAT   605       5.789  39.971   1.718  1.00  0.00           H  
ATOM   3015  O   WAT   606      -0.209   1.675  47.036  1.00  0.00           O  
ATOM   3016  H1  WAT   606      -0.234   1.727  46.081  1.00  0.00           H  
ATOM   3017  H2  WAT   606       0.609   1.216  47.230  1.00  0.00           H  
ATOM   3018  O   WAT   607       0.227  42.876   5.199  1.00  0.00           O  
ATOM   3019  H1  WAT   607       1.179  42.803   5.260  1.00  0.00           H  
ATOM   3020  H2  WAT   607      -0.087  42.661   6.077  1.00  0.00           H  
ATOM   3021  O   WAT   608      39.735  14.780  46.231  1.00  0.00           O  
ATOM   3022  H1  WAT   608      39.238  14.010  46.508  1.00  0.00           H  
ATOM   3023  H2  WAT   608      40.245  15.026  47.002  1.00  0.00           H  
ATOM   3024  O   WAT   609      10.231  27.126   9.619  1.00  0.00           O  
ATOM   3025  H1  WAT   609      10.064  27.059  10.559  1.00  0.00           H  
ATOM   3026  H2  WAT   609      10.165  26.227   9.299  1.00  0.00           H  
ATOM   3027  O   WAT   610       5.925  36.043   4.406  1.00  0.00           O  
ATOM   3028  H1  WAT   610       5.966  36.866   4.893  1.00  0.00           H  
ATOM   3029  H2  WAT   610       5.032  36.013   4.061  1.00  0.00           H  
ATOM   3030  O   WAT   611      56.684  30.310  15.002  1.00  0.00           O  
ATOM   3031  H1  WAT   611      56.054  29.634  14.753  1.00  0.00           H  
ATOM   3032  H2  WAT   611      56.179  31.123  14.990  1.00  0.00           H  
ATOM   3033  O   WAT   612      50.422  48.823  12.357  1.00  0.00           O  
ATOM   3034  H1  WAT   612      51.097  49.369  12.759  1.00  0.00           H  
ATOM   3035  H2  WAT   612      49.896  49.434  11.841  1.00  0.00           H  
ATOM   3036  O   WAT   613      38.012  60.120   4.816  1.00  0.00           O  
ATOM   3037  H1  WAT   613      38.625  59.744   4.184  1.00  0.00           H  
ATOM   3038  H2  WAT   613      38.535  60.252   5.607  1.00  0.00           H  
ATOM   3039  O   WAT   614      31.276  57.591  41.415  1.00  0.00           O  
ATOM   3040  H1  WAT   614      31.134  58.415  40.948  1.00  0.00           H  
ATOM   3041  H2  WAT   614      30.686  57.638  42.168  1.00  0.00           H  
ATOM   3042  O   WAT   615      21.774  27.368  22.542  1.00  0.00           O  
ATOM   3043  H1  WAT   615      21.469  26.590  23.010  1.00  0.00           H  
ATOM   3044  H2  WAT   615      21.104  27.525  21.877  1.00  0.00           H  
ATOM   3045  O   WAT   616      36.449  16.954  29.564  1.00  0.00           O  
ATOM   3046  H1  WAT   616      36.732  16.297  30.200  1.00  0.00           H  
ATOM   3047  H2  WAT   616      36.096  16.445  28.834  1.00  0.00           H  
ATOM   3048  O   WAT   617      54.395  36.208  54.733  1.00  0.00           O  
ATOM   3049  H1  WAT   617      54.717  35.841  53.910  1.00  0.00           H  
ATOM   3050  H2  WAT   617      53.920  35.488  55.147  1.00  0.00           H  
ATOM   3051  O   WAT   618      15.253  55.185   2.893  1.00  0.00           O  
ATOM   3052  H1  WAT   618      15.680  56.030   2.753  1.00  0.00           H  
ATOM   3053  H2  WAT   618      14.324  55.359   2.745  1.00  0.00           H  
ATOM   3054  O   WAT   619      20.863  31.666  35.968  1.00  0.00           O  
ATOM   3055  H1  WAT   619      21.528  32.341  35.831  1.00  0.00           H  
ATOM   3056  H2  WAT   619      20.352  31.980  36.714  1.00  0.00           H  
ATOM   3057  O   WAT   620      25.342  55.673  25.456  1.00  0.00           O  
ATOM   3058  H1  WAT   620      25.627  54.774  25.293  1.00  0.00           H  
ATOM   3059  H2  WAT   620      24.429  55.590  25.729  1.00  0.00           H  
ATOM   3060  O   WAT   621      15.080  19.524  13.049  1.00  0.00           O  
ATOM   3061  H1  WAT   621      15.847  20.033  13.311  1.00  0.00           H  
ATOM   3062  H2  WAT   621      14.396  19.788  13.664  1.00  0.00           H  
ATOM   3063  O   WAT   622       2.444  48.412  46.087  1.00  0.00           O  
ATOM   3064  H1  WAT   622       2.720  47.552  46.403  1.00  0.00           H  
ATOM   3065  H2  WAT   622       1.655  48.237  45.574  1.00  0.00           H  
ATOM   3066  O   WAT   623      61.143  40.903  44.073  1.00  0.00           O  
ATOM   3067  H1  WAT   623      60.931  40.293  44.780  1.00  0.00           H  
ATOM   3068  H2  WAT   623      61.311  41.734  44.516  1.00  0.00           H  
ATOM   3069  O   WAT   624      61.833  52.980   1.131  1.00  0.00           O  
ATOM   3070  H1  WAT   624      62.380  52.249   0.842  1.00  0.00           H  
ATOM   3071  H2  WAT   624      62.050  53.090   2.057  1.00  0.00           H  
ATOM   3072  O   WAT   625      23.311  49.564   4.312  1.00  0.00           O  
ATOM   3073  H1  WAT   625      23.835  48.810   4.583  1.00  0.00           H  
ATOM   3074  H2  WAT   625      22.516  49.505   4.842  1.00  0.00           H  
ATOM   3075  O   WAT   626      62.310  58.845  28.010  1.00  0.00           O  
ATOM   3076  H1  WAT   626      61.807  59.402  28.604  1.00  0.00           H  
ATOM   3077  H2  WAT   626      63.090  58.605  28.510  1.00  0.00           H  
ATOM   3078  O   WAT   627      55.683   1.825  32.537  1.00  0.00           O  
ATOM   3079  H1  WAT   627      56.208   2.570  32.245  1.00  0.00           H  
ATOM   3080  H2  WAT   627      56.327   1.170  32.808  1.00  0.00           H  
ATOM   3081  O   WAT   628      42.179  40.165  24.875  1.00  0.00           O  
ATOM   3082  H1  WAT   628      42.693  40.487  25.616  1.00  0.00           H  
ATOM   3083  H2  WAT   628      42.570  39.317  24.664  1.00  0.00           H  
ATOM   3084  O   WAT   629      63.267  56.525  17.101  1.00  0.00           O  
ATOM   3085  H1  WAT   629      62.933  56.595  17.995  1.00  0.00           H  
ATOM   3086  H2  WAT   629      63.262  57.425  16.773  1.00  0.00           H  
ATOM   3087  O   WAT   630      14.831  37.364   8.469  1.00  0.00           O  
ATOM   3088  H1  WAT   630      14.626  36.602   9.011  1.00  0.00           H  
ATOM   3089  H2  WAT   630      14.058  37.924   8.540  1.00  0.00           H  
ATOM   3090  O   WAT   631      40.846  54.186  34.717  1.00  0.00           O  
ATOM   3091  H1  WAT   631      41.428  53.581  34.257  1.00  0.00           H  
ATOM   3092  H2  WAT   631      40.070  54.243  34.159  1.00  0.00           H  
ATOM   3093  O   WAT   632      60.158  51.153  25.633  1.00  0.00           O  
ATOM   3094  H1  WAT   632      61.063  51.239  25.932  1.00  0.00           H  
ATOM   3095  H2  WAT   632      60.111  50.272  25.261  1.00  0.00           H  
ATOM   3096  O   WAT   633      31.288  20.946  51.159  1.00  0.00           O  
ATOM   3097  H1  WAT   633      30.888  21.183  51.996  1.00  0.00           H  
ATOM   3098  H2  WAT   633      32.086  20.475  51.400  1.00  0.00           H  
ATOM   3099  O   WAT   634       1.121  44.163  44.681  1.00  0.00           O  
ATOM   3100  H1  WAT   634       1.785  43.535  44.967  1.00  0.00           H  
ATOM   3101  H2  WAT   634       1.244  44.225  43.734  1.00  0.00           H  
ATOM   3102  O   WAT   635      37.607  49.642  44.640  1.00  0.00           O  
ATOM   3103  H1  WAT   635      37.035  49.288  43.959  1.00  0.00           H  
ATOM   3104  H2  WAT   635      37.761  48.905  45.231  1.00  0.00           H  
ATOM   3105  O   WAT   636      43.487   5.702   0.452  1.00  0.00           O  
ATOM   3106  H1  WAT   636      43.991   6.442   0.114  1.00  0.00           H  
ATOM   3107  H2  WAT   636      43.893   5.501   1.296  1.00  0.00           H  
ATOM   3108  O   WAT   637       0.421   3.665  31.696  1.00  0.00           O  
ATOM   3109  H1  WAT   637       0.386   4.362  31.040  1.00  0.00           H  
ATOM   3110  H2  WAT   637       1.165   3.897  32.252  1.00  0.00           H  
ATOM   3111  O   WAT   638      22.474  48.316  31.598  1.00  0.00           O  
ATOM   3112  H1  WAT   638      21.631  47.937  31.850  1.00  0.00           H  
ATOM   3113  H2  WAT   638      22.932  47.605  31.150  1.00  0.00           H  
ATOM   3114  O   WAT   639      28.008  56.015   9.093  1.00  0.00           O  
ATOM   3115  H1  WAT   639      28.520  56.665   8.611  1.00  0.00           H  
ATOM   3116  H2  WAT   639      28.617  55.293   9.244  1.00  0.00           H  
ATOM   3117  O   WAT   640       8.180  31.584  10.712  1.00  0.00           O  
ATOM   3118  H1  WAT   640       9.026  32.013  10.845  1.00  0.00           H  
ATOM   3119  H2  WAT   640       8.070  31.029  11.484  1.00  0.00           H  
ATOM   3120  O   WAT   641      57.669  40.426  54.923  1.00  0.00           O  
ATOM   3121  H1  WAT   641      57.474  39.522  55.167  1.00  0.00           H  
ATOM   3122  H2  WAT   641      57.781  40.399  53.973  1.00  0.00           H  
ATOM   3123  O   WAT   642      21.154   3.994  14.644  1.00  0.00           O  
ATOM   3124  H1  WAT   642      20.583   3.956  13.877  1.00  0.00           H  
ATOM   3125  H2  WAT   642      20.910   3.228  15.163  1.00  0.00           H  
ATOM   3126  O   WAT   643      45.256   5.622  27.886  1.00  0.00           O  
ATOM   3127  H1  WAT   643      44.908   6.509  27.795  1.00  0.00           H  
ATOM   3128  H2  WAT   643      44.491   5.054  27.790  1.00  0.00           H  
ATOM   3129  O   WAT   644      54.232   0.973  38.858  1.00  0.00           O  
ATOM   3130  H1  WAT   644      53.932   0.618  39.695  1.00  0.00           H  
ATOM   3131  H2  WAT   644      55.037   1.444  39.072  1.00  0.00           H  
ATOM   3132  O   WAT   645      20.767  46.394  53.231  1.00  0.00           O  
ATOM   3133  H1  WAT   645      20.078  46.384  53.895  1.00  0.00           H  
ATOM   3134  H2  WAT   645      21.362  47.089  53.514  1.00  0.00           H  
ATOM   3135  O   WAT   646      55.291  39.557  39.313  1.00  0.00           O  
ATOM   3136  H1  WAT   646      55.170  39.567  38.363  1.00  0.00           H  
ATOM   3137  H2  WAT   646      55.105  38.654  39.569  1.00  0.00           H  
ATOM   3138  O   WAT   647      10.249  12.742  30.211  1.00  0.00           O  
ATOM   3139  H1  WAT   647      10.528  12.157  29.507  1.00  0.00           H  
ATOM   3140  H2  WAT   647      10.848  13.487  30.156  1.00  0.00           H  
ATOM   3141  O   WAT   648      38.869  59.849  31.060  1.00  0.00           O  
ATOM   3142  H1  WAT   648      39.614  59.452  30.610  1.00  0.00           H  
ATOM   3143  H2  WAT   648      38.534  59.156  31.628  1.00  0.00           H  
ATOM   3144  O   WAT   649      59.205  48.781  42.961  1.00  0.00           O  
ATOM   3145  H1  WAT   649      58.365  48.430  42.667  1.00  0.00           H  
ATOM   3146  H2  WAT   649      59.090  48.921  43.901  1.00  0.00           H  
ATOM   3147  O   WAT   650      47.227  60.015   6.388  1.00  0.00           O  
ATOM   3148  H1  WAT   650      47.619  60.794   5.992  1.00  0.00           H  
ATOM   3149  H2  WAT   650      46.668  60.357   7.086  1.00  0.00           H  
ATOM   3150  O   WAT   651      39.071   3.798  27.546  1.00  0.00           O  
ATOM   3151  H1  WAT   651      38.119   3.716  27.496  1.00  0.00           H  
ATOM   3152  H2  WAT   651      39.278   4.541  26.979  1.00  0.00           H  
ATOM   3153  O   WAT   652      11.506  49.563  14.468  1.00  0.00           O  
ATOM   3154  H1  WAT   652      10.890  49.275  15.141  1.00  0.00           H  
ATOM   3155  H2  WAT   652      11.158  49.202  13.653  1.00  0.00           H  
ATOM   3156  O   WAT   653      17.503  43.518  31.900  1.00  0.00           O  
ATOM   3157  H1  WAT   653      17.238  44.076  31.170  1.00  0.00           H  
ATOM   3158  H2  WAT   653      18.005  42.812  31.492  1.00  0.00           H  
ATOM   3159  O   WAT   654      54.132  39.452  50.688  1.00  0.00           O  
ATOM   3160  H1  WAT   654      53.729  38.782  50.136  1.00  0.00           H  
ATOM   3161  H2  WAT   654      54.168  40.231  50.133  1.00  0.00           H  
ATOM   3162  O   WAT   655      25.712  51.633  47.692  1.00  0.00           O  
ATOM   3163  H1  WAT   655      26.369  51.734  48.381  1.00  0.00           H  
ATOM   3164  H2  WAT   655      26.087  50.984  47.097  1.00  0.00           H  
ATOM   3165  O   WAT   656      51.503  24.663  17.132  1.00  0.00           O  
ATOM   3166  H1  WAT   656      52.312  24.169  17.002  1.00  0.00           H  
ATOM   3167  H2  WAT   656      51.794  25.522  17.439  1.00  0.00           H  
ATOM   3168  O   WAT   657      40.392  42.035  36.100  1.00  0.00           O  
ATOM   3169  H1  WAT   657      39.995  41.887  36.959  1.00  0.00           H  
ATOM   3170  H2  WAT   657      40.340  42.982  35.972  1.00  0.00           H  
ATOM   3171  O   WAT   658      48.378  31.355  37.050  1.00  0.00           O  
ATOM   3172  H1  WAT   658      48.492  30.414  37.186  1.00  0.00           H  
ATOM   3173  H2  WAT   658      48.971  31.762  37.681  1.00  0.00           H  
ATOM   3174  O   WAT   659      12.347  52.905  17.548  1.00  0.00           O  
ATOM   3175  H1  WAT   659      11.778  53.666  17.665  1.00  0.00           H  
ATOM   3176  H2  WAT   659      12.166  52.606  16.657  1.00  0.00           H  
ATOM   3177  O   WAT   660      18.494  42.984  45.722  1.00  0.00           O  
ATOM   3178  H1  WAT   660      19.444  42.884  45.772  1.00  0.00           H  
ATOM   3179  H2  WAT   660      18.292  43.674  46.354  1.00  0.00           H  
ATOM   3180  O   WAT   661      48.446  53.899  11.572  1.00  0.00           O  
ATOM   3181  H1  WAT   661      48.115  53.806  12.465  1.00  0.00           H  
ATOM   3182  H2  WAT   661      47.735  53.578  11.018  1.00  0.00           H  
ATOM   3183  O   WAT   662      59.670  25.485  35.826  1.00  0.00           O  
ATOM   3184  H1  WAT   662      58.875  24.952  35.840  1.00  0.00           H  
ATOM   3185  H2  WAT   662      60.080  25.327  36.677  1.00  0.00           H  
ATOM   3186  O   WAT   663      10.323  45.775  36.380  1.00  0.00           O  
ATOM   3187  H1  WAT   663      10.404  46.039  37.296  1.00  0.00           H  
ATOM   3188  H2  WAT   663      11.216  45.818  36.038  1.00  0.00           H  
ATOM   3189  O   WAT   664      64.776  36.084   9.097  1.00  0.00           O  
ATOM   3190  H1  WAT   664      64.556  36.618   9.860  1.00  0.00           H  
ATOM   3191  H2  WAT   664      63.941  35.955   8.647  1.00  0.00           H  
ATOM   3192  O   WAT   665       4.570  36.947  41.009  1.00  0.00           O  
ATOM   3193  H1  WAT   665       3.717  36.762  41.403  1.00  0.00           H  
ATOM   3194  H2  WAT   665       4.593  36.404  40.221  1.00  0.00           H  
ATOM   3195  O   WAT   666      47.013   8.307  24.145  1.00  0.00           O  
ATOM   3196  H1  WAT   666      47.249   8.484  23.234  1.00  0.00           H  
ATOM   3197  H2  WAT   666      47.433   9.009  24.642  1.00  0.00           H  
ATOM   3198  O   WAT   667      60.824  28.420  37.113  1.00  0.00           O  
ATOM   3199  H1  WAT   667      61.572  27.825  37.146  1.00  0.00           H  
ATOM   3200  H2  WAT   667      60.115  27.939  37.541  1.00  0.00           H  
ATOM   3201  O   WAT   668      35.328  19.543  30.483  1.00  0.00           O  
ATOM   3202  H1  WAT   668      35.658  18.675  30.249  1.00  0.00           H  
ATOM   3203  H2  WAT   668      36.106  20.028  30.759  1.00  0.00           H  
ATOM   3204  O   WAT   669      17.038   0.208  18.111  1.00  0.00           O  
ATOM   3205  H1  WAT   669      16.768   0.589  18.947  1.00  0.00           H  
ATOM   3206  H2  WAT   669      16.407  -0.494  17.952  1.00  0.00           H  
ATOM   3207  O   WAT   670      58.939  40.371  27.269  1.00  0.00           O  
ATOM   3208  H1  WAT   670      58.393  40.889  27.860  1.00  0.00           H  
ATOM   3209  H2  WAT   670      58.745  39.462  27.499  1.00  0.00           H  
ATOM   3210  O   WAT   671      54.185  31.493  12.896  1.00  0.00           O  
ATOM   3211  H1  WAT   671      53.419  31.195  13.387  1.00  0.00           H  
ATOM   3212  H2  WAT   671      54.623  32.107  13.486  1.00  0.00           H  
ATOM   3213  O   WAT   672      10.555  15.308  47.441  1.00  0.00           O  
ATOM   3214  H1  WAT   672      10.583  14.956  48.330  1.00  0.00           H  
ATOM   3215  H2  WAT   672      10.808  14.572  46.883  1.00  0.00           H  
ATOM   3216  O   WAT   673      24.920  19.688  30.945  1.00  0.00           O  
ATOM   3217  H1  WAT   673      25.439  19.874  30.162  1.00  0.00           H  
ATOM   3218  H2  WAT   673      24.726  20.550  31.314  1.00  0.00           H  
ATOM   3219  O   WAT   674      26.648  17.975   2.029  1.00  0.00           O  
ATOM   3220  H1  WAT   674      25.816  17.752   2.446  1.00  0.00           H  
ATOM   3221  H2  WAT   674      27.307  17.515   2.548  1.00  0.00           H  
ATOM   3222  O   WAT   675      27.484  38.775  43.201  1.00  0.00           O  
ATOM   3223  H1  WAT   675      27.598  38.261  42.401  1.00  0.00           H  
ATOM   3224  H2  WAT   675      27.543  39.685  42.911  1.00  0.00           H  
ATOM   3225  O   WAT   676      14.892  33.091  36.288  1.00  0.00           O  
ATOM   3226  H1  WAT   676      14.219  32.604  36.763  1.00  0.00           H  
ATOM   3227  H2  WAT   676      15.062  33.859  36.834  1.00  0.00           H  
ATOM   3228  O   WAT   677      28.116  41.719  51.160  1.00  0.00           O  
ATOM   3229  H1  WAT   677      28.689  41.676  50.394  1.00  0.00           H  
ATOM   3230  H2  WAT   677      28.706  41.912  51.889  1.00  0.00           H  
ATOM   3231  O   WAT   678      32.392  42.956  46.832  1.00  0.00           O  
ATOM   3232  H1  WAT   678      32.037  43.661  46.291  1.00  0.00           H  
ATOM   3233  H2  WAT   678      32.024  42.157  46.456  1.00  0.00           H  
ATOM   3234  O   WAT   679      60.383  40.001  38.028  1.00  0.00           O  
ATOM   3235  H1  WAT   679      59.866  39.200  37.942  1.00  0.00           H  
ATOM   3236  H2  WAT   679      60.150  40.345  38.890  1.00  0.00           H  
ATOM   3237  O   WAT   680      22.689  14.814  17.534  1.00  0.00           O  
ATOM   3238  H1  WAT   680      22.485  14.263  18.290  1.00  0.00           H  
ATOM   3239  H2  WAT   680      23.645  14.801  17.480  1.00  0.00           H  
ATOM   3240  O   WAT   681      27.337  28.034  54.255  1.00  0.00           O  
ATOM   3241  H1  WAT   681      28.189  28.275  54.619  1.00  0.00           H  
ATOM   3242  H2  WAT   681      27.413  27.098  54.070  1.00  0.00           H  
ATOM   3243  O   WAT   682      53.549   5.983  25.394  1.00  0.00           O  
ATOM   3244  H1  WAT   682      54.479   6.174  25.273  1.00  0.00           H  
ATOM   3245  H2  WAT   682      53.176   6.039  24.514  1.00  0.00           H  
ATOM   3246  O   WAT   683      26.187  52.224  19.503  1.00  0.00           O  
ATOM   3247  H1  WAT   683      26.266  51.589  20.215  1.00  0.00           H  
ATOM   3248  H2  WAT   683      25.452  52.781  19.759  1.00  0.00           H  
ATOM   3249  O   WAT   684       2.141  51.565  54.050  1.00  0.00           O  
ATOM   3250  H1  WAT   684       2.470  50.906  53.438  1.00  0.00           H  
ATOM   3251  H2  WAT   684       1.205  51.625  53.856  1.00  0.00           H  
ATOM   3252  O   WAT   685      52.074  25.525  47.012  1.00  0.00           O  
ATOM   3253  H1  WAT   685      52.835  25.051  47.347  1.00  0.00           H  
ATOM   3254  H2  WAT   685      52.193  25.528  46.062  1.00  0.00           H  
ATOM   3255  O   WAT   686      33.677  37.384  38.884  1.00  0.00           O  
ATOM   3256  H1  WAT   686      33.172  37.776  38.172  1.00  0.00           H  
ATOM   3257  H2  WAT   686      33.022  36.950  39.431  1.00  0.00           H  
ATOM   3258  O   WAT   687      63.665  37.706  34.779  1.00  0.00           O  
ATOM   3259  H1  WAT   687      63.476  38.214  33.991  1.00  0.00           H  
ATOM   3260  H2  WAT   687      63.698  36.798  34.477  1.00  0.00           H  
ATOM   3261  O   WAT   688      53.849   3.257  41.033  1.00  0.00           O  
ATOM   3262  H1  WAT   688      54.733   2.898  41.115  1.00  0.00           H  
ATOM   3263  H2  WAT   688      53.274   2.497  41.110  1.00  0.00           H  
ATOM   3264  O   WAT   689      50.456   5.946  27.771  1.00  0.00           O  
ATOM   3265  H1  WAT   689      50.381   5.685  26.853  1.00  0.00           H  
ATOM   3266  H2  WAT   689      50.948   5.235  28.181  1.00  0.00           H  
ATOM   3267  O   WAT   690      28.723   6.807   0.584  1.00  0.00           O  
ATOM   3268  H1  WAT   690      28.021   6.530   1.172  1.00  0.00           H  
ATOM   3269  H2  WAT   690      28.475   6.453  -0.269  1.00  0.00           H  
ATOM   3270  O   WAT   691      46.597  57.309  13.434  1.00  0.00           O  
ATOM   3271  H1  WAT   691      45.903  56.699  13.684  1.00  0.00           H  
ATOM   3272  H2  WAT   691      47.046  56.876  12.707  1.00  0.00           H  
ATOM   3273  O   WAT   692      39.448   2.636  18.887  1.00  0.00           O  
ATOM   3274  H1  WAT   692      39.958   2.996  18.161  1.00  0.00           H  
ATOM   3275  H2  WAT   692      38.739   2.151  18.464  1.00  0.00           H  
ATOM   3276  O   WAT   693      58.131  45.992  49.281  1.00  0.00           O  
ATOM   3277  H1  WAT   693      57.977  46.049  48.338  1.00  0.00           H  
ATOM   3278  H2  WAT   693      57.405  45.461  49.610  1.00  0.00           H  
ATOM   3279  O   WAT   694      23.802  11.314  12.047  1.00  0.00           O  
ATOM   3280  H1  WAT   694      24.066  10.660  11.400  1.00  0.00           H  
ATOM   3281  H2  WAT   694      23.352  10.812  12.726  1.00  0.00           H  
ATOM   3282  O   WAT   695      56.978  51.004  46.583  1.00  0.00           O  
ATOM   3283  H1  WAT   695      56.708  51.725  46.014  1.00  0.00           H  
ATOM   3284  H2  WAT   695      56.274  50.933  47.229  1.00  0.00           H  
ATOM   3285  O   WAT   696      47.051  36.538  41.845  1.00  0.00           O  
ATOM   3286  H1  WAT   696      46.729  37.435  41.750  1.00  0.00           H  
ATOM   3287  H2  WAT   696      47.693  36.438  41.141  1.00  0.00           H  
ATOM   3288  O   WAT   697      52.569  19.147  48.430  1.00  0.00           O  
ATOM   3289  H1  WAT   697      53.268  19.712  48.761  1.00  0.00           H  
ATOM   3290  H2  WAT   697      52.883  18.258  48.590  1.00  0.00           H  
ATOM   3291  O   WAT   698      40.610  27.848  43.917  1.00  0.00           O  
ATOM   3292  H1  WAT   698      39.893  28.389  43.587  1.00  0.00           H  
ATOM   3293  H2  WAT   698      40.716  28.122  44.829  1.00  0.00           H  
ATOM   3294  O   WAT   699       2.940  42.168  45.383  1.00  0.00           O  
ATOM   3295  H1  WAT   699       3.245  41.592  44.682  1.00  0.00           H  
ATOM   3296  H2  WAT   699       2.832  41.590  46.138  1.00  0.00           H  
ATOM   3297  O   WAT   700      33.571  10.873   1.056  1.00  0.00           O  
ATOM   3298  H1  WAT   700      34.084  11.275   0.356  1.00  0.00           H  
ATOM   3299  H2  WAT   700      33.172  10.104   0.650  1.00  0.00           H  
ATOM   3300  O   WAT   701       7.378  18.172  49.687  1.00  0.00           O  
ATOM   3301  H1  WAT   701       7.025  17.466  49.146  1.00  0.00           H  
ATOM   3302  H2  WAT   701       8.197  17.820  50.036  1.00  0.00           H  
ATOM   3303  O   WAT   702       0.787  14.383  49.488  1.00  0.00           O  
ATOM   3304  H1  WAT   702       0.042  14.107  48.954  1.00  0.00           H  
ATOM   3305  H2  WAT   702       0.528  15.235  49.838  1.00  0.00           H  
ATOM   3306  O   WAT   703      24.031  43.166  46.282  1.00  0.00           O  
ATOM   3307  H1  WAT   703      23.292  43.312  45.691  1.00  0.00           H  
ATOM   3308  H2  WAT   703      23.896  42.281  46.621  1.00  0.00           H  
ATOM   3309  O   WAT   704      16.204  17.157  54.236  1.00  0.00           O  
ATOM   3310  H1  WAT   704      16.877  16.479  54.294  1.00  0.00           H  
ATOM   3311  H2  WAT   704      16.511  17.741  53.542  1.00  0.00           H  
ATOM   3312  O   WAT   705      16.064  -0.072  10.036  1.00  0.00           O  
ATOM   3313  H1  WAT   705      16.093   0.477   9.253  1.00  0.00           H  
ATOM   3314  H2  WAT   705      15.240   0.163  10.463  1.00  0.00           H  
ATOM   3315  O   WAT   706       0.692  45.712   5.349  1.00  0.00           O  
ATOM   3316  H1  WAT   706       0.512  44.773   5.298  1.00  0.00           H  
ATOM   3317  H2  WAT   706       0.750  45.994   4.436  1.00  0.00           H  
ATOM   3318  O   WAT   707      15.951   0.415  23.370  1.00  0.00           O  
ATOM   3319  H1  WAT   707      16.553   0.197  24.081  1.00  0.00           H  
ATOM   3320  H2  WAT   707      16.331  -0.002  22.597  1.00  0.00           H  
ATOM   3321  O   WAT   708      49.615  31.479  27.980  1.00  0.00           O  
ATOM   3322  H1  WAT   708      50.391  31.887  28.362  1.00  0.00           H  
ATOM   3323  H2  WAT   708      49.328  30.846  28.638  1.00  0.00           H  
ATOM   3324  O   WAT   709      11.775  51.502  36.321  1.00  0.00           O  
ATOM   3325  H1  WAT   709      11.993  51.369  35.399  1.00  0.00           H  
ATOM   3326  H2  WAT   709      12.226  50.791  36.778  1.00  0.00           H  
ATOM   3327  O   WAT   710       7.235  48.410  37.641  1.00  0.00           O  
ATOM   3328  H1  WAT   710       7.969  48.848  38.071  1.00  0.00           H  
ATOM   3329  H2  WAT   710       7.057  48.946  36.868  1.00  0.00           H  
ATOM   3330  O   WAT   711      14.933   0.346  35.263  1.00  0.00           O  
ATOM   3331  H1  WAT   711      15.512   0.316  36.025  1.00  0.00           H  
ATOM   3332  H2  WAT   711      15.237  -0.367  34.702  1.00  0.00           H  
ATOM   3333  O   WAT   712       5.636  41.038   9.047  1.00  0.00           O  
ATOM   3334  H1  WAT   712       4.704  40.987   9.259  1.00  0.00           H  
ATOM   3335  H2  WAT   712       5.785  41.960   8.839  1.00  0.00           H  
ATOM   3336  O   WAT   713      10.260  31.584  20.204  1.00  0.00           O  
ATOM   3337  H1  WAT   713      10.573  31.818  19.331  1.00  0.00           H  
ATOM   3338  H2  WAT   713       9.906  32.400  20.558  1.00  0.00           H  
ATOM   3339  O   WAT   714      57.865  50.167  13.112  1.00  0.00           O  
ATOM   3340  H1  WAT   714      58.237  50.920  12.653  1.00  0.00           H  
ATOM   3341  H2  WAT   714      57.065  49.962  12.629  1.00  0.00           H  
ATOM   3342  O   WAT   715      53.295  40.218  26.842  1.00  0.00           O  
ATOM   3343  H1  WAT   715      53.646  39.706  27.571  1.00  0.00           H  
ATOM   3344  H2  WAT   715      53.599  41.110  27.008  1.00  0.00           H  
ATOM   3345  O   WAT   716      49.436  14.272  22.155  1.00  0.00           O  
ATOM   3346  H1  WAT   716      49.646  15.133  22.517  1.00  0.00           H  
ATOM   3347  H2  WAT   716      49.539  14.379  21.210  1.00  0.00           H  
ATOM   3348  O   WAT   717      34.592  51.952  25.420  1.00  0.00           O  
ATOM   3349  H1  WAT   717      33.655  52.134  25.349  1.00  0.00           H  
ATOM   3350  H2  WAT   717      35.008  52.811  25.351  1.00  0.00           H  
ATOM   3351  O   WAT   718      55.544  15.312  38.959  1.00  0.00           O  
ATOM   3352  H1  WAT   718      55.931  14.537  38.553  1.00  0.00           H  
ATOM   3353  H2  WAT   718      54.621  15.278  38.708  1.00  0.00           H  
ATOM   3354  O   WAT   719      61.753  38.852   6.670  1.00  0.00           O  
ATOM   3355  H1  WAT   719      61.578  39.008   7.598  1.00  0.00           H  
ATOM   3356  H2  WAT   719      62.514  39.398   6.475  1.00  0.00           H  
ATOM   3357  O   WAT   720      18.720   6.561   0.240  1.00  0.00           O  
ATOM   3358  H1  WAT   720      18.950   6.578  -0.689  1.00  0.00           H  
ATOM   3359  H2  WAT   720      19.417   7.059   0.668  1.00  0.00           H  
ATOM   3360  O   WAT   721      52.271  34.525  30.692  1.00  0.00           O  
ATOM   3361  H1  WAT   721      52.048  33.694  31.110  1.00  0.00           H  
ATOM   3362  H2  WAT   721      51.485  35.062  30.790  1.00  0.00           H  
ATOM   3363  O   WAT   722       0.823   5.151  51.228  1.00  0.00           O  
ATOM   3364  H1  WAT   722       1.256   5.692  50.568  1.00  0.00           H  
ATOM   3365  H2  WAT   722       0.783   4.279  50.835  1.00  0.00           H  
ATOM   3366  O   WAT   723      40.685  28.772  29.571  1.00  0.00           O  
ATOM   3367  H1  WAT   723      41.304  28.112  29.884  1.00  0.00           H  
ATOM   3368  H2  WAT   723      40.156  28.987  30.339  1.00  0.00           H  
ATOM   3369  O   WAT   724      26.691  52.073   5.191  1.00  0.00           O  
ATOM   3370  H1  WAT   724      25.850  51.782   4.838  1.00  0.00           H  
ATOM   3371  H2  WAT   724      26.525  52.965   5.497  1.00  0.00           H  
ATOM   3372  O   WAT   725      60.714  12.613  15.202  1.00  0.00           O  
ATOM   3373  H1  WAT   725      60.424  13.370  15.710  1.00  0.00           H  
ATOM   3374  H2  WAT   725      61.556  12.880  14.833  1.00  0.00           H  
ATOM   3375  O   WAT   726      23.098  17.515  20.146  1.00  0.00           O  
ATOM   3376  H1  WAT   726      23.988  17.203  19.983  1.00  0.00           H  
ATOM   3377  H2  WAT   726      23.188  18.126  20.877  1.00  0.00           H  
ATOM   3378  O   WAT   727      45.117   4.663  13.121  1.00  0.00           O  
ATOM   3379  H1  WAT   727      45.891   4.229  12.761  1.00  0.00           H  
ATOM   3380  H2  WAT   727      45.295   5.597  13.015  1.00  0.00           H  
ATOM   3381  O   WAT   728      35.092  10.182  45.918  1.00  0.00           O  
ATOM   3382  H1  WAT   728      35.254   9.724  46.742  1.00  0.00           H  
ATOM   3383  H2  WAT   728      34.516  10.908  46.157  1.00  0.00           H  
ATOM   3384  O   WAT   729      14.833  52.284  41.302  1.00  0.00           O  
ATOM   3385  H1  WAT   729      14.862  53.041  40.716  1.00  0.00           H  
ATOM   3386  H2  WAT   729      15.476  52.484  41.983  1.00  0.00           H  
ATOM   3387  O   WAT   730      64.127  59.692  15.830  1.00  0.00           O  
ATOM   3388  H1  WAT   730      63.494  59.967  15.167  1.00  0.00           H  
ATOM   3389  H2  WAT   730      64.980  59.834  15.421  1.00  0.00           H  
ATOM   3390  O   WAT   731      16.819   6.310  12.586  1.00  0.00           O  
ATOM   3391  H1  WAT   731      16.431   5.435  12.616  1.00  0.00           H  
ATOM   3392  H2  WAT   731      16.871   6.516  11.652  1.00  0.00           H  
ATOM   3393  O   WAT   732      22.763  13.079  43.264  1.00  0.00           O  
ATOM   3394  H1  WAT   732      23.401  12.377  43.132  1.00  0.00           H  
ATOM   3395  H2  WAT   732      22.381  12.896  44.123  1.00  0.00           H  
ATOM   3396  O   WAT   733      50.970  28.943  40.196  1.00  0.00           O  
ATOM   3397  H1  WAT   733      51.370  29.752  39.877  1.00  0.00           H  
ATOM   3398  H2  WAT   733      51.583  28.616  40.855  1.00  0.00           H  
ATOM   3399  O   WAT   734      60.546  47.054  15.036  1.00  0.00           O  
ATOM   3400  H1  WAT   734      60.072  46.225  14.971  1.00  0.00           H  
ATOM   3401  H2  WAT   734      60.372  47.361  15.926  1.00  0.00           H  
ATOM   3402  O   WAT   735      64.281  16.000  35.568  1.00  0.00           O  
ATOM   3403  H1  WAT   735      63.835  16.657  36.104  1.00  0.00           H  
ATOM   3404  H2  WAT   735      64.666  16.499  34.848  1.00  0.00           H  
ATOM   3405  O   WAT   736      27.734  13.643  44.719  1.00  0.00           O  
ATOM   3406  H1  WAT   736      27.407  13.837  45.597  1.00  0.00           H  
ATOM   3407  H2  WAT   736      27.530  12.717  44.587  1.00  0.00           H  
ATOM   3408  O   WAT   737      10.732   2.124  11.590  1.00  0.00           O  
ATOM   3409  H1  WAT   737      10.637   2.848  10.971  1.00  0.00           H  
ATOM   3410  H2  WAT   737       9.897   2.097  12.057  1.00  0.00           H  
ATOM   3411  O   WAT   738       9.599  53.725  50.514  1.00  0.00           O  
ATOM   3412  H1  WAT   738       9.269  54.186  51.285  1.00  0.00           H  
ATOM   3413  H2  WAT   738       9.116  52.899  50.503  1.00  0.00           H  
ATOM   3414  O   WAT   739      10.798   2.286  20.079  1.00  0.00           O  
ATOM   3415  H1  WAT   739      10.663   1.346  19.959  1.00  0.00           H  
ATOM   3416  H2  WAT   739      11.557   2.347  20.659  1.00  0.00           H  
ATOM   3417  O   WAT   740      24.635  60.021  37.076  1.00  0.00           O  
ATOM   3418  H1  WAT   740      25.086  60.827  37.327  1.00  0.00           H  
ATOM   3419  H2  WAT   740      24.247  59.700  37.890  1.00  0.00           H  
ATOM   3420  O   WAT   741      21.496  60.381   8.306  1.00  0.00           O  
ATOM   3421  H1  WAT   741      20.552  60.510   8.212  1.00  0.00           H  
ATOM   3422  H2  WAT   741      21.665  60.521   9.237  1.00  0.00           H  
ATOM   3423  O   WAT   742      25.655  49.338  51.121  1.00  0.00           O  
ATOM   3424  H1  WAT   742      24.795  49.676  50.875  1.00  0.00           H  
ATOM   3425  H2  WAT   742      25.997  48.945  50.318  1.00  0.00           H  
ATOM   3426  O   WAT   743      47.985  48.789  28.579  1.00  0.00           O  
ATOM   3427  H1  WAT   743      47.471  49.410  29.096  1.00  0.00           H  
ATOM   3428  H2  WAT   743      48.275  48.132  29.213  1.00  0.00           H  
ATOM   3429  O   WAT   744      54.002  58.654  24.376  1.00  0.00           O  
ATOM   3430  H1  WAT   744      53.158  58.659  24.828  1.00  0.00           H  
ATOM   3431  H2  WAT   744      53.978  57.866  23.834  1.00  0.00           H  
ATOM   3432  O   WAT   745      11.078  42.037   1.449  1.00  0.00           O  
ATOM   3433  H1  WAT   745      10.466  41.712   0.789  1.00  0.00           H  
ATOM   3434  H2  WAT   745      11.416  41.248   1.873  1.00  0.00           H  
ATOM   3435  O   WAT   746      57.340  11.874  12.191  1.00  0.00           O  
ATOM   3436  H1  WAT   746      57.512  12.600  11.592  1.00  0.00           H  
ATOM   3437  H2  WAT   746      56.508  11.507  11.892  1.00  0.00           H  
ATOM   3438  O   WAT   747      55.257  16.325  21.125  1.00  0.00           O  
ATOM   3439  H1  WAT   747      55.497  16.845  21.892  1.00  0.00           H  
ATOM   3440  H2  WAT   747      56.095  16.053  20.749  1.00  0.00           H  
ATOM   3441  O   WAT   748      52.505  51.667  16.695  1.00  0.00           O  
ATOM   3442  H1  WAT   748      52.155  51.030  17.319  1.00  0.00           H  
ATOM   3443  H2  WAT   748      51.751  51.920  16.163  1.00  0.00           H  
ATOM   3444  O   WAT   749      54.594  24.871  48.028  1.00  0.00           O  
ATOM   3445  H1  WAT   749      55.100  24.453  47.331  1.00  0.00           H  
ATOM   3446  H2  WAT   749      55.173  24.849  48.790  1.00  0.00           H  
ATOM   3447  O   WAT   750      55.355  37.049  40.645  1.00  0.00           O  
ATOM   3448  H1  WAT   750      54.951  37.044  41.513  1.00  0.00           H  
ATOM   3449  H2  WAT   750      56.275  37.254  40.809  1.00  0.00           H  
ATOM   3450  O   WAT   751      47.017  44.421  54.406  1.00  0.00           O  
ATOM   3451  H1  WAT   751      47.576  44.571  53.643  1.00  0.00           H  
ATOM   3452  H2  WAT   751      46.423  43.722  54.133  1.00  0.00           H  
ATOM   3453  O   WAT   752      36.613   2.279   0.988  1.00  0.00           O  
ATOM   3454  H1  WAT   752      36.830   2.218   0.057  1.00  0.00           H  
ATOM   3455  H2  WAT   752      37.010   1.500   1.378  1.00  0.00           H  
ATOM   3456  O   WAT   753       3.684   7.167  53.867  1.00  0.00           O  
ATOM   3457  H1  WAT   753       3.911   6.423  54.424  1.00  0.00           H  
ATOM   3458  H2  WAT   753       2.799   7.409  54.141  1.00  0.00           H  
ATOM   3459  O   WAT   754      43.702   5.345  18.132  1.00  0.00           O  
ATOM   3460  H1  WAT   754      44.278   4.962  17.471  1.00  0.00           H  
ATOM   3461  H2  WAT   754      43.250   4.596  18.520  1.00  0.00           H  
ATOM   3462  O   WAT   755      40.374   8.044  35.978  1.00  0.00           O  
ATOM   3463  H1  WAT   755      40.520   8.831  36.502  1.00  0.00           H  
ATOM   3464  H2  WAT   755      41.089   7.456  36.223  1.00  0.00           H  
ATOM   3465  O   WAT   756      33.779  14.112  10.665  1.00  0.00           O  
ATOM   3466  H1  WAT   756      33.244  13.800   9.935  1.00  0.00           H  
ATOM   3467  H2  WAT   756      34.018  13.319  11.144  1.00  0.00           H  
ATOM   3468  O   WAT   757       7.873   3.566  49.325  1.00  0.00           O  
ATOM   3469  H1  WAT   757       7.091   3.275  49.793  1.00  0.00           H  
ATOM   3470  H2  WAT   757       8.442   2.797  49.306  1.00  0.00           H  
ATOM   3471  O   WAT   758       3.392  14.004  15.363  1.00  0.00           O  
ATOM   3472  H1  WAT   758       3.648  14.923  15.286  1.00  0.00           H  
ATOM   3473  H2  WAT   758       3.919  13.552  14.704  1.00  0.00           H  
ATOM   3474  O   WAT   759      38.186  16.004  19.063  1.00  0.00           O  
ATOM   3475  H1  WAT   759      38.429  16.922  19.185  1.00  0.00           H  
ATOM   3476  H2  WAT   759      38.563  15.767  18.216  1.00  0.00           H  
ATOM   3477  O   WAT   760      10.113   5.770  12.636  1.00  0.00           O  
ATOM   3478  H1  WAT   760       9.898   6.092  11.761  1.00  0.00           H  
ATOM   3479  H2  WAT   760      10.565   6.502  13.056  1.00  0.00           H  
ATOM   3480  O   WAT   761      22.557  28.891   4.482  1.00  0.00           O  
ATOM   3481  H1  WAT   761      21.759  28.573   4.058  1.00  0.00           H  
ATOM   3482  H2  WAT   761      22.761  29.707   4.025  1.00  0.00           H  
ATOM   3483  O   WAT   762      15.996  50.760   2.894  1.00  0.00           O  
ATOM   3484  H1  WAT   762      16.275  51.502   3.430  1.00  0.00           H  
ATOM   3485  H2  WAT   762      16.788  50.234   2.783  1.00  0.00           H  
ATOM   3486  O   WAT   763      65.304  47.009  46.777  1.00  0.00           O  
ATOM   3487  H1  WAT   763      65.257  47.651  47.485  1.00  0.00           H  
ATOM   3488  H2  WAT   763      64.641  46.356  47.001  1.00  0.00           H  
ATOM   3489  O   WAT   764      64.598  50.889  17.720  1.00  0.00           O  
ATOM   3490  H1  WAT   764      64.186  51.403  18.414  1.00  0.00           H  
ATOM   3491  H2  WAT   764      63.877  50.404  17.320  1.00  0.00           H  
ATOM   3492  O   WAT   765      62.223  26.114  48.296  1.00  0.00           O  
ATOM   3493  H1  WAT   765      62.013  25.355  48.841  1.00  0.00           H  
ATOM   3494  H2  WAT   765      62.623  25.741  47.510  1.00  0.00           H  
ATOM   3495  O   WAT   766      40.193  25.229  35.841  1.00  0.00           O  
ATOM   3496  H1  WAT   766      40.328  25.893  36.516  1.00  0.00           H  
ATOM   3497  H2  WAT   766      39.459  25.559  35.323  1.00  0.00           H  
ATOM   3498  O   WAT   767      12.369  39.811  18.264  1.00  0.00           O  
ATOM   3499  H1  WAT   767      12.671  39.880  19.170  1.00  0.00           H  
ATOM   3500  H2  WAT   767      12.119  40.704  18.027  1.00  0.00           H  
ATOM   3501  O   WAT   768      37.887  39.479  27.004  1.00  0.00           O  
ATOM   3502  H1  WAT   768      38.211  40.330  27.298  1.00  0.00           H  
ATOM   3503  H2  WAT   768      37.066  39.678  26.554  1.00  0.00           H  
ATOM   3504  O   WAT   769      20.970  12.702  32.837  1.00  0.00           O  
ATOM   3505  H1  WAT   769      21.235  13.294  33.542  1.00  0.00           H  
ATOM   3506  H2  WAT   769      20.193  12.258  33.178  1.00  0.00           H  
ATOM   3507  O   WAT   770      48.480  53.137   2.419  1.00  0.00           O  
ATOM   3508  H1  WAT   770      48.432  53.195   3.373  1.00  0.00           H  
ATOM   3509  H2  WAT   770      49.375  53.401   2.208  1.00  0.00           H  
ATOM   3510  O   WAT   771      58.069  13.281  37.493  1.00  0.00           O  
ATOM   3511  H1  WAT   771      57.862  13.046  38.398  1.00  0.00           H  
ATOM   3512  H2  WAT   771      58.485  12.499  37.131  1.00  0.00           H  
ATOM   3513  O   WAT   772      35.886  50.386  -0.342  1.00  0.00           O  
ATOM   3514  H1  WAT   772      35.912  51.154   0.229  1.00  0.00           H  
ATOM   3515  H2  WAT   772      36.285  49.688   0.176  1.00  0.00           H  
ATOM   3516  O   WAT   773      31.232   8.604  40.940  1.00  0.00           O  
ATOM   3517  H1  WAT   773      30.531   8.025  40.640  1.00  0.00           H  
ATOM   3518  H2  WAT   773      31.506   9.076  40.153  1.00  0.00           H  
ATOM   3519  O   WAT   774      22.743  57.197  22.844  1.00  0.00           O  
ATOM   3520  H1  WAT   774      22.791  58.137  23.018  1.00  0.00           H  
ATOM   3521  H2  WAT   774      21.920  56.920  23.248  1.00  0.00           H  
ATOM   3522  O   WAT   775       2.203   9.032  43.280  1.00  0.00           O  
ATOM   3523  H1  WAT   775       3.134   8.944  43.484  1.00  0.00           H  
ATOM   3524  H2  WAT   775       2.185   9.391  42.393  1.00  0.00           H  
ATOM   3525  O   WAT   776       9.526  29.701  26.838  1.00  0.00           O  
ATOM   3526  H1  WAT   776       9.236  29.488  27.725  1.00  0.00           H  
ATOM   3527  H2  WAT   776       9.601  28.854  26.400  1.00  0.00           H  
ATOM   3528  O   WAT   777      60.241  48.083  51.801  1.00  0.00           O  
ATOM   3529  H1  WAT   777      60.365  48.687  52.533  1.00  0.00           H  
ATOM   3530  H2  WAT   777      59.299  48.098  51.635  1.00  0.00           H  
ATOM   3531  O   WAT   778      62.652  60.493  41.038  1.00  0.00           O  
ATOM   3532  H1  WAT   778      62.953  60.991  40.278  1.00  0.00           H  
ATOM   3533  H2  WAT   778      62.624  59.586  40.735  1.00  0.00           H  
ATOM   3534  O   WAT   779       8.895   9.001  37.413  1.00  0.00           O  
ATOM   3535  H1  WAT   779       9.400   8.315  37.850  1.00  0.00           H  
ATOM   3536  H2  WAT   779       8.724   9.646  38.099  1.00  0.00           H  
ATOM   3537  O   WAT   780      49.738  24.519  51.019  1.00  0.00           O  
ATOM   3538  H1  WAT   780      50.360  24.379  51.733  1.00  0.00           H  
ATOM   3539  H2  WAT   780      49.816  23.735  50.476  1.00  0.00           H  
ATOM   3540  O   WAT   781      35.226  15.013  50.147  1.00  0.00           O  
ATOM   3541  H1  WAT   781      35.685  15.821  50.377  1.00  0.00           H  
ATOM   3542  H2  WAT   781      34.576  14.902  50.841  1.00  0.00           H  
ATOM   3543  O   WAT   782      12.718  42.131  53.008  1.00  0.00           O  
ATOM   3544  H1  WAT   782      12.268  42.892  53.374  1.00  0.00           H  
ATOM   3545  H2  WAT   782      12.606  42.218  52.062  1.00  0.00           H  
ATOM   3546  O   WAT   783      62.088  39.086  47.477  1.00  0.00           O  
ATOM   3547  H1  WAT   783      61.801  38.664  48.287  1.00  0.00           H  
ATOM   3548  H2  WAT   783      61.284  39.432  47.089  1.00  0.00           H  
ATOM   3549  O   WAT   784      63.391  49.161  27.069  1.00  0.00           O  
ATOM   3550  H1  WAT   784      62.837  48.595  26.532  1.00  0.00           H  
ATOM   3551  H2  WAT   784      62.967  49.166  27.927  1.00  0.00           H  
ATOM   3552  O   WAT   785       7.042  29.116  46.977  1.00  0.00           O  
ATOM   3553  H1  WAT   785       6.327  28.496  47.117  1.00  0.00           H  
ATOM   3554  H2  WAT   785       6.666  29.792  46.413  1.00  0.00           H  
ATOM   3555  O   WAT   786      57.484  12.242   3.840  1.00  0.00           O  
ATOM   3556  H1  WAT   786      57.796  11.975   2.975  1.00  0.00           H  
ATOM   3557  H2  WAT   786      57.341  13.185   3.762  1.00  0.00           H  
ATOM   3558  O   WAT   787      35.140  52.705  51.105  1.00  0.00           O  
ATOM   3559  H1  WAT   787      35.669  53.405  51.487  1.00  0.00           H  
ATOM   3560  H2  WAT   787      34.483  52.510  51.772  1.00  0.00           H  
ATOM   3561  O   WAT   788      45.397  25.635  19.182  1.00  0.00           O  
ATOM   3562  H1  WAT   788      45.622  25.529  20.106  1.00  0.00           H  
ATOM   3563  H2  WAT   788      45.630  26.542  18.981  1.00  0.00           H  
ATOM   3564  O   WAT   789      52.126  31.508  29.646  1.00  0.00           O  
ATOM   3565  H1  WAT   789      52.995  31.848  29.435  1.00  0.00           H  
ATOM   3566  H2  WAT   789      52.211  30.559  29.551  1.00  0.00           H  
ATOM   3567  O   WAT   790      18.864   8.221  20.983  1.00  0.00           O  
ATOM   3568  H1  WAT   790      18.587   7.462  20.471  1.00  0.00           H  
ATOM   3569  H2  WAT   790      19.528   8.646  20.441  1.00  0.00           H  
ATOM   3570  O   WAT   791      25.019  38.306  48.396  1.00  0.00           O  
ATOM   3571  H1  WAT   791      25.403  39.072  48.823  1.00  0.00           H  
ATOM   3572  H2  WAT   791      24.388  37.969  49.032  1.00  0.00           H  
ATOM   3573  O   WAT   792      36.701   5.082   5.075  1.00  0.00           O  
ATOM   3574  H1  WAT   792      36.055   4.427   4.812  1.00  0.00           H  
ATOM   3575  H2  WAT   792      37.486   4.574   5.282  1.00  0.00           H  
ATOM   3576  O   WAT   793       6.935  10.838  21.261  1.00  0.00           O  
ATOM   3577  H1  WAT   793       6.791  11.167  22.149  1.00  0.00           H  
ATOM   3578  H2  WAT   793       6.387  10.055  21.204  1.00  0.00           H  
ATOM   3579  O   WAT   794      42.354  14.206  15.002  1.00  0.00           O  
ATOM   3580  H1  WAT   794      42.404  14.096  15.952  1.00  0.00           H  
ATOM   3581  H2  WAT   794      42.134  13.335  14.672  1.00  0.00           H  
ATOM   3582  O   WAT   795      18.951  58.101  10.433  1.00  0.00           O  
ATOM   3583  H1  WAT   795      19.843  57.939  10.126  1.00  0.00           H  
ATOM   3584  H2  WAT   795      18.874  59.055  10.452  1.00  0.00           H  
ATOM   3585  O   WAT   796      46.920   4.595  34.436  1.00  0.00           O  
ATOM   3586  H1  WAT   796      47.475   4.539  33.659  1.00  0.00           H  
ATOM   3587  H2  WAT   796      46.730   5.528  34.528  1.00  0.00           H  
ATOM   3588  O   WAT   797      50.900  54.407   1.254  1.00  0.00           O  
ATOM   3589  H1  WAT   797      51.127  54.383   0.325  1.00  0.00           H  
ATOM   3590  H2  WAT   797      50.576  55.296   1.399  1.00  0.00           H  
ATOM   3591  O   WAT   798      60.941  45.395  34.193  1.00  0.00           O  
ATOM   3592  H1  WAT   798      60.495  46.234  34.075  1.00  0.00           H  
ATOM   3593  H2  WAT   798      61.135  45.357  35.130  1.00  0.00           H  
ATOM   3594  O   WAT   799      28.578  36.478  33.371  1.00  0.00           O  
ATOM   3595  H1  WAT   799      28.186  35.608  33.295  1.00  0.00           H  
ATOM   3596  H2  WAT   799      28.041  37.033  32.806  1.00  0.00           H  
ATOM   3597  O   WAT   800      63.283  49.653  22.382  1.00  0.00           O  
ATOM   3598  H1  WAT   800      63.052  50.543  22.650  1.00  0.00           H  
ATOM   3599  H2  WAT   800      63.905  49.357  23.045  1.00  0.00           H  
ATOM   3600  O   WAT   801      13.927  53.961  44.330  1.00  0.00           O  
ATOM   3601  H1  WAT   801      13.411  53.188  44.102  1.00  0.00           H  
ATOM   3602  H2  WAT   801      13.717  54.599  43.648  1.00  0.00           H  
ATOM   3603  O   WAT   802      47.725  12.418  38.226  1.00  0.00           O  
ATOM   3604  H1  WAT   802      47.689  11.511  37.921  1.00  0.00           H  
ATOM   3605  H2  WAT   802      47.727  12.941  37.425  1.00  0.00           H  
ATOM   3606  O   WAT   803      53.549  23.330  40.039  1.00  0.00           O  
ATOM   3607  H1  WAT   803      54.314  23.628  39.546  1.00  0.00           H  
ATOM   3608  H2  WAT   803      53.911  22.766  40.723  1.00  0.00           H  
ATOM   3609  O   WAT   804      51.298  59.064  25.044  1.00  0.00           O  
ATOM   3610  H1  WAT   804      50.898  59.351  24.224  1.00  0.00           H  
ATOM   3611  H2  WAT   804      51.193  59.808  25.636  1.00  0.00           H  
ATOM   3612  O   WAT   805      47.356  21.350  38.159  1.00  0.00           O  
ATOM   3613  H1  WAT   805      47.519  21.499  39.090  1.00  0.00           H  
ATOM   3614  H2  WAT   805      46.427  21.125  38.111  1.00  0.00           H  
ATOM   3615  O   WAT   806      11.452   9.528   8.690  1.00  0.00           O  
ATOM   3616  H1  WAT   806      11.764   9.150   9.513  1.00  0.00           H  
ATOM   3617  H2  WAT   806      10.801   8.903   8.371  1.00  0.00           H  
ATOM   3618  O   WAT   807       5.519  22.392  24.221  1.00  0.00           O  
ATOM   3619  H1  WAT   807       5.299  21.745  23.550  1.00  0.00           H  
ATOM   3620  H2  WAT   807       6.060  23.036  23.764  1.00  0.00           H  
ATOM   3621  O   WAT   808       6.068  17.730  29.572  1.00  0.00           O  
ATOM   3622  H1  WAT   808       5.943  18.035  30.471  1.00  0.00           H  
ATOM   3623  H2  WAT   808       6.762  17.074  29.637  1.00  0.00           H  
ATOM   3624  O   WAT   809      59.196  52.361  14.164  1.00  0.00           O  
ATOM   3625  H1  WAT   809      59.049  52.764  13.308  1.00  0.00           H  
ATOM   3626  H2  WAT   809      59.032  53.065  14.791  1.00  0.00           H  
ATOM   3627  O   WAT   810      60.660  52.932  21.941  1.00  0.00           O  
ATOM   3628  H1  WAT   810      59.986  53.506  22.306  1.00  0.00           H  
ATOM   3629  H2  WAT   810      60.563  53.021  20.993  1.00  0.00           H  
ATOM   3630  O   WAT   811      22.423  25.677  31.730  1.00  0.00           O  
ATOM   3631  H1  WAT   811      23.213  26.127  31.433  1.00  0.00           H  
ATOM   3632  H2  WAT   811      22.528  25.609  32.679  1.00  0.00           H  
ATOM   3633  O   WAT   812      27.116  25.115  23.952  1.00  0.00           O  
ATOM   3634  H1  WAT   812      27.266  25.895  23.418  1.00  0.00           H  
ATOM   3635  H2  WAT   812      27.367  24.385  23.386  1.00  0.00           H  
ATOM   3636  O   WAT   813      38.216  10.120   9.880  1.00  0.00           O  
ATOM   3637  H1  WAT   813      38.374   9.710  10.730  1.00  0.00           H  
ATOM   3638  H2  WAT   813      37.420  10.637  10.007  1.00  0.00           H  
ATOM   3639  O   WAT   814      31.863  27.695   0.459  1.00  0.00           O  
ATOM   3640  H1  WAT   814      31.687  28.607   0.690  1.00  0.00           H  
ATOM   3641  H2  WAT   814      31.024  27.363   0.141  1.00  0.00           H  
ATOM   3642  O   WAT   815      36.044  20.066  21.030  1.00  0.00           O  
ATOM   3643  H1  WAT   815      36.873  20.528  21.154  1.00  0.00           H  
ATOM   3644  H2  WAT   815      35.734  19.887  21.918  1.00  0.00           H  
ATOM   3645  O   WAT   816      10.013   5.833  27.303  1.00  0.00           O  
ATOM   3646  H1  WAT   816       9.448   6.330  27.894  1.00  0.00           H  
ATOM   3647  H2  WAT   816       9.881   4.919  27.558  1.00  0.00           H  
ATOM   3648  O   WAT   817      62.720  11.838  27.624  1.00  0.00           O  
ATOM   3649  H1  WAT   817      61.832  12.090  27.368  1.00  0.00           H  
ATOM   3650  H2  WAT   817      63.257  12.046  26.859  1.00  0.00           H  
ATOM   3651  O   WAT   818      64.093  15.931  32.171  1.00  0.00           O  
ATOM   3652  H1  WAT   818      63.687  15.084  32.357  1.00  0.00           H  
ATOM   3653  H2  WAT   818      63.355  16.525  32.034  1.00  0.00           H  
ATOM   3654  O   WAT   819      38.576  32.321  54.833  1.00  0.00           O  
ATOM   3655  H1  WAT   819      39.209  32.404  54.120  1.00  0.00           H  
ATOM   3656  H2  WAT   819      38.843  32.984  55.469  1.00  0.00           H  
ATOM   3657  O   WAT   820      21.590   5.522   6.468  1.00  0.00           O  
ATOM   3658  H1  WAT   820      22.529   5.653   6.339  1.00  0.00           H  
ATOM   3659  H2  WAT   820      21.433   5.790   7.374  1.00  0.00           H  
ATOM   3660  O   WAT   821       2.150  23.997   3.986  1.00  0.00           O  
ATOM   3661  H1  WAT   821       1.240  24.289   3.941  1.00  0.00           H  
ATOM   3662  H2  WAT   821       2.639  24.776   4.251  1.00  0.00           H  
ATOM   3663  O   WAT   822      31.213  45.117  45.552  1.00  0.00           O  
ATOM   3664  H1  WAT   822      31.469  45.670  44.814  1.00  0.00           H  
ATOM   3665  H2  WAT   822      30.281  44.950  45.414  1.00  0.00           H  
ATOM   3666  O   WAT   823      52.384  30.319  49.157  1.00  0.00           O  
ATOM   3667  H1  WAT   823      52.298  29.694  48.437  1.00  0.00           H  
ATOM   3668  H2  WAT   823      51.724  30.988  48.974  1.00  0.00           H  
ATOM   3669  O   WAT   824       9.531  15.793  28.256  1.00  0.00           O  
ATOM   3670  H1  WAT   824       9.329  16.218  29.090  1.00  0.00           H  
ATOM   3671  H2  WAT   824       8.991  16.256  27.615  1.00  0.00           H  
ATOM   3672  O   WAT   825      12.950  18.722   1.160  1.00  0.00           O  
ATOM   3673  H1  WAT   825      13.479  19.269   0.580  1.00  0.00           H  
ATOM   3674  H2  WAT   825      13.451  17.911   1.248  1.00  0.00           H  
ATOM   3675  O   WAT   826      55.817  38.052  21.759  1.00  0.00           O  
ATOM   3676  H1  WAT   826      56.559  37.898  22.344  1.00  0.00           H  
ATOM   3677  H2  WAT   826      55.994  37.499  20.998  1.00  0.00           H  
ATOM   3678  O   WAT   827      59.244  41.993  24.947  1.00  0.00           O  
ATOM   3679  H1  WAT   827      58.939  41.196  25.379  1.00  0.00           H  
ATOM   3680  H2  WAT   827      58.501  42.594  24.999  1.00  0.00           H  
ATOM   3681  O   WAT   828       0.240  41.133  20.679  1.00  0.00           O  
ATOM   3682  H1  WAT   828       1.159  40.966  20.886  1.00  0.00           H  
ATOM   3683  H2  WAT   828       0.265  41.637  19.865  1.00  0.00           H  
ATOM   3684  O   WAT   829      17.080  55.285  11.002  1.00  0.00           O  
ATOM   3685  H1  WAT   829      16.777  55.421  11.900  1.00  0.00           H  
ATOM   3686  H2  WAT   829      17.623  54.498  11.049  1.00  0.00           H  
ATOM   3687  O   WAT   830      52.757  32.966  33.543  1.00  0.00           O  
ATOM   3688  H1  WAT   830      51.947  32.936  33.033  1.00  0.00           H  
ATOM   3689  H2  WAT   830      53.281  32.241  33.202  1.00  0.00           H  
ATOM   3690  O   WAT   831      58.969  23.164  26.618  1.00  0.00           O  
ATOM   3691  H1  WAT   831      59.760  23.252  26.086  1.00  0.00           H  
ATOM   3692  H2  WAT   831      58.250  23.316  26.004  1.00  0.00           H  
ATOM   3693  O   WAT   832      35.796  48.830  48.578  1.00  0.00           O  
ATOM   3694  H1  WAT   832      35.249  48.909  47.798  1.00  0.00           H  
ATOM   3695  H2  WAT   832      36.672  48.643  48.239  1.00  0.00           H  
ATOM   3696  O   WAT   833      18.061  53.937  14.928  1.00  0.00           O  
ATOM   3697  H1  WAT   833      17.792  53.045  15.145  1.00  0.00           H  
ATOM   3698  H2  WAT   833      17.364  54.266  14.360  1.00  0.00           H  
ATOM   3699  O   WAT   834       5.401  59.445  44.709  1.00  0.00           O  
ATOM   3700  H1  WAT   834       4.543  59.443  45.134  1.00  0.00           H  
ATOM   3701  H2  WAT   834       6.026  59.380  45.431  1.00  0.00           H  
ATOM   3702  O   WAT   835       0.995  19.113   9.933  1.00  0.00           O  
ATOM   3703  H1  WAT   835       0.938  19.333   9.003  1.00  0.00           H  
ATOM   3704  H2  WAT   835       1.834  19.477  10.214  1.00  0.00           H  
ATOM   3705  O   WAT   836      17.269  59.535  47.228  1.00  0.00           O  
ATOM   3706  H1  WAT   836      16.898  58.997  46.528  1.00  0.00           H  
ATOM   3707  H2  WAT   836      17.990  60.007  46.811  1.00  0.00           H  
ATOM   3708  O   WAT   837       3.540  20.236  10.444  1.00  0.00           O  
ATOM   3709  H1  WAT   837       4.004  20.750   9.783  1.00  0.00           H  
ATOM   3710  H2  WAT   837       3.454  20.829  11.191  1.00  0.00           H  
ATOM   3711  O   WAT   838      41.723   5.351  10.232  1.00  0.00           O  
ATOM   3712  H1  WAT   838      41.978   4.482  10.544  1.00  0.00           H  
ATOM   3713  H2  WAT   838      40.837   5.477  10.570  1.00  0.00           H  
ATOM   3714  O   WAT   839      51.156  14.088  39.561  1.00  0.00           O  
ATOM   3715  H1  WAT   839      50.807  13.268  39.210  1.00  0.00           H  
ATOM   3716  H2  WAT   839      51.423  13.871  40.454  1.00  0.00           H  
ATOM   3717  O   WAT   840      28.897   5.610  44.820  1.00  0.00           O  
ATOM   3718  H1  WAT   840      28.283   5.034  45.276  1.00  0.00           H  
ATOM   3719  H2  WAT   840      28.649   6.492  45.096  1.00  0.00           H  
ATOM   3720  O   WAT   841      40.162  59.577  15.622  1.00  0.00           O  
ATOM   3721  H1  WAT   841      40.782  58.898  15.355  1.00  0.00           H  
ATOM   3722  H2  WAT   841      39.302  59.166  15.528  1.00  0.00           H  
ATOM   3723  O   WAT   842      18.139  29.125  24.862  1.00  0.00           O  
ATOM   3724  H1  WAT   842      18.203  28.255  24.470  1.00  0.00           H  
ATOM   3725  H2  WAT   842      17.224  29.198  25.136  1.00  0.00           H  
ATOM   3726  O   WAT   843      29.235  40.972  48.704  1.00  0.00           O  
ATOM   3727  H1  WAT   843      28.471  41.195  48.171  1.00  0.00           H  
ATOM   3728  H2  WAT   843      29.782  41.756  48.678  1.00  0.00           H  
ATOM   3729  O   WAT   844      54.169  45.074  30.575  1.00  0.00           O  
ATOM   3730  H1  WAT   844      54.680  45.862  30.392  1.00  0.00           H  
ATOM   3731  H2  WAT   844      53.376  45.175  30.048  1.00  0.00           H  
ATOM   3732  O   WAT   845      53.507  30.000   7.465  1.00  0.00           O  
ATOM   3733  H1  WAT   845      52.729  29.531   7.764  1.00  0.00           H  
ATOM   3734  H2  WAT   845      53.207  30.898   7.325  1.00  0.00           H  
ATOM   3735  O   WAT   846      43.692  26.236  16.922  1.00  0.00           O  
ATOM   3736  H1  WAT   846      42.984  26.555  17.482  1.00  0.00           H  
ATOM   3737  H2  WAT   846      44.474  26.289  17.472  1.00  0.00           H  
ATOM   3738  O   WAT   847      27.781  57.034   0.904  1.00  0.00           O  
ATOM   3739  H1  WAT   847      28.197  57.082   1.764  1.00  0.00           H  
ATOM   3740  H2  WAT   847      27.625  57.948   0.662  1.00  0.00           H  
ATOM   3741  O   WAT   848      63.839  18.700  22.532  1.00  0.00           O  
ATOM   3742  H1  WAT   848      64.789  18.652  22.433  1.00  0.00           H  
ATOM   3743  H2  WAT   848      63.557  19.306  21.847  1.00  0.00           H  
ATOM   3744  O   WAT   849      15.266   0.383  47.954  1.00  0.00           O  
ATOM   3745  H1  WAT   849      15.895  -0.272  47.652  1.00  0.00           H  
ATOM   3746  H2  WAT   849      15.664   1.222  47.721  1.00  0.00           H  
ATOM   3747  O   WAT   850      36.592  55.784   0.594  1.00  0.00           O  
ATOM   3748  H1  WAT   850      36.550  55.875  -0.358  1.00  0.00           H  
ATOM   3749  H2  WAT   850      37.421  56.196   0.838  1.00  0.00           H  
ATOM   3750  O   WAT   851      40.979  17.423  22.295  1.00  0.00           O  
ATOM   3751  H1  WAT   851      41.410  18.162  21.867  1.00  0.00           H  
ATOM   3752  H2  WAT   851      41.054  17.610  23.231  1.00  0.00           H  
ATOM   3753  O   WAT   852      13.235   4.937  14.337  1.00  0.00           O  
ATOM   3754  H1  WAT   852      13.756   5.090  15.125  1.00  0.00           H  
ATOM   3755  H2  WAT   852      13.878   4.713  13.665  1.00  0.00           H  
ATOM   3756  O   WAT   853      61.353  45.701  51.507  1.00  0.00           O  
ATOM   3757  H1  WAT   853      62.224  46.047  51.700  1.00  0.00           H  
ATOM   3758  H2  WAT   853      60.758  46.423  51.709  1.00  0.00           H  
ATOM   3759  O   WAT   854       6.796  16.333  36.851  1.00  0.00           O  
ATOM   3760  H1  WAT   854       5.892  16.641  36.921  1.00  0.00           H  
ATOM   3761  H2  WAT   854       6.795  15.487  37.298  1.00  0.00           H  
ATOM   3762  O   WAT   855      12.825   7.878  36.710  1.00  0.00           O  
ATOM   3763  H1  WAT   855      12.068   7.404  37.055  1.00  0.00           H  
ATOM   3764  H2  WAT   855      13.544   7.248  36.757  1.00  0.00           H  
ATOM   3765  O   WAT   856      58.952  53.619  38.408  1.00  0.00           O  
ATOM   3766  H1  WAT   856      58.635  54.017  39.219  1.00  0.00           H  
ATOM   3767  H2  WAT   856      58.304  52.946  38.203  1.00  0.00           H  
ATOM   3768  O   WAT   857      63.904  45.962  33.599  1.00  0.00           O  
ATOM   3769  H1  WAT   857      64.441  45.340  34.090  1.00  0.00           H  
ATOM   3770  H2  WAT   857      63.008  45.642  33.705  1.00  0.00           H  
ATOM   3771  O   WAT   858      29.110  46.953  50.746  1.00  0.00           O  
ATOM   3772  H1  WAT   858      28.533  46.222  50.966  1.00  0.00           H  
ATOM   3773  H2  WAT   858      29.083  47.520  51.517  1.00  0.00           H  
ATOM   3774  O   WAT   859      30.582  39.889  41.946  1.00  0.00           O  
ATOM   3775  H1  WAT   859      30.301  40.127  41.063  1.00  0.00           H  
ATOM   3776  H2  WAT   859      31.538  39.887  41.901  1.00  0.00           H  
ATOM   3777  O   WAT   860      20.868  25.114  24.077  1.00  0.00           O  
ATOM   3778  H1  WAT   860      21.400  24.391  24.410  1.00  0.00           H  
ATOM   3779  H2  WAT   860      20.456  25.486  24.857  1.00  0.00           H  
ATOM   3780  O   WAT   861      54.025  60.196  36.571  1.00  0.00           O  
ATOM   3781  H1  WAT   861      53.201  59.753  36.371  1.00  0.00           H  
ATOM   3782  H2  WAT   861      53.880  60.598  37.428  1.00  0.00           H  
ATOM   3783  O   WAT   862      48.962  57.795  31.019  1.00  0.00           O  
ATOM   3784  H1  WAT   862      48.922  58.721  31.259  1.00  0.00           H  
ATOM   3785  H2  WAT   862      48.627  57.334  31.788  1.00  0.00           H  
ATOM   3786  O   WAT   863       3.519  32.630   1.715  1.00  0.00           O  
ATOM   3787  H1  WAT   863       2.715  33.086   1.467  1.00  0.00           H  
ATOM   3788  H2  WAT   863       3.229  31.938   2.310  1.00  0.00           H  
ATOM   3789  O   WAT   864      61.528  35.155  29.854  1.00  0.00           O  
ATOM   3790  H1  WAT   864      60.590  35.004  29.740  1.00  0.00           H  
ATOM   3791  H2  WAT   864      61.610  35.479  30.751  1.00  0.00           H  
ATOM   3792  O   WAT   865      12.340  39.651  25.768  1.00  0.00           O  
ATOM   3793  H1  WAT   865      12.925  40.277  26.196  1.00  0.00           H  
ATOM   3794  H2  WAT   865      12.572  38.805  26.152  1.00  0.00           H  
ATOM   3795  O   WAT   866      20.227  33.635  38.292  1.00  0.00           O  
ATOM   3796  H1  WAT   866      20.620  34.289  37.714  1.00  0.00           H  
ATOM   3797  H2  WAT   866      20.664  33.765  39.134  1.00  0.00           H  
ATOM   3798  O   WAT   867      47.430  25.243  25.417  1.00  0.00           O  
ATOM   3799  H1  WAT   867      48.358  25.162  25.641  1.00  0.00           H  
ATOM   3800  H2  WAT   867      47.371  24.915  24.519  1.00  0.00           H  
ATOM   3801  O   WAT   868      14.821  11.117  41.287  1.00  0.00           O  
ATOM   3802  H1  WAT   868      14.041  10.669  40.962  1.00  0.00           H  
ATOM   3803  H2  WAT   868      15.532  10.794  40.734  1.00  0.00           H  
ATOM   3804  O   WAT   869      21.520  49.120  22.132  1.00  0.00           O  
ATOM   3805  H1  WAT   869      22.370  48.702  22.269  1.00  0.00           H  
ATOM   3806  H2  WAT   869      21.249  49.403  23.005  1.00  0.00           H  
ATOM   3807  O   WAT   870       9.207  32.709  39.416  1.00  0.00           O  
ATOM   3808  H1  WAT   870       9.905  32.487  40.031  1.00  0.00           H  
ATOM   3809  H2  WAT   870       9.031  33.636  39.578  1.00  0.00           H  
ATOM   3810  O   WAT   871      42.128  26.829  47.219  1.00  0.00           O  
ATOM   3811  H1  WAT   871      42.610  26.606  46.423  1.00  0.00           H  
ATOM   3812  H2  WAT   871      42.807  27.062  47.852  1.00  0.00           H  
ATOM   3813  O   WAT   872       7.116  14.444  22.835  1.00  0.00           O  
ATOM   3814  H1  WAT   872       7.007  13.668  23.385  1.00  0.00           H  
ATOM   3815  H2  WAT   872       7.711  15.007  23.330  1.00  0.00           H  
ATOM   3816  O   WAT   873      18.300  24.322  27.918  1.00  0.00           O  
ATOM   3817  H1  WAT   873      18.753  25.164  27.867  1.00  0.00           H  
ATOM   3818  H2  WAT   873      17.443  24.534  28.288  1.00  0.00           H  
ATOM   3819  O   WAT   874      30.416  48.589  25.471  1.00  0.00           O  
ATOM   3820  H1  WAT   874      31.147  49.167  25.252  1.00  0.00           H  
ATOM   3821  H2  WAT   874      30.261  48.086  24.672  1.00  0.00           H  
ATOM   3822  O   WAT   875       4.833  47.573  12.604  1.00  0.00           O  
ATOM   3823  H1  WAT   875       5.195  48.419  12.867  1.00  0.00           H  
ATOM   3824  H2  WAT   875       4.110  47.422  13.213  1.00  0.00           H  
ATOM   3825  O   WAT   876      43.429  56.295  18.115  1.00  0.00           O  
ATOM   3826  H1  WAT   876      43.223  55.547  18.675  1.00  0.00           H  
ATOM   3827  H2  WAT   876      44.278  56.604  18.430  1.00  0.00           H  
ATOM   3828  O   WAT   877      17.261  42.877   8.543  1.00  0.00           O  
ATOM   3829  H1  WAT   877      17.288  43.053   9.483  1.00  0.00           H  
ATOM   3830  H2  WAT   877      18.179  42.883   8.272  1.00  0.00           H  
ATOM   3831  O   WAT   878       9.427  22.030  52.334  1.00  0.00           O  
ATOM   3832  H1  WAT   878       8.879  21.664  53.029  1.00  0.00           H  
ATOM   3833  H2  WAT   878       8.832  22.140  51.592  1.00  0.00           H  
ATOM   3834  O   WAT   879      18.548  36.474  10.584  1.00  0.00           O  
ATOM   3835  H1  WAT   879      18.527  36.959   9.759  1.00  0.00           H  
ATOM   3836  H2  WAT   879      17.765  36.763  11.051  1.00  0.00           H  
ATOM   3837  O   WAT   880      19.999  12.940  22.951  1.00  0.00           O  
ATOM   3838  H1  WAT   880      19.946  11.984  22.945  1.00  0.00           H  
ATOM   3839  H2  WAT   880      20.832  13.136  22.523  1.00  0.00           H  
ATOM   3840  O   WAT   881      62.829  43.394  37.836  1.00  0.00           O  
ATOM   3841  H1  WAT   881      63.319  42.996  37.116  1.00  0.00           H  
ATOM   3842  H2  WAT   881      62.016  43.699  37.433  1.00  0.00           H  
ATOM   3843  O   WAT   882      63.249  21.900   6.051  1.00  0.00           O  
ATOM   3844  H1  WAT   882      63.596  22.587   5.481  1.00  0.00           H  
ATOM   3845  H2  WAT   882      63.777  21.961   6.847  1.00  0.00           H  
ATOM   3846  O   WAT   883      57.872   9.434  14.458  1.00  0.00           O  
ATOM   3847  H1  WAT   883      58.120   8.523  14.304  1.00  0.00           H  
ATOM   3848  H2  WAT   883      58.328   9.673  15.265  1.00  0.00           H  
ATOM   3849  O   WAT   884      63.476  32.941  41.619  1.00  0.00           O  
ATOM   3850  H1  WAT   884      63.604  31.993  41.641  1.00  0.00           H  
ATOM   3851  H2  WAT   884      62.574  33.054  41.321  1.00  0.00           H  
ATOM   3852  O   WAT   885      34.944  59.116   3.303  1.00  0.00           O  
ATOM   3853  H1  WAT   885      35.542  59.621   2.754  1.00  0.00           H  
ATOM   3854  H2  WAT   885      35.081  58.208   3.035  1.00  0.00           H  
ATOM   3855  O   WAT   886      40.673  49.603  46.941  1.00  0.00           O  
ATOM   3856  H1  WAT   886      40.148  48.998  47.465  1.00  0.00           H  
ATOM   3857  H2  WAT   886      41.479  49.720  47.445  1.00  0.00           H  
ATOM   3858  O   WAT   887      38.709   5.945  36.056  1.00  0.00           O  
ATOM   3859  H1  WAT   887      39.229   6.743  35.955  1.00  0.00           H  
ATOM   3860  H2  WAT   887      39.351   5.265  36.258  1.00  0.00           H  
ATOM   3861  O   WAT   888      42.391  58.302  42.076  1.00  0.00           O  
ATOM   3862  H1  WAT   888      42.381  57.609  42.736  1.00  0.00           H  
ATOM   3863  H2  WAT   888      41.705  58.052  41.456  1.00  0.00           H  
ATOM   3864  O   WAT   889      53.610   7.272   8.012  1.00  0.00           O  
ATOM   3865  H1  WAT   889      54.408   7.521   8.479  1.00  0.00           H  
ATOM   3866  H2  WAT   889      53.057   6.869   8.682  1.00  0.00           H  
ATOM   3867  O   WAT   890      30.221  31.077  38.379  1.00  0.00           O  
ATOM   3868  H1  WAT   890      30.514  31.967  38.575  1.00  0.00           H  
ATOM   3869  H2  WAT   890      30.929  30.516  38.696  1.00  0.00           H  
ATOM   3870  O   WAT   891       1.503  14.985  25.196  1.00  0.00           O  
ATOM   3871  H1  WAT   891       1.252  15.083  26.115  1.00  0.00           H  
ATOM   3872  H2  WAT   891       1.913  15.819  24.970  1.00  0.00           H  
ATOM   3873  O   WAT   892      15.722   8.624  17.969  1.00  0.00           O  
ATOM   3874  H1  WAT   892      16.589   9.029  17.945  1.00  0.00           H  
ATOM   3875  H2  WAT   892      15.893   7.704  18.169  1.00  0.00           H  
ATOM   3876  O   WAT   893      56.518  32.100  41.069  1.00  0.00           O  
ATOM   3877  H1  WAT   893      56.717  32.879  41.589  1.00  0.00           H  
ATOM   3878  H2  WAT   893      57.111  31.429  41.408  1.00  0.00           H  
ATOM   3879  O   WAT   894      55.577   1.903  12.658  1.00  0.00           O  
ATOM   3880  H1  WAT   894      55.706   1.268  13.362  1.00  0.00           H  
ATOM   3881  H2  WAT   894      55.829   1.434  11.862  1.00  0.00           H  
ATOM   3882  O   WAT   895      18.089  23.892   1.718  1.00  0.00           O  
ATOM   3883  H1  WAT   895      17.696  24.317   0.956  1.00  0.00           H  
ATOM   3884  H2  WAT   895      17.347  23.687   2.287  1.00  0.00           H  
ATOM   3885  O   WAT   896      47.817  35.432  22.511  1.00  0.00           O  
ATOM   3886  H1  WAT   896      48.573  35.095  22.991  1.00  0.00           H  
ATOM   3887  H2  WAT   896      47.809  36.369  22.705  1.00  0.00           H  
ATOM   3888  O   WAT   897      58.861  14.080  20.277  1.00  0.00           O  
ATOM   3889  H1  WAT   897      59.305  13.450  20.844  1.00  0.00           H  
ATOM   3890  H2  WAT   897      58.370  13.541  19.657  1.00  0.00           H  
ATOM   3891  O   WAT   898      23.429  47.435  42.555  1.00  0.00           O  
ATOM   3892  H1  WAT   898      24.232  47.661  43.025  1.00  0.00           H  
ATOM   3893  H2  WAT   898      23.725  47.188  41.679  1.00  0.00           H  
ATOM   3894  O   WAT   899      52.587   7.137  35.103  1.00  0.00           O  
ATOM   3895  H1  WAT   899      52.715   6.857  34.197  1.00  0.00           H  
ATOM   3896  H2  WAT   899      52.435   6.324  35.585  1.00  0.00           H  
ATOM   3897  O   WAT   900      21.179  46.772  40.129  1.00  0.00           O  
ATOM   3898  H1  WAT   900      21.412  47.665  40.383  1.00  0.00           H  
ATOM   3899  H2  WAT   900      21.886  46.497  39.545  1.00  0.00           H  
ATOM   3900  O   WAT   901      18.385  15.022  46.459  1.00  0.00           O  
ATOM   3901  H1  WAT   901      17.713  15.583  46.072  1.00  0.00           H  
ATOM   3902  H2  WAT   901      19.162  15.170  45.920  1.00  0.00           H  
ATOM   3903  O   WAT   902      36.623  48.195  51.729  1.00  0.00           O  
ATOM   3904  H1  WAT   902      36.665  48.232  50.773  1.00  0.00           H  
ATOM   3905  H2  WAT   902      35.741  48.501  51.941  1.00  0.00           H  
ATOM   3906  O   WAT   903      12.011   3.125  41.067  1.00  0.00           O  
ATOM   3907  H1  WAT   903      11.109   2.859  41.246  1.00  0.00           H  
ATOM   3908  H2  WAT   903      12.311   3.521  41.886  1.00  0.00           H  
ATOM   3909  O   WAT   904       3.871  54.670  23.907  1.00  0.00           O  
ATOM   3910  H1  WAT   904       3.577  54.618  22.997  1.00  0.00           H  
ATOM   3911  H2  WAT   904       4.803  54.880  23.846  1.00  0.00           H  
ATOM   3912  O   WAT   905      26.263  13.834  37.512  1.00  0.00           O  
ATOM   3913  H1  WAT   905      26.659  13.789  36.641  1.00  0.00           H  
ATOM   3914  H2  WAT   905      25.882  14.711  37.556  1.00  0.00           H  
ATOM   3915  O   WAT   906      26.717  27.326  17.257  1.00  0.00           O  
ATOM   3916  H1  WAT   906      25.888  27.096  17.677  1.00  0.00           H  
ATOM   3917  H2  WAT   906      27.289  27.583  17.980  1.00  0.00           H  
ATOM   3918  O   WAT   907      54.285  19.461  24.618  1.00  0.00           O  
ATOM   3919  H1  WAT   907      53.605  19.072  24.069  1.00  0.00           H  
ATOM   3920  H2  WAT   907      54.213  18.999  25.453  1.00  0.00           H  
ATOM   3921  O   WAT   908      57.732  25.721  30.247  1.00  0.00           O  
ATOM   3922  H1  WAT   908      57.915  26.254  29.474  1.00  0.00           H  
ATOM   3923  H2  WAT   908      56.842  25.964  30.501  1.00  0.00           H  
ATOM   3924  O   WAT   909      35.610  52.465  31.849  1.00  0.00           O  
ATOM   3925  H1  WAT   909      35.996  53.056  31.203  1.00  0.00           H  
ATOM   3926  H2  WAT   909      35.261  51.739  31.331  1.00  0.00           H  
ATOM   3927  O   WAT   910      52.266  29.029  32.870  1.00  0.00           O  
ATOM   3928  H1  WAT   910      52.605  28.460  33.561  1.00  0.00           H  
ATOM   3929  H2  WAT   910      51.370  29.230  33.143  1.00  0.00           H  
ATOM   3930  O   WAT   911      46.447  28.767  35.397  1.00  0.00           O  
ATOM   3931  H1  WAT   911      46.488  29.457  36.059  1.00  0.00           H  
ATOM   3932  H2  WAT   911      46.395  29.236  34.564  1.00  0.00           H  
ATOM   3933  O   WAT   912      58.006  16.594  19.912  1.00  0.00           O  
ATOM   3934  H1  WAT   912      58.256  15.707  20.171  1.00  0.00           H  
ATOM   3935  H2  WAT   912      58.730  16.897  19.364  1.00  0.00           H  
ATOM   3936  O   WAT   913      18.793  21.479  35.907  1.00  0.00           O  
ATOM   3937  H1  WAT   913      18.600  20.581  35.637  1.00  0.00           H  
ATOM   3938  H2  WAT   913      17.942  21.845  36.147  1.00  0.00           H  
ATOM   3939  O   WAT   914       0.780  51.123  26.242  1.00  0.00           O  
ATOM   3940  H1  WAT   914       0.817  52.030  25.938  1.00  0.00           H  
ATOM   3941  H2  WAT   914       0.559  50.618  25.460  1.00  0.00           H  
ATOM   3942  O   WAT   915      50.222   8.127  11.727  1.00  0.00           O  
ATOM   3943  H1  WAT   915      50.987   8.047  12.298  1.00  0.00           H  
ATOM   3944  H2  WAT   915      49.562   8.557  12.270  1.00  0.00           H  
ATOM   3945  O   WAT   916      32.747  28.501  44.375  1.00  0.00           O  
ATOM   3946  H1  WAT   916      31.995  28.779  44.898  1.00  0.00           H  
ATOM   3947  H2  WAT   916      32.718  29.061  43.599  1.00  0.00           H  
ATOM   3948  O   WAT   917      27.761  29.866  21.230  1.00  0.00           O  
ATOM   3949  H1  WAT   917      26.974  30.214  20.811  1.00  0.00           H  
ATOM   3950  H2  WAT   917      28.201  30.636  21.590  1.00  0.00           H  
ATOM   3951  O   WAT   918      52.675  43.361  12.981  1.00  0.00           O  
ATOM   3952  H1  WAT   918      52.900  43.230  12.060  1.00  0.00           H  
ATOM   3953  H2  WAT   918      52.268  44.227  13.007  1.00  0.00           H  
ATOM   3954  O   WAT   919      56.917  34.128   6.595  1.00  0.00           O  
ATOM   3955  H1  WAT   919      56.949  34.432   7.502  1.00  0.00           H  
ATOM   3956  H2  WAT   919      56.028  34.332   6.305  1.00  0.00           H  
ATOM   3957  O   WAT   920       3.824  33.001  44.321  1.00  0.00           O  
ATOM   3958  H1  WAT   920       3.553  32.986  43.403  1.00  0.00           H  
ATOM   3959  H2  WAT   920       3.113  33.456  44.773  1.00  0.00           H  
ATOM   3960  O   WAT   921      19.861  26.699  10.980  1.00  0.00           O  
ATOM   3961  H1  WAT   921      19.620  26.968  11.867  1.00  0.00           H  
ATOM   3962  H2  WAT   921      20.797  26.504  11.035  1.00  0.00           H  
ATOM   3963  O   WAT   922      25.840  12.668   5.018  1.00  0.00           O  
ATOM   3964  H1  WAT   922      24.910  12.560   4.819  1.00  0.00           H  
ATOM   3965  H2  WAT   922      25.902  13.544   5.400  1.00  0.00           H  
ATOM   3966  O   WAT   923      65.147   5.997   8.897  1.00  0.00           O  
ATOM   3967  H1  WAT   923      64.352   6.473   9.134  1.00  0.00           H  
ATOM   3968  H2  WAT   923      65.069   5.854   7.954  1.00  0.00           H  
ATOM   3969  O   WAT   924       4.213  27.756  15.210  1.00  0.00           O  
ATOM   3970  H1  WAT   924       4.295  28.459  15.855  1.00  0.00           H  
ATOM   3971  H2  WAT   924       4.331  28.191  14.366  1.00  0.00           H  
ATOM   3972  O   WAT   925      59.124   6.851  41.771  1.00  0.00           O  
ATOM   3973  H1  WAT   925      58.328   7.124  41.314  1.00  0.00           H  
ATOM   3974  H2  WAT   925      59.263   5.947  41.490  1.00  0.00           H  
ATOM   3975  O   WAT   926       2.693  38.351  28.194  1.00  0.00           O  
ATOM   3976  H1  WAT   926       3.643  38.460  28.243  1.00  0.00           H  
ATOM   3977  H2  WAT   926       2.432  38.866  27.430  1.00  0.00           H  
ATOM   3978  O   WAT   927      19.047   4.508   8.283  1.00  0.00           O  
ATOM   3979  H1  WAT   927      19.031   5.460   8.183  1.00  0.00           H  
ATOM   3980  H2  WAT   927      18.726   4.175   7.445  1.00  0.00           H  
ATOM   3981  O   WAT   928      26.039  41.108  34.699  1.00  0.00           O  
ATOM   3982  H1  WAT   928      25.883  40.723  35.561  1.00  0.00           H  
ATOM   3983  H2  WAT   928      26.050  42.052  34.858  1.00  0.00           H  
ATOM   3984  O   WAT   929      25.841  34.238  38.119  1.00  0.00           O  
ATOM   3985  H1  WAT   929      26.145  34.110  37.221  1.00  0.00           H  
ATOM   3986  H2  WAT   929      25.743  35.187  38.206  1.00  0.00           H  
ATOM   3987  O   WAT   930       2.045  25.522  47.800  1.00  0.00           O  
ATOM   3988  H1  WAT   930       1.308  25.727  48.375  1.00  0.00           H  
ATOM   3989  H2  WAT   930       2.484  26.362  47.665  1.00  0.00           H  
ATOM   3990  O   WAT   931      12.590  42.189  48.466  1.00  0.00           O  
ATOM   3991  H1  WAT   931      11.907  41.572  48.205  1.00  0.00           H  
ATOM   3992  H2  WAT   931      13.017  42.436  47.646  1.00  0.00           H  
ATOM   3993  O   WAT   932      62.846  48.814  37.148  1.00  0.00           O  
ATOM   3994  H1  WAT   932      63.756  48.987  37.388  1.00  0.00           H  
ATOM   3995  H2  WAT   932      62.388  48.730  37.984  1.00  0.00           H  
ATOM   3996  O   WAT   933       4.361  33.749   6.204  1.00  0.00           O  
ATOM   3997  H1  WAT   933       5.232  34.135   6.305  1.00  0.00           H  
ATOM   3998  H2  WAT   933       3.977  33.794   7.079  1.00  0.00           H  
ATOM   3999  O   WAT   934      37.021  56.999  51.800  1.00  0.00           O  
ATOM   4000  H1  WAT   934      37.545  57.044  52.600  1.00  0.00           H  
ATOM   4001  H2  WAT   934      37.017  56.070  51.569  1.00  0.00           H  
ATOM   4002  O   WAT   935      41.309  49.602  14.014  1.00  0.00           O  
ATOM   4003  H1  WAT   935      40.433  49.987  14.047  1.00  0.00           H  
ATOM   4004  H2  WAT   935      41.844  50.261  13.572  1.00  0.00           H  
ATOM   4005  O   WAT   936       5.001  44.642  51.189  1.00  0.00           O  
ATOM   4006  H1  WAT   936       5.136  45.556  50.937  1.00  0.00           H  
ATOM   4007  H2  WAT   936       4.351  44.316  50.566  1.00  0.00           H  
ATOM   4008  O   WAT   937       2.218   2.470  12.120  1.00  0.00           O  
ATOM   4009  H1  WAT   937       1.733   1.704  11.813  1.00  0.00           H  
ATOM   4010  H2  WAT   937       2.390   2.978  11.326  1.00  0.00           H  
ATOM   4011  O   WAT   938      28.505  32.484  43.830  1.00  0.00           O  
ATOM   4012  H1  WAT   938      28.690  32.298  44.750  1.00  0.00           H  
ATOM   4013  H2  WAT   938      28.907  33.338  43.671  1.00  0.00           H  
ATOM   4014  O   WAT   939      63.101  47.023  53.757  1.00  0.00           O  
ATOM   4015  H1  WAT   939      63.441  46.558  54.522  1.00  0.00           H  
ATOM   4016  H2  WAT   939      62.782  47.856  54.105  1.00  0.00           H  
ATOM   4017  O   WAT   940      32.454  10.982  39.356  1.00  0.00           O  
ATOM   4018  H1  WAT   940      32.377  11.935  39.387  1.00  0.00           H  
ATOM   4019  H2  WAT   940      33.323  10.800  39.713  1.00  0.00           H  
ATOM   4020  O   WAT   941      46.607  21.894  46.524  1.00  0.00           O  
ATOM   4021  H1  WAT   941      47.017  21.732  47.373  1.00  0.00           H  
ATOM   4022  H2  WAT   941      46.416  22.832  46.525  1.00  0.00           H  
ATOM   4023  O   WAT   942       8.284  25.207  41.283  1.00  0.00           O  
ATOM   4024  H1  WAT   942       9.024  24.949  40.733  1.00  0.00           H  
ATOM   4025  H2  WAT   942       8.082  24.424  41.795  1.00  0.00           H  
ATOM   4026  O   WAT   943      51.006  43.038   2.112  1.00  0.00           O  
ATOM   4027  H1  WAT   943      50.923  42.557   1.289  1.00  0.00           H  
ATOM   4028  H2  WAT   943      51.034  43.959   1.850  1.00  0.00           H  
ATOM   4029  O   WAT   944       0.365   1.301  36.818  1.00  0.00           O  
ATOM   4030  H1  WAT   944       0.286   1.323  35.865  1.00  0.00           H  
ATOM   4031  H2  WAT   944       0.623   2.191  37.058  1.00  0.00           H  
ATOM   4032  O   WAT   945      50.340  47.528  29.959  1.00  0.00           O  
ATOM   4033  H1  WAT   945      49.483  47.173  30.197  1.00  0.00           H  
ATOM   4034  H2  WAT   945      50.552  48.136  30.668  1.00  0.00           H  
ATOM   4035  O   WAT   946       6.375  51.100  22.693  1.00  0.00           O  
ATOM   4036  H1  WAT   946       5.687  51.401  23.287  1.00  0.00           H  
ATOM   4037  H2  WAT   946       7.174  51.126  23.220  1.00  0.00           H  
ATOM   4038  O   WAT   947      10.524  13.586  12.943  1.00  0.00           O  
ATOM   4039  H1  WAT   947      10.857  13.438  12.058  1.00  0.00           H  
ATOM   4040  H2  WAT   947      11.290  13.867  13.443  1.00  0.00           H  
ATOM   4041  O   WAT   948      42.141  11.451   8.824  1.00  0.00           O  
ATOM   4042  H1  WAT   948      41.422  11.747   9.381  1.00  0.00           H  
ATOM   4043  H2  WAT   948      42.462  10.656   9.249  1.00  0.00           H  
ATOM   4044  O   WAT   949      31.728  59.171  24.047  1.00  0.00           O  
ATOM   4045  H1  WAT   949      31.318  58.311  23.953  1.00  0.00           H  
ATOM   4046  H2  WAT   949      32.651  59.021  23.843  1.00  0.00           H  
ATOM   4047  O   WAT   950      27.059  11.194  43.711  1.00  0.00           O  
ATOM   4048  H1  WAT   950      26.130  11.280  43.499  1.00  0.00           H  
ATOM   4049  H2  WAT   950      27.450  10.813  42.925  1.00  0.00           H  
ATOM   4050  O   WAT   951      59.299  46.112  25.683  1.00  0.00           O  
ATOM   4051  H1  WAT   951      59.952  45.432  25.849  1.00  0.00           H  
ATOM   4052  H2  WAT   951      59.777  46.792  25.207  1.00  0.00           H  
ATOM   4053  O   WAT   952      45.494  10.351  17.847  1.00  0.00           O  
ATOM   4054  H1  WAT   952      44.852   9.689  18.104  1.00  0.00           H  
ATOM   4055  H2  WAT   952      45.244  11.132  18.340  1.00  0.00           H  
ATOM   4056  O   WAT   953      59.456  60.118  48.877  1.00  0.00           O  
ATOM   4057  H1  WAT   953      59.626  61.023  48.615  1.00  0.00           H  
ATOM   4058  H2  WAT   953      60.246  59.642  48.618  1.00  0.00           H  
ATOM   4059  O   WAT   954      59.884  25.472  31.935  1.00  0.00           O  
ATOM   4060  H1  WAT   954      59.753  26.071  32.670  1.00  0.00           H  
ATOM   4061  H2  WAT   954      59.133  25.627  31.362  1.00  0.00           H  
ATOM   4062  O   WAT   955      47.914  12.154  31.291  1.00  0.00           O  
ATOM   4063  H1  WAT   955      47.316  12.130  30.545  1.00  0.00           H  
ATOM   4064  H2  WAT   955      48.777  12.301  30.903  1.00  0.00           H  
ATOM   4065  O   WAT   956      51.530  18.657  31.850  1.00  0.00           O  
ATOM   4066  H1  WAT   956      51.305  18.990  32.718  1.00  0.00           H  
ATOM   4067  H2  WAT   956      50.736  18.789  31.330  1.00  0.00           H  
ATOM   4068  O   WAT   957      24.479  43.126  28.473  1.00  0.00           O  
ATOM   4069  H1  WAT   957      25.023  42.379  28.721  1.00  0.00           H  
ATOM   4070  H2  WAT   957      24.798  43.379  27.607  1.00  0.00           H  
ATOM   4071  O   WAT   958      21.150  51.213  36.947  1.00  0.00           O  
ATOM   4072  H1  WAT   958      20.594  50.435  36.989  1.00  0.00           H  
ATOM   4073  H2  WAT   958      22.027  50.893  37.156  1.00  0.00           H  
ATOM   4074  O   WAT   959      17.636  54.556   7.317  1.00  0.00           O  
ATOM   4075  H1  WAT   959      17.183  54.037   7.981  1.00  0.00           H  
ATOM   4076  H2  WAT   959      17.938  55.335   7.785  1.00  0.00           H  
ATOM   4077  O   WAT   960       7.806   5.444  34.009  1.00  0.00           O  
ATOM   4078  H1  WAT   960       6.849   5.411  34.022  1.00  0.00           H  
ATOM   4079  H2  WAT   960       8.011   6.372  33.895  1.00  0.00           H  
ATOM   4080  O   WAT   961      14.451  45.801  24.681  1.00  0.00           O  
ATOM   4081  H1  WAT   961      14.566  46.404  25.415  1.00  0.00           H  
ATOM   4082  H2  WAT   961      14.042  46.331  23.997  1.00  0.00           H  
ATOM   4083  O   WAT   962      13.194   2.753  21.304  1.00  0.00           O  
ATOM   4084  H1  WAT   962      13.063   2.646  22.246  1.00  0.00           H  
ATOM   4085  H2  WAT   962      13.493   3.657  21.205  1.00  0.00           H  
ATOM   4086  O   WAT   963      53.935   3.172  34.344  1.00  0.00           O  
ATOM   4087  H1  WAT   963      54.612   2.581  34.017  1.00  0.00           H  
ATOM   4088  H2  WAT   963      53.602   3.612  33.562  1.00  0.00           H  
ATOM   4089  O   WAT   964      22.077  41.424  50.261  1.00  0.00           O  
ATOM   4090  H1  WAT   964      21.705  41.743  49.439  1.00  0.00           H  
ATOM   4091  H2  WAT   964      22.936  41.079  50.019  1.00  0.00           H  
ATOM   4092  O   WAT   965      16.801   4.442  27.676  1.00  0.00           O  
ATOM   4093  H1  WAT   965      16.399   4.205  26.840  1.00  0.00           H  
ATOM   4094  H2  WAT   965      16.145   4.985  28.112  1.00  0.00           H  
ATOM   4095  O   WAT   966      59.257   0.671  10.728  1.00  0.00           O  
ATOM   4096  H1  WAT   966      60.108   0.997  10.438  1.00  0.00           H  
ATOM   4097  H2  WAT   966      58.626   1.094  10.145  1.00  0.00           H  
ATOM   4098  O   WAT   967       2.947  32.170  41.666  1.00  0.00           O  
ATOM   4099  H1  WAT   967       2.413  32.945  41.492  1.00  0.00           H  
ATOM   4100  H2  WAT   967       2.358  31.432  41.504  1.00  0.00           H  
ATOM   4101  O   WAT   968      41.561   2.706  27.803  1.00  0.00           O  
ATOM   4102  H1  WAT   968      40.661   3.030  27.768  1.00  0.00           H  
ATOM   4103  H2  WAT   968      41.475   1.754  27.760  1.00  0.00           H  
ATOM   4104  O   WAT   969      49.307  30.726  53.618  1.00  0.00           O  
ATOM   4105  H1  WAT   969      50.130  30.253  53.748  1.00  0.00           H  
ATOM   4106  H2  WAT   969      49.142  31.154  54.458  1.00  0.00           H  
ATOM   4107  O   WAT   970      48.438  28.917  25.264  1.00  0.00           O  
ATOM   4108  H1  WAT   970      47.543  28.985  24.933  1.00  0.00           H  
ATOM   4109  H2  WAT   970      48.337  28.819  26.211  1.00  0.00           H  
ATOM   4110  O   WAT   971      42.433  20.897  43.698  1.00  0.00           O  
ATOM   4111  H1  WAT   971      42.585  20.474  42.853  1.00  0.00           H  
ATOM   4112  H2  WAT   971      43.221  20.707  44.206  1.00  0.00           H  
ATOM   4113  O   WAT   972      59.956   1.889  47.731  1.00  0.00           O  
ATOM   4114  H1  WAT   972      60.058   2.698  48.233  1.00  0.00           H  
ATOM   4115  H2  WAT   972      59.031   1.873  47.488  1.00  0.00           H  
ATOM   4116  O   WAT   973      62.875  31.948   6.574  1.00  0.00           O  
ATOM   4117  H1  WAT   973      62.960  32.824   6.198  1.00  0.00           H  
ATOM   4118  H2  WAT   973      62.397  31.449   5.912  1.00  0.00           H  
ATOM   4119  O   WAT   974      41.905  10.316  33.856  1.00  0.00           O  
ATOM   4120  H1  WAT   974      41.788  11.244  33.655  1.00  0.00           H  
ATOM   4121  H2  WAT   974      41.082   9.908  33.586  1.00  0.00           H  
ATOM   4122  O   WAT   975      60.789  17.806  19.435  1.00  0.00           O  
ATOM   4123  H1  WAT   975      61.445  18.255  18.901  1.00  0.00           H  
ATOM   4124  H2  WAT   975      60.549  18.444  20.107  1.00  0.00           H  
ATOM   4125  O   WAT   976      65.210  37.325  51.076  1.00  0.00           O  
ATOM   4126  H1  WAT   976      64.673  38.051  50.759  1.00  0.00           H  
ATOM   4127  H2  WAT   976      64.608  36.582  51.116  1.00  0.00           H  
ATOM   4128  O   WAT   977       1.288  60.181  50.405  1.00  0.00           O  
ATOM   4129  H1  WAT   977       1.565  60.158  49.490  1.00  0.00           H  
ATOM   4130  H2  WAT   977       1.705  59.416  50.801  1.00  0.00           H  
ATOM   4131  O   WAT   978      33.453  48.364   1.347  1.00  0.00           O  
ATOM   4132  H1  WAT   978      33.118  49.030   0.747  1.00  0.00           H  
ATOM   4133  H2  WAT   978      32.708  48.152   1.910  1.00  0.00           H  
ATOM   4134  O   WAT   979      43.878  59.540  32.361  1.00  0.00           O  
ATOM   4135  H1  WAT   979      44.419  60.238  31.992  1.00  0.00           H  
ATOM   4136  H2  WAT   979      43.749  59.795  33.275  1.00  0.00           H  
ATOM   4137  O   WAT   980      48.967  27.296  51.676  1.00  0.00           O  
ATOM   4138  H1  WAT   980      49.710  27.826  51.386  1.00  0.00           H  
ATOM   4139  H2  WAT   980      48.912  26.590  51.033  1.00  0.00           H  
ATOM   4140  O   WAT   981      61.977  31.087  17.682  1.00  0.00           O  
ATOM   4141  H1  WAT   981      61.811  30.954  16.749  1.00  0.00           H  
ATOM   4142  H2  WAT   981      61.991  32.038  17.789  1.00  0.00           H  
ATOM   4143  O   WAT   982      28.587  54.048  38.666  1.00  0.00           O  
ATOM   4144  H1  WAT   982      28.184  54.859  38.356  1.00  0.00           H  
ATOM   4145  H2  WAT   982      29.375  53.953  38.131  1.00  0.00           H  
ATOM   4146  O   WAT   983      12.256  59.359  11.020  1.00  0.00           O  
ATOM   4147  H1  WAT   983      12.916  58.684  11.178  1.00  0.00           H  
ATOM   4148  H2  WAT   983      12.700  60.181  11.230  1.00  0.00           H  
ATOM   4149  O   WAT   984       3.487  52.174  27.008  1.00  0.00           O  
ATOM   4150  H1  WAT   984       3.500  53.066  27.357  1.00  0.00           H  
ATOM   4151  H2  WAT   984       2.577  52.034  26.745  1.00  0.00           H  
ATOM   4152  O   WAT   985      43.633  19.280  26.882  1.00  0.00           O  
ATOM   4153  H1  WAT   985      44.158  18.820  27.537  1.00  0.00           H  
ATOM   4154  H2  WAT   985      42.949  19.719  27.388  1.00  0.00           H  
ATOM   4155  O   WAT   986      56.134  58.300  47.491  1.00  0.00           O  
ATOM   4156  H1  WAT   986      55.469  57.808  47.973  1.00  0.00           H  
ATOM   4157  H2  WAT   986      56.930  58.202  48.013  1.00  0.00           H  
ATOM   4158  O   WAT   987      44.187  51.952  29.439  1.00  0.00           O  
ATOM   4159  H1  WAT   987      44.832  51.604  30.055  1.00  0.00           H  
ATOM   4160  H2  WAT   987      43.396  51.439  29.604  1.00  0.00           H  
ATOM   4161  O   WAT   988      55.034   9.126  29.418  1.00  0.00           O  
ATOM   4162  H1  WAT   988      54.993   8.480  28.713  1.00  0.00           H  
ATOM   4163  H2  WAT   988      55.943   9.095  29.718  1.00  0.00           H  
ATOM   4164  O   WAT   989      17.745  37.680   7.922  1.00  0.00           O  
ATOM   4165  H1  WAT   989      17.845  36.919   7.351  1.00  0.00           H  
ATOM   4166  H2  WAT   989      16.817  37.684   8.156  1.00  0.00           H  
ATOM   4167  O   WAT   990      28.393  16.012  43.241  1.00  0.00           O  
ATOM   4168  H1  WAT   990      28.588  15.322  43.875  1.00  0.00           H  
ATOM   4169  H2  WAT   990      28.856  15.746  42.447  1.00  0.00           H  
ATOM   4170  O   WAT   991       7.510  26.335  21.620  1.00  0.00           O  
ATOM   4171  H1  WAT   991       7.890  26.867  20.921  1.00  0.00           H  
ATOM   4172  H2  WAT   991       8.101  26.458  22.363  1.00  0.00           H  
ATOM   4173  O   WAT   992       9.888  32.588   1.013  1.00  0.00           O  
ATOM   4174  H1  WAT   992       9.598  33.404   0.605  1.00  0.00           H  
ATOM   4175  H2  WAT   992       9.456  31.900   0.507  1.00  0.00           H  
ATOM   4176  O   WAT   993       3.035   7.189   9.469  1.00  0.00           O  
ATOM   4177  H1  WAT   993       2.360   7.551  10.042  1.00  0.00           H  
ATOM   4178  H2  WAT   993       2.586   6.504   8.973  1.00  0.00           H  
ATOM   4179  O   WAT   994      15.398   4.924  21.514  1.00  0.00           O  
ATOM   4180  H1  WAT   994      14.687   5.475  21.842  1.00  0.00           H  
ATOM   4181  H2  WAT   994      16.150   5.153  22.060  1.00  0.00           H  
ATOM   4182  O   WAT   995      50.062  33.512  35.562  1.00  0.00           O  
ATOM   4183  H1  WAT   995      49.619  32.731  35.895  1.00  0.00           H  
ATOM   4184  H2  WAT   995      50.988  33.361  35.752  1.00  0.00           H  
ATOM   4185  O   WAT   996       0.362  17.731  33.827  1.00  0.00           O  
ATOM   4186  H1  WAT   996       0.046  17.230  33.075  1.00  0.00           H  
ATOM   4187  H2  WAT   996       0.081  18.629  33.650  1.00  0.00           H  
ATOM   4188  O   WAT   997       4.626  49.679   9.047  1.00  0.00           O  
ATOM   4189  H1  WAT   997       3.854  49.371   9.523  1.00  0.00           H  
ATOM   4190  H2  WAT   997       5.304  49.759   9.717  1.00  0.00           H  
ATOM   4191  O   WAT   998      49.684  26.614  32.090  1.00  0.00           O  
ATOM   4192  H1  WAT   998      48.836  26.883  31.737  1.00  0.00           H  
ATOM   4193  H2  WAT   998      49.519  26.467  33.022  1.00  0.00           H  
ATOM   4194  O   WAT   999      15.352  30.981  16.203  1.00  0.00           O  
ATOM   4195  H1  WAT   999      15.285  31.069  17.154  1.00  0.00           H  
ATOM   4196  H2  WAT   999      16.198  31.373  15.986  1.00  0.00           H  
ATOM   4197  O   WAT  1000      56.998  48.650  15.132  1.00  0.00           O  
ATOM   4198  H1  WAT  1000      57.217  49.031  14.282  1.00  0.00           H  
ATOM   4199  H2  WAT  1000      56.047  48.736  15.195  1.00  0.00           H  
ATOM   4200  O   WAT  1001      57.499  15.606   0.915  1.00  0.00           O  
ATOM   4201  H1  WAT  1001      58.196  15.343   1.515  1.00  0.00           H  
ATOM   4202  H2  WAT  1001      57.910  15.595   0.050  1.00  0.00           H  
ATOM   4203  O   WAT  1002      26.302  57.108  30.236  1.00  0.00           O  
ATOM   4204  H1  WAT  1002      25.980  57.680  29.539  1.00  0.00           H  
ATOM   4205  H2  WAT  1002      27.194  56.886  29.970  1.00  0.00           H  
ATOM   4206  O   WAT  1003      19.787  28.064  20.925  1.00  0.00           O  
ATOM   4207  H1  WAT  1003      19.651  28.956  20.606  1.00  0.00           H  
ATOM   4208  H2  WAT  1003      18.968  27.840  21.367  1.00  0.00           H  
ATOM   4209  O   WAT  1004       0.950  35.824   1.689  1.00  0.00           O  
ATOM   4210  H1  WAT  1004       1.499  35.687   0.916  1.00  0.00           H  
ATOM   4211  H2  WAT  1004       0.762  34.942   2.008  1.00  0.00           H  
ATOM   4212  O   WAT  1005      38.548  12.546   8.485  1.00  0.00           O  
ATOM   4213  H1  WAT  1005      39.139  12.811   9.189  1.00  0.00           H  
ATOM   4214  H2  WAT  1005      38.409  11.610   8.628  1.00  0.00           H  
ATOM   4215  O   WAT  1006      31.778  43.071  28.401  1.00  0.00           O  
ATOM   4216  H1  WAT  1006      32.411  42.867  29.090  1.00  0.00           H  
ATOM   4217  H2  WAT  1006      31.390  43.903  28.671  1.00  0.00           H  
ATOM   4218  O   WAT  1007      32.044  59.170  20.313  1.00  0.00           O  
ATOM   4219  H1  WAT  1007      31.189  58.846  20.597  1.00  0.00           H  
ATOM   4220  H2  WAT  1007      32.240  59.889  20.914  1.00  0.00           H  
ATOM   4221  O   WAT  1008      42.794  45.307  51.992  1.00  0.00           O  
ATOM   4222  H1  WAT  1008      42.350  44.939  51.229  1.00  0.00           H  
ATOM   4223  H2  WAT  1008      43.603  44.800  52.067  1.00  0.00           H  
ATOM   4224  O   WAT  1009      33.613  39.751  25.154  1.00  0.00           O  
ATOM   4225  H1  WAT  1009      32.871  40.348  25.257  1.00  0.00           H  
ATOM   4226  H2  WAT  1009      34.370  40.327  25.043  1.00  0.00           H  
ATOM   4227  O   WAT  1010      19.822  39.525  21.732  1.00  0.00           O  
ATOM   4228  H1  WAT  1010      19.052  39.647  22.288  1.00  0.00           H  
ATOM   4229  H2  WAT  1010      20.098  38.624  21.899  1.00  0.00           H  
ATOM   4230  O   WAT  1011      57.887   9.860  39.863  1.00  0.00           O  
ATOM   4231  H1  WAT  1011      57.591   9.074  40.322  1.00  0.00           H  
ATOM   4232  H2  WAT  1011      57.353   9.890  39.070  1.00  0.00           H  
ATOM   4233  O   WAT  1012      62.176  55.867   4.081  1.00  0.00           O  
ATOM   4234  H1  WAT  1012      61.899  55.381   4.858  1.00  0.00           H  
ATOM   4235  H2  WAT  1012      62.991  55.444   3.812  1.00  0.00           H  
ATOM   4236  O   WAT  1013      64.349  55.508  25.789  1.00  0.00           O  
ATOM   4237  H1  WAT  1013      63.432  55.312  25.981  1.00  0.00           H  
ATOM   4238  H2  WAT  1013      64.404  56.462  25.833  1.00  0.00           H  
ATOM   4239  O   WAT  1014      26.737  56.128   4.268  1.00  0.00           O  
ATOM   4240  H1  WAT  1014      26.757  55.611   3.462  1.00  0.00           H  
ATOM   4241  H2  WAT  1014      26.802  55.480   4.970  1.00  0.00           H  
ATOM   4242  O   WAT  1015      50.823  17.168  38.002  1.00  0.00           O  
ATOM   4243  H1  WAT  1015      50.188  16.587  37.583  1.00  0.00           H  
ATOM   4244  H2  WAT  1015      50.320  17.951  38.225  1.00  0.00           H  
ATOM   4245  O   WAT  1016       1.529  30.136  46.010  1.00  0.00           O  
ATOM   4246  H1  WAT  1016       0.646  30.478  46.143  1.00  0.00           H  
ATOM   4247  H2  WAT  1016       1.775  30.441  45.136  1.00  0.00           H  
ATOM   4248  O   WAT  1017      49.101  29.668  29.822  1.00  0.00           O  
ATOM   4249  H1  WAT  1017      48.763  29.686  30.717  1.00  0.00           H  
ATOM   4250  H2  WAT  1017      49.934  29.200  29.890  1.00  0.00           H  
ATOM   4251  O   WAT  1018       0.867  15.568  44.851  1.00  0.00           O  
ATOM   4252  H1  WAT  1018       0.728  16.391  45.320  1.00  0.00           H  
ATOM   4253  H2  WAT  1018       0.876  15.818  43.927  1.00  0.00           H  
ATOM   4254  O   WAT  1019       1.209   7.228  27.220  1.00  0.00           O  
ATOM   4255  H1  WAT  1019       0.627   7.583  27.892  1.00  0.00           H  
ATOM   4256  H2  WAT  1019       0.627   6.757  26.624  1.00  0.00           H  
ATOM   4257  O   WAT  1020      17.205   8.311   3.861  1.00  0.00           O  
ATOM   4258  H1  WAT  1020      17.865   8.928   3.546  1.00  0.00           H  
ATOM   4259  H2  WAT  1020      17.709   7.554   4.159  1.00  0.00           H  
ATOM   4260  O   WAT  1021      49.964  53.959  21.214  1.00  0.00           O  
ATOM   4261  H1  WAT  1021      49.574  54.677  20.716  1.00  0.00           H  
ATOM   4262  H2  WAT  1021      50.845  54.268  21.428  1.00  0.00           H  
ATOM   4263  O   WAT  1022      55.179  26.026  31.013  1.00  0.00           O  
ATOM   4264  H1  WAT  1022      55.143  26.926  31.338  1.00  0.00           H  
ATOM   4265  H2  WAT  1022      54.382  25.927  30.492  1.00  0.00           H  
ATOM   4266  O   WAT  1023       4.934  23.094  16.922  1.00  0.00           O  
ATOM   4267  H1  WAT  1023       4.213  23.668  17.180  1.00  0.00           H  
ATOM   4268  H2  WAT  1023       5.391  23.578  16.235  1.00  0.00           H  
ATOM   4269  O   WAT  1024      46.773  33.117  46.920  1.00  0.00           O  
ATOM   4270  H1  WAT  1024      47.408  33.832  46.964  1.00  0.00           H  
ATOM   4271  H2  WAT  1024      46.032  33.484  46.438  1.00  0.00           H  
ATOM   4272  O   WAT  1025      20.295  47.880   8.274  1.00  0.00           O  
ATOM   4273  H1  WAT  1025      20.035  48.562   8.893  1.00  0.00           H  
ATOM   4274  H2  WAT  1025      19.887  48.139   7.447  1.00  0.00           H  
ATOM   4275  O   WAT  1026      33.292  60.384  38.425  1.00  0.00           O  
ATOM   4276  H1  WAT  1026      33.430  61.329  38.350  1.00  0.00           H  
ATOM   4277  H2  WAT  1026      33.037  60.109  37.544  1.00  0.00           H  
ATOM   4278  O   WAT  1027      26.146   0.883  13.113  1.00  0.00           O  
ATOM   4279  H1  WAT  1027      27.011   0.483  13.019  1.00  0.00           H  
ATOM   4280  H2  WAT  1027      26.191   1.358  13.943  1.00  0.00           H  
ATOM   4281  O   WAT  1028       5.940  56.514  32.234  1.00  0.00           O  
ATOM   4282  H1  WAT  1028       5.602  56.126  31.427  1.00  0.00           H  
ATOM   4283  H2  WAT  1028       5.362  57.259  32.401  1.00  0.00           H  
ATOM   4284  O   WAT  1029      50.409   4.882  41.765  1.00  0.00           O  
ATOM   4285  H1  WAT  1029      49.688   4.790  41.142  1.00  0.00           H  
ATOM   4286  H2  WAT  1029      49.981   5.037  42.607  1.00  0.00           H  
ATOM   4287  O   WAT  1030      20.686  18.450  34.448  1.00  0.00           O  
ATOM   4288  H1  WAT  1030      20.703  19.180  33.829  1.00  0.00           H  
ATOM   4289  H2  WAT  1030      21.560  18.446  34.838  1.00  0.00           H  
ATOM   4290  O   WAT  1031      64.333  22.088   3.584  1.00  0.00           O  
ATOM   4291  H1  WAT  1031      63.859  21.299   3.322  1.00  0.00           H  
ATOM   4292  H2  WAT  1031      64.949  21.786   4.252  1.00  0.00           H  
ATOM   4293  O   WAT  1032      43.382  33.726  26.200  1.00  0.00           O  
ATOM   4294  H1  WAT  1032      44.307  33.846  26.415  1.00  0.00           H  
ATOM   4295  H2  WAT  1032      43.110  32.974  26.724  1.00  0.00           H  
ATOM   4296  O   WAT  1033      62.883  49.272   9.135  1.00  0.00           O  
ATOM   4297  H1  WAT  1033      63.525  49.641   9.741  1.00  0.00           H  
ATOM   4298  H2  WAT  1033      63.383  49.091   8.338  1.00  0.00           H  
ATOM   4299  O   WAT  1034      28.354   3.712  54.046  1.00  0.00           O  
ATOM   4300  H1  WAT  1034      29.242   3.918  53.755  1.00  0.00           H  
ATOM   4301  H2  WAT  1034      27.957   3.260  53.301  1.00  0.00           H  
ATOM   4302  O   WAT  1035       0.499  28.394  32.563  1.00  0.00           O  
ATOM   4303  H1  WAT  1035       1.292  28.327  32.030  1.00  0.00           H  
ATOM   4304  H2  WAT  1035       0.574  29.243  32.998  1.00  0.00           H  
ATOM   4305  O   WAT  1036      46.835  23.392  43.054  1.00  0.00           O  
ATOM   4306  H1  WAT  1036      45.949  23.030  43.069  1.00  0.00           H  
ATOM   4307  H2  WAT  1036      47.388  22.686  43.388  1.00  0.00           H  
ATOM   4308  O   WAT  1037       5.120  49.238  20.426  1.00  0.00           O  
ATOM   4309  H1  WAT  1037       5.974  49.494  20.775  1.00  0.00           H  
ATOM   4310  H2  WAT  1037       4.541  49.235  21.188  1.00  0.00           H  
ATOM   4311  O   WAT  1038      10.960  17.398  38.244  1.00  0.00           O  
ATOM   4312  H1  WAT  1038      10.087  17.268  38.615  1.00  0.00           H  
ATOM   4313  H2  WAT  1038      11.146  16.582  37.779  1.00  0.00           H  
ATOM   4314  O   WAT  1039      62.410  17.555   2.542  1.00  0.00           O  
ATOM   4315  H1  WAT  1039      61.517  17.707   2.234  1.00  0.00           H  
ATOM   4316  H2  WAT  1039      62.552  18.228   3.208  1.00  0.00           H  
ATOM   4317  O   WAT  1040      13.977  22.131  31.011  1.00  0.00           O  
ATOM   4318  H1  WAT  1040      14.318  21.495  30.381  1.00  0.00           H  
ATOM   4319  H2  WAT  1040      14.738  22.378  31.537  1.00  0.00           H  
ATOM   4320  O   WAT  1041       3.022  41.034  42.440  1.00  0.00           O  
ATOM   4321  H1  WAT  1041       2.350  40.426  42.750  1.00  0.00           H  
ATOM   4322  H2  WAT  1041       3.620  40.489  41.928  1.00  0.00           H  
ATOM   4323  O   WAT  1042       8.046  19.909   8.966  1.00  0.00           O  
ATOM   4324  H1  WAT  1042       8.049  19.459   8.121  1.00  0.00           H  
ATOM   4325  H2  WAT  1042       8.972  20.034   9.174  1.00  0.00           H  
ATOM   4326  O   WAT  1043      20.652  13.273  45.508  1.00  0.00           O  
ATOM   4327  H1  WAT  1043      20.258  13.078  44.657  1.00  0.00           H  
ATOM   4328  H2  WAT  1043      20.764  14.223  45.508  1.00  0.00           H  
ATOM   4329  O   WAT  1044      57.992   4.760  46.738  1.00  0.00           O  
ATOM   4330  H1  WAT  1044      57.671   3.874  46.904  1.00  0.00           H  
ATOM   4331  H2  WAT  1044      58.367   4.718  45.858  1.00  0.00           H  
ATOM   4332  O   WAT  1045      21.364  47.231  50.518  1.00  0.00           O  
ATOM   4333  H1  WAT  1045      20.931  47.264  51.372  1.00  0.00           H  
ATOM   4334  H2  WAT  1045      22.279  47.038  50.721  1.00  0.00           H  
ATOM   4335  O   WAT  1046      45.788  28.335  49.290  1.00  0.00           O  
ATOM   4336  H1  WAT  1046      45.557  27.564  49.809  1.00  0.00           H  
ATOM   4337  H2  WAT  1046      45.069  28.949  49.440  1.00  0.00           H  
ATOM   4338  O   WAT  1047      23.498  58.902   7.141  1.00  0.00           O  
ATOM   4339  H1  WAT  1047      22.868  59.409   7.652  1.00  0.00           H  
ATOM   4340  H2  WAT  1047      24.326  59.371   7.247  1.00  0.00           H  
ATOM   4341  O   WAT  1048      14.994  27.151  22.062  1.00  0.00           O  
ATOM   4342  H1  WAT  1048      14.293  27.153  21.410  1.00  0.00           H  
ATOM   4343  H2  WAT  1048      14.629  27.627  22.807  1.00  0.00           H  
ATOM   4344  O   WAT  1049      47.221  38.812  34.903  1.00  0.00           O  
ATOM   4345  H1  WAT  1049      46.733  38.035  35.177  1.00  0.00           H  
ATOM   4346  H2  WAT  1049      47.724  38.522  34.142  1.00  0.00           H  
ATOM   4347  O   WAT  1050      53.939  31.649   2.899  1.00  0.00           O  
ATOM   4348  H1  WAT  1050      53.296  31.661   3.608  1.00  0.00           H  
ATOM   4349  H2  WAT  1050      54.332  30.777   2.946  1.00  0.00           H  
ATOM   4350  O   WAT  1051      30.678  59.660  44.263  1.00  0.00           O  
ATOM   4351  H1  WAT  1051      31.366  59.112  44.642  1.00  0.00           H  
ATOM   4352  H2  WAT  1051      30.054  59.036  43.891  1.00  0.00           H  
ATOM   4353  O   WAT  1052      51.221  56.329  30.628  1.00  0.00           O  
ATOM   4354  H1  WAT  1052      51.814  56.620  29.936  1.00  0.00           H  
ATOM   4355  H2  WAT  1052      50.455  56.897  30.543  1.00  0.00           H  
ATOM   4356  O   WAT  1053      21.637  28.911   8.006  1.00  0.00           O  
ATOM   4357  H1  WAT  1053      20.906  29.120   8.587  1.00  0.00           H  
ATOM   4358  H2  WAT  1053      21.227  28.517   7.236  1.00  0.00           H  
ATOM   4359  O   WAT  1054      55.640  57.814  44.820  1.00  0.00           O  
ATOM   4360  H1  WAT  1054      55.877  57.992  45.731  1.00  0.00           H  
ATOM   4361  H2  WAT  1054      56.421  57.407  44.445  1.00  0.00           H  
ATOM   4362  O   WAT  1055      25.812  22.737  11.448  1.00  0.00           O  
ATOM   4363  H1  WAT  1055      26.035  21.807  11.432  1.00  0.00           H  
ATOM   4364  H2  WAT  1055      25.355  22.889  10.621  1.00  0.00           H  
ATOM   4365  O   WAT  1056       3.832  45.568   0.954  1.00  0.00           O  
ATOM   4366  H1  WAT  1056       4.132  46.470   0.843  1.00  0.00           H  
ATOM   4367  H2  WAT  1056       4.412  45.052   0.395  1.00  0.00           H  
ATOM   4368  O   WAT  1057      46.705  28.023  40.553  1.00  0.00           O  
ATOM   4369  H1  WAT  1057      47.131  28.398  41.324  1.00  0.00           H  
ATOM   4370  H2  WAT  1057      46.463  28.780  40.021  1.00  0.00           H  
ATOM   4371  O   WAT  1058      50.929   2.189  25.593  1.00  0.00           O  
ATOM   4372  H1  WAT  1058      50.557   3.066  25.690  1.00  0.00           H  
ATOM   4373  H2  WAT  1058      50.546   1.855  24.781  1.00  0.00           H  
ATOM   4374  O   WAT  1059      58.743  34.208  30.680  1.00  0.00           O  
ATOM   4375  H1  WAT  1059      58.010  34.601  30.206  1.00  0.00           H  
ATOM   4376  H2  WAT  1059      58.331  33.636  31.327  1.00  0.00           H  
ATOM   4377  O   WAT  1060      24.723  50.799  42.214  1.00  0.00           O  
ATOM   4378  H1  WAT  1060      24.875  51.667  42.589  1.00  0.00           H  
ATOM   4379  H2  WAT  1060      24.849  50.197  42.947  1.00  0.00           H  
ATOM   4380  O   WAT  1061      47.495   7.255  37.778  1.00  0.00           O  
ATOM   4381  H1  WAT  1061      47.447   6.863  36.906  1.00  0.00           H  
ATOM   4382  H2  WAT  1061      46.921   6.711  38.318  1.00  0.00           H  
ATOM   4383  O   WAT  1062      60.358  30.977  31.598  1.00  0.00           O  
ATOM   4384  H1  WAT  1062      61.212  31.148  31.995  1.00  0.00           H  
ATOM   4385  H2  WAT  1062      60.376  30.044  31.384  1.00  0.00           H  
ATOM   4386  O   WAT  1063      54.668   5.539   5.689  1.00  0.00           O  
ATOM   4387  H1  WAT  1063      55.167   5.818   4.921  1.00  0.00           H  
ATOM   4388  H2  WAT  1063      54.231   6.335   5.992  1.00  0.00           H  
ATOM   4389  O   WAT  1064      19.149  57.718  38.048  1.00  0.00           O  
ATOM   4390  H1  WAT  1064      19.166  57.465  37.125  1.00  0.00           H  
ATOM   4391  H2  WAT  1064      19.203  56.890  38.524  1.00  0.00           H  
ATOM   4392  O   WAT  1065      58.923  57.799   6.631  1.00  0.00           O  
ATOM   4393  H1  WAT  1065      59.777  57.583   7.007  1.00  0.00           H  
ATOM   4394  H2  WAT  1065      58.323  57.783   7.377  1.00  0.00           H  
ATOM   4395  O   WAT  1066      12.200  28.500   4.291  1.00  0.00           O  
ATOM   4396  H1  WAT  1066      11.266  28.696   4.218  1.00  0.00           H  
ATOM   4397  H2  WAT  1066      12.599  28.955   3.549  1.00  0.00           H  
ATOM   4398  O   WAT  1067       1.698  53.493   8.435  1.00  0.00           O  
ATOM   4399  H1  WAT  1067       1.139  53.214   7.709  1.00  0.00           H  
ATOM   4400  H2  WAT  1067       2.497  52.976   8.333  1.00  0.00           H  
ATOM   4401  O   WAT  1068      27.384  59.509   0.092  1.00  0.00           O  
ATOM   4402  H1  WAT  1068      28.077  60.164   0.015  1.00  0.00           H  
ATOM   4403  H2  WAT  1068      26.627  59.997   0.416  1.00  0.00           H  
ATOM   4404  O   WAT  1069      44.300  14.730  30.085  1.00  0.00           O  
ATOM   4405  H1  WAT  1069      44.635  15.508  29.640  1.00  0.00           H  
ATOM   4406  H2  WAT  1069      43.348  14.809  30.022  1.00  0.00           H  
ATOM   4407  O   WAT  1070       7.835  13.536   7.979  1.00  0.00           O  
ATOM   4408  H1  WAT  1070       7.225  13.971   7.383  1.00  0.00           H  
ATOM   4409  H2  WAT  1070       7.605  12.609   7.923  1.00  0.00           H  
ATOM   4410  O   WAT  1071      28.772  44.388  21.945  1.00  0.00           O  
ATOM   4411  H1  WAT  1071      28.226  43.902  21.326  1.00  0.00           H  
ATOM   4412  H2  WAT  1071      28.276  45.186  22.126  1.00  0.00           H  
ATOM   4413  O   WAT  1072      36.034   8.022  18.178  1.00  0.00           O  
ATOM   4414  H1  WAT  1072      35.444   7.303  17.952  1.00  0.00           H  
ATOM   4415  H2  WAT  1072      36.765   7.601  18.629  1.00  0.00           H  
ATOM   4416  O   WAT  1073      62.236  29.927  39.150  1.00  0.00           O  
ATOM   4417  H1  WAT  1073      61.777  29.232  38.677  1.00  0.00           H  
ATOM   4418  H2  WAT  1073      61.580  30.282  39.749  1.00  0.00           H  
ATOM   4419  O   WAT  1074       8.861  21.371   4.891  1.00  0.00           O  
ATOM   4420  H1  WAT  1074       9.254  22.206   5.146  1.00  0.00           H  
ATOM   4421  H2  WAT  1074       7.982  21.395   5.268  1.00  0.00           H  
ATOM   4422  O   WAT  1075       2.055  54.448  49.768  1.00  0.00           O  
ATOM   4423  H1  WAT  1075       1.499  54.232  49.020  1.00  0.00           H  
ATOM   4424  H2  WAT  1075       1.441  54.660  50.471  1.00  0.00           H  
ATOM   4425  O   WAT  1076      20.969  30.496  18.308  1.00  0.00           O  
ATOM   4426  H1  WAT  1076      20.915  30.001  17.491  1.00  0.00           H  
ATOM   4427  H2  WAT  1076      20.069  30.519  18.635  1.00  0.00           H  
ATOM   4428  O   WAT  1077      38.424  27.111  32.733  1.00  0.00           O  
ATOM   4429  H1  WAT  1077      38.103  26.684  33.527  1.00  0.00           H  
ATOM   4430  H2  WAT  1077      39.272  27.478  32.985  1.00  0.00           H  
ATOM   4431  O   WAT  1078      11.468  41.246  35.272  1.00  0.00           O  
ATOM   4432  H1  WAT  1078      11.738  42.158  35.166  1.00  0.00           H  
ATOM   4433  H2  WAT  1078      12.266  40.740  35.115  1.00  0.00           H  
ATOM   4434  O   WAT  1079       3.730   3.678  45.698  1.00  0.00           O  
ATOM   4435  H1  WAT  1079       4.128   3.178  46.410  1.00  0.00           H  
ATOM   4436  H2  WAT  1079       3.646   3.048  44.982  1.00  0.00           H  
ATOM   4437  O   WAT  1080      23.872  50.324  37.044  1.00  0.00           O  
ATOM   4438  H1  WAT  1080      24.292  49.602  37.511  1.00  0.00           H  
ATOM   4439  H2  WAT  1080      24.220  51.113  37.460  1.00  0.00           H  
ATOM   4440  O   WAT  1081       4.391  53.388  39.883  1.00  0.00           O  
ATOM   4441  H1  WAT  1081       4.822  53.736  40.663  1.00  0.00           H  
ATOM   4442  H2  WAT  1081       4.709  53.939  39.167  1.00  0.00           H  
ATOM   4443  O   WAT  1082      14.880  27.135  55.119  1.00  0.00           O  
ATOM   4444  H1  WAT  1082      13.956  27.168  55.367  1.00  0.00           H  
ATOM   4445  H2  WAT  1082      15.016  27.926  54.598  1.00  0.00           H  
ATOM   4446  O   WAT  1083       6.068  47.912  23.534  1.00  0.00           O  
ATOM   4447  H1  WAT  1083       5.349  48.512  23.334  1.00  0.00           H  
ATOM   4448  H2  WAT  1083       5.642  47.153  23.931  1.00  0.00           H  
ATOM   4449  O   WAT  1084       0.827  44.587  31.620  1.00  0.00           O  
ATOM   4450  H1  WAT  1084       0.093  44.993  32.081  1.00  0.00           H  
ATOM   4451  H2  WAT  1084       1.603  44.891  32.090  1.00  0.00           H  
ATOM   4452  O   WAT  1085      53.056  15.565  37.693  1.00  0.00           O  
ATOM   4453  H1  WAT  1085      52.655  16.434  37.696  1.00  0.00           H  
ATOM   4454  H2  WAT  1085      52.430  15.011  38.160  1.00  0.00           H  
ATOM   4455  O   WAT  1086       2.880   8.704  16.200  1.00  0.00           O  
ATOM   4456  H1  WAT  1086       2.175   8.358  16.746  1.00  0.00           H  
ATOM   4457  H2  WAT  1086       2.630   9.613  16.034  1.00  0.00           H  
ATOM   4458  O   WAT  1087      14.043  43.030  41.600  1.00  0.00           O  
ATOM   4459  H1  WAT  1087      13.587  43.267  40.793  1.00  0.00           H  
ATOM   4460  H2  WAT  1087      13.346  42.936  42.250  1.00  0.00           H  
ATOM   4461  O   WAT  1088      23.433  19.641  25.854  1.00  0.00           O  
ATOM   4462  H1  WAT  1088      22.746  19.838  25.217  1.00  0.00           H  
ATOM   4463  H2  WAT  1088      23.088  19.963  26.686  1.00  0.00           H  
ATOM   4464  O   WAT  1089      55.907  54.245  36.611  1.00  0.00           O  
ATOM   4465  H1  WAT  1089      56.286  54.625  37.403  1.00  0.00           H  
ATOM   4466  H2  WAT  1089      55.986  54.935  35.952  1.00  0.00           H  
ATOM   4467  O   WAT  1090      34.117  48.854  46.475  1.00  0.00           O  
ATOM   4468  H1  WAT  1090      33.939  47.980  46.128  1.00  0.00           H  
ATOM   4469  H2  WAT  1090      33.262  49.283  46.493  1.00  0.00           H  
ATOM   4470  O   WAT  1091       1.345  49.056  32.093  1.00  0.00           O  
ATOM   4471  H1  WAT  1091       1.910  48.715  32.786  1.00  0.00           H  
ATOM   4472  H2  WAT  1091       1.718  49.911  31.878  1.00  0.00           H  
ATOM   4473  O   WAT  1092      18.572  24.077   5.181  1.00  0.00           O  
ATOM   4474  H1  WAT  1092      19.264  24.546   5.646  1.00  0.00           H  
ATOM   4475  H2  WAT  1092      18.900  23.181   5.102  1.00  0.00           H  
ATOM   4476  O   WAT  1093      15.807  54.610  29.957  1.00  0.00           O  
ATOM   4477  H1  WAT  1093      16.592  54.132  29.690  1.00  0.00           H  
ATOM   4478  H2  WAT  1093      15.088  54.153  29.521  1.00  0.00           H  
ATOM   4479  O   WAT  1094      53.816  15.583  42.063  1.00  0.00           O  
ATOM   4480  H1  WAT  1094      53.193  14.921  42.365  1.00  0.00           H  
ATOM   4481  H2  WAT  1094      53.330  16.091  41.414  1.00  0.00           H  
ATOM   4482  O   WAT  1095      44.195  32.223  23.311  1.00  0.00           O  
ATOM   4483  H1  WAT  1095      44.047  32.841  24.027  1.00  0.00           H  
ATOM   4484  H2  WAT  1095      43.319  31.923  23.069  1.00  0.00           H  
ATOM   4485  O   WAT  1096      24.478  51.554  54.565  1.00  0.00           O  
ATOM   4486  H1  WAT  1096      24.325  51.869  53.674  1.00  0.00           H  
ATOM   4487  H2  WAT  1096      23.782  50.914  54.716  1.00  0.00           H  
ATOM   4488  O   WAT  1097      12.344  33.316  22.251  1.00  0.00           O  
ATOM   4489  H1  WAT  1097      12.531  34.208  22.543  1.00  0.00           H  
ATOM   4490  H2  WAT  1097      11.468  33.368  21.869  1.00  0.00           H  
ATOM   4491  O   WAT  1098      44.467  29.351  42.556  1.00  0.00           O  
ATOM   4492  H1  WAT  1098      44.357  30.060  43.189  1.00  0.00           H  
ATOM   4493  H2  WAT  1098      44.536  29.793  41.710  1.00  0.00           H  
ATOM   4494  O   WAT  1099      27.955  39.440  24.183  1.00  0.00           O  
ATOM   4495  H1  WAT  1099      27.979  39.193  23.259  1.00  0.00           H  
ATOM   4496  H2  WAT  1099      27.064  39.761  24.322  1.00  0.00           H  
ATOM   4497  O   WAT  1100      43.373  32.382  35.681  1.00  0.00           O  
ATOM   4498  H1  WAT  1100      43.872  33.129  36.010  1.00  0.00           H  
ATOM   4499  H2  WAT  1100      42.850  32.740  34.963  1.00  0.00           H  
ATOM   4500  O   WAT  1101      13.010  28.436  20.840  1.00  0.00           O  
ATOM   4501  H1  WAT  1101      13.102  29.144  21.478  1.00  0.00           H  
ATOM   4502  H2  WAT  1101      12.764  28.877  20.027  1.00  0.00           H  
ATOM   4503  O   WAT  1102      45.970   5.933  39.656  1.00  0.00           O  
ATOM   4504  H1  WAT  1102      46.120   5.943  40.602  1.00  0.00           H  
ATOM   4505  H2  WAT  1102      45.249   5.316  39.534  1.00  0.00           H  
ATOM   4506  O   WAT  1103      44.170   9.035  14.033  1.00  0.00           O  
ATOM   4507  H1  WAT  1103      43.422   8.643  13.582  1.00  0.00           H  
ATOM   4508  H2  WAT  1103      44.914   8.488  13.781  1.00  0.00           H  
ATOM   4509  O   WAT  1104      52.532  48.185   8.082  1.00  0.00           O  
ATOM   4510  H1  WAT  1104      53.035  47.594   7.521  1.00  0.00           H  
ATOM   4511  H2  WAT  1104      52.867  48.021   8.963  1.00  0.00           H  
ATOM   4512  O   WAT  1105       1.439  23.561  14.615  1.00  0.00           O  
ATOM   4513  H1  WAT  1105       1.659  22.856  14.006  1.00  0.00           H  
ATOM   4514  H2  WAT  1105       0.622  23.926  14.275  1.00  0.00           H  
ATOM   4515  O   WAT  1106      23.810  43.073   2.841  1.00  0.00           O  
ATOM   4516  H1  WAT  1106      23.115  43.648   2.520  1.00  0.00           H  
ATOM   4517  H2  WAT  1106      23.394  42.554   3.528  1.00  0.00           H  
ATOM   4518  O   WAT  1107       9.474  42.782  13.670  1.00  0.00           O  
ATOM   4519  H1  WAT  1107       9.805  42.506  14.524  1.00  0.00           H  
ATOM   4520  H2  WAT  1107      10.134  42.477  13.047  1.00  0.00           H  
ATOM   4521  O   WAT  1108      23.192  22.166  36.250  1.00  0.00           O  
ATOM   4522  H1  WAT  1108      22.433  21.669  36.555  1.00  0.00           H  
ATOM   4523  H2  WAT  1108      22.900  22.572  35.434  1.00  0.00           H  
ATOM   4524  O   WAT  1109      26.079  30.505  29.937  1.00  0.00           O  
ATOM   4525  H1  WAT  1109      25.782  31.160  29.306  1.00  0.00           H  
ATOM   4526  H2  WAT  1109      26.372  31.015  30.692  1.00  0.00           H  
ATOM   4527  O   WAT  1110      37.876  15.214  36.001  1.00  0.00           O  
ATOM   4528  H1  WAT  1110      38.554  15.516  35.397  1.00  0.00           H  
ATOM   4529  H2  WAT  1110      38.093  15.633  36.833  1.00  0.00           H  
ATOM   4530  O   WAT  1111       6.304  31.005  29.766  1.00  0.00           O  
ATOM   4531  H1  WAT  1111       6.699  31.283  28.940  1.00  0.00           H  
ATOM   4532  H2  WAT  1111       5.837  31.779  30.081  1.00  0.00           H  
ATOM   4533  O   WAT  1112       0.325   2.008  34.228  1.00  0.00           O  
ATOM   4534  H1  WAT  1112      -0.361   1.474  33.826  1.00  0.00           H  
ATOM   4535  H2  WAT  1112       0.591   2.615  33.538  1.00  0.00           H  
ATOM   4536  O   WAT  1113      55.598  42.351  10.696  1.00  0.00           O  
ATOM   4537  H1  WAT  1113      54.700  42.631  10.519  1.00  0.00           H  
ATOM   4538  H2  WAT  1113      55.992  43.090  11.159  1.00  0.00           H  
ATOM   4539  O   WAT  1114       0.980  12.131  28.155  1.00  0.00           O  
ATOM   4540  H1  WAT  1114       1.467  11.502  27.622  1.00  0.00           H  
ATOM   4541  H2  WAT  1114       0.464  12.631  27.522  1.00  0.00           H  
ATOM   4542  O   WAT  1115      49.586   7.755  31.804  1.00  0.00           O  
ATOM   4543  H1  WAT  1115      49.000   7.234  32.354  1.00  0.00           H  
ATOM   4544  H2  WAT  1115      49.161   7.768  30.947  1.00  0.00           H  
ATOM   4545  O   WAT  1116      64.742  35.686  21.956  1.00  0.00           O  
ATOM   4546  H1  WAT  1116      64.831  36.128  22.801  1.00  0.00           H  
ATOM   4547  H2  WAT  1116      64.301  34.862  22.162  1.00  0.00           H  
ATOM   4548  O   WAT  1117      24.076  42.177  14.510  1.00  0.00           O  
ATOM   4549  H1  WAT  1117      23.146  42.396  14.452  1.00  0.00           H  
ATOM   4550  H2  WAT  1117      24.090  41.281  14.848  1.00  0.00           H  
ATOM   4551  O   WAT  1118      22.679  55.391  43.618  1.00  0.00           O  
ATOM   4552  H1  WAT  1118      21.946  55.690  44.156  1.00  0.00           H  
ATOM   4553  H2  WAT  1118      23.297  56.122  43.627  1.00  0.00           H  
ATOM   4554  O   WAT  1119      63.414  13.456  53.065  1.00  0.00           O  
ATOM   4555  H1  WAT  1119      64.095  12.965  53.526  1.00  0.00           H  
ATOM   4556  H2  WAT  1119      63.340  13.022  52.215  1.00  0.00           H  
ATOM   4557  O   WAT  1120      53.963   3.364   7.387  1.00  0.00           O  
ATOM   4558  H1  WAT  1120      54.466   3.841   6.727  1.00  0.00           H  
ATOM   4559  H2  WAT  1120      54.529   3.352   8.159  1.00  0.00           H  
ATOM   4560  O   WAT  1121      33.379  56.308  31.301  1.00  0.00           O  
ATOM   4561  H1  WAT  1121      32.714  56.739  30.764  1.00  0.00           H  
ATOM   4562  H2  WAT  1121      34.166  56.839  31.180  1.00  0.00           H  
ATOM   4563  O   WAT  1122      35.776  21.392  26.176  1.00  0.00           O  
ATOM   4564  H1  WAT  1122      36.529  21.188  25.621  1.00  0.00           H  
ATOM   4565  H2  WAT  1122      35.523  20.550  26.554  1.00  0.00           H  
ATOM   4566  O   WAT  1123      22.775  50.329  33.979  1.00  0.00           O  
ATOM   4567  H1  WAT  1123      23.273  50.115  34.767  1.00  0.00           H  
ATOM   4568  H2  WAT  1123      23.357  50.093  33.256  1.00  0.00           H  
ATOM   4569  O   WAT  1124      42.922  16.067  32.883  1.00  0.00           O  
ATOM   4570  H1  WAT  1124      42.654  15.980  33.797  1.00  0.00           H  
ATOM   4571  H2  WAT  1124      43.760  16.528  32.922  1.00  0.00           H  
ATOM   4572  O   WAT  1125       4.119  21.948  19.430  1.00  0.00           O  
ATOM   4573  H1  WAT  1125       3.400  22.203  18.850  1.00  0.00           H  
ATOM   4574  H2  WAT  1125       4.908  22.248  18.979  1.00  0.00           H  
ATOM   4575  O   WAT  1126       7.922  52.141   8.003  1.00  0.00           O  
ATOM   4576  H1  WAT  1126       8.179  51.290   7.648  1.00  0.00           H  
ATOM   4577  H2  WAT  1126       8.185  52.107   8.922  1.00  0.00           H  
ATOM   4578  O   WAT  1127      19.779  19.494  18.353  1.00  0.00           O  
ATOM   4579  H1  WAT  1127      19.572  19.968  17.548  1.00  0.00           H  
ATOM   4580  H2  WAT  1127      19.220  19.896  19.018  1.00  0.00           H  
ATOM   4581  O   WAT  1128      38.570  47.825  36.867  1.00  0.00           O  
ATOM   4582  H1  WAT  1128      38.035  47.267  37.432  1.00  0.00           H  
ATOM   4583  H2  WAT  1128      38.083  47.868  36.044  1.00  0.00           H  
ATOM   4584  O   WAT  1129      47.966  46.532  30.570  1.00  0.00           O  
ATOM   4585  H1  WAT  1129      47.629  45.702  30.234  1.00  0.00           H  
ATOM   4586  H2  WAT  1129      47.234  46.907  31.060  1.00  0.00           H  
ATOM   4587  O   WAT  1130       0.280  49.340   0.443  1.00  0.00           O  
ATOM   4588  H1  WAT  1130       0.921  48.936   1.027  1.00  0.00           H  
ATOM   4589  H2  WAT  1130       0.444  48.936  -0.409  1.00  0.00           H  
ATOM   4590  O   WAT  1131       2.887  54.000  30.682  1.00  0.00           O  
ATOM   4591  H1  WAT  1131       2.011  53.812  30.345  1.00  0.00           H  
ATOM   4592  H2  WAT  1131       2.918  54.954  30.751  1.00  0.00           H  
ATOM   4593  O   WAT  1132      33.293  42.492  41.402  1.00  0.00           O  
ATOM   4594  H1  WAT  1132      33.003  43.335  41.055  1.00  0.00           H  
ATOM   4595  H2  WAT  1132      34.201  42.641  41.665  1.00  0.00           H  
ATOM   4596  O   WAT  1133      33.364   7.119  22.316  1.00  0.00           O  
ATOM   4597  H1  WAT  1133      32.988   7.985  22.470  1.00  0.00           H  
ATOM   4598  H2  WAT  1133      32.607   6.538  22.245  1.00  0.00           H  
ATOM   4599  O   WAT  1134      39.670   0.631  46.146  1.00  0.00           O  
ATOM   4600  H1  WAT  1134      39.741   1.287  46.839  1.00  0.00           H  
ATOM   4601  H2  WAT  1134      40.333  -0.023  46.367  1.00  0.00           H  
ATOM   4602  O   WAT  1135       7.053   7.940  25.652  1.00  0.00           O  
ATOM   4603  H1  WAT  1135       7.661   8.516  25.188  1.00  0.00           H  
ATOM   4604  H2  WAT  1135       6.967   8.331  26.521  1.00  0.00           H  
ATOM   4605  O   WAT  1136       3.996  33.621  53.071  1.00  0.00           O  
ATOM   4606  H1  WAT  1136       4.368  33.340  52.235  1.00  0.00           H  
ATOM   4607  H2  WAT  1136       4.014  32.835  53.617  1.00  0.00           H  
ATOM   4608  O   WAT  1137      25.953  18.142  32.703  1.00  0.00           O  
ATOM   4609  H1  WAT  1137      25.418  17.366  32.536  1.00  0.00           H  
ATOM   4610  H2  WAT  1137      25.776  18.719  31.961  1.00  0.00           H  
ATOM   4611  O   WAT  1138      42.194   5.109  50.398  1.00  0.00           O  
ATOM   4612  H1  WAT  1138      42.712   4.327  50.212  1.00  0.00           H  
ATOM   4613  H2  WAT  1138      42.082   5.531  49.546  1.00  0.00           H  
ATOM   4614  O   WAT  1139      44.692  19.486  53.969  1.00  0.00           O  
ATOM   4615  H1  WAT  1139      45.646  19.563  53.943  1.00  0.00           H  
ATOM   4616  H2  WAT  1139      44.413  19.664  53.070  1.00  0.00           H  
ATOM   4617  O   WAT  1140      22.119  47.021  15.056  1.00  0.00           O  
ATOM   4618  H1  WAT  1140      22.660  47.810  15.086  1.00  0.00           H  
ATOM   4619  H2  WAT  1140      22.364  46.534  15.843  1.00  0.00           H  
ATOM   4620  O   WAT  1141       7.269  16.966  26.627  1.00  0.00           O  
ATOM   4621  H1  WAT  1141       7.136  17.269  25.729  1.00  0.00           H  
ATOM   4622  H2  WAT  1141       6.412  17.064  27.042  1.00  0.00           H  
ATOM   4623  O   WAT  1142       2.677  25.158  31.270  1.00  0.00           O  
ATOM   4624  H1  WAT  1142       2.992  24.307  30.964  1.00  0.00           H  
ATOM   4625  H2  WAT  1142       2.323  25.578  30.486  1.00  0.00           H  
ATOM   4626  O   WAT  1143      30.321   3.597   2.695  1.00  0.00           O  
ATOM   4627  H1  WAT  1143      30.574   4.484   2.439  1.00  0.00           H  
ATOM   4628  H2  WAT  1143      30.997   3.325   3.315  1.00  0.00           H  
ATOM   4629  O   WAT  1144      58.699   6.492  35.052  1.00  0.00           O  
ATOM   4630  H1  WAT  1144      58.340   5.612  34.940  1.00  0.00           H  
ATOM   4631  H2  WAT  1144      58.285   7.009  34.360  1.00  0.00           H  
ATOM   4632  O   WAT  1145      64.920  10.119  36.542  1.00  0.00           O  
ATOM   4633  H1  WAT  1145      64.307  10.000  35.816  1.00  0.00           H  
ATOM   4634  H2  WAT  1145      64.572   9.567  37.242  1.00  0.00           H  
ATOM   4635  O   WAT  1146      37.637  54.774   3.114  1.00  0.00           O  
ATOM   4636  H1  WAT  1146      37.783  54.187   3.856  1.00  0.00           H  
ATOM   4637  H2  WAT  1146      36.748  55.106   3.242  1.00  0.00           H  
ATOM   4638  O   WAT  1147      47.629  59.456  48.566  1.00  0.00           O  
ATOM   4639  H1  WAT  1147      47.415  59.983  49.335  1.00  0.00           H  
ATOM   4640  H2  WAT  1147      48.286  58.833  48.878  1.00  0.00           H  
ATOM   4641  O   WAT  1148      17.883   5.688  52.485  1.00  0.00           O  
ATOM   4642  H1  WAT  1148      17.649   5.442  51.590  1.00  0.00           H  
ATOM   4643  H2  WAT  1148      17.551   6.580  52.583  1.00  0.00           H  
ATOM   4644  O   WAT  1149      35.290  59.589  35.625  1.00  0.00           O  
ATOM   4645  H1  WAT  1149      34.476  59.923  36.000  1.00  0.00           H  
ATOM   4646  H2  WAT  1149      35.975  60.127  36.022  1.00  0.00           H  
ATOM   4647  O   WAT  1150      41.124  57.003  34.372  1.00  0.00           O  
ATOM   4648  H1  WAT  1150      40.278  57.448  34.430  1.00  0.00           H  
ATOM   4649  H2  WAT  1150      41.002  56.190  34.862  1.00  0.00           H  
ATOM   4650  O   WAT  1151      59.251  36.341  34.237  1.00  0.00           O  
ATOM   4651  H1  WAT  1151      58.520  35.763  34.022  1.00  0.00           H  
ATOM   4652  H2  WAT  1151      58.857  37.212  34.298  1.00  0.00           H  
ATOM   4653  O   WAT  1152      11.976  51.333   1.558  1.00  0.00           O  
ATOM   4654  H1  WAT  1152      12.641  50.668   1.735  1.00  0.00           H  
ATOM   4655  H2  WAT  1152      12.006  51.454   0.609  1.00  0.00           H  
ATOM   4656  O   WAT  1153      20.980   0.078  30.762  1.00  0.00           O  
ATOM   4657  H1  WAT  1153      20.724   0.759  31.384  1.00  0.00           H  
ATOM   4658  H2  WAT  1153      20.329  -0.613  30.881  1.00  0.00           H  
ATOM   4659  O   WAT  1154      54.170  47.442  46.320  1.00  0.00           O  
ATOM   4660  H1  WAT  1154      53.411  46.917  46.575  1.00  0.00           H  
ATOM   4661  H2  WAT  1154      54.368  47.159  45.428  1.00  0.00           H  
ATOM   4662  O   WAT  1155      50.027  36.403  31.232  1.00  0.00           O  
ATOM   4663  H1  WAT  1155      50.545  36.828  31.916  1.00  0.00           H  
ATOM   4664  H2  WAT  1155      49.384  35.879  31.709  1.00  0.00           H  
ATOM   4665  O   WAT  1156      46.915  44.473  29.557  1.00  0.00           O  
ATOM   4666  H1  WAT  1156      47.283  43.794  30.124  1.00  0.00           H  
ATOM   4667  H2  WAT  1156      45.976  44.291  29.545  1.00  0.00           H  
ATOM   4668  O   WAT  1157      16.787  47.528  22.211  1.00  0.00           O  
ATOM   4669  H1  WAT  1157      16.358  46.835  21.709  1.00  0.00           H  
ATOM   4670  H2  WAT  1157      16.108  47.851  22.803  1.00  0.00           H  
ATOM   4671  O   WAT  1158       0.359  17.356  50.002  1.00  0.00           O  
ATOM   4672  H1  WAT  1158       1.190  17.468  49.540  1.00  0.00           H  
ATOM   4673  H2  WAT  1158       0.555  17.594  50.909  1.00  0.00           H  
ATOM   4674  O   WAT  1159      29.135  11.503  21.765  1.00  0.00           O  
ATOM   4675  H1  WAT  1159      29.596  12.063  22.389  1.00  0.00           H  
ATOM   4676  H2  WAT  1159      28.677  12.114  21.188  1.00  0.00           H  
ATOM   4677  O   WAT  1160      24.077  23.979  28.618  1.00  0.00           O  
ATOM   4678  H1  WAT  1160      24.232  24.894  28.386  1.00  0.00           H  
ATOM   4679  H2  WAT  1160      24.722  23.490  28.108  1.00  0.00           H  
ATOM   4680  O   WAT  1161       8.399  44.618  34.789  1.00  0.00           O  
ATOM   4681  H1  WAT  1161       7.652  45.190  34.614  1.00  0.00           H  
ATOM   4682  H2  WAT  1161       9.039  45.186  35.218  1.00  0.00           H  
ATOM   4683  O   WAT  1162      64.579  12.556  25.556  1.00  0.00           O  
ATOM   4684  H1  WAT  1162      64.996  13.412  25.453  1.00  0.00           H  
ATOM   4685  H2  WAT  1162      64.367  12.284  24.664  1.00  0.00           H  
ATOM   4686  O   WAT  1163      29.238  25.795   0.087  1.00  0.00           O  
ATOM   4687  H1  WAT  1163      29.221  25.520   1.004  1.00  0.00           H  
ATOM   4688  H2  WAT  1163      30.033  25.396  -0.267  1.00  0.00           H  
ATOM   4689  O   WAT  1164       8.740  39.611   7.267  1.00  0.00           O  
ATOM   4690  H1  WAT  1164       8.025  39.282   6.722  1.00  0.00           H  
ATOM   4691  H2  WAT  1164       9.134  40.311   6.747  1.00  0.00           H  
ATOM   4692  O   WAT  1165      14.549  46.634  46.624  1.00  0.00           O  
ATOM   4693  H1  WAT  1165      14.057  45.960  47.092  1.00  0.00           H  
ATOM   4694  H2  WAT  1165      14.301  46.519  45.707  1.00  0.00           H  
ATOM   4695  O   WAT  1166      59.697  14.763  32.305  1.00  0.00           O  
ATOM   4696  H1  WAT  1166      59.311  15.319  32.982  1.00  0.00           H  
ATOM   4697  H2  WAT  1166      59.271  15.043  31.495  1.00  0.00           H  
ATOM   4698  O   WAT  1167      37.173  59.688  47.007  1.00  0.00           O  
ATOM   4699  H1  WAT  1167      37.697  60.448  46.752  1.00  0.00           H  
ATOM   4700  H2  WAT  1167      37.318  59.602  47.949  1.00  0.00           H  
ATOM   4701  O   WAT  1168      45.031  36.411  30.869  1.00  0.00           O  
ATOM   4702  H1  WAT  1168      45.201  36.797  30.010  1.00  0.00           H  
ATOM   4703  H2  WAT  1168      44.733  35.522  30.678  1.00  0.00           H  
ATOM   4704  O   WAT  1169      43.040  54.110  19.728  1.00  0.00           O  
ATOM   4705  H1  WAT  1169      42.154  53.988  20.070  1.00  0.00           H  
ATOM   4706  H2  WAT  1169      43.572  54.291  20.503  1.00  0.00           H  
ATOM   4707  O   WAT  1170       5.139  43.554  45.531  1.00  0.00           O  
ATOM   4708  H1  WAT  1170       4.972  44.265  44.912  1.00  0.00           H  
ATOM   4709  H2  WAT  1170       4.309  43.082  45.583  1.00  0.00           H  
ATOM   4710  O   WAT  1171      54.072   9.369  42.502  1.00  0.00           O  
ATOM   4711  H1  WAT  1171      53.199   9.762  42.503  1.00  0.00           H  
ATOM   4712  H2  WAT  1171      54.191   9.054  41.606  1.00  0.00           H  
ATOM   4713  O   WAT  1172       0.556  48.187  26.168  1.00  0.00           O  
ATOM   4714  H1  WAT  1172       1.069  48.977  26.339  1.00  0.00           H  
ATOM   4715  H2  WAT  1172      -0.318  48.392  26.501  1.00  0.00           H  
ATOM   4716  O   WAT  1173      17.801  43.789  13.875  1.00  0.00           O  
ATOM   4717  H1  WAT  1173      17.226  43.566  14.607  1.00  0.00           H  
ATOM   4718  H2  WAT  1173      18.574  44.176  14.285  1.00  0.00           H  
ATOM   4719  O   WAT  1174       1.349  16.983   6.559  1.00  0.00           O  
ATOM   4720  H1  WAT  1174       1.862  16.654   5.821  1.00  0.00           H  
ATOM   4721  H2  WAT  1174       1.683  16.501   7.316  1.00  0.00           H  
ATOM   4722  O   WAT  1175      10.723  23.817  44.733  1.00  0.00           O  
ATOM   4723  H1  WAT  1175      10.670  22.914  45.047  1.00  0.00           H  
ATOM   4724  H2  WAT  1175      10.945  24.328  45.512  1.00  0.00           H  
ATOM   4725  O   WAT  1176      63.785  50.366  13.569  1.00  0.00           O  
ATOM   4726  H1  WAT  1176      64.098  49.492  13.800  1.00  0.00           H  
ATOM   4727  H2  WAT  1176      62.872  50.378  13.855  1.00  0.00           H  
ATOM   4728  O   WAT  1177      64.951   2.939  41.119  1.00  0.00           O  
ATOM   4729  H1  WAT  1177      64.197   3.523  41.196  1.00  0.00           H  
ATOM   4730  H2  WAT  1177      65.682   3.518  40.906  1.00  0.00           H  
ATOM   4731  O   WAT  1178      21.047  39.106  39.720  1.00  0.00           O  
ATOM   4732  H1  WAT  1178      20.222  38.682  39.956  1.00  0.00           H  
ATOM   4733  H2  WAT  1178      21.205  39.732  40.427  1.00  0.00           H  
ATOM   4734  O   WAT  1179      50.029   3.496  35.192  1.00  0.00           O  
ATOM   4735  H1  WAT  1179      50.063   4.097  34.448  1.00  0.00           H  
ATOM   4736  H2  WAT  1179      50.878   3.598  35.623  1.00  0.00           H  
ATOM   4737  O   WAT  1180      64.481  43.865  27.836  1.00  0.00           O  
ATOM   4738  H1  WAT  1180      64.517  43.824  26.880  1.00  0.00           H  
ATOM   4739  H2  WAT  1180      64.502  44.801  28.036  1.00  0.00           H  
ATOM   4740  O   WAT  1181      59.623  11.182  38.028  1.00  0.00           O  
ATOM   4741  H1  WAT  1181      58.907  11.054  38.650  1.00  0.00           H  
ATOM   4742  H2  WAT  1181      60.182  10.414  38.145  1.00  0.00           H  
ATOM   4743  O   WAT  1182      44.344  38.293  25.000  1.00  0.00           O  
ATOM   4744  H1  WAT  1182      44.816  39.125  24.975  1.00  0.00           H  
ATOM   4745  H2  WAT  1182      44.990  37.642  24.727  1.00  0.00           H  
ATOM   4746  O   WAT  1183      51.803  25.959   2.990  1.00  0.00           O  
ATOM   4747  H1  WAT  1183      51.786  26.855   3.325  1.00  0.00           H  
ATOM   4748  H2  WAT  1183      51.236  25.469   3.585  1.00  0.00           H  
ATOM   4749  O   WAT  1184      27.376  53.940  42.018  1.00  0.00           O  
ATOM   4750  H1  WAT  1184      28.256  53.633  41.800  1.00  0.00           H  
ATOM   4751  H2  WAT  1184      26.791  53.312  41.595  1.00  0.00           H  
ATOM   4752  O   WAT  1185      36.882  36.656  49.341  1.00  0.00           O  
ATOM   4753  H1  WAT  1185      36.054  36.499  48.887  1.00  0.00           H  
ATOM   4754  H2  WAT  1185      36.786  36.202  50.178  1.00  0.00           H  
ATOM   4755  O   WAT  1186      59.837  53.630  41.719  1.00  0.00           O  
ATOM   4756  H1  WAT  1186      59.254  53.446  42.456  1.00  0.00           H  
ATOM   4757  H2  WAT  1186      60.250  52.789  41.525  1.00  0.00           H  
ATOM   4758  O   WAT  1187      58.568  50.905  54.213  1.00  0.00           O  
ATOM   4759  H1  WAT  1187      58.735  51.463  53.453  1.00  0.00           H  
ATOM   4760  H2  WAT  1187      57.624  50.750  54.194  1.00  0.00           H  
ATOM   4761  O   WAT  1188      12.314   4.107  35.604  1.00  0.00           O  
ATOM   4762  H1  WAT  1188      12.834   4.487  36.311  1.00  0.00           H  
ATOM   4763  H2  WAT  1188      12.805   4.313  34.808  1.00  0.00           H  
ATOM   4764  O   WAT  1189      16.953  48.546  43.738  1.00  0.00           O  
ATOM   4765  H1  WAT  1189      17.574  49.272  43.802  1.00  0.00           H  
ATOM   4766  H2  WAT  1189      17.486  47.799  43.464  1.00  0.00           H  
ATOM   4767  O   WAT  1190      10.077  25.039  54.458  1.00  0.00           O  
ATOM   4768  H1  WAT  1190      10.366  24.930  55.365  1.00  0.00           H  
ATOM   4769  H2  WAT  1190       9.150  24.801  54.472  1.00  0.00           H  
ATOM   4770  O   WAT  1191      25.332   7.016  12.048  1.00  0.00           O  
ATOM   4771  H1  WAT  1191      25.228   6.818  12.979  1.00  0.00           H  
ATOM   4772  H2  WAT  1191      24.745   6.402  11.606  1.00  0.00           H  
ATOM   4773  O   WAT  1192      10.164  40.786  41.729  1.00  0.00           O  
ATOM   4774  H1  WAT  1192      10.596  40.824  40.875  1.00  0.00           H  
ATOM   4775  H2  WAT  1192       9.388  40.246  41.580  1.00  0.00           H  
ATOM   4776  O   WAT  1193      57.243  27.697   1.006  1.00  0.00           O  
ATOM   4777  H1  WAT  1193      57.278  27.884   0.068  1.00  0.00           H  
ATOM   4778  H2  WAT  1193      56.951  26.788   1.059  1.00  0.00           H  
ATOM   4779  O   WAT  1194      64.480  50.550  11.030  1.00  0.00           O  
ATOM   4780  H1  WAT  1194      64.741  51.444  10.813  1.00  0.00           H  
ATOM   4781  H2  WAT  1194      64.225  50.591  11.952  1.00  0.00           H  
ATOM   4782  O   WAT  1195      42.358  20.006  22.011  1.00  0.00           O  
ATOM   4783  H1  WAT  1195      43.078  19.994  21.380  1.00  0.00           H  
ATOM   4784  H2  WAT  1195      42.680  20.549  22.731  1.00  0.00           H  
ATOM   4785  O   WAT  1196      59.627  52.371  35.170  1.00  0.00           O  
ATOM   4786  H1  WAT  1196      59.739  52.749  34.298  1.00  0.00           H  
ATOM   4787  H2  WAT  1196      60.277  52.819  35.711  1.00  0.00           H  
ATOM   4788  O   WAT  1197      63.889  60.047  49.604  1.00  0.00           O  
ATOM   4789  H1  WAT  1197      63.934  59.378  48.921  1.00  0.00           H  
ATOM   4790  H2  WAT  1197      64.741  60.002  50.039  1.00  0.00           H  
ATOM   4791  O   WAT  1198       7.737   3.334  27.393  1.00  0.00           O  
ATOM   4792  H1  WAT  1198       7.551   4.081  26.824  1.00  0.00           H  
ATOM   4793  H2  WAT  1198       8.663   3.427  27.615  1.00  0.00           H  
ATOM   4794  O   WAT  1199      21.798  60.341   1.599  1.00  0.00           O  
ATOM   4795  H1  WAT  1199      21.590  59.663   2.242  1.00  0.00           H  
ATOM   4796  H2  WAT  1199      21.436  60.010   0.777  1.00  0.00           H  
ATOM   4797  O   WAT  1200      45.962  39.269  40.317  1.00  0.00           O  
ATOM   4798  H1  WAT  1200      46.414  40.056  40.013  1.00  0.00           H  
ATOM   4799  H2  WAT  1200      45.930  38.699  39.549  1.00  0.00           H  
ATOM   4800  O   WAT  1201       7.448  11.378  52.269  1.00  0.00           O  
ATOM   4801  H1  WAT  1201       7.189  12.165  51.789  1.00  0.00           H  
ATOM   4802  H2  WAT  1201       6.625  10.917  52.435  1.00  0.00           H  
ATOM   4803  O   WAT  1202      31.502  28.916  39.587  1.00  0.00           O  
ATOM   4804  H1  WAT  1202      32.418  28.964  39.861  1.00  0.00           H  
ATOM   4805  H2  WAT  1202      31.004  29.001  40.400  1.00  0.00           H  
ATOM   4806  O   WAT  1203      18.860  46.280  35.628  1.00  0.00           O  
ATOM   4807  H1  WAT  1203      18.660  45.864  36.466  1.00  0.00           H  
ATOM   4808  H2  WAT  1203      18.006  46.519  35.268  1.00  0.00           H  
ATOM   4809  O   WAT  1204      10.852  37.439   8.539  1.00  0.00           O  
ATOM   4810  H1  WAT  1204      11.632  37.982   8.652  1.00  0.00           H  
ATOM   4811  H2  WAT  1204      10.533  37.656   7.663  1.00  0.00           H  
ATOM   4812  O   WAT  1205      27.648  22.502  48.647  1.00  0.00           O  
ATOM   4813  H1  WAT  1205      27.636  22.418  49.601  1.00  0.00           H  
ATOM   4814  H2  WAT  1205      26.770  22.810  48.423  1.00  0.00           H  
ATOM   4815  O   WAT  1206      55.906  60.469  23.083  1.00  0.00           O  
ATOM   4816  H1  WAT  1206      56.549  60.677  23.761  1.00  0.00           H  
ATOM   4817  H2  WAT  1206      55.283  59.885  23.515  1.00  0.00           H  
ATOM   4818  O   WAT  1207       1.118  39.858   4.487  1.00  0.00           O  
ATOM   4819  H1  WAT  1207       1.798  39.271   4.815  1.00  0.00           H  
ATOM   4820  H2  WAT  1207       1.598  40.557   4.043  1.00  0.00           H  
ATOM   4821  O   WAT  1208      48.966  29.942   3.622  1.00  0.00           O  
ATOM   4822  H1  WAT  1208      49.246  29.579   2.782  1.00  0.00           H  
ATOM   4823  H2  WAT  1208      48.147  29.487   3.818  1.00  0.00           H  
ATOM   4824  O   WAT  1209       9.970  24.152  35.472  1.00  0.00           O  
ATOM   4825  H1  WAT  1209      10.020  25.105  35.408  1.00  0.00           H  
ATOM   4826  H2  WAT  1209       9.238  23.990  36.067  1.00  0.00           H  
ATOM   4827  O   WAT  1210      50.031  14.164  10.247  1.00  0.00           O  
ATOM   4828  H1  WAT  1210      50.690  13.471  10.211  1.00  0.00           H  
ATOM   4829  H2  WAT  1210      49.842  14.362   9.330  1.00  0.00           H  
ATOM   4830  O   WAT  1211       2.999  28.505  23.981  1.00  0.00           O  
ATOM   4831  H1  WAT  1211       2.292  27.860  24.024  1.00  0.00           H  
ATOM   4832  H2  WAT  1211       3.450  28.311  23.159  1.00  0.00           H  
ATOM   4833  O   WAT  1212      47.182   7.050  16.375  1.00  0.00           O  
ATOM   4834  H1  WAT  1212      48.010   6.573  16.331  1.00  0.00           H  
ATOM   4835  H2  WAT  1212      47.437   7.973  16.386  1.00  0.00           H  
ATOM   4836  O   WAT  1213      53.834  50.034   5.151  1.00  0.00           O  
ATOM   4837  H1  WAT  1213      53.751  50.526   4.334  1.00  0.00           H  
ATOM   4838  H2  WAT  1213      53.152  49.365   5.098  1.00  0.00           H  
ATOM   4839  O   WAT  1214      49.576   8.128  34.792  1.00  0.00           O  
ATOM   4840  H1  WAT  1214      49.975   8.578  34.047  1.00  0.00           H  
ATOM   4841  H2  WAT  1214      50.270   7.560  35.127  1.00  0.00           H  
ATOM   4842  O   WAT  1215      55.103  47.548  30.472  1.00  0.00           O  
ATOM   4843  H1  WAT  1215      56.021  47.790  30.347  1.00  0.00           H  
ATOM   4844  H2  WAT  1215      54.622  48.368  30.359  1.00  0.00           H  
ATOM   4845  O   WAT  1216       7.423  27.944  38.221  1.00  0.00           O  
ATOM   4846  H1  WAT  1216       6.999  28.796  38.112  1.00  0.00           H  
ATOM   4847  H2  WAT  1216       7.629  27.664  37.329  1.00  0.00           H  
ATOM   4848  O   WAT  1217      49.597  52.579  14.426  1.00  0.00           O  
ATOM   4849  H1  WAT  1217      50.522  52.748  14.245  1.00  0.00           H  
ATOM   4850  H2  WAT  1217      49.300  53.357  14.898  1.00  0.00           H  
ATOM   4851  O   WAT  1218      58.123   5.331  28.883  1.00  0.00           O  
ATOM   4852  H1  WAT  1218      58.297   5.953  28.176  1.00  0.00           H  
ATOM   4853  H2  WAT  1218      57.798   4.548  28.438  1.00  0.00           H  
ATOM   4854  O   WAT  1219      63.650   9.078   2.403  1.00  0.00           O  
ATOM   4855  H1  WAT  1219      63.210   8.562   1.728  1.00  0.00           H  
ATOM   4856  H2  WAT  1219      64.506   8.661   2.504  1.00  0.00           H  
ATOM   4857  O   WAT  1220       7.112  59.913  32.476  1.00  0.00           O  
ATOM   4858  H1  WAT  1220       7.711  59.780  33.211  1.00  0.00           H  
ATOM   4859  H2  WAT  1220       7.660  59.813  31.698  1.00  0.00           H  
ATOM   4860  O   WAT  1221      57.517  37.291  52.629  1.00  0.00           O  
ATOM   4861  H1  WAT  1221      57.229  37.994  53.211  1.00  0.00           H  
ATOM   4862  H2  WAT  1221      58.403  37.542  52.370  1.00  0.00           H  
ATOM   4863  O   WAT  1222      15.764  21.243   6.392  1.00  0.00           O  
ATOM   4864  H1  WAT  1222      15.024  21.116   5.799  1.00  0.00           H  
ATOM   4865  H2  WAT  1222      16.534  21.215   5.824  1.00  0.00           H  
ATOM   4866  O   WAT  1223       8.705  12.947  35.390  1.00  0.00           O  
ATOM   4867  H1  WAT  1223       8.106  12.706  36.097  1.00  0.00           H  
ATOM   4868  H2  WAT  1223       9.039  12.111  35.064  1.00  0.00           H  
ATOM   4869  O   WAT  1224      43.767   4.391  39.648  1.00  0.00           O  
ATOM   4870  H1  WAT  1224      43.723   3.465  39.410  1.00  0.00           H  
ATOM   4871  H2  WAT  1224      42.888   4.726  39.471  1.00  0.00           H  
ATOM   4872  O   WAT  1225      34.469  60.510  54.022  1.00  0.00           O  
ATOM   4873  H1  WAT  1225      34.924  60.773  53.222  1.00  0.00           H  
ATOM   4874  H2  WAT  1225      35.094  59.945  54.478  1.00  0.00           H  
ATOM   4875  O   WAT  1226      15.156  23.703   9.962  1.00  0.00           O  
ATOM   4876  H1  WAT  1226      16.012  24.016  10.253  1.00  0.00           H  
ATOM   4877  H2  WAT  1226      15.071  22.835  10.357  1.00  0.00           H  
ATOM   4878  O   WAT  1227      18.655   8.767  45.235  1.00  0.00           O  
ATOM   4879  H1  WAT  1227      19.485   8.759  44.758  1.00  0.00           H  
ATOM   4880  H2  WAT  1227      18.220   9.569  44.945  1.00  0.00           H  
ATOM   4881  O   WAT  1228      21.104  45.477   8.249  1.00  0.00           O  
ATOM   4882  H1  WAT  1228      21.875  45.152   7.782  1.00  0.00           H  
ATOM   4883  H2  WAT  1228      21.171  46.430   8.187  1.00  0.00           H  
ATOM   4884  O   WAT  1229      63.302   9.304   8.243  1.00  0.00           O  
ATOM   4885  H1  WAT  1229      63.697   9.353   7.372  1.00  0.00           H  
ATOM   4886  H2  WAT  1229      62.565   8.702   8.138  1.00  0.00           H  
ATOM   4887  O   WAT  1230      20.994  41.214  37.786  1.00  0.00           O  
ATOM   4888  H1  WAT  1230      21.220  40.535  38.421  1.00  0.00           H  
ATOM   4889  H2  WAT  1230      21.688  41.168  37.128  1.00  0.00           H  
ATOM   4890  O   WAT  1231      45.647  37.094  47.866  1.00  0.00           O  
ATOM   4891  H1  WAT  1231      45.232  37.470  47.090  1.00  0.00           H  
ATOM   4892  H2  WAT  1231      45.019  37.246  48.571  1.00  0.00           H  
ATOM   4893  O   WAT  1232      38.829  34.502  27.669  1.00  0.00           O  
ATOM   4894  H1  WAT  1232      39.056  35.430  27.739  1.00  0.00           H  
ATOM   4895  H2  WAT  1232      38.699  34.218  28.573  1.00  0.00           H  
ATOM   4896  O   WAT  1233      11.792  20.702  38.705  1.00  0.00           O  
ATOM   4897  H1  WAT  1233      12.436  21.409  38.680  1.00  0.00           H  
ATOM   4898  H2  WAT  1233      11.387  20.715  37.838  1.00  0.00           H  
ATOM   4899  O   WAT  1234      13.175  16.015  48.602  1.00  0.00           O  
ATOM   4900  H1  WAT  1234      13.447  15.768  47.718  1.00  0.00           H  
ATOM   4901  H2  WAT  1234      12.297  15.646  48.695  1.00  0.00           H  
ATOM   4902  O   WAT  1235      14.976  28.055  47.852  1.00  0.00           O  
ATOM   4903  H1  WAT  1235      14.064  28.142  47.577  1.00  0.00           H  
ATOM   4904  H2  WAT  1235      15.153  27.115  47.801  1.00  0.00           H  
ATOM   4905  O   WAT  1236      37.355  12.201  24.173  1.00  0.00           O  
ATOM   4906  H1  WAT  1236      37.637  12.895  23.576  1.00  0.00           H  
ATOM   4907  H2  WAT  1236      38.123  12.025  24.715  1.00  0.00           H  
ATOM   4908  O   WAT  1237      21.222  17.881  46.709  1.00  0.00           O  
ATOM   4909  H1  WAT  1237      22.050  18.333  46.548  1.00  0.00           H  
ATOM   4910  H2  WAT  1237      21.099  17.326  45.940  1.00  0.00           H  
ATOM   4911  O   WAT  1238      63.313  55.737  37.297  1.00  0.00           O  
ATOM   4912  H1  WAT  1238      63.516  54.926  36.829  1.00  0.00           H  
ATOM   4913  H2  WAT  1238      63.604  56.432  36.707  1.00  0.00           H  
ATOM   4914  O   WAT  1239      47.093   5.118  54.071  1.00  0.00           O  
ATOM   4915  H1  WAT  1239      46.525   4.560  53.539  1.00  0.00           H  
ATOM   4916  H2  WAT  1239      46.886   6.009  53.788  1.00  0.00           H  
ATOM   4917  O   WAT  1240      12.913  60.044  24.329  1.00  0.00           O  
ATOM   4918  H1  WAT  1240      13.781  60.444  24.266  1.00  0.00           H  
ATOM   4919  H2  WAT  1240      12.305  60.775  24.220  1.00  0.00           H  
ATOM   4920  O   WAT  1241      18.725  49.834   2.824  1.00  0.00           O  
ATOM   4921  H1  WAT  1241      19.409  50.502   2.782  1.00  0.00           H  
ATOM   4922  H2  WAT  1241      18.630  49.531   1.920  1.00  0.00           H  
ATOM   4923  O   WAT  1242      28.819  19.868  35.734  1.00  0.00           O  
ATOM   4924  H1  WAT  1242      29.644  19.584  35.341  1.00  0.00           H  
ATOM   4925  H2  WAT  1242      29.044  20.663  36.217  1.00  0.00           H  
ATOM   4926  O   WAT  1243       6.482  49.046  17.783  1.00  0.00           O  
ATOM   4927  H1  WAT  1243       5.900  48.419  17.353  1.00  0.00           H  
ATOM   4928  H2  WAT  1243       7.197  48.512  18.129  1.00  0.00           H  
ATOM   4929  O   WAT  1244      16.399  43.495  28.537  1.00  0.00           O  
ATOM   4930  H1  WAT  1244      17.016  43.796  27.870  1.00  0.00           H  
ATOM   4931  H2  WAT  1244      16.267  42.567  28.340  1.00  0.00           H  
ATOM   4932  O   WAT  1245       2.005  55.074  36.588  1.00  0.00           O  
ATOM   4933  H1  WAT  1245       1.723  55.320  37.469  1.00  0.00           H  
ATOM   4934  H2  WAT  1245       1.201  55.081  36.069  1.00  0.00           H  
ATOM   4935  O   WAT  1246      11.111  11.543  54.324  1.00  0.00           O  
ATOM   4936  H1  WAT  1246      11.367  10.963  55.041  1.00  0.00           H
[truncated: 1,350,197 more chars]
