# Supplementary material for: Identification of the occurrence and potential mechanisms of heterotopic ossification associated with 17-beta-estradiol targeting MKX by bioinformatics analysis and cellular experiments
Source: PeerJ. 2022 Jan 3;10:e12696. doi: 10.7717/peerj.12696 (PMC8734462; doi:10.7717/peerj.12696)
Supplement: Supplemental Information 4 [file peerj-10-12696-s004.zip › MD raw data/c1/lig_rmsd.dat]

#Frame     RMSD_00002
       1       0.0000
       2       0.2114
       3       0.1855
       4       0.2451
       5       0.1564
       6       0.2133
       7       0.1262
       8       0.1825
       9       0.1653
      10       0.2127
      11       0.1972
      12       0.1227
      13       0.2030
      14       0.2290
      15       0.1717
      16       0.1559
      17       0.1988
      18       0.1590
      19       0.1603
      20       0.1857
      21       0.1705
      22       0.1607
      23       0.1647
      24       0.2202
      25       0.2712
      26       0.2270
      27       0.1887
      28       0.1429
      29       0.1912
      30       0.1321
      31       0.2322
      32       0.3363
      33       0.1516
      34       0.1780
      35       0.1411
      36       0.2054
      37       0.3555
      38       0.1479
      39       0.1748
      40       0.1909
      41       0.2051
      42       0.1612
      43       0.1696
      44       0.1626
      45       0.1559
      46       0.2121
      47       0.2989
      48       0.2969
      49       0.1750
      50       0.2016
      51       0.2483
      52       0.1555
      53       0.1327
      54       0.1583
      55       0.1603
      56       0.2664
      57       0.1963
      58       0.2741
      59       0.1423
      60       0.1657
      61       0.1935
      62       0.2341
      63       0.1514
      64       0.1296
      65       0.1616
      66       0.3664
      67       0.1495
      68       0.2352
      69       0.1721
      70       0.1764
      71       0.1849
      72       0.1681
      73       0.2376
      74       0.1459
      75       0.2353
      76       0.1802
      77       0.1860
      78       0.1630
      79       0.2274
      80       0.2345
      81       0.2412
      82       0.1825
      83       0.1933
      84       0.2644
      85       0.1921
      86       0.1731
      87       0.1170
      88       0.1281
      89       0.3075
      90       0.2323
      91       0.1368
      92       0.2339
      93       0.1833
      94       0.2107
      95       0.1957
      96       0.2578
      97       0.2118
      98       0.2057
      99       0.2245
     100       0.1841
     101       0.1398
     102       0.1770
     103       0.2084
     104       0.2881
     105       0.1850
     106       0.1741
     107       0.1906
     108       0.1958
     109       0.2132
     110       0.1843
     111       0.2011
     112       0.1490
     113       0.2081
     114       0.2512
     115       0.2013
     116       0.1688
     117       0.2963
     118       0.1367
     119       0.2228
     120       0.1504
     121       0.1875
     122       0.2334
     123       0.1107
     124       0.1702
     125       0.1228
     126       0.2082
     127       0.1942
     128       0.1453
     129       0.2368
     130       0.2318
     131       0.2334
     132       0.1743
     133       0.2488
     134       0.2459
     135       0.2424
     136       0.1311
     137       0.1594
     138       0.1550
     139       0.1311
     140       0.1994
     141       0.1128
     142       0.1677
     143       0.1901
     144       0.1735
     145       0.1471
     146       0.2560
     147       0.1491
     148       0.1391
     149       0.1584
     150       0.1609
     151       0.1577
     152       0.1603
     153       0.1366
     154       0.2744
     155       0.1852
     156       0.2120
     157       0.2070
     158       0.1657
     159       0.2026
     160       0.2291
     161       0.1624
     162       0.2391
     163       0.1422
     164       0.2473
     165       0.1936
     166       0.2044
     167       0.1840
     168       0.2538
     169       0.1846
     170       0.1997
     171       0.2394
     172       0.1989
     173       0.2742
     174       0.1746
     175       0.2013
     176       0.2095
     177       0.2383
     178       0.2218
     179       0.1256
     180       0.1632
     181       0.2523
     182       0.1373
     183       0.2248
     184       0.1943
     185       0.1117
     186       0.1642
     187       0.1261
     188       0.1436
     189       0.1508
     190       0.2196
     191       0.1328
     192       0.2483
     193       0.2364
     194       0.1711
     195       0.2296
     196       0.2395
     197       0.2441
     198       0.1503
     199       0.2276
     200       0.2568
     201       0.1374
     202       0.2226
     203       0.2018
     204       0.1631
     205       0.2009
     206       0.1914
     207       0.2399
     208       0.1799
     209       0.1725
     210       0.1562
     211       0.2368
     212       0.2590
     213       0.1379
     214       0.1513
     215       0.2165
     216       0.2244
     217       0.2703
     218       0.1282
     219       0.1912
     220       0.2706
     221       0.1886
     222       0.1262
     223       0.1954
     224       0.1687
     225       0.1590
     226       0.1509
     227       0.1888
     228       0.1661
     229       0.1454
     230       0.1858
     231       0.1703
     232       0.1778
     233       0.1828
     234       0.2194
     235       0.1173
     236       0.1555
     237       0.1147
     238       0.1932
     239       0.2389
     240       0.1438
     241       0.1504
     242       0.1306
     243       0.1777
     244       0.1948
     245       0.1875
     246       0.1421
     247       0.1798
     248       0.2325
     249       0.2336
     250       0.3352
     251       0.1990
     252       0.1711
     253       0.1221
     254       0.1596
     255       0.1483
     256       0.2466
     257       0.1138
     258       0.1230
     259       0.2226
     260       0.1550
     261       0.2864
     262       0.2096
     263       0.1418
     264       0.1927
     265       0.1555
     266       0.1482
     267       0.3192
     268       0.3449
     269       0.2673
     270       0.1516
     271       0.1423
     272       0.1250
     273       0.2357
     274       0.2586
     275       0.1662
     276       0.2138
     277       0.1312
     278       0.2034
     279       0.1139
     280       0.1385
     281       0.1839
     282       0.1828
     283       0.1792
     284       0.1686
     285       0.1572
     286       0.1860
     287       0.2824
     288       0.1461
     289       0.2429
     290       0.1787
     291       0.1648
     292       0.2770
     293       0.1114
     294       0.1380
     295       0.1404
     296       0.1886
     297       0.1994
     298       0.1707
     299       0.1665
     300       0.3059
     301       0.1589
     302       0.1752
     303       0.1869
     304       0.2564
     305       0.2849
     306       0.1279
     307       0.1949
     308       0.2223
     309       0.3000
     310       0.3017
     311       0.2359
     312       0.1916
     313       0.3987
     314       0.2385
     315       0.1380
     316       0.1129
     317       0.1143
     318       0.1717
     319       0.1637
     320       0.1858
     321       0.1747
     322       0.1970
     323       0.3523
     324       0.2097
     325       0.2131
     326       0.3442
     327       0.3697
     328       0.3226
     329       0.1801
     330       0.2277
     331       0.1845
     332       0.1435
     333       0.1230
     334       0.2820
     335       0.1585
     336       0.3437
     337       0.1556
     338       0.2063
     339       0.1469
     340       0.1859
     341       0.1514
     342       0.2186
     343       0.1177
     344       0.1885
     345       0.1518
     346       0.1507
     347       0.2055
     348       0.1113
     349       0.2032
     350       0.2001
     351       0.1123
     352       0.1391
     353       0.2124
     354       0.1150
     355       0.1232
     356       0.1493
     357       0.2020
     358       0.1446
     359       0.2445
     360       0.2206
     361       0.1828
     362       0.1624
     363       0.2175
     364       0.2441
     365       0.1841
     366       0.3800
     367       0.2129
     368       0.2699
     369       0.2820
     370       0.1046
     371       0.1491
     372       0.3425
     373       0.2091
     374       0.2032
     375       0.1386
     376       0.2233
     377       0.2738
     378       0.1944
     379       0.3442
     380       0.2305
     381       0.1909
     382       0.1693
     383       0.2456
     384       0.2300
     385       0.1352
     386       0.1604
     387       0.1394
     388       0.2041
     389       0.1703
     390       0.1058
     391       0.1948
     392       0.1497
     393       0.2739
     394       0.1946
     395       0.1742
     396       0.2768
     397       0.1988
     398       0.2168
     399       0.2547
     400       0.1691
     401       0.1931
     402       0.1468
     403       0.1519
     404       0.2505
     405       0.1576
     406       0.1707
     407       0.1749
     408       0.1409
     409       0.1767
     410       0.1480
     411       0.1418
     412       0.2121
     413       0.2401
     414       0.1490
     415       0.1321
     416       0.1923
     417       0.2876
     418       0.1811
     419       0.1835
     420       0.2110
     421       0.1462
     422       0.2047
     423       0.1923
     424       0.2833
     425       0.1792
     426       0.1866
     427       0.1370
     428       0.1060
     429       0.1456
     430       0.1720
     431       0.1546
     432       0.1831
     433       0.2604
     434       0.1484
     435       0.1986
     436       0.1945
     437       0.2446
     438       0.2236
     439       0.3051
     440       0.1436
     441       0.1836
     442       0.1810
     443       0.2615
     444       0.1385
     445       0.1455
     446       0.1479
     447       0.1961
     448       0.2898
     449       0.1995
     450       0.2330
     451       0.2475
     452       0.1952
     453       0.2336
     454       0.2462
     455       0.1641
     456       0.2639
     457       0.1737
     458       0.1747
     459       0.1963
     460       0.1941
     461       0.2120
     462       0.2583
     463       0.3225
     464       0.1555
     465       0.1095
     466       0.2525
     467       0.1633
     468       0.3046
     469       0.2464
     470       0.2432
     471       0.2835
     472       0.1240
     473       0.1971
     474       0.2064
     475       0.1718
     476       0.2145
     477       0.1135
     478       0.1827
     479       0.2783
     480       0.1259
     481       0.1527
     482       0.1513
     483       0.1793
     484       0.1391
     485       0.1643
     486       0.1278
     487       0.3194
     488       0.1430
     489       0.2284
     490       0.2243
     491       0.2021
     492       0.1352
     493       0.1580
     494       0.2437
     495       0.1650
     496       0.1338
     497       0.2797
     498       0.1981
     499       0.1766
     500       0.1557
     501       0.1927
     502       0.2341
     503       0.1808
     504       0.1440
     505       0.1877
     506       0.1630
     507       0.1709
     508       0.1991
     509       0.3061
     510       0.3071
     511       0.2698
     512       0.2885
     513       0.2930
     514       0.2635
     515       0.2370
     516       0.1821
     517       0.2226
     518       0.3841
     519       0.2193
     520       0.2023
     521       0.1839
     522       0.3035
     523       0.2180
     524       0.3189
     525       0.1933
     526       0.2052
     527       0.2063
     528       0.1949
     529       0.1292
     530       0.2346
     531       0.1585
     532       0.1647
     533       0.3289
     534       0.1732
     535       0.1500
     536       0.2324
     537       0.1322
     538       0.1462
     539       0.1752
     540       0.1912
     541       0.2354
     542       0.2455
     543       0.1699
     544       0.2087
     545       0.1509
     546       0.1586
     547       0.1829
     548       0.1438
     549       0.1628
     550       0.3184
     551       0.3569
     552       0.1470
     553       0.2204
     554       0.1818
     555       0.1219
     556       0.1494
     557       0.1886
     558       0.3064
     559       0.2054
     560       0.1763
     561       0.1806
     562       0.1835
     563       0.1703
     564       0.2429
     565       0.2630
     566       0.2878
     567       0.1871
     568       0.2974
     569       0.1680
     570       0.3267
     571       0.2198
     572       0.2431
     573       0.1978
     574       0.1488
     575       0.1817
     576       0.2622
     577       0.1713
     578       0.2318
     579       0.2168
     580       0.1919
     581       0.1248
     582       0.2553
     583       0.3392
     584       0.2363
     585       0.2422
     586       0.1092
     587       0.1729
     588       0.3316
     589       0.2458
     590       0.1639
     591       0.1638
     592       0.1245
     593       0.1504
     594       0.1812
     595       0.1512
     596       0.2171
     597       0.1716
     598       0.1513
     599       0.1591
     600       0.2365
     601       0.2009
     602       0.1894
     603       0.2394
     604       0.2420
     605       0.1977
     606       0.1491
     607       0.2418
     608       0.1730
     609       0.1621
     610       0.1939
     611       0.1648
     612       0.1709
     613       0.2312
     614       0.4540
     615       0.2116
     616       0.2097
     617       0.1936
     618       0.1773
     619       0.2475
     620       0.1701
     621       0.1595
     622       0.3202
     623       0.1934
     624       0.1763
     625       0.1542
     626       0.1765
     627       0.2229
     628       0.2061
     629       0.2689
     630       0.1982
     631       0.1850
     632       0.2232
     633       0.2503
     634       0.1527
     635       0.2217
     636       0.2966
     637       0.2507
     638       0.3847
     639       0.2338
     640       0.1704
     641       0.1717
     642       0.1307
     643       0.2287
     644       0.2432
     645       0.1925
     646       0.1573
     647       0.3164
     648       0.2410
     649       0.2098
     650       0.1422
     651       0.2099
     652       0.1877
     653       0.2004
     654       0.3549
     655       0.2087
     656       0.2030
     657       0.1757
     658       0.1996
     659       0.2054
     660       0.2119
     661       0.2538
     662       0.2914
     663       0.1440
     664       0.2205
     665       0.1510
     666       0.2757
     667       0.2920
     668       0.2263
     669       0.2962
     670       0.2125
     671       0.1630
     672       0.1337
     673       0.2037
     674       0.1469
     675       0.1862
     676       0.1348
     677       0.2355
     678       0.1484
     679       0.2797
     680       0.1707
     681       0.1300
     682       0.1827
     683       0.1630
     684       0.1282
     685       0.2425
     686       0.2171
     687       0.1918
     688       0.1806
     689       0.2169
     690       0.2594
     691       0.1778
     692       0.1905
     693       0.1471
     694       0.1942
     695       0.2197
     696       0.2264
     697       0.1304
     698       0.1733
     699       0.1522
     700       0.2425
     701       0.1814
     702       0.1448
     703       0.2893
     704       0.1879
     705       0.2368
     706       0.2202
     707       0.3854
     708       0.2454
     709       0.1827
     710       0.2119
     711       0.1900
     712       0.1502
     713       0.1514
     714       0.1411
     715       0.1991
     716       0.2378
     717       0.2170
     718       0.1580
     719       0.2875
     720       0.2894
     721       0.2422
     722       0.3813
     723       0.1758
     724       0.1288
     725       0.2659
     726       0.2536
     727       0.2118
     728       0.1706
     729       0.1726
     730       0.2019
     731       0.2681
     732       0.2390
     733       0.1877
     734       0.2492
     735       0.1675
     736       0.4685
     737       0.2847
     738       0.2649
     739       0.1950
     740       0.3993
     741       0.3700
     742       0.1559
     743       0.1684
     744       0.2292
     745       0.1431
     746       0.2382
     747       0.2385
     748       0.2861
     749       0.2878
     750       0.1770
     751       0.3195
     752       0.3660
     753       0.3316
     754       0.1507
     755       0.1283
     756       0.1611
     757       0.1965
     758       0.1534
     759       0.2387
     760       0.1858
     761       0.1233
     762       0.1697
     763       0.2349
     764       0.2818
     765       0.1999
     766       0.2867
     767       0.3881
     768       0.2805
     769       0.1480
     770       0.1241
     771       0.2424
     772       0.2088
     773       0.1402
     774       0.1504
     775       0.1123
     776       0.1807
     777       0.1542
     778       0.1809
     779       0.3132
     780       0.2125
     781       0.2464
     782       0.1256
     783       0.2244
     784       0.1597
     785       0.2489
     786       0.2393
     787       0.1536
     788       0.1351
     789       0.1484
     790       0.1625
     791       0.1187
     792       0.2202
     793       0.1481
     794       0.1588
     795       0.1334
     796       0.1742
     797       0.1564
     798       0.1625
     799       0.1935
     800       0.2485
     801       0.1554
     802       0.2037
     803       0.2014
     804       0.1996
     805       0.2188
     806       0.1766
     807       0.2385
     808       0.3904
     809       0.1727
     810       0.3415
     811       0.1087
     812       0.2896
     813       0.2915
     814       0.3214
     815       0.1828
     816       0.2596
     817       0.1398
     818       0.1644
     819       0.1616
     820       0.1930
     821       0.1301
     822       0.2320
     823       0.2403
     824       0.1807
     825       0.1451
     826       0.1727
     827       0.2259
     828       0.1803
     829       0.2503
     830       0.1751
     831       0.2334
     832       0.3205
     833       0.1562
     834       0.1034
     835       0.2522
     836       0.2343
     837       0.1435
     838       0.3565
     839       0.2648
     840       0.1456
     841       0.2134
     842       0.2507
     843       0.2052
     844       0.1497
     845       0.1500
     846       0.1469
     847       0.1619
     848       0.2070
     849       0.1149
     850       0.3565
     851       0.1796
     852       0.1310
     853       0.2473
     854       0.1426
     855       0.1327
     856       0.1738
     857       0.1200
     858       0.1585
     859       0.1681
     860       0.1670
     861       0.1710
     862       0.1107
     863       0.1017
     864       0.2077
     865       0.3004
     866       0.2075
     867       0.1330
     868       0.1762
     869       0.2339
     870       0.1731
     871       0.2407
     872       0.1631
     873       0.2199
     874       0.1718
     875       0.1718
     876       0.1406
     877       0.1723
     878       0.1517
     879       0.1748
     880       0.1864
     881       0.2324
     882       0.2148
     883       0.1558
     884       0.3676
     885       0.2003
     886       0.2362
     887       0.2604
     888       0.1529
     889       0.1642
     890       0.1363
     891       0.1830
     892       0.3906
     893       0.2972
     894       0.1878
     895       0.1815
     896       0.1900
     897       0.1903
     898       0.1899
     899       0.1355
     900       0.2701
     901       0.1833
     902       0.1468
     903       0.2493
     904       0.1831
     905       0.2180
     906       0.3064
     907       0.1810
     908       0.1642
     909       0.2404
     910       0.2243
     911       0.1552
     912       0.1605
     913       0.1522
     914       0.1435
     915       0.1989
     916       0.2436
     917       0.1726
     918       0.1899
     919       0.2018
     920       0.1538
     921       0.1993
     922       0.2139
     923       0.1514
     924       0.2024
     925       0.1702
     926       0.2038
     927       0.1730
     928       0.1878
     929       0.1924
     930       0.2318
     931       0.2991
     932       0.1171
     933       0.2079
     934       0.1706
     935       0.1890
     936       0.1331
     937       0.1113
     938       0.3108
     939       0.1459
     940       0.1509
     941       0.1533
     942       0.2178
     943       0.1501
     944       0.1774
     945       0.1672
     946       0.1376
     947       0.1235
     948       0.1713
     949       0.1422
     950       0.2573
     951       0.1834
     952       0.0975
     953       0.2193
     954       0.2260
     955       0.2544
     956       0.1740
     957       0.2015
     958       0.2234
     959       0.1592
     960       0.1847
     961       0.1949
     962       0.2998
     963       0.3003
     964       0.2903
     965       0.1879
     966       0.1831
     967       0.2006
     968       0.1380
     969       0.1735
     970       0.1266
     971       0.3254
     972       0.4548
     973       0.2766
     974       0.2269
     975       0.2157
     976       0.1550
     977       0.1047
     978       0.1654
     979       0.1484
     980       0.2840
     981       0.1356
     982       0.1365
     983       0.1636
     984       0.2266
     985       0.2354
     986       0.2806
     987       0.2096
     988       0.1808
     989       0.1452
     990       0.1182
     991       0.1682
     992       0.2474
     993       0.1886
     994       0.1583
     995       0.2205
     996       0.2183
     997       0.1064
     998       0.1264
     999       0.1786
    1000       0.1414
    1001       0.1344
    1002       0.1780
    1003       0.1598
    1004       0.1432
    1005       0.1204
    1006       0.1972
    1007       0.2610
    1008       0.1570
    1009       0.2571
    1010       0.1463
    1011       0.1361
    1012       0.1549
    1013       0.1455
    1014       0.2483
    1015       0.2751
    1016       0.3159
    1017       0.2015
    1018       0.1560
    1019       0.1610
    1020       0.1264
    1021       0.1885
    1022       0.2296
    1023       0.1429
    1024       0.2183
    1025       0.1667
    1026       0.2106
    1027       0.1958
    1028       0.1499
    1029       0.2075
    1030       0.2760
    1031       0.1425
    1032       0.1484
    1033       0.2042
    1034       0.1206
    1035       0.1830
    1036       0.4133
    1037       0.2909
    1038       0.1940
    1039       0.2227
    1040       0.2574
    1041       0.3241
    1042       0.1578
    1043       0.2003
    1044       0.1748
    1045       0.1556
    1046       0.1403
    1047       0.2466
    1048       0.1871
    1049       0.1674
    1050       0.1852
    1051       0.2568
    1052       0.3687
    1053       0.2696
    1054       0.1385
    1055       0.1779
    1056       0.1979
    1057       0.1284
    1058       0.1498
    1059       0.1541
    1060       0.1412
    1061       0.2528
    1062       0.2202
    1063       0.1552
    1064       0.1906
    1065       0.1479
    1066       0.1437
    1067       0.1713
    1068       0.1764
    1069       0.1740
    1070       0.2011
    1071       0.2428
    1072       0.2580
    1073       0.1288
    1074       0.2152
    1075       0.1216
    1076       0.3100
    1077       0.1631
    1078       0.1582
    1079       0.2009
    1080       0.1462
    1081       0.1368
    1082       0.1497
    1083       0.1094
    1084       0.1467
    1085       0.2295
    1086       0.3286
    1087       0.1954
    1088       0.2945
    1089       0.2487
    1090       0.1081
    1091       0.1455
    1092       0.1512
    1093       0.1600
    1094       0.1830
    1095       0.1473
    1096       0.1234
    1097       0.2406
    1098       0.3326
    1099       0.2758
    1100       0.2624
    1101       0.3377
    1102       0.2345
    1103       0.2740
    1104       0.1505
    1105       0.2562
    1106       0.2620
    1107       0.2465
    1108       0.1779
    1109       0.2051
    1110       0.1732
    1111       0.1922
    1112       0.1585
    1113       0.1367
    1114       0.1991
    1115       0.2342
    1116       0.1793
    1117       0.3071
    1118       0.2263
    1119       0.1888
    1120       0.3174
    1121       0.1575
    1122       0.2587
    1123       0.1877
    1124       0.1197
    1125       0.1808
    1126       0.1595
    1127       0.2297
    1128       0.2300
    1129       0.2058
    1130       0.1189
    1131       0.1158
    1132       0.1752
    1133       0.2605
    1134       0.2248
    1135       0.1702
    1136       0.1705
    1137       0.3112
    1138       0.2055
    1139       0.1719
    1140       0.1488
    1141       0.3611
    1142       0.2425
    1143       0.2685
    1144       0.1219
    1145       0.1663
    1146       0.4622
    1147       0.1840
    1148       0.1720
    1149       0.2406
    1150       0.2306
    1151       0.2209
    1152       0.2309
    1153       0.1937
    1154       0.2861
    1155       0.1979
    1156       0.1568
    1157       0.1867
    1158       0.1408
    1159       0.1911
    1160       0.1481
    1161       0.1661
    1162       0.1111
    1163       0.2545
    1164       0.1470
    1165       0.1324
    1166       0.1908
    1167       0.1412
    1168       0.1452
    1169       0.1493
    1170       0.1805
    1171       0.1689
    1172       0.1366
    1173       0.1758
    1174       0.1738
    1175       0.2645
    1176       0.1246
    1177       0.2067
    1178       0.1587
    1179       0.1895
    1180       0.1443
    1181       0.2396
    1182       0.2315
    1183       0.1884
    1184       0.2007
    1185       0.1728
    1186       0.1898
    1187       0.1243
    1188       0.2508
    1189       0.2164
    1190       0.2154
    1191       0.3193
    1192       0.2052
    1193       0.4263
    1194       0.3198
    1195       0.2723
    1196       0.1624
    1197       0.1445
    1198       0.2232
    1199       0.4229
    1200       0.2428
    1201       0.2381
    1202       0.1946
    1203       0.1888
    1204       0.1911
    1205       0.1333
    1206       0.2139
    1207       0.2361
    1208       0.2206
    1209       0.1754
    1210       0.2379
    1211       0.1504
    1212       0.1671
    1213       0.1894
    1214       0.1557
    1215       0.2126
    1216       0.1396
    1217       0.1632
    1218       0.1823
    1219       0.1848
    1220       0.2575
    1221       0.1438
    1222       0.1692
    1223       0.2417
    1224       0.1633
    1225       0.2868
    1226       0.1821
    1227       0.1588
    1228       0.1129
    1229       0.1810
    1230       0.2362
    1231       0.1188
    1232       0.1561
    1233       0.2560
    1234       0.2114
    1235       0.1565
    1236       0.1936
    1237       0.3149
    1238       0.2718
    1239       0.1946
    1240       0.2895
    1241       0.2403
    1242       0.2567
    1243       0.1585
    1244       0.1360
    1245       0.1432
    1246       0.1602
    1247       0.1473
    1248       0.1459
    1249       0.1645
    1250       0.1308
    1251       0.3103
    1252       0.1423
    1253       0.1753
    1254       0.1430
    1255       0.1902
    1256       0.1389
    1257       0.1589
    1258       0.1514
    1259       0.1894
    1260       0.1356
    1261       0.2499
    1262       0.1719
    1263       0.1900
    1264       0.1578
    1265       0.1472
    1266       0.2434
    1267       0.3723
    1268       0.1244
    1269       0.1924
    1270       0.3400
    1271       0.1997
    1272       0.1222
    1273       0.3034
    1274       0.2171
    1275       0.1641
    1276       0.1832
    1277       0.1811
    1278       0.1394
    1279       0.1396
    1280       0.1184
    1281       0.1909
    1282       0.2587
    1283       0.1639
    1284       0.1845
    1285       0.1566
    1286       0.2438
    1287       0.1249
    1288       0.1899
    1289       0.1509
    1290       0.2578
    1291       0.2474
    1292       0.1109
    1293       0.2386
    1294       0.1990
    1295       0.1493
    1296       0.1666
    1297       0.1659
    1298       0.1667
    1299       0.1412
    1300       0.3161
    1301       0.2180
    1302       0.1070
    1303       0.1062
    1304       0.2042
    1305       0.1489
    1306       0.1711
    1307       0.2739
    1308       0.2783
    1309       0.3074
    1310       0.1411
    1311       0.1724
    1312       0.2374
    1313       0.2104
    1314       0.1611
    1315       0.1600
    1316       0.2236
    1317       0.1435
    1318       0.2686
    1319       0.1322
    1320       0.1693
    1321       0.1196
    1322       0.3562
    1323       0.1891
    1324       0.2438
    1325       0.1235
    1326       0.1943
    1327       0.2570
    1328       0.2198
    1329       0.1589
    1330       0.2619
    1331       0.2318
    1332       0.1811
    1333       0.2403
    1334       0.1728
    1335       0.1974
    1336       0.2141
    1337       0.2035
    1338       0.1486
    1339       0.1785
    1340       0.1731
    1341       0.1643
    1342       0.1732
    1343       0.1658
    1344       0.1885
    1345       0.1703
    1346       0.1904
    1347       0.2568
    1348       0.1806
    1349       0.2039
    1350       0.2621
    1351       0.4297
    1352       0.2990
    1353       0.1372
    1354       0.3097
    1355       0.1758
    1356       0.1911
    1357       0.2020
    1358       0.1386
    1359       0.2467
    1360       0.1852
    1361       0.1619
    1362       0.1745
    1363       0.2436
    1364       0.2104
    1365       0.2899
    1366       0.2127
    1367       0.1545
    1368       0.3210
    1369       0.1988
    1370       0.2384
    1371       0.2586
    1372       0.1812
    1373       0.1831
    1374       0.1156
    1375       0.1594
    1376       0.2656
    1377       0.1324
    1378       0.1410
    1379       0.2259
    1380       0.2342
    1381       0.2868
    1382       0.2458
    1383       0.1451
    1384       0.3310
    1385       0.1909
    1386       0.1902
    1387       0.1707
    1388       0.1879
    1389       0.2068
    1390       0.1851
    1391       0.1241
    1392       0.1347
    1393       0.1597
    1394       0.1976
    1395       0.1620
    1396       0.1617
    1397       0.1507
    1398       0.1983
    1399       0.2346
    1400       0.2074
    1401       0.1516
    1402       0.1527
    1403       0.1745
    1404       0.1662
    1405       0.1531
    1406       0.1361
    1407       0.1953
    1408       0.2239
    1409       0.1408
    1410       0.1499
    1411       0.1736
    1412       0.3096
    1413       0.1838
    1414       0.1912
    1415       0.2182
    1416       0.1769
    1417       0.1904
    1418       0.1568
    1419       0.1675
    1420       0.1351
    1421       0.1489
    1422       0.2034
    1423       0.1213
    1424       0.1997
    1425       0.2196
    1426       0.1669
    1427       0.1888
    1428       0.1407
    1429       0.2711
    1430       0.1149
    1431       0.3165
    1432       0.3264
    1433       0.4319
    1434       0.1416
    1435       0.2448
    1436       0.1549
    1437       0.1828
    1438       0.1035
    1439       0.2771
    1440       0.2304
    1441       0.1393
    1442       0.2685
    1443       0.2693
    1444       0.1928
    1445       0.2201
    1446       0.3316
    1447       0.2317
    1448       0.2521
    1449       0.2471
    1450       0.2432
    1451       0.1818
    1452       0.1572
    1453       0.2296
    1454       0.2168
    1455       0.1442
    1456       0.1903
    1457       0.3674
    1458       0.1665
    1459       0.2918
    1460       0.2379
    1461       0.1854
    1462       0.2108
    1463       0.2283
    1464       0.2331
    1465       0.2733
    1466       0.2698
    1467       0.1541
    1468       0.2232
    1469       0.1803
    1470       0.1319
    1471       0.2348
    1472       0.2079
    1473       0.1800
    1474       0.1311
    1475       0.2570
    1476       0.1724
    1477       0.1559
    1478       0.4274
    1479       0.2732
    1480       0.1731
    1481       0.1854
    1482       0.1973
    1483       0.2824
    1484       0.2190
    1485       0.2105
    1486       0.2692
    1487       0.3010
    1488       0.2713
    1489       0.1374
    1490       0.1369
    1491       0.2269
    1492       0.2128
    1493       0.1640
    1494       0.2499
    1495       0.2818
    1496       0.2728
    1497       0.2318
    1498       0.3199
    1499       0.1405
    1500       0.1768
    1501       0.1926
    1502       0.3192
    1503       0.3008
    1504       0.1522
    1505       0.2126
    1506       0.1992
    1507       0.2668
    1508       0.1952
    1509       0.3051
    1510       0.2765
    1511       0.1317
    1512       0.1764
    1513       0.1913
    1514       0.1913
    1515       0.1697
    1516       0.1950
    1517       0.1880
    1518       0.1781
    1519       0.2224
    1520       0.1591
    1521       0.2791
    1522       0.1486
    1523       0.2900
    1524       0.1638
    1525       0.1464
    1526       0.2096
    1527       0.1236
    1528       0.2270
    1529       0.1092
    1530       0.1679
    1531       0.1822
    1532       0.1377
    1533       0.3663
    1534       0.4156
    1535       0.2368
    1536       0.2639
    1537       0.2143
    1538       0.1579
    1539       0.1745
    1540       0.1667
    1541       0.1643
    1542       0.1714
    1543       0.1627
    1544       0.3007
    1545       0.2123
    1546       0.1480
    1547       0.2340
    1548       0.3464
    1549       0.2182
    1550       0.1472
    1551       0.1590
    1552       0.1481
    1553       0.1682
    1554       0.1679
    1555       0.1617
    1556       0.3203
    1557       0.2996
    1558       0.2059
    1559       0.1583
    1560       0.0992
    1561       0.2813
    1562       0.1911
    1563       0.1866
    1564       0.1688
    1565       0.1699
    1566       0.1805
    1567       0.2836
    1568       0.2191
    1569       0.3735
    1570       0.3065
    1571       0.2902
    1572       0.1842
    1573       0.1673
    1574       0.2375
    1575       0.1883
    1576       0.1500
    1577       0.1990
    1578       0.1683
    1579       0.1936
    1580       0.1091
    1581       0.1717
    1582       0.2210
    1583       0.1585
    1584       0.1463
    1585       0.2357
    1586       0.2021
    1587       0.1774
    1588       0.1512
    1589       0.2292
    1590       0.1752
    1591       0.1843
    1592       0.2266
    1593       0.2300
    1594       0.1795
    1595       0.1907
    1596       0.2184
    1597       0.2565
    1598       0.1860
    1599       0.1567
    1600       0.1944
    1601       0.1056
    1602       0.3251
    1603       0.2433
    1604       0.2104
    1605       0.3798
    1606       0.1225
    1607       0.1962
    1608       0.1078
    1609       0.2184
    1610       0.1536
    1611       0.2558
    1612       0.1894
    1613       0.2380
    1614       0.1415
    1615       0.2305
    1616       0.2284
    1617       0.2428
    1618       0.1762
    1619       0.1862
    1620       0.1633
    1621       0.1705
    1622       0.2044
    1623       0.1114
    1624       0.1324
    1625       0.1717
    1626       0.2160
    1627       0.1591
    1628       0.2137
    1629       0.1314
    1630       0.1474
    1631       0.2550
    1632       0.2876
    1633       0.1869
    1634       0.1820
    1635       0.1488
    1636       0.2421
    1637       0.1803
    1638       0.1065
    1639       0.1267
    1640       0.1724
    1641       0.2156
    1642       0.1429
    1643       0.1805
    1644       0.1493
    1645       0.1469
    1646       0.2003
    1647       0.1845
    1648       0.1375
    1649       0.2676
    1650       0.1676
    1651       0.2782
    1652       0.1621
    1653       0.2934
    1654       0.1360
    1655       0.1287
    1656       0.2752
    1657       0.3323
    1658       0.2566
    1659       0.1796
    1660       0.1534
    1661       0.2432
    1662       0.2712
    1663       0.1845
    1664       0.1837
    1665       0.2219
    1666       0.2042
    1667       0.2775
    1668       0.1924
    1669       0.3695
    1670       0.1098
    1671       0.2446
    1672       0.2980
    1673       0.1172
    1674       0.2075
    1675       0.1829
    1676       0.2297
    1677       0.1520
    1678       0.2258
    1679       0.2696
    1680       0.1741
    1681       0.1301
    1682       0.3060
    1683       0.1893
    1684       0.1638
    1685       0.2063
    1686       0.1385
    1687       0.2950
    1688       0.2468
    1689       0.2287
    1690       0.1944
    1691       0.2928
    1692       0.1460
    1693       0.2033
    1694       0.1659
    1695       0.2291
    1696       0.1886
    1697       0.2739
    1698       0.2926
    1699       0.2748
    1700       0.2809
    1701       0.4553
    1702       0.2361
    1703       0.2955
    1704       0.3088
    1705       0.2203
    1706       0.2887
    1707       0.2924
    1708       0.4999
    1709       0.1914
    1710       0.3618
    1711       0.4134
    1712       0.2662
    1713       0.1558
    1714       0.2299
    1715       0.2789
    1716       0.1719
    1717       0.1454
    1718       0.1335
    1719       0.1592
    1720       0.2114
    1721       0.1511
    1722       0.2119
    1723       0.2495
    1724       0.1756
    1725       0.1022
    1726       0.2579
    1727       0.2636
    1728       0.2398
    1729       0.3128
    1730       0.2166
    1731       0.2682
    1732       0.1841
    1733       0.2349
    1734       0.2142
    1735       0.3931
    1736       0.3382
    1737       0.1184
    1738       0.1408
    1739       0.1447
    1740       0.1914
    1741       0.1720
    1742       0.1487
    1743       0.1739
    1744       0.2787
    1745       0.1698
    1746       0.1688
    1747       0.1511
    1748       0.1752
    1749       0.1494
    1750       0.2184
    1751       0.1201
    1752       0.2457
    1753       0.1541
    1754       0.1992
    1755       0.1600
    1756       0.1312
    1757       0.2823
    1758       0.1421
    1759       0.1202
    1760       0.1747
    1761       0.2402
    1762       0.2559
    1763       0.1447
    1764       0.2214
    1765       0.2875
    1766       0.2072
    1767       0.1627
    1768       0.1580
    1769       0.1085
    1770       0.1329
    1771       0.1340
    1772       0.1231
    1773       0.1214
    1774       0.1353
    1775       0.2748
    1776       0.2886
    1777       0.1812
    1778       0.1751
    1779       0.1643
    1780       0.1709
    1781       0.2672
    1782       0.1669
    1783       0.2034
    1784       0.1603
    1785       0.1155
    1786       0.2319
    1787       0.2043
    1788       0.1437
    1789       0.2186
    1790       0.2706
    1791       0.1940
    1792       0.2146
    1793       0.3023
    1794       0.2385
    1795       0.2253
    1796       0.2574
    1797       0.4676
    1798       0.2560
    1799       0.2308
    1800       0.3120
    1801       0.3866
    1802       0.2829
    1803       0.1388
    1804       0.1373
    1805       0.1389
    1806       0.1962
    1807       0.2145
    1808       0.1540
    1809       0.1716
    1810       0.1592
    1811       0.1277
    1812       0.2141
    1813       0.1736
    1814       0.1779
    1815       0.1777
    1816       0.2725
    1817       0.2211
    1818       0.2224
    1819       0.1600
    1820       0.1937
    1821       0.1619
    1822       0.1590
    1823       0.1665
    1824       0.1511
    1825       0.1484
    1826       0.1666
    1827       0.1721
    1828       0.1862
    1829       0.1624
    1830       0.1616
    1831       0.1289
    1832       0.2312
    1833       0.3071
    1834       0.2143
    1835       0.1977
    1836       0.3105
    1837       0.2671
    1838       0.2892
    1839       0.1793
    1840       0.2572
    1841       0.1796
    1842       0.1235
    1843       0.3724
    1844       0.3105
    1845       0.2020
    1846       0.1261
    1847       0.2288
    1848       0.1450
    1849       0.2304
    1850       0.3854
    1851       0.2353
    1852       0.1749
    1853       0.2019
    1854       0.2502
    1855       0.3341
    1856       0.3435
    1857       0.1331
    1858       0.3647
    1859       0.2068
    1860       0.1390
    1861       0.4083
    1862       0.3784
    1863       0.1229
    1864       0.2017
    1865       0.2174
    1866       0.2868
    1867       0.2148
    1868       0.1979
    1869       0.2182
    1870       0.2055
    1871       0.2115
    1872       0.2670
    1873       0.2561
    1874       0.2236
    1875       0.2024
    1876       0.1917
    1877       0.2145
    1878       0.1660
    1879       0.1918
    1880       0.2565
    1881       0.1885
    1882       0.1580
    1883       0.1877
    1884       0.1126
    1885       0.2189
    1886       0.1459
    1887       0.1925
    1888       0.1217
    1889       0.2706
    1890       0.1258
    1891       0.0959
    1892       0.2805
    1893       0.1732
    1894       0.2142
    1895       0.2759
    1896       0.1488
    1897       0.2289
    1898       0.4229
    1899       0.2084
    1900       0.1881
    1901       0.2170
    1902       0.2376
    1903       0.2359
    1904       0.2753
    1905       0.2032
    1906       0.1930
    1907       0.1936
    1908       0.1647
    1909       0.1520
    1910       0.1340
    1911       0.1318
    1912       0.3573
    1913       0.2379
    1914       0.1822
    1915       0.2038
    1916       0.4063
    1917       0.1946
    1918       0.2132
    1919       0.2327
    1920       0.2531
    1921       0.2010
    1922       0.1597
    1923       0.1744
    1924       0.1343
    1925       0.1239
    1926       0.3240
    1927       0.1843
    1928       0.3257
    1929       0.3225
    1930       0.1814
    1931       0.1349
    1932       0.1998
    1933       0.2738
    1934       0.1331
    1935       0.2071
    1936       0.2654
    1937       0.1564
    1938       0.2082
    1939       0.1864
    1940       0.1591
    1941       0.1604
    1942       0.1864
    1943       0.2185
    1944       0.1730
    1945       0.1455
    1946       0.1682
    1947       0.1610
    1948       0.2660
    1949       0.2215
    1950       0.2336
    1951       0.1379
    1952       0.1586
    1953       0.4012
    1954       0.1141
    1955       0.1461
    1956       0.1813
    1957       0.2232
    1958       0.3714
    1959       0.2322
    1960       0.2234
    1961       0.2128
    1962       0.1972
    1963       0.1341
    1964       0.1183
    1965       0.1602
    1966       0.4681
    1967       0.1361
    1968       0.1833
    1969       0.1629
    1970       0.1976
    1971       0.1531
    1972       0.1479
    1973       0.1493
    1974       0.1392
    1975       0.1686
    1976       0.2306
    1977       0.1624
    1978       0.1946
    1979       0.2159
    1980       0.1250
    1981       0.2220
    1982       0.2374
    1983       0.1630
    1984       0.1811
    1985       0.2468
    1986       0.2000
    1987       0.1269
    1988       0.1397
    1989       0.1998
    1990       0.3031
    1991       0.2800
    1992       0.1908
    1993       0.1727
    1994       0.2402
    1995       0.2170
    1996       0.1776
    1997       0.1541
    1998       0.1400
    1999       0.1670
    2000       0.2441
    2001       0.1652
    2002       0.2294
    2003       0.2075
    2004       0.2648
    2005       0.2343
    2006       0.1533
    2007       0.1714
    2008       0.1229
    2009       0.1494
    2010       0.1786
    2011       0.2611
    2012       0.1306
    2013       0.1211
    2014       0.2073
    2015       0.2755
    2016       0.1255
    2017       0.1150
    2018       0.1472
    2019       0.2936
    2020       0.2406
    2021       0.1880
    2022       0.2129
    2023       0.3050
    2024       0.1998
    2025       0.3653
    2026       0.2182
    2027       0.2911
    2028       0.2814
    2029       0.3348
    2030       0.2389
    2031       0.3430
    2032       0.2201
    2033       0.2436
    2034       0.1746
    2035       0.1329
    2036       0.1575
    2037       0.1707
    2038       0.2106
    2039       0.1778
    2040       0.2569
    2041       0.2474
    2042       0.2986
    2043       0.2001
    2044       0.2791
    2045       0.1930
    2046       0.1568
    2047       0.1798
    2048       0.3073
    2049       0.3424
    2050       0.2306
    2051       0.2797
    2052       0.2783
    2053       0.1944
    2054       0.1380
    2055       0.1831
    2056       0.2072
    2057       0.2718
    2058       0.2159
    2059       0.4522
    2060       0.3688
    2061       0.1372
    2062       0.2660
    2063       0.1986
    2064       0.1676
    2065       0.1239
    2066       0.2331
    2067       0.2177
    2068       0.2275
    2069       0.1333
    2070       0.2017
    2071       0.2372
    2072       0.2937
    2073       0.1513
    2074       0.1572
    2075       0.1500
    2076       0.1639
    2077       0.1368
    2078       0.1215
    2079       0.1735
    2080       0.1563
    2081       0.2071
    2082       0.1810
    2083       0.1151
    2084       0.3401
    2085       0.1375
    2086       0.2308
    2087       0.2487
    2088       0.1424
    2089       0.1644
    2090       0.1925
    2091       0.1893
    2092       0.2309
    2093       0.2239
    2094       0.1779
    2095       0.1426
    2096       0.1140
    2097       0.2346
    2098       0.2475
    2099       0.1384
    2100       0.1826
    2101       0.1308
    2102       0.1400
    2103       0.1612
    2104       0.3877
    2105       0.2378
    2106       0.1468
    2107       0.2369
    2108       0.1600
    2109       0.2102
    2110       0.2046
    2111       0.1837
    2112       0.2041
    2113       0.1466
    2114       0.1678
    2115       0.2350
    2116       0.1668
    2117       0.1090
    2118       0.1634
    2119       0.1675
    2120       0.1775
    2121       0.1337
    2122       0.1531
    2123       0.2500
    2124       0.2323
    2125       0.1407
    2126       0.1869
    2127       0.2864
    2128       0.1462
    2129       0.2158
    2130       0.1962
    2131       0.3067
    2132       0.1894
    2133       0.2112
    2134       0.1938
    2135       0.1833
    2136       0.2244
    2137       0.1426
    2138       0.2271
    2139       0.2156
    2140       0.1814
    2141       0.1507
    2142       0.1588
    2143       0.2609
    2144       0.1566
    2145       0.3242
    2146       0.2207
    2147       0.1168
    2148       0.3121
    2149       0.2337
    2150       0.1926
    2151       0.1995
    2152       0.1726
    2153       0.2469
    2154       0.1904
    2155       0.1857
    2156       0.2170
    2157       0.1471
    2158       0.1848
    2159       0.2647
    2160       0.1640
    2161       0.2334
    2162       0.1589
    2163       0.2524
    2164       0.3240
    2165       0.2825
    2166       0.1549
    2167       0.2209
    2168       0.3542
    2169       0.2651
    2170       0.2803
    2171       0.3245
    2172       0.3078
    2173       0.2657
    2174       0.4091
    2175       0.2638
    2176       0.1972
    2177       0.1688
    2178       0.1247
    2179       0.2253
    2180       0.1943
    2181       0.3066
    2182       0.3056
    2183       0.2391
    2184       0.2232
    2185       0.2665
    2186       0.1991
    2187       0.2602
    2188       0.1273
    2189       0.1699
    2190       0.1740
    2191       0.1416
    2192       0.2310
    2193       0.2453
    2194       0.2240
    2195       0.2067
    2196       0.1968
    2197       0.1526
    2198       0.2083
    2199       0.1199
    2200       0.1602
    2201       0.1551
    2202       0.1368
    2203       0.1826
    2204       0.1801
    2205       0.1873
    2206       0.2044
    2207       0.1532
    2208       0.2759
    2209       0.1629
    2210       0.0978
    2211       0.1868
    2212       0.2535
    2213       0.1885
    2214       0.2579
    2215       0.2167
    2216       0.1209
    2217       0.2007
    2218       0.1694
    2219       0.2156
    2220       0.1747
    2221       0.2472
    2222       0.2332
    2223       0.1408
    2224       0.3171
    2225       0.1580
    2226       0.1541
    2227       0.1563
    2228       0.1662
    2229       0.1711
    2230       0.0976
    2231       0.1277
    2232       0.1325
    2233       0.1710
    2234       0.2316
    2235       0.1822
    2236       0.1928
    2237       0.1739
    2238       0.1822
    2239       0.2485
    2240       0.2341
    2241       0.2208
    2242       0.1864
    2243       0.1496
    2244       0.1558
    2245       0.1874
    2246       0.1891
    2247       0.3065
    2248       0.2323
    2249       0.1985
    2250       0.1344
    2251       0.2355
    2252       0.3875
    2253       0.1408
    2254       0.2205
    2255       0.1496
    2256       0.1611
    2257       0.3573
    2258       0.1944
    2259       0.5245
    2260       0.3600
    2261       0.4447
    2262       0.2927
    2263       0.3790
    2264       0.4325
    2265       0.2744
    2266       0.3571
    2267       0.1345
    2268       0.1599
    2269       0.2597
    2270       0.2549
    2271       0.2040
    2272       0.2662
    2273       0.1454
    2274       0.2819
    2275       0.1948
    2276       0.1461
    2277       0.3397
    2278       0.1753
    2279       0.2066
    2280       0.2455
    2281       0.1986
    2282       0.2857
    2283       0.1669
    2284       0.2246
    2285       0.3251
    2286       0.1859
    2287       0.1702
    2288       0.2675
    2289       0.2096
    2290       0.1250
    2291       0.1798
    2292       0.2256
    2293       0.3017
    2294       0.2154
    2295       0.2138
    2296       0.1512
    2297       0.1446
    2298       0.1602
    2299       0.1511
    2300       0.2223
    2301       0.1764
    2302       0.2313
    2303       0.1754
    2304       0.1937
    2305       0.1856
    2306       0.1447
    2307       0.1420
    2308       0.1439
    2309       0.1796
    2310       0.1644
    2311       0.1654
    2312       0.2311
    2313       0.1926
    2314       0.1605
    2315       0.1861
    2316       0.3436
    2317       0.1789
    2318       0.1787
    2319       0.2020
    2320       0.2749
    2321       0.3332
    2322       0.1954
    2323       0.3219
    2324       0.2878
    2325       0.2133
    2326       0.1348
    2327       0.1815
    2328       0.2602
    2329       0.1423
    2330       0.2308
    2331       0.2906
    2332       0.1756
    2333       0.1983
    2334       0.1348
    2335       0.1721
    2336       0.1540
    2337       0.1880
    2338       0.1639
    2339       0.4455
    2340       0.2048
    2341       0.4001
    2342       0.2004
    2343       0.3107
    2344       0.2746
    2345       0.2570
    2346       0.1401
    2347       0.2542
    2348       0.2202
    2349       0.1899
    2350       0.2084
    2351       0.2223
    2352       0.1927
    2353       0.4434
    2354       0.2758
    2355       0.1517
    2356       0.1487
    2357       0.3293
    2358       0.1073
    2359       0.3075
    2360       0.1554
    2361       0.1515
    2362       0.2080
    2363       0.3338
    2364       0.2066
    2365       0.1593
    2366       0.1650
    2367       0.2767
    2368       0.1501
    2369       0.1493
    2370       0.1237
    2371       0.1985
    2372       0.2263
    2373       0.1844
    2374       0.1504
    2375       0.2969
    2376       0.1980
    2377       0.1259
    2378       0.2470
    2379       0.1330
    2380       0.1852
    2381       0.2354
    2382       0.2743
    2383       0.1752
    2384       0.3077
    2385       0.3127
    2386       0.1337
    2387       0.1440
    2388       0.2585
    2389       0.1241
    2390       0.2437
    2391       0.1622
    2392       0.1950
    2393       0.1714
    2394       0.2100
    2395       0.1621
    2396       0.1625
    2397       0.3196
    2398       0.2888
    2399       0.1767
    2400       0.1703
    2401       0.1650
    2402       0.3029
    2403       0.1747
    2404       0.2100
    2405       0.1337
    2406       0.1507
    2407       0.2201
    2408       0.1560
    2409       0.2274
    2410       0.1563
    2411       0.2425
    2412       0.1550
    2413       0.2406
    2414       0.1378
    2415       0.1248
    2416       0.1447
    2417       0.1911
    2418       0.1203
    2419       0.1705
    2420       0.2780
    2421       0.1972
    2422       0.1821
    2423       0.2063
    2424       0.1907
    2425       0.1680
    2426       0.2407
    2427       0.2898
    2428       0.3148
    2429       0.1678
    2430       0.1639
    2431       0.2924
    2432       0.1936
    2433       0.2441
    2434       0.3832
    2435       0.1727
    2436       0.1605
    2437       0.1504
    2438       0.2323
    2439       0.3012
    2440       0.4980
    2441       0.1538
    2442       0.2902
    2443       0.2077
    2444       0.1978
    2445       0.1662
    2446       0.1847
    2447       0.1313
    2448       0.2183
    2449       0.2867
    2450       0.2444
    2451       0.1561
    2452       0.3586
    2453       0.3258
    2454       0.3825
    2455       0.1562
    2456       0.1980
    2457       0.3484
    2458       0.3376
    2459       0.2017
    2460       0.2632
    2461       0.1832
    2462       0.2012
    2463       0.3103
    2464       0.2386
    2465       0.2441
    2466       0.2183
    2467       0.3275
    2468       0.1726
    2469       0.1334
    2470       0.4275
    2471       0.1708
    2472       0.2798
    2473       0.2257
    2474       0.1950
    2475       0.2138
    2476       0.2983
    2477       0.1461
    2478       0.1311
    2479       0.2832
    2480       0.3010
    2481       0.2793
    2482       0.4546
    2483       0.1728
    2484       0.1416
    2485       0.1864
    2486       0.1919
    2487       0.2614
    2488       0.2940
    2489       0.2539
    2490       0.1983
    2491       0.1800
    2492       0.1409
    2493       0.1837
    2494       0.1724
    2495       0.2391
    2496       0.1406
    2497       0.1812
    2498       0.1911
    2499       0.4250
    2500       0.1640
    2501       0.1888
    2502       0.4032
    2503       0.1916
    2504       0.2028
    2505       0.1778
    2506       0.1242
    2507       0.3623
    2508       0.1628
    2509       0.3059
    2510       0.3799
    2511       0.2531
    2512       0.2578
    2513       0.3843
    2514       0.1290
    2515       0.1629
    2516       0.1686
    2517       0.2997
    2518       0.1990
    2519       0.2805
    2520       0.1451
    2521       0.2491
    2522       0.1530
    2523       0.1895
    2524       0.1916
    2525       0.1450
    2526       0.1532
    2527       0.2236
    2528       0.1471
    2529       0.2146
    2530       0.3352
    2531       0.1402
    2532       0.3353
    2533       0.3422
    2534       0.1826
    2535       0.1685
    2536       0.1299
    2537       0.1714
    2538       0.1876
    2539       0.2536
    2540       0.3322
    2541       0.3844
    2542       0.1562
    2543       0.1339
    2544       0.2173
    2545       0.2207
    2546       0.1732
    2547       0.1393
    2548       0.1191
    2549       0.2979
    2550       0.2846
    2551       0.2208
    2552       0.2468
    2553       0.3028
    2554       0.1892
    2555       0.1506
    2556       0.2242
    2557       0.2569
    2558       0.2330
    2559       0.1769
    2560       0.1767
    2561       0.1744
    2562       0.1531
    2563       0.1820
    2564       0.1426
    2565       0.2752
    2566       0.3207
    2567       0.2724
    2568       0.1520
    2569       0.2396
    2570       0.1773
    2571       0.2954
    2572       0.4060
    2573       0.3126
    2574       0.2326
    2575       0.3428
    2576       0.1674
    2577       0.1552
    2578       0.1809
    2579       0.1155
    2580       0.2324
    2581       0.2289
    2582       0.2264
    2583       0.2960
    2584       0.1781
    2585       0.2742
    2586       0.3142
    2587       0.1885
    2588       0.2769
    2589       0.2599
    2590       0.1721
    2591       0.1808
    2592       0.2491
    2593       0.3608
    2594       0.2259
    2595       0.3686
    2596       0.2866
    2597       0.3124
    2598       0.1543
    2599       0.2171
    2600       0.2129
    2601       0.1932
    2602       0.1963
    2603       0.1419
    2604       0.1939
    2605       0.1754
    2606       0.2004
    2607       0.1829
    2608       0.1734
    2609       0.1534
    2610       0.1993
    2611       0.1877
    2612       0.2702
    2613       0.1802
    2614       0.1558
    2615       0.2050
    2616       0.2247
    2617       0.2145
    2618       0.1942
    2619       0.1881
    2620       0.2493
    2621       0.3128
    2622       0.3168
    2623       0.3444
    2624       0.1617
    2625       0.3232
    2626       0.1911
    2627       0.1193
    2628       0.1875
    2629       0.3138
    2630       0.1470
    2631       0.1481
    2632       0.1790
    2633       0.3024
    2634       0.1426
    2635       0.2205
    2636       0.2367
    2637       0.1931
    2638       0.2085
    2639       0.2503
    2640       0.2327
    2641       0.1972
    2642       0.1599
    2643       0.1289
    2644       0.1841
    2645       0.1672
    2646       0.1995
    2647       0.1938
    2648       0.1622
    2649       0.1795
    2650       0.1718
    2651       0.1360
    2652       0.3365
    2653       0.3103
    2654       0.1852
    2655       0.1963
    2656       0.2384
    2657       0.2067
    2658       0.1707
    2659       0.2348
    2660       0.1447
    2661       0.1574
    2662       0.2395
    2663       0.1860
    2664       0.1561
    2665       0.1666
    2666       0.1813
    2667       0.1389
    2668       0.1475
    2669       0.2554
    2670       0.1432
    2671       0.2011
    2672       0.2458
    2673       0.2045
    2674       0.1203
    2675       0.2234
    2676       0.1721
    2677       0.1586
    2678       0.2184
    2679       0.1028
    2680       0.1692
    2681       0.2384
    2682       0.3462
    2683       0.2896
    2684       0.2402
    2685       0.2134
    2686       0.1454
    2687       0.1555
    2688       0.1222
    2689       0.1793
    2690       0.2101
    2691       0.2623
    2692       0.1970
    2693       0.1831
    2694       0.2454
    2695       0.1475
    2696       0.1369
    2697       0.2287
    2698       0.1269
    2699       0.1911
    2700       0.2338
    2701       0.1390
    2702       0.1551
    2703       0.2817
    2704       0.2497
    2705       0.1247
    2706       0.2250
    2707       0.1449
    2708       0.1419
    2709       0.2115
    2710       0.2054
    2711       0.1803
    2712       0.1501
    2713       0.1540
    2714       0.3002
    2715       0.1835
    2716       0.2146
    2717       0.2624
    2718       0.1531
    2719       0.2061
    2720       0.2178
    2721       0.1068
    2722       0.1401
    2723       0.2035
    2724       0.2447
    2725       0.1627
    2726       0.2215
    2727       0.1851
    2728       0.2405
    2729       0.2398
    2730       0.1752
    2731       0.2979
    2732       0.2588
    2733       0.2713
    2734       0.2342
    2735       0.2334
    2736       0.2905
    2737       0.2206
    2738       0.2023
    2739       0.1664
    2740       0.1436
    2741       0.1863
    2742       0.2810
    2743       0.1770
    2744       0.2417
    2745       0.2985
    2746       0.3450
    2747       0.3201
    2748       0.3158
    2749       0.1313
    2750       0.1556
    2751       0.1436
    2752       0.2446
    2753       0.1322
    2754       0.2350
    2755       0.1367
    2756       0.2305
    2757       0.1268
    2758       0.1965
    2759       0.1386
    2760       0.1639
    2761       0.3784
    2762       0.1502
    2763       0.1784
    2764       0.1758
    2765       0.3064
    2766       0.1437
    2767       0.1822
    2768       0.1992
    2769       0.2007
    2770       0.1593
    2771       0.1332
    2772       0.1614
    2773       0.1892
    2774       0.2260
    2775       0.2563
    2776       0.2540
    2777       0.1699
    2778       0.1894
    2779       0.1351
    2780       0.1850
    2781       0.2125
    2782       0.2728
    2783       0.1334
    2784       0.1747
    2785       0.1372
    2786       0.1481
    2787       0.1929
    2788       0.1967
    2789       0.1746
    2790       0.1692
    2791       0.1712
    2792       0.2798
    2793       0.2578
    2794       0.1731
    2795       0.1804
    2796       0.1782
    2797       0.1602
    2798       0.1607
    2799       0.1714
    2800       0.2124
    2801       0.2413
    2802       0.1799
    2803       0.1567
    2804       0.1840
    2805       0.1389
    2806       0.1728
    2807       0.1902
    2808       0.1430
    2809       0.1614
    2810       0.1385
    2811       0.2541
    2812       0.1953
    2813       0.1519
    2814       0.2974
    2815       0.2198
    2816       0.1497
    2817       0.1553
    2818       0.1306
    2819       0.1493
    2820       0.1896
    2821       0.1561
    2822       0.1595
    2823       0.1579
    2824       0.2129
    2825       0.1475
    2826       0.1464
    2827       0.1373
    2828       0.1641
    2829       0.2003
    2830       0.1703
    2831       0.2122
    2832       0.1940
    2833       0.1332
    2834       0.2007
    2835       0.2047
    2836       0.1975
    2837       0.1289
    2838       0.2356
    2839       0.1245
    2840       0.1597
    2841       0.1871
    2842       0.1911
    2843       0.1323
    2844       0.1626
    2845       0.3193
    2846       0.1379
    2847       0.1384
    2848       0.2580
    2849       0.1131
    2850       0.1758
    2851       0.1617
    2852       0.1280
    2853       0.1347
    2854       0.1913
    2855       0.2149
    2856       0.2581
    2857       0.1834
    2858       0.1887
    2859       0.2306
    2860       0.2546
    2861       0.1755
    2862       0.1437
    2863       0.1639
    2864       0.2290
    2865       0.1566
    2866       0.2036
    2867       0.1668
    2868       0.2562
    2869       0.1888
    2870       0.2955
    2871       0.1597
    2872       0.2980
    2873       0.1231
    2874       0.1588
    2875       0.2579
    2876       0.1524
    2877       0.2030
    2878       0.1748
    2879       0.1812
    2880       0.2547
    2881       0.1972
    2882       0.1778
    2883       0.1995
    2884       0.1345
    2885       0.2457
    2886       0.2236
    2887       0.1696
    2888       0.2353
    2889       0.1267
    2890       0.1570
    2891       0.1527
    2892       0.2237
    2893       0.2322
    2894       0.2193
    2895       0.3418
    2896       0.3032
    2897       0.1886
    2898       0.1628
    2899       0.1908
    2900       0.2083
    2901       0.2415
    2902       0.1692
    2903       0.1232
    2904       0.1901
    2905       0.2595
    2906       0.2037
    2907       0.2756
    2908       0.4166
    2909       0.1702
    2910       0.2241
    2911       0.1802
    2912       0.2259
    2913       0.1546
    2914       0.2012
    2915       0.1779
    2916       0.2140
    2917       0.1361
    2918       0.1573
    2919       0.1790
    2920       0.1719
    2921       0.2061
    2922       0.1254
    2923       0.1325
    2924       0.1213
    2925       0.1846
    2926       0.2897
    2927       0.1300
    2928       0.3394
    2929       0.3564
    2930       0.3082
    2931       0.2602
    2932       0.1994
    2933       0.1706
    2934       0.1538
    2935       0.1432
    2936       0.1635
    2937       0.1976
    2938       0.1652
    2939       0.2263
    2940       0.1919
    2941       0.2843
    2942       0.1498
    2943       0.1420
    2944       0.1704
    2945       0.4352
    2946       0.2437
    2947       0.2583
    2948       0.0947
    2949       0.2584
    2950       0.2124
    2951       0.1460
    2952       0.1837
    2953       0.1598
    2954       0.1667
    2955       0.3164
    2956       0.1698
    2957       0.1642
    2958       0.1518
    2959       0.1523
    2960       0.1868
    2961       0.1378
    2962       0.2399
    2963       0.1582
    2964       0.2545
    2965       0.1440
    2966       0.2253
    2967       0.1622
    2968       0.1538
    2969       0.1720
    2970       0.1811
    2971       0.1870
    2972       0.3010
    2973       0.2783
    2974       0.2505
    2975       0.1366
    2976       0.2899
    2977       0.1339
    2978       0.1401
    2979       0.2911
    2980       0.3814
    2981       0.2277
    2982       0.2013
    2983       0.1418
    2984       0.1767
    2985       0.1683
    2986       0.2017
    2987       0.1985
    2988       0.2774
    2989       0.2042
    2990       0.2045
    2991       0.1128
    2992       0.1988
    2993       0.1718
    2994       0.2830
    2995       0.1992
    2996       0.1650
    2997       0.1687
    2998       0.2407
    2999       0.1567
    3000       0.1479
    3001       0.1466
    3002       0.2585
    3003       0.1856
    3004       0.1519
    3005       0.2824
    3006       0.1724
    3007       0.1778
    3008       0.1501
    3009       0.1574
    3010       0.3746
    3011       0.3147
    3012       0.1341
    3013       0.1533
    3014       0.1285
    3015       0.1996
    3016       0.2301
    3017       0.3957
    3018       0.2290
    3019       0.2400
    3020       0.1554
    3021       0.1756
    3022       0.1564
    3023       0.2915
    3024       0.1438
    3025       0.1620
    3026       0.1898
    3027       0.1402
    3028       0.1892
    3029       0.1706
    3030       0.0986
    3031       0.2537
    3032       0.1409
    3033       0.1586
    3034       0.1583
    3035       0.1532
    3036       0.2261
    3037       0.1478
    3038       0.2061
    3039       0.1570
    3040       0.2277
    3041       0.1444
    3042       0.1770
    3043       0.1444
    3044       0.1804
    3045       0.2017
    3046       0.1535
    3047       0.2453
    3048       0.1493
    3049       0.1595
    3050       0.3448
    3051       0.1714
    3052       0.1104
    3053       0.1642
    3054       0.1537
    3055       0.2271
    3056       0.2918
    3057       0.1536
    3058       0.1672
    3059       0.1861
    3060       0.1892
    3061       0.1848
    3062       0.1590
    3063       0.1945
    3064       0.1638
    3065       0.2007
    3066       0.1997
    3067       0.2493
    3068       0.1694
    3069       0.1233
    3070       0.3176
    3071       0.1691
    3072       0.1738
    3073       0.1536
    3074       0.1897
    3075       0.2085
    3076       0.1663
    3077       0.2089
    3078       0.1749
    3079       0.1506
    3080       0.1730
    3081       0.2004
    3082       0.1442
    3083       0.1516
    3084       0.2301
    3085       0.2494
    3086       0.2134
    3087       0.1771
    3088       0.1720
    3089       0.1736
    3090       0.2048
    3091       0.1704
    3092       0.2285
    3093       0.1900
    3094       0.1832
    3095       0.1365
    3096       0.3142
    3097       0.1459
    3098       0.3174
    3099       0.3632
    3100       0.1932
    3101       0.3214
    3102       0.1239
    3103       0.2010
    3104       0.2728
    3105       0.1421
    3106       0.2656
    3107       0.2241
    3108       0.1454
    3109       0.1719
    3110       0.1938
    3111       0.1995
    3112       0.1360
    3113       0.1412
    3114       0.1518
    3115       0.1419
    3116       0.1880
    3117       0.2273
    3118       0.2606
    3119       0.1322
    3120       0.2358
    3121       0.2253
    3122       0.2104
    3123       0.2298
    3124       0.1592
    3125       0.1477
    3126       0.2060
    3127       0.1665
    3128       0.1381
    3129       0.1549
    3130       0.1207
    3131       0.2580
    3132       0.2279
    3133       0.1395
    3134       0.2178
    3135       0.1872
    3136       0.2192
    3137       0.3282
    3138       0.2002
    3139       0.1269
    3140       0.1629
    3141       0.1894
    3142       0.2248
    3143       0.1503
    3144       0.1551
    3145       0.2037
    3146       0.1673
    3147       0.2843
    3148       0.1627
    3149       0.3316
    3150       0.1534
    3151       0.1643
    3152       0.2541
    3153       0.1680
    3154       0.1887
    3155       0.3031
    3156       0.1483
    3157       0.1872
    3158       0.3859
    3159       0.1590
    3160       0.2151
    3161       0.2549
    3162       0.3234
    3163       0.3056
    3164       0.2522
    3165       0.1974
    3166       0.3858
    3167       0.1951
    3168       0.1380
    3169       0.1823
    3170       0.2235
    3171       0.2057
    3172       0.1469
    3173       0.2431
    3174       0.1938
    3175       0.4262
    3176       0.2398
    3177       0.1627
    3178       0.2425
    3179       0.2450
    3180       0.1364
    3181       0.3363
    3182       0.1987
    3183       0.1729
    3184       0.2706
    3185       0.3022
    3186       0.1693
    3187       0.2225
    3188       0.2334
    3189       0.2149
    3190       0.2067
    3191       0.2507
    3192       0.1269
    3193       0.2796
    3194       0.2808
    3195       0.1785
    3196       0.1964
    3197       0.1647
    3198       0.1460
    3199       0.2020
    3200       0.1604
    3201       0.1517
    3202       0.1668
    3203       0.1622
    3204       0.2579
    3205       0.1997
    3206       0.2842
    3207       0.1681
    3208       0.2229
    3209       0.1329
    3210       0.1984
    3211       0.2011
    3212       0.2068
    3213       0.2260
    3214       0.1893
    3215       0.1628
    3216       0.1975
    3217       0.2043
    3218       0.1696
    3219       0.1484
    3220       0.2675
    3221       0.1654
    3222       0.1596
    3223       0.1480
    3224       0.2621
    3225       0.2585
    3226       0.1579
    3227       0.3277
    3228       0.3129
    3229       0.1297
    3230       0.1694
    3231       0.2783
    3232       0.1952
    3233       0.1239
    3234       0.1161
    3235       0.1629
    3236       0.1528
    3237       0.2497
    3238       0.2086
    3239       0.1718
    3240       0.1536
    3241       0.1757
    3242       0.1911
    3243       0.1422
    3244       0.1969
    3245       0.1470
    3246       0.1656
    3247       0.1669
    3248       0.1916
    3249       0.2369
    3250       0.1661
    3251       0.2289
    3252       0.2735
    3253       0.2602
    3254       0.2401
    3255       0.3429
    3256       0.3247
    3257       0.2149
    3258       0.3316
    3259       0.3530
    3260       0.2167
    3261       0.2196
    3262       0.1168
    3263       0.2386
    3264       0.1908
    3265       0.1104
    3266       0.1553
    3267       0.3229
    3268       0.1274
    3269       0.1809
    3270       0.3116
    3271       0.3456
    3272       0.2787
    3273       0.1463
    3274       0.2755
    3275       0.1221
    3276       0.1763
    3277       0.3359
    3278       0.1630
    3279       0.2928
    3280       0.1471
    3281       0.2341
    3282       0.1761
    3283       0.2036
    3284       0.1685
    3285       0.2207
    3286       0.1617
    3287       0.1943
    3288       0.1609
    3289       0.1935
    3290       0.1776
    3291       0.1292
    3292       0.1378
    3293       0.1800
    3294       0.1647
    3295       0.2496
    3296       0.1636
    3297       0.1977
    3298       0.1670
    3299       0.1905
    3300       0.1704
    3301       0.1333
    3302       0.1425
    3303       0.1598
    3304       0.1728
    3305       0.2306
    3306       0.1624
    3307       0.1943
    3308       0.2245
    3309       0.2601
    3310       0.1335
    3311       0.1606
    3312       0.2463
    3313       0.2684
    3314       0.1654
    3315       0.2986
    3316       0.1348
    3317       0.2056
    3318       0.2857
    3319       0.1171
    3320       0.1891
    3321       0.1302
    3322       0.2585
    3323       0.1674
    3324       0.2191
    3325       0.1614
    3326       0.1247
    3327       0.1152
    3328       0.2182
    3329       0.1460
    3330       0.2281
    3331       0.1282
    3332       0.1915
    3333       0.1935
    3334       0.1714
    3335       0.1105
    3336       0.1362
    3337       0.1721
    3338       0.1223
    3339       0.2428
    3340       0.1404
    3341       0.1448
    3342       0.1696
    3343       0.1774
    3344       0.2087
    3345       0.2373
    3346       0.1741
    3347       0.1263
    3348       0.1427
    3349       0.1304
    3350       0.1662
    3351       0.1886
    3352       0.1525
    3353       0.1219
    3354       0.1240
    3355       0.2276
    3356       0.1950
    3357       0.1453
    3358       0.1502
    3359       0.2497
    3360       0.1648
    3361       0.2692
    3362       0.1466
    3363       0.1728
    3364       0.1763
    3365       0.2446
    3366       0.1639
    3367       0.2319
    3368       0.1763
    3369       0.1688
    3370       0.2541
    3371       0.1767
    3372       0.2215
    3373       0.2084
    3374       0.2250
    3375       0.1264
    3376       0.1796
    3377       0.1413
    3378       0.1984
    3379       0.1891
    3380       0.2952
    3381       0.1421
    3382       0.1511
    3383       0.1723
    3384       0.1323
    3385       0.1844
    3386       0.1952
    3387       0.1404
    3388       0.1411
    3389       0.1301
    3390       0.2743
    3391       0.1777
    3392       0.1170
    3393       0.1579
    3394       0.1407
    3395       0.2258
    3396       0.1954
    3397       0.2457
    3398       0.1463
    3399       0.1836
    3400       0.1937
    3401       0.1282
    3402       0.1524
    3403       0.1417
    3404       0.1583
    3405       0.2009
    3406       0.1631
    3407       0.1347
    3408       0.1678
    3409       0.1273
    3410       0.2577
    3411       0.1289
    3412       0.1402
    3413       0.1561
    3414       0.1345
    3415       0.2087
    3416       0.1274
    3417       0.1337
    3418       0.2634
    3419       0.2569
    3420       0.3074
    3421       0.3351
    3422       0.2842
    3423       0.3930
    3424       0.1385
    3425       0.1410
    3426       0.2338
    3427       0.2110
    3428       0.1532
    3429       0.2351
    3430       0.1768
    3431       0.1699
    3432       0.1645
    3433       0.2888
    3434       0.4158
    3435       0.2951
    3436       0.2748
    3437       0.1877
    3438       0.1970
    3439       0.2146
    3440       0.1405
    3441       0.2123
    3442       0.1770
    3443       0.2586
    3444       0.3353
    3445       0.3728
    3446       0.3740
    3447       0.3084
    3448       0.3437
    3449       0.3599
    3450       0.1898
    3451       0.2115
    3452       0.1734
    3453       0.1610
    3454       0.1429
    3455       0.1691
    3456       0.3508
    3457       0.2251
    3458       0.1879
    3459       0.2457
    3460       0.2260
    3461       0.3209
    3462       0.3365
    3463       0.2512
    3464       0.4096
    3465       0.3378
    3466       0.3042
    3467       0.3983
    3468       0.2717
    3469       0.2516
    3470       0.3142
    3471       0.1567
    3472       0.2744
    3473       0.3435
    3474       0.1652
    3475       0.2605
    3476       0.2493
    3477       0.1736
    3478       0.3505
    3479       0.2337
    3480       0.4145
    3481       0.2862
    3482       0.1832
    3483       0.1978
    3484       0.1632
    3485       0.1415
    3486       0.1122
    3487       0.1948
    3488       0.2344
    3489       0.2494
    3490       0.2273
    3491       0.1967
    3492       0.1979
    3493       0.1083
    3494       0.2129
    3495       0.1979
    3496       0.1879
    3497       0.1814
    3498       0.1634
    3499       0.1766
    3500       0.1326
    3501       0.1326
    3502       0.1893
    3503       0.2128
    3504       0.2710
    3505       0.1532
    3506       0.1342
    3507       0.1828
    3508       0.3232
    3509       0.2198
    3510       0.1475
    3511       0.1722
    3512       0.1771
    3513       0.1328
    3514       0.2277
    3515       0.2526
    3516       0.2048
    3517       0.1290
    3518       0.2540
    3519       0.2479
    3520       0.1929
    3521       0.2384
    3522       0.2085
    3523       0.1587
    3524       0.1158
    3525       0.1597
    3526       0.3946
    3527       0.1936
    3528       0.2171
    3529       0.1837
    3530       0.2874
    3531       0.1635
    3532       0.2268
    3533       0.2251
    3534       0.2808
    3535       0.2336
    3536       0.1252
    3537       0.1890
    3538       0.2002
    3539       0.1898
    3540       0.4020
    3541       0.2313
    3542       0.3769
    3543       0.4606
    3544       0.2635
    3545       0.2272
    3546       0.1551
    3547       0.3167
    3548       0.2421
    3549       0.2085
    3550       0.2061
    3551       0.2261
    3552       0.1354
    3553       0.1952
    3554       0.1631
    3555       0.1324
    3556       0.1500
    3557       0.3290
    3558       0.4904
    3559       0.2597
    3560       0.2224
    3561       0.1610
    3562       0.1507
    3563       0.3674
    3564       0.2836
    3565       0.2885
    3566       0.2445
    3567       0.3482
    3568       0.2889
    3569       0.2282
    3570       0.1546
    3571       0.2392
    3572       0.1392
    3573       0.1737
    3574       0.1568
    3575       0.2591
    3576       0.2542
    3577       0.2510
    3578       0.2827
    3579       0.1430
    3580       0.2143
    3581       0.1215
    3582       0.1970
    3583       0.1599
    3584       0.1644
    3585       0.2247
    3586       0.1083
    3587       0.2043
    3588       0.1505
    3589       0.1637
    3590       0.1859
    3591       0.1446
    3592       0.1462
    3593       0.2825
    3594       0.2233
    3595       0.1694
    3596       0.1484
    3597       0.1467
    3598       0.2740
    3599       0.1526
    3600       0.2190
    3601       0.3295
    3602       0.1764
    3603       0.3027
    3604       0.3574
    3605       0.2562
    3606       0.2377
    3607       0.2994
    3608       0.3356
    3609       0.2219
    3610       0.1180
    3611       0.1678
    3612       0.2647
    3613       0.2369
    3614       0.1941
    3615       0.2447
    3616       0.2054
    3617       0.1619
    3618       0.1480
    3619       0.1935
    3620       0.2374
    3621       0.1053
    3622       0.2128
    3623       0.1540
    3624       0.1454
    3625       0.1953
    3626       0.3617
    3627       0.2360
    3628       0.2563
    3629       0.1987
    3630       0.1297
    3631       0.3399
    3632       0.2870
    3633       0.2703
    3634       0.2219
    3635       0.1699
    3636       0.1840
    3637       0.1316
    3638       0.1210
    3639       0.2635
    3640       0.2732
    3641       0.1958
    3642       0.2034
    3643       0.1562
    3644       0.1588
    3645       0.1728
    3646       0.2028
    3647       0.2051
    3648       0.4295
    3649       0.1457
    3650       0.2514
    3651       0.1538
    3652       0.2176
    3653       0.1839
    3654       0.1821
    3655       0.3692
    3656       0.2075
    3657       0.1430
    3658       0.1549
    3659       0.1954
    3660       0.2199
    3661       0.4528
    3662       0.2030
    3663       0.2533
    3664       0.2222
    3665       0.2646
    3666       0.1481
    3667       0.2151
    3668       0.1963
    3669       0.3306
    3670       0.1619
    3671       0.2073
    3672       0.1343
    3673       0.1592
    3674       0.2429
    3675       0.1844
    3676       0.1751
    3677       0.2048
    3678       0.2385
    3679       0.2416
    3680       0.2330
    3681       0.1668
    3682       0.2364
    3683       0.1766
    3684       0.1272
    3685       0.1575
    3686       0.2416
    3687       0.1516
    3688       0.2111
    3689       0.1941
    3690       0.1355
    3691       0.1556
    3692       0.1590
    3693       0.1364
    3694       0.2142
    3695       0.3584
    3696       0.2152
    3697       0.1425
    3698       0.2275
    3699       0.1534
    3700       0.1430
    3701       0.1372
    3702       0.1421
    3703       0.1875
    3704       0.1310
    3705       0.1681
    3706       0.1439
    3707       0.1978
    3708       0.2127
    3709       0.3600
    3710       0.2103
    3711       0.1220
    3712       0.2060
    3713       0.1537
    3714       0.1658
    3715       0.1582
    3716       0.1456
    3717       0.2325
    3718       0.2209
    3719       0.1542
    3720       0.1705
    3721       0.1926
    3722       0.1341
    3723       0.1665
    3724       0.2145
    3725       0.2285
    3726       0.1553
    3727       0.2325
    3728       0.2337
    3729       0.3040
    3730       0.1619
    3731       0.1461
    3732       0.1876
    3733       0.1535
    3734       0.1863
    3735       0.1664
    3736       0.2583
    3737       0.1478
    3738       0.1913
    3739       0.1314
    3740       0.2733
    3741       0.1367
    3742       0.1903
    3743       0.1961
    3744       0.1751
    3745       0.1458
    3746       0.3090
    3747       0.1284
    3748       0.2009
    3749       0.2429
    3750       0.2054
    3751       0.1945
    3752       0.1591
    3753       0.3912
    3754       0.1899
    3755       0.1348
    3756       0.2094
    3757       0.2102
    3758       0.1388
    3759       0.2338
    3760       0.2368
    3761       0.3344
    3762       0.1563
    3763       0.2996
    3764       0.2878
    3765       0.1610
    3766       0.1913
    3767       0.2122
    3768       0.1564
    3769       0.1796
    3770       0.2028
    3771       0.1940
    3772       0.2277
    3773       0.1713
    3774       0.1532
    3775       0.1523
    3776       0.1536
    3777       0.1291
    3778       0.3955
    3779       0.2188
    3780       0.2508
    3781       0.1818
    3782       0.1685
    3783       0.2284
    3784       0.1180
    3785       0.2159
    3786       0.2152
    3787       0.1899
    3788       0.2131
    3789       0.2174
    3790       0.1746
    3791       0.1418
    3792       0.1795
    3793       0.2586
    3794       0.1116
    3795       0.1311
    3796       0.1733
    3797       0.1715
    3798       0.1537
    3799       0.1711
    3800       0.1759
    3801       0.1404
    3802       0.1448
    3803       0.1724
    3804       0.1474
    3805       0.1970
    3806       0.1592
    3807       0.2071
    3808       0.1373
    3809       0.1244
    3810       0.1562
    3811       0.2614
    3812       0.1546
    3813       0.1988
    3814       0.1993
    3815       0.1389
    3816       0.1849
    3817       0.2131
    3818       0.2136
    3819       0.1993
    3820       0.2158
    3821       0.2500
    3822       0.2579
    3823       0.2015
    3824       0.2411
    3825       0.1728
    3826       0.1667
    3827       0.2118
    3828       0.2292
    3829       0.2121
    3830       0.2625
    3831       0.1519
    3832       0.2930
    3833       0.2154
    3834       0.2467
    3835       0.3834
    3836       0.1792
    3837       0.2439
    3838       0.1133
    3839       0.2119
    3840       0.1744
    3841       0.1955
    3842       0.1951
    3843       0.2456
    3844       0.1353
    3845       0.1375
    3846       0.1783
    3847       0.1569
    3848       0.1150
    3849       0.1854
    3850       0.1983
    3851       0.1875
    3852       0.1215
    3853       0.1645
    3854       0.2089
    3855       0.1890
    3856       0.1990
    3857       0.1486
    3858       0.1525
    3859       0.1901
    3860       0.1059
    3861       0.1953
    3862       0.1525
    3863       0.2231
    3864       0.2825
    3865       0.1186
    3866       0.2087
    3867       0.2874
    3868       0.1388
    3869       0.1818
    3870       0.1534
    3871       0.1750
    3872       0.1526
    3873       0.1965
    3874       0.1556
    3875       0.2351
    3876       0.1163
    3877       0.1080
    3878       0.1729
    3879       0.2266
    3880       0.1726
    3881       0.1875
    3882       0.2087
    3883       0.2049
    3884       0.1697
    3885       0.3469
    3886       0.1792
    3887       0.3692
    3888       0.2433
    3889       0.2178
    3890       0.2604
    3891       0.1854
    3892       0.3936
    3893       0.2591
    3894       0.1195
    3895       0.3010
    3896       0.2326
    3897       0.1616
    3898       0.1766
    3899       0.2233
    3900       0.2770
    3901       0.2288
    3902       0.2182
    3903       0.1717
    3904       0.4100
    3905       0.1761
    3906       0.2720
    3907       0.1534
    3908       0.3506
    3909       0.1743
    3910       0.2482
    3911       0.1786
    3912       0.1985
    3913       0.2055
    3914       0.1660
    3915       0.1325
    3916       0.1260
    3917       0.1815
    3918       0.1300
    3919       0.2134
    3920       0.1606
    3921       0.2276
    3922       0.2126
    3923       0.1781
    3924       0.1712
    3925       0.1588
    3926       0.2505
    3927       0.1832
    3928       0.1839
    3929       0.1597
    3930       0.2101
    3931       0.2840
    3932       0.1769
    3933       0.2024
    3934       0.2507
    3935       0.3743
    3936       0.2108
    3937       0.1682
    3938       0.2668
    3939       0.2959
    3940       0.1576
    3941       0.1646
    3942       0.1327
    3943       0.1840
    3944       0.1589
    3945       0.3745
    3946       0.1964
    3947       0.2125
    3948       0.1632
    3949       0.2350
    3950       0.1222
    3951       0.1467
    3952       0.1780
    3953       0.1430
    3954       0.2559
    3955       0.2842
    3956       0.1635
    3957       0.1878
    3958       0.2111
    3959       0.1524
    3960       0.2796
    3961       0.1750
    3962       0.1688
    3963       0.2022
    3964       0.2045
    3965       0.1531
    3966       0.2404
    3967       0.1374
    3968       0.1933
    3969       0.2105
    3970       0.2278
    3971       0.2092
    3972       0.2058
    3973       0.1696
    3974       0.1132
    3975       0.1301
    3976       0.2544
    3977       0.2402
    3978       0.1929
    3979       0.1766
    3980       0.1690
    3981       0.1711
    3982       0.2435
    3983       0.1146
    3984       0.1741
    3985       0.2060
    3986       0.2095
    3987       0.1324
    3988       0.2073
    3989       0.1561
    3990       0.2300
    3991       0.1450
    3992       0.2232
    3993       0.3075
    3994       0.3549
    3995       0.1783
    3996       0.2179
    3997       0.3008
    3998       0.2041
    3999       0.1894
    4000       0.1138
    4001       0.1388
    4002       0.1576
    4003       0.2182
    4004       0.2615
    4005       0.1722
    4006       0.2081
    4007       0.1279
    4008       0.2065
    4009       0.1515
    4010       0.2921
    4011       0.1308
    4012       0.2057
    4013       0.1679
    4014       0.2502
    4015       0.1593
    4016       0.1923
    4017       0.1582
    4018       0.2257
    4019       0.2044
    4020       0.2107
    4021       0.1649
    4022       0.2035
    4023       0.1619
    4024       0.1801
    4025       0.1429
    4026       0.1914
    4027       0.1653
    4028       0.1264
    4029       0.1397
    4030       0.1556
    4031       0.3814
    4032       0.3691
    4033       0.2524
    4034       0.4602
    4035       0.1786
    4036       0.2573
    4037       0.2995
    4038       0.2807
    4039       0.2344
    4040       0.2913
    4041       0.1610
    4042       0.2026
    4043       0.1808
    4044       0.1253
    4045       0.1957
    4046       0.3367
    4047       0.3096
    4048       0.1665
    4049       0.2389
    4050       0.2010
    4051       0.1968
    4052       0.2165
    4053       0.1464
    4054       0.1686
    4055       0.2035
    4056       0.1790
    4057       0.2284
    4058       0.3898
    4059       0.2559
    4060       0.1642
    4061       0.2276
    4062       0.3008
    4063       0.1634
    4064       0.2497
    4065       0.2063
    4066       0.4522
    4067       0.1670
    4068       0.2703
    4069       0.2976
    4070       0.2263
    4071       0.1258
    4072       0.1370
    4073       0.2043
    4074       0.2464
    4075       0.2087
    4076       0.2092
    4077       0.2098
    4078       0.2156
    4079       0.1739
    4080       0.1794
    4081       0.1939
    4082       0.1874
    4083       0.1602
    4084       0.1929
    4085       0.1746
    4086       0.1973
    4087       0.1483
    4088       0.2099
    4089       0.1436
    4090       0.2024
    4091       0.1224
    4092       0.2039
    4093       0.1354
    4094       0.1360
    4095       0.2855
    4096       0.2627
    4097       0.2427
    4098       0.1567
    4099       0.1406
    4100       0.2066
    4101       0.1951
    4102       0.1206
    4103       0.3262
    4104       0.1493
    4105       0.1485
    4106       0.2033
    4107       0.1476
    4108       0.1396
    4109       0.1518
    4110       0.1140
    4111       0.1477
    4112       0.1693
    4113       0.2000
    4114       0.1518
    4115       0.1985
    4116       0.1874
    4117       0.1684
    4118       0.2310
    4119       0.1594
    4120       0.2911
    4121       0.1809
    4122       0.1285
    4123       0.2047
    4124       0.1906
    4125       0.1929
    4126       0.2294
    4127       0.2063
    4128       0.1553
    4129       0.1602
    4130       0.1843
    4131       0.2454
    4132       0.2808
    4133       0.1404
    4134       0.2665
    4135       0.1909
    4136       0.1830
    4137       0.1564
    4138       0.1365
    4139       0.1709
    4140       0.1250
    4141       0.1588
    4142       0.1515
    4143       0.1831
    4144       0.1441
    4145       0.2354
    4146       0.1507
    4147       0.1917
    4148       0.1963
    4149       0.2039
    4150       0.1612
    4151       0.1541
    4152       0.1787
    4153       0.1788
    4154       0.1496
    4155       0.1867
    4156       0.2576
    4157       0.1151
    4158       0.1477
    4159       0.1902
    4160       0.2974
    4161       0.1758
    4162       0.2096
    4163       0.1068
    4164       0.1844
    4165       0.1719
    4166       0.2047
    4167       0.2428
    4168       0.1415
    4169       0.1755
    4170       0.1767
    4171       0.1971
    4172       0.1427
    4173       0.1608
    4174       0.1508
    4175       0.1712
    4176       0.1609
    4177       0.1197
    4178       0.2348
    4179       0.1759
    4180       0.2901
    4181       0.1588
    4182       0.1781
    4183       0.1598
    4184       0.1373
    4185       0.1168
    4186       0.1918
    4187       0.1308
    4188       0.1582
    4189       0.2041
    4190       0.2660
    4191       0.1496
    4192       0.1290
    4193       0.1681
    4194       0.1671
    4195       0.1475
    4196       0.1281
    4197       0.3025
    4198       0.1815
    4199       0.1513
    4200       0.1933
    4201       0.2099
    4202       0.1096
    4203       0.1646
    4204       0.1960
    4205       0.1679
    4206       0.1454
    4207       0.3575
    4208       0.1991
    4209       0.1032
    4210       0.2188
    4211       0.2039
    4212       0.2049
    4213       0.3228
    4214       0.2298
    4215       0.2585
    4216       0.1335
    4217       0.1265
    4218       0.2115
    4219       0.1621
    4220       0.1276
    4221       0.2255
    4222       0.1756
    4223       0.1621
    4224       0.1220
    4225       0.1704
    4226       0.2213
    4227       0.1443
    4228       0.1268
    4229       0.1545
    4230       0.1837
    4231       0.1539
    4232       0.2080
    4233       0.1448
    4234       0.1324
    4235       0.1803
    4236       0.2424
    4237       0.2437
    4238       0.2592
    4239       0.2014
    4240       0.1979
    4241       0.1312
    4242       0.1540
    4243       0.1417
    4244       0.1921
    4245       0.1529
    4246       0.2475
    4247       0.1156
    4248       0.1360
    4249       0.1743
    4250       0.1891
    4251       0.1514
    4252       0.1404
    4253       0.1658
    4254       0.1544
    4255       0.1489
    4256       0.2397
    4257       0.1410
    4258       0.2286
    4259       0.1926
    4260       0.2009
    4261       0.1629
    4262       0.2247
    4263       0.1529
    4264       0.1913
    4265       0.1954
    4266       0.1359
    4267       0.2651
    4268       0.1410
    4269       0.3446
    4270       0.1902
    4271       0.2108
    4272       0.1867
    4273       0.2364
    4274       0.2328
    4275       0.1537
    4276       0.1778
    4277       0.2306
    4278       0.1406
    4279       0.1491
    4280       0.1442
    4281       0.1051
    4282       0.1788
    4283       0.2063
    4284       0.1620
    4285       0.2947
    4286       0.1535
    4287       0.1982
    4288       0.2328
    4289       0.2497
    4290       0.2580
    4291       0.1712
    4292       0.1852
    4293       0.1836
    4294       0.1770
    4295       0.2480
    4296       0.3250
    4297       0.1512
    4298       0.1616
    4299       0.1315
    4300       0.2233
    4301       0.1490
    4302       0.3388
    4303       0.1145
    4304       0.1946
    4305       0.1743
    4306       0.1800
    4307       0.1867
    4308       0.1847
    4309       0.2148
    4310       0.1692
    4311       0.1574
    4312       0.1444
    4313       0.2147
    4314       0.2338
    4315       0.2828
    4316       0.2256
    4317       0.2493
    4318       0.1763
    4319       0.1764
    4320       0.1490
    4321       0.2374
    4322       0.1700
    4323       0.1605
    4324       0.1610
    4325       0.2759
    4326       0.1460
    4327       0.2233
    4328       0.1907
    4329       0.2019
    4330       0.1488
    4331       0.1576
    4332       0.2618
    4333       0.2581
    4334       0.1550
    4335       0.1612
    4336       0.1538
    4337       0.1676
    4338       0.3176
    4339       0.2709
    4340       0.1665
    4341       0.1661
    4342       0.1988
    4343       0.1962
    4344       0.2470
    4345       0.2083
    4346       0.2024
    4347       0.2049
    4348       0.2221
    4349       0.2207
    4350       0.1859
    4351       0.2135
    4352       0.2552
    4353       0.1278
    4354       0.1812
    4355       0.2301
    4356       0.2109
    4357       0.1752
    4358       0.2307
    4359       0.1298
    4360       0.1823
    4361       0.1685
    4362       0.1916
    4363       0.2439
    4364       0.1977
    4365       0.2099
    4366       0.1850
    4367       0.2212
    4368       0.2253
    4369       0.1388
    4370       0.1994
    4371       0.1373
    4372       0.1488
    4373       0.1676
    4374       0.1571
    4375       0.1526
    4376       0.1500
    4377       0.1526
    4378       0.2518
    4379       0.1567
    4380       0.2373
    4381       0.1522
    4382       0.1367
    4383       0.1321
    4384       0.1458
    4385       0.1684
    4386       0.2048
    4387       0.1752
    4388       0.1672
    4389       0.1631
    4390       0.1425
    4391       0.1558
    4392       0.3080
    4393       0.1660
    4394       0.2090
    4395       0.1465
    4396       0.1660
    4397       0.1873
    4398       0.2219
    4399       0.2002
    4400       0.1120
    4401       0.1334
    4402       0.1249
    4403       0.1651
    4404       0.2463
    4405       0.1719
    4406       0.2156
    4407       0.1567
    4408       0.1686
    4409       0.2156
    4410       0.2021
    4411       0.2544
    4412       0.2924
    4413       0.1909
    4414       0.2358
    4415       0.1570
    4416       0.2165
    4417       0.1629
    4418       0.2281
    4419       0.1980
    4420       0.2372
    4421       0.1962
    4422       0.2113
    4423       0.2447
    4424       0.1425
    4425       0.1853
    4426       0.2261
    4427       0.2029
    4428       0.1975
    4429       0.1778
    4430       0.1545
    4431       0.2079
    4432       0.1729
    4433       0.2779
    4434       0.1093
    4435       0.2077
    4436       0.1734
    4437       0.1416
    4438       0.1762
    4439       0.2166
    4440       0.1448
    4441       0.2046
    4442       0.2115
    4443       0.1686
    4444       0.2391
    4445       0.2318
    4446       0.1865
    4447       0.2015
    4448       0.1623
    4449       0.1724
    4450       0.1659
    4451       0.1715
    4452       0.2345
    4453       0.2053
    4454       0.1599
    4455       0.1472
    4456       0.1870
    4457       0.1739
    4458       0.1469
    4459       0.2137
    4460       0.1795
    4461       0.2115
    4462       0.3008
    4463       0.1644
    4464       0.2176
    4465       0.2008
    4466       0.1470
    4467       0.0983
    4468       0.2013
    4469       0.3221
    4470       0.2425
    4471       0.1285
    4472       0.1252
    4473       0.3183
    4474       0.2233
    4475       0.1173
    4476       0.1838
    4477       0.2127
    4478       0.1516
    4479       0.1633
    4480       0.1802
    4481       0.1318
    4482       0.1980
    4483       0.1504
    4484       0.1826
    4485       0.2402
    4486       0.1794
    4487       0.1549
    4488       0.1334
    4489       0.1867
    4490       0.1507
    4491       0.2717
    4492       0.1811
    4493       0.1592
    4494       0.1307
    4495       0.1357
    4496       0.1919
    4497       0.1295
    4498       0.2522
    4499       0.2277
    4500       0.2166
    4501       0.2167
    4502       0.2539
    4503       0.2215
    4504       0.1609
    4505       0.1506
    4506       0.4324
    4507       0.2072
    4508       0.2233
    4509       0.1303
    4510       0.1885
    4511       0.1578
    4512       0.1481
    4513       0.1959
    4514       0.2157
    4515       0.1156
    4516       0.1787
    4517       0.1478
    4518       0.1496
    4519       0.1811
    4520       0.2097
    4521       0.3153
    4522       0.1155
    4523       0.1614
    4524       0.1493
    4525       0.2671
    4526       0.2151
    4527       0.2063
    4528       0.1348
    4529       0.1254
    4530       0.1611
    4531       0.1921
    4532       0.1730
    4533       0.1975
    4534       0.1793
    4535       0.1621
    4536       0.1483
    4537       0.1450
    4538       0.1507
    4539       0.2365
    4540       0.1729
    4541       0.1465
    4542       0.1532
    4543       0.1259
    4544       0.1767
    4545       0.1916
    4546       0.1367
    4547       0.1402
    4548       0.1405
    4549       0.1553
    4550       0.2149
    4551       0.2158
    4552       0.1813
    4553       0.1493
    4554       0.1519
    4555       0.2821
    4556       0.2829
    4557       0.1491
    4558       0.1709
    4559       0.2403
    4560       0.1731
    4561       0.2193
    4562       0.1521
    4563       0.2628
    4564       0.3110
    4565       0.3605
    4566       0.3445
    4567       0.4144
    4568       0.2312
    4569       0.1261
    4570       0.1650
    4571       0.2531
    4572       0.2420
    4573       0.2943
    4574       0.2295
    4575       0.1706
    4576       0.3149
    4577       0.1826
    4578       0.1526
    4579       0.2018
    4580       0.2015
    4581       0.1248
    4582       0.2015
    4583       0.1177
    4584       0.2479
    4585       0.2547
    4586       0.1833
    4587       0.1767
    4588       0.1527
    4589       0.1499
    4590       0.1917
    4591       0.1499
    4592       0.1616
    4593       0.1920
    4594       0.1478
    4595       0.2097
    4596       0.1981
    4597       0.2484
    4598       0.1733
    4599       0.1640
    4600       0.1846
    4601       0.3110
    4602       0.1419
    4603       0.3155
    4604       0.1248
    4605       0.2881
    4606       0.3138
    4607       0.1634
    4608       0.1156
    4609       0.1391
    4610       0.2780
    4611       0.1829
    4612       0.4150
    4613       0.2180
    4614       0.2240
    4615       0.1588
    4616       0.1668
    4617       0.1922
    4618       0.1474
    4619       0.1454
    4620       0.1759
    4621       0.2227
    4622       0.1891
    4623       0.2109
    4624       0.2589
    4625       0.1939
    4626       0.2158
    4627       0.1695
    4628       0.1310
    4629       0.1750
    4630       0.1232
    4631       0.1357
    4632       0.1345
    4633       0.2420
    4634       0.2696
    4635       0.2019
    4636       0.1860
    4637       0.1595
    4638       0.1887
    4639       0.1397
    4640       0.1178
    4641       0.2656
    4642       0.1802
    4643       0.1420
    4644       0.1508
    4645       0.2507
    4646       0.1626
    4647       0.2432
    4648       0.1986
    4649       0.1412
    4650       0.1242
    4651       0.1821
    4652       0.2145
    4653       0.1427
    4654       0.1096
    4655       0.1719
    4656       0.1957
    4657       0.2849
    4658       0.1930
    4659       0.2278
    4660       0.1723
    4661       0.1726
    4662       0.1472
    4663       0.1883
    4664       0.1731
    4665       0.1202
    4666       0.2081
    4667       0.1753
    4668       0.2077
    4669       0.1017
    4670       0.1519
    4671       0.1568
    4672       0.1284
    4673       0.1228
    4674       0.1677
    4675       0.1353
    4676       0.1991
    4677       0.1918
    4678       0.1855
    4679       0.1688
    4680       0.1237
    4681       0.1393
    4682       0.1290
    4683       0.1902
    4684       0.1562
    4685       0.1934
    4686       0.1602
    4687       0.1564
    4688       0.1560
    4689       0.2179
    4690       0.1568
    4691       0.2940
    4692       0.2159
    4693       0.1885
    4694       0.1412
    4695       0.1589
    4696       0.1426
    4697       0.3455
    4698       0.1324
    4699       0.1358
    4700       0.1707
    4701       0.1235
    4702       0.2159
    4703       0.1643
    4704       0.4541
    4705       0.1324
    4706       0.1741
    4707       0.1719
    4708       0.1297
    4709       0.1388
    4710       0.1536
    4711       0.2876
    4712       0.2424
    4713       0.3236
    4714       0.2385
    4715       0.0988
    4716       0.2092
    4717       0.1210
    4718       0.1495
    4719       0.1959
    4720       0.1977
    4721       0.3724
    4722       0.1675
    4723       0.1954
    4724       0.1324
    4725       0.1979
    4726       0.1326
    4727       0.1790
    4728       0.1417
    4729       0.1065
    4730       0.2081
    4731       0.2321
    4732       0.1564
    4733       0.1729
    4734       0.1975
    4735       0.1594
    4736       0.2104
    4737       0.2572
    4738       0.1443
    4739       0.1891
    4740       0.1389
    4741       0.1514
    4742       0.1638
    4743       0.1821
    4744       0.2342
    4745       0.1553
    4746       0.1896
    4747       0.1907
    4748       0.2102
    4749       0.1629
    4750       0.2143
    4751       0.1541
    4752       0.1842
    4753       0.3313
    4754       0.1417
    4755       0.1495
    4756       0.2504
    4757       0.2410
    4758       0.1326
    4759       0.1322
    4760       0.1268
    4761       0.1920
    4762       0.1895
    4763       0.1729
    4764       0.2174
    4765       0.1568
    4766       0.1377
    4767       0.1462
    4768       0.2742
    4769       0.2043
    4770       0.2582
    4771       0.2090
    4772       0.1529
    4773       0.2405
    4774       0.1718
    4775       0.1522
    4776       0.2342
    4777       0.1891
    4778       0.2349
    4779       0.1927
    4780       0.1937
    4781       0.1202
    4782       0.1726
    4783       0.1797
    4784       0.1397
    4785       0.2175
    4786       0.2029
    4787       0.2171
    4788       0.1009
    4789       0.2602
    4790       0.2516
    4791       0.2047
    4792       0.1861
    4793       0.2224
    4794       0.1940
    4795       0.2810
    4796       0.1330
    4797       0.1255
    4798       0.2991
    4799       0.2841
    4800       0.2217
    4801       0.1767
    4802       0.1312
    4803       0.2250
    4804       0.1335
    4805       0.1521
    4806       0.1479
    4807       0.2563
    4808       0.1624
    4809       0.1715
    4810       0.1776
    4811       0.2078
    4812       0.1496
    4813       0.1381
    4814       0.2210
    4815       0.2324
    4816       0.1440
    4817       0.3129
    4818       0.2043
    4819       0.1985
    4820       0.1780
    4821       0.1532
    4822       0.1682
    4823       0.2136
    4824       0.1531
    4825       0.2425
    4826       0.2420
    4827       0.2370
    4828       0.2435
    4829       0.1977
    4830       0.3646
    4831       0.2400
    4832       0.1661
    4833       0.3629
    4834       0.1181
    4835       0.2246
    4836       0.1497
    4837       0.2909
    4838       0.1285
    4839       0.2408
    4840       0.2631
    4841       0.1776
    4842       0.2914
    4843       0.1458
    4844       0.1361
    4845       0.2917
    4846       0.1477
    4847       0.1299
    4848       0.2251
    4849       0.2403
    4850       0.1069
    4851       0.2272
    4852       0.1727
    4853       0.2962
    4854       0.2111
    4855       0.1190
    4856       0.2702
    4857       0.2024
    4858       0.2063
    4859       0.1905
    4860       0.3324
    4861       0.2985
    4862       0.3052
    4863       0.1806
    4864       0.1865
    4865       0.1296
    4866       0.1953
    4867       0.1668
    4868       0.1619
    4869       0.2093
    4870       0.1611
    4871       0.1717
    4872       0.2079
    4873       0.1386
    4874       0.2225
    4875       0.1446
    4876       0.1561
    4877       0.3849
    4878       0.4220
    4879       0.1482
    4880       0.2305
    4881       0.1972
    4882       0.1479
    4883       0.1481
    4884       0.1095
    4885       0.2959
    4886       0.1256
    4887       0.1799
    4888       0.1804
    4889       0.1932
    4890       0.1905
    4891       0.2346
    4892       0.1298
    4893       0.1595
    4894       0.1384
    4895       0.1362
    4896       0.1411
    4897       0.1679
    4898       0.3481
    4899       0.3787
    4900       0.1515
    4901       0.1713
    4902       0.2040
    4903       0.1436
    4904       0.1866
    4905       0.2768
    4906       0.1546
    4907       0.3204
    4908       0.2183
    4909       0.1651
    4910       0.1696
    4911       0.1404
    4912       0.1441
    4913       0.1749
    4914       0.1670
    4915       0.1409
    4916       0.1655
    4917       0.1389
    4918       0.1127
    4919       0.1778
    4920       0.1464
    4921       0.1335
    4922       0.1540
    4923       0.1708
    4924       0.1660
    4925       0.1653
    4926       0.1618
    4927       0.1793
    4928       0.1918
    4929       0.1414
    4930       0.1407
    4931       0.2342
    4932       0.1303
    4933       0.1512
    4934       0.2191
    4935       0.1419
    4936       0.1554
    4937       0.2101
    4938       0.2029
    4939       0.2287
    4940       0.1546
    4941       0.2316
    4942       0.2060
    4943       0.2634
    4944       0.1546
    4945       0.1750
    4946       0.1713
    4947       0.1698
    4948       0.1411
    4949       0.1822
    4950       0.1600
    4951       0.1872
    4952       0.1886
    4953       0.1474
    4954       0.1989
    4955       0.1362
    4956       0.1466
    4957       0.1280
    4958       0.2391
    4959       0.1336
    4960       0.1563
    4961       0.2124
    4962       0.1849
    4963       0.1593
    4964       0.1660
    4965       0.1393
    4966       0.1644
    4967       0.1533
    4968       0.1393
    4969       0.1552
    4970       0.2026
    4971       0.1676
    4972       0.1322
    4973       0.1244
    4974       0.1394
    4975       0.1582
    4976       0.1443
    4977       0.1570
    4978       0.1368
    4979       0.1380
    4980       0.1658
    4981       0.4696
    4982       0.1289
    4983       0.2021
    4984       0.1951
    4985       0.1743
    4986       0.2152
    4987       0.1414
    4988       0.1741
    4989       0.1530
    4990       0.1621
    4991       0.2452
    4992       0.2235
    4993       0.2223
    4994       0.1286
    4995       0.2043
    4996       0.1554
    4997       0.2322
    4998       0.2416
    4999       0.1885
    5000       0.1441
    5001       0.2798
    5002       0.1000
    5003       0.1465
    5004       0.1541
    5005       0.1915
    5006       0.1644
    5007       0.1665
    5008       0.1970
    5009       0.2114
    5010       0.1258
    5011       0.1780
    5012       0.3119
    5013       0.2382
    5014       0.1717
    5015       0.1741
    5016       0.1359
    5017       0.2056
    5018       0.1502
    5019       0.0993
    5020       0.1745
    5021       0.1474
    5022       0.1250
    5023       0.1808
    5024       0.1811
    5025       0.1693
    5026       0.2142
    5027       0.1088
    5028       0.1516
    5029       0.1798
    5030       0.1744
    5031       0.1477
    5032       0.1459
    5033       0.1097
    5034       0.1726
    5035       0.1602
    5036       0.2130
    5037       0.1540
    5038       0.1325
    5039       0.1879
    5040       0.2204
    5041       0.1387
    5042       0.2117
    5043       0.1958
    5044       0.1993
    5045       0.2309
    5046       0.3683
    5047       0.1555
    5048       0.1536
    5049       0.2012
    5050       0.1706
    5051       0.1813
    5052       0.2075
    5053       0.1741
    5054       0.1268
    5055       0.1516
    5056       0.2015
    5057       0.1810
    5058       0.2078
    5059       0.1645
    5060       0.1623
    5061       0.3775
    5062       0.2465
    5063       0.2377
    5064       0.1257
    5065       0.1685
    5066       0.1235
    5067       0.1287
    5068       0.2274
    5069       0.1652
    5070       0.1466
    5071       0.1952
    5072       0.1177
    5073       0.1482
    5074       0.1582
    5075       0.1815
    5076       0.1677
    5077       0.1872
    5078       0.1526
    5079       0.1200
    5080       0.1520
    5081       0.1376
    5082       0.1231
    5083       0.2087
    5084       0.2246
    5085       0.1923
    5086       0.2271
    5087       0.1943
    5088       0.3541
    5089       0.1756
    5090       0.1765
    5091       0.2404
    5092       0.2342
    5093       0.1373
    5094       0.1786
    5095       0.1811
    5096       0.1369
    5097       0.2135
    5098       0.1886
    5099       0.1195
    5100       0.1636
    5101       0.1532
    5102       0.0948
    5103       0.1212
    5104       0.2312
    5105       0.1426
    5106       0.1778
    5107       0.2063
    5108       0.1515
    5109       0.1703
    5110       0.1860
    5111       0.2589
    5112       0.1940
    5113       0.1785
    5114       0.1438
    5115       0.1228
    5116       0.1460
    5117       0.1909
    5118       0.1889
    5119       0.1514
    5120       0.1466
    5121       0.1754
    5122       0.1797
    5123       0.1520
    5124       0.1750
    5125       0.1473
    5126       0.1251
    5127       0.2214
    5128       0.1736
    5129       0.1525
    5130       0.1700
    5131       0.3426
    5132       0.1585
    5133       0.1689
    5134       0.1924
    5135       0.1459
    5136       0.1935
    5137       0.1553
    5138       0.1008
    5139       0.1116
    5140       0.1572
    5141       0.3032
    5142       0.1510
    5143       0.1951
    5144       0.1695
    5145       0.1872
    5146       0.1314
    5147       0.1221
    5148       0.1719
    5149       0.1382
    5150       0.1933
    5151       0.2544
    5152       0.1307
    5153       0.1892
    5154       0.2077
    5155       0.1438
    5156       0.2207
    5157       0.2388
    5158       0.2371
    5159       0.1503
    5160       0.1649
    5161       0.1834
    5162       0.1136
    5163       0.1361
    5164       0.1684
    5165       0.2081
    5166       0.1503
    5167       0.1677
    5168       0.1560
    5169       0.1966
    5170       0.1745
    5171       0.2486
    5172       0.1334
    5173       0.1217
    5174       0.1119
    5175       0.1570
    5176       0.1969
    5177       0.2867
    5178       0.2615
    5179       0.1908
    5180       0.1883
    5181       0.2071
    5182       0.1746
    5183       0.1648
    5184       0.1117
    5185       0.1674
    5186       0.2340
    5187       0.1521
    5188       0.1525
    5189       0.1876
    5190       0.2006
    5191       0.2087
    5192       0.1658
    5193       0.2492
    5194       0.1300
    5195       0.1479
    5196       0.1432
    5197       0.1247
    5198       0.2908
    5199       0.2116
    5200       0.2163
    5201       0.2217
    5202       0.2292
    5203       0.1074
    5204       0.1656
    5205       0.1722
    5206       0.1783
    5207       0.1561
    5208       0.1838
    5209       0.1540
    5210       0.2269
    5211       0.1857
    5212       0.2203
    5213       0.1566
    5214       0.1750
    5215       0.1727
    5216       0.1928
    5217       0.2200
    5218       0.1369
    5219       0.1660
    5220       0.1156
    5221       0.1868
    5222       0.1736
    5223       0.1815
    5224       0.2068
    5225       0.1803
    5226       0.2109
    5227       0.1581
    5228       0.1821
    5229       0.2293
    5230       0.3146
    5231       0.1192
    5232       0.1893
    5233       0.1759
    5234       0.3338
    5235       0.1556
    5236       0.2710
    5237       0.1960
    5238       0.1700
    5239       0.1886
    5240       0.1700
    5241       0.1733
    5242       0.1654
    5243       0.1313
    5244       0.1091
    5245       0.2099
    5246       0.2305
    5247       0.1442
    5248       0.2324
    5249       0.1780
    5250       0.1133
    5251       0.2464
    5252       0.2136
    5253       0.2833
    5254       0.1643
    5255       0.1301
    5256       0.1967
    5257       0.1820
    5258       0.1061
    5259       0.1615
    5260       0.2343
    5261       0.1355
    5262       0.2848
    5263       0.1922
    5264       0.3523
    5265       0.2771
    5266       0.3637
    5267       0.1635
    5268       0.1796
    5269       0.1767
    5270       0.2824
    5271       0.4184
    5272       0.1955
    5273       0.2237
    5274       0.1997
    5275       0.1315
    5276       0.2422
    5277       0.2249
    5278       0.1344
    5279       0.1877
    5280       0.1834
    5281       0.1695
    5282       0.1942
    5283       0.1188
    5284       0.1389
    5285       0.2054
    5286       0.1912
    5287       0.2019
    5288       0.1506
    5289       0.2052
    5290       0.1414
    5291       0.1800
    5292       0.1982
    5293       0.2315
    5294       0.1897
    5295       0.1642
    5296       0.1505
    5297       0.1650
    5298       0.1927
    5299       0.1887
    5300       0.2105
    5301       0.2044
    5302       0.1648
    5303       0.3166
    5304       0.2156
    5305       0.1385
    5306       0.1554
    5307       0.2122
    5308       0.1400
    5309       0.1762
    5310       0.1789
    5311       0.1658
    5312       0.1826
    5313       0.1509
    5314       0.1931
    5315       0.1597
    5316       0.1546
    5317       0.2187
    5318       0.3415
    5319       0.1753
    5320       0.2660
    5321       0.1685
    5322       0.2120
    5323       0.1896
    5324       0.1268
    5325       0.1689
    5326       0.1594
    5327       0.2049
    5328       0.1537
    5329       0.1548
    5330       0.1412
    5331       0.1486
    5332       0.1735
    5333       0.2519
    5334       0.2908
    5335       0.1799
    5336       0.1897
    5337       0.1646
    5338       0.1559
    5339       0.1473
    5340       0.1684
    5341       0.1535
    5342       0.2048
    5343       0.1907
    5344       0.2474
    5345       0.1537
    5346       0.1436
    5347       0.1308
    5348       0.2506
    5349       0.1875
    5350       0.1729
    5351       0.2582
    5352       0.1694
    5353       0.3171
    5354       0.1873
    5355       0.1317
    5356       0.1697
    5357       0.1741
    5358       0.1640
    5359       0.1607
    5360       0.1717
    5361       0.1474
    5362       0.3233
    5363       0.0966
    5364       0.1669
    5365       0.1768
    5366       0.2048
    5367       0.2723
    5368       0.1816
    5369       0.2954
    5370       0.1808
    5371       0.1325
    5372       0.1869
    5373       0.1152
    5374       0.2455
    5375       0.2766
    5376       0.1871
    5377       0.1378
    5378       0.2057
    5379       0.2768
    5380       0.1668
    5381       0.1795
    5382       0.2543
    5383       0.2736
    5384       0.1694
    5385       0.1253
    5386       0.1109
    5387       0.1496
    5388       0.1674
    5389       0.2127
    5390       0.1597
    5391       0.1974
    5392       0.1729
    5393       0.1364
    5394       0.2110
    5395       0.1697
    5396       0.2131
    5397       0.2858
    5398       0.1488
    5399       0.1891
    5400       0.1488
    5401       0.1272
    5402       0.1166
    5403       0.1628
    5404       0.2326
    5405       0.2102
    5406       0.2561
    5407       0.2269
    5408       0.3706
    5409       0.1747
    5410       0.1806
    5411       0.1625
    5412       0.1623
    5413       0.2301
    5414       0.3072
    5415       0.2371
    5416       0.2306
    5417       0.2829
    5418       0.1084
    5419       0.2396
    5420       0.1303
    5421       0.2108
    5422       0.2557
    5423       0.1775
    5424       0.1432
    5425       0.2220
    5426       0.1371
    5427       0.1513
    5428       0.2501
    5429       0.1043
    5430       0.1648
    5431       0.3979
    5432       0.2185
    5433       0.1802
    5434       0.1040
    5435       0.2030
    5436       0.1775
    5437       0.1630
    5438       0.2067
    5439       0.1230
    5440       0.1458
    5441       0.2375
    5442       0.1434
    5443       0.1581
    5444       0.1370
    5445       0.1213
    5446       0.1658
    5447       0.1233
    5448       0.2449
    5449       0.1232
    5450       0.2304
    5451       0.1903
    5452       0.1765
    5453       0.1404
    5454       0.1888
    5455       0.1331
    5456       0.1305
    5457       0.1288
    5458       0.2143
    5459       0.2095
    5460       0.1609
    5461       0.2015
    5462       0.2292
    5463       0.1669
    5464       0.2081
    5465       0.1603
    5466       0.3744
    5467       0.1830
    5468       0.2076
    5469       0.2012
    5470       0.2469
    5471       0.1925
    5472       0.1501
    5473       0.2217
    5474       0.1666
    5475       0.1828
    5476       0.1944
    5477       0.1649
    5478       0.2000
    5479       0.2008
    5480       0.1591
    5481       0.1859
    5482       0.2188
    5483       0.1879
    5484       0.2916
    5485       0.1584
    5486       0.1588
    5487       0.1186
    5488       0.1350
    5489       0.2027
    5490       0.1444
    5491       0.1636
    5492       0.2945
    5493       0.2251
    5494       0.2084
    5495       0.3044
    5496       0.3934
    5497       0.1555
    5498       0.1693
    5499       0.1925
    5500       0.1582
    5501       0.1837
    5502       0.1700
    5503       0.2307
    5504       0.1965
    5505       0.1253
    5506       0.2218
    5507       0.1655
    5508       0.1539
    5509       0.2771
    5510       0.2328
    5511       0.2538
    5512       0.2366
    5513       0.2000
    5514       0.1866
    5515       0.2599
    5516       0.2133
    5517       0.1375
    5518       0.2662
    5519       0.1690
    5520       0.2372
    5521       0.2071
    5522       0.3218
    5523       0.1882
    5524       0.1950
    5525       0.2468
    5526       0.1885
    5527       0.1561
    5528       0.2254
    5529       0.2233
    5530       0.2205
    5531       0.1516
    5532       0.2258
    5533       0.2031
    5534       0.1701
    5535       0.1365
    5536       0.1419
    5537       0.2010
    5538       0.1406
    5539       0.1287
    5540       0.2139
    5541       0.2001
    5542       0.1686
    5543       0.1657
    5544       0.1695
    5545       0.2192
    5546       0.1336
    5547       0.1641
    5548       0.1304
    5549       0.2100
    5550       0.1611
    5551       0.1539
    5552       0.2719
    5553       0.2472
    5554       0.1452
    5555       0.2004
    5556       0.2210
    5557       0.2623
    5558       0.1693
    5559       0.2087
    5560       0.2556
    5561       0.1393
    5562       0.2838
    5563       0.1334
    5564       0.2465
    5565       0.2222
    5566       0.1603
    5567       0.1493
    5568       0.2179
    5569       0.1580
    5570       0.1967
    5571       0.1896
    5572       0.1355
    5573       0.1388
    5574       0.2004
    5575       0.1100
    5576       0.1780
    5577       0.2476
    5578       0.1485
    5579       0.1662
    5580       0.1595
    5581       0.1265
    5582       0.1939
    5583       0.1780
    5584       0.1735
    5585       0.3086
    5586       0.2507
    5587       0.3117
    5588       0.2081
    5589       0.2059
    5590       0.4025
    5591       0.4383
    5592       0.3143
    5593       0.1647
    5594       0.2132
    5595       0.2725
    5596       0.1572
    5597       0.1303
    5598       0.1241
    5599       0.2731
    5600       0.1722
    5601       0.2166
    5602       0.2218
    5603       0.1725
    5604       0.1376
    5605       0.1635
    5606       0.1930
    5607       0.1466
    5608       0.1488
    5609       0.2871
    5610       0.1532
    5611       0.2881
    5612       0.1517
    5613       0.2283
    5614       0.1733
    5615       0.1653
    5616       0.2268
    5617       0.2326
    5618       0.1534
    5619       0.2085
    5620       0.1325
    5621       0.2679
    5622       0.1910
    5623       0.1949
    5624       0.1615
    5625       0.1598
    5626       0.2439
    5627       0.2278
    5628       0.1785
    5629       0.1925
    5630       0.1643
    5631       0.1575
    5632       0.3343
    5633       0.1940
    5634       0.1758
    5635       0.1487
    5636       0.1948
    5637       0.2617
    5638       0.1469
    5639       0.1506
    5640       0.1989
    5641       0.1411
    5642       0.2256
    5643       0.1877
    5644       0.1711
    5645       0.1542
    5646       0.2408
    5647       0.1263
    5648       0.1832
    5649       0.1688
    5650       0.1862
    5651       0.2550
    5652       0.1410
    5653       0.1342
    5654       0.1892
    5655       0.1669
    5656       0.1780
    5657       0.2153
    5658       0.1657
    5659       0.2009
    5660       0.1557
    5661       0.1441
    5662       0.1393
    5663       0.1407
    5664       0.1495
    5665       0.1882
    5666       0.1763
    5667       0.2529
    5668       0.1884
    5669       0.1985
    5670       0.1930
    5671       0.1486
    5672       0.2910
    5673       0.1800
    5674       0.1552
    5675       0.3381
    5676       0.2473
    5677       0.2316
    5678       0.2070
    5679       0.1440
    5680       0.2008
    5681       0.2025
    5682       0.1408
    5683       0.2145
    5684       0.1573
    5685       0.1425
    5686       0.1803
    5687       0.1845
    5688       0.1693
    5689       0.2271
    5690       0.2722
    5691       0.3031
    5692       0.1666
    5693       0.2157
    5694       0.2821
    5695       0.3711
    5696       0.4465
    5697       0.2451
    5698       0.2351
    5699       0.1672
    5700       0.1542
    5701       0.2034
    5702       0.1920
    5703       0.1668
    5704       0.3555
    5705       0.1639
    5706       0.1809
    5707       0.1995
    5708       0.2305
    5709       0.2039
    5710       0.1893
    5711       0.1138
    5712       0.1252
    5713       0.1265
    5714       0.1702
    5715       0.1194
    5716       0.1977
    5717       0.2784
    5718       0.1287
    5719       0.2042
    5720       0.1460
    5721       0.1274
    5722       0.3206
    5723       0.1821
    5724       0.1250
    5725       0.1612
    5726       0.1676
    5727       0.1982
    5728       0.1556
    5729       0.1887
    5730       0.2110
    5731       0.1578
    5732       0.2285
    5733       0.1435
    5734       0.2486
    5735       0.2114
    5736       0.2616
    5737       0.1794
    5738       0.1547
    5739       0.1928
    5740       0.1369
    5741       0.2175
    5742       0.0875
    5743       0.3187
    5744       0.1695
    5745       0.1494
    5746       0.1662
    5747       0.1485
    5748       0.1444
    5749       0.1758
    5750       0.2363
    5751       0.1367
    5752       0.2334
    5753       0.1963
    5754       0.1415
    5755       0.1492
    5756       0.2302
    5757       0.2432
    5758       0.1831
    5759       0.1232
    5760       0.1825
    5761       0.2851
    5762       0.1757
    5763       0.1742
    5764       0.1675
    5765       0.2262
    5766       0.1544
    5767       0.1889
    5768       0.1290
    5769       0.1602
    5770       0.1975
    5771       0.1823
    5772       0.1615
    5773       0.2275
    5774       0.2014
    5775       0.1074
    5776       0.1537
    5777       0.1551
    5778       0.1756
    5779       0.1799
    5780       0.1763
    5781       0.2122
    5782       0.1427
    5783       0.1453
    5784       0.1837
    5785       0.1484
    5786       0.2220
    5787       0.1517
    5788       0.1911
    5789       0.1516
    5790       0.2147
    5791       0.1887
    5792       0.2653
    5793       0.1627
    5794       0.1802
    5795       0.2074
    5796       0.1752
    5797       0.2848
    5798       0.1650
    5799       0.1413
    5800       0.1633
    5801       0.1837
    5802       0.2113
    5803       0.1763
    5804       0.1672
    5805       0.1146
    5806       0.1634
    5807       0.1950
    5808       0.1286
    5809       0.1682
    5810       0.1920
    5811       0.1477
    5812       0.2044
    5813       0.1569
    5814       0.1269
    5815       0.1583
    5816       0.1655
    5817       0.1804
    5818       0.1665
    5819       0.0988
    5820       0.1447
    5821       0.2252
    5822       0.2846
    5823       0.1971
    5824       0.1468
    5825       0.2006
    5826       0.1508
    5827       0.2224
    5828       0.1682
    5829       0.2332
    5830       0.2242
    5831       0.1572
    5832       0.2130
    5833       0.1241
    5834       0.1586
    5835       0.1974
    5836       0.1926
    5837       0.1835
    5838       0.1130
    5839       0.1452
    5840       0.1365
    5841       0.1189
    5842       0.1573
    5843       0.1736
    5844       0.2577
    5845       0.1821
    5846       0.1555
    5847       0.1967
    5848       0.1453
    5849       0.2819
    5850       0.2219
    5851       0.2047
    5852       0.2294
    5853       0.1999
    5854       0.1584
    5855       0.2121
    5856       0.1762
    5857       0.1024
    5858       0.1670
    5859       0.1846
    5860       0.2126
    5861       0.1720
    5862       0.2411
    5863       0.1489
    5864       0.1777
    5865       0.1736
    5866       0.2076
    5867       0.2012
    5868       0.1773
    5869       0.1677
    5870       0.1719
    5871       0.2406
    5872       0.1354
    5873       0.1314
    5874       0.1282
    5875       0.1524
    5876       0.1593
    5877       0.2010
    5878       0.1483
    5879       0.1822
    5880       0.1822
    5881       0.1569
    5882       0.2431
    5883       0.0962
    5884       0.1902
    5885       0.1651
    5886       0.2021
    5887       0.2808
    5888       0.1889
    5889       0.1287
    5890       0.1210
    5891       0.1742
    5892       0.3505
    5893       0.1438
    5894       0.1441
    5895       0.1921
    5896       0.1713
    5897       0.1459
    5898       0.1934
    5899       0.1283
    5900       0.4089
    5901       0.2244
    5902       0.1991
    5903       0.1840
    5904       0.1581
    5905       0.1789
    5906       0.2126
    5907       0.1413
    5908       0.2288
    5909       0.2295
    5910       0.1473
    5911       0.2355
    5912       0.1478
    5913       0.1748
    5914       0.2175
    5915       0.3614
    5916       0.1470
    5917       0.2525
    5918       0.4073
    5919       0.1306
    5920       0.1904
    5921       0.1980
    5922       0.1538
    5923       0.1769
    5924       0.2071
    5925       0.1574
    5926       0.2590
    5927       0.2183
    5928       0.1526
    5929       0.1706
    5930       0.1812
    5931       0.2232
    5932       0.2358
    5933       0.2406
    5934       0.1753
    5935       0.2383
    5936       0.2711
    5937       0.2461
    5938       0.1528
    5939       0.1793
    5940       0.1369
    5941       0.1439
    5942       0.1595
    5943       0.2265
    5944       0.1817
    5945       0.2018
    5946       0.1583
    5947       0.1310
    5948       0.2276
    5949       0.2854
    5950       0.1266
    5951       0.2135
    5952       0.1708
    5953       0.1610
    5954       0.2375
    5955       0.1712
    5956       0.2106
    5957       0.1626
    5958       0.1800
    5959       0.1696
    5960       0.1195
    5961       0.2133
    5962       0.1729
    5963       0.1265
    5964       0.1550
    5965       0.1497
    5966       0.1590
    5967       0.1919
    5968       0.1653
    5969       0.2130
    5970       0.1846
    5971       0.1788
    5972       0.1375
    5973       0.1786
    5974       0.1370
    5975       0.2514
    5976       0.1407
    5977       0.2233
    5978       0.1372
    5979       0.3100
    5980       0.2329
    5981       0.1564
    5982       0.1575
    5983       0.2057
    5984       0.2568
    5985       0.3369
    5986       0.1900
    5987       0.1370
    5988       0.1365
    5989       0.2782
    5990       0.1481
    5991       0.1617
    5992       0.1375
    5993       0.1997
    5994       0.2519
    5995       0.2036
    5996       0.1474
    5997       0.1830
    5998       0.1846
    5999       0.1733
    6000       0.1867
    6001       0.2068
    6002       0.2029
    6003       0.1656
    6004       0.1750
    6005       0.1150
    6006       0.1971
    6007       0.1557
    6008       0.3190
    6009       0.1497
    6010       0.2294
    6011       0.1920
    6012       0.1949
    6013       0.2380
    6014       0.1773
    6015       0.1938
    6016       0.1231
    6017       0.2733
    6018       0.1036
    6019       0.2891
    6020       0.1457
    6021       0.1328
    6022       0.2934
    6023       0.2868
    6024       0.1795
    6025       0.3252
    6026       0.2991
    6027       0.2168
    6028       0.2950
    6029       0.4900
    6030       0.2137
    6031       0.2961
    6032       0.2786
    6033       0.2412
    6034       0.4806
    6035       0.2347
    6036       0.3320
    6037       0.3948
    6038       0.3234
    6039       0.2406
    6040       0.3128
    6041       0.2107
    6042       0.2995
    6043       0.1623
    6044       0.1755
    6045       0.1296
    6046       0.3171
    6047       0.3792
    6048       0.2656
    6049       0.2146
    6050       0.2155
    6051       0.3391
    6052       0.2042
    6053       0.2526
    6054       0.2267
    6055       0.2431
    6056       0.1661
    6057       0.1455
    6058       0.1589
    6059       0.1639
    6060       0.1761
    6061       0.1636
    6062       0.1574
    6063       0.1895
    6064       0.2254
    6065       0.1295
    6066       0.1368
    6067       0.1208
    6068       0.1683
    6069       0.2075
    6070       0.2347
    6071       0.1630
    6072       0.2759
    6073       0.2976
    6074       0.2586
    6075       0.1276
    6076       0.3253
    6077       0.2916
    6078       0.3384
    6079       0.3847
    6080       0.3353
    6081       0.1762
    6082       0.1655
    6083       0.1696
    6084       0.1315
    6085       0.1752
    6086       0.1563
    6087       0.2921
    6088       0.1995
    6089       0.2686
    6090       0.2520
    6091       0.1583
    6092       0.3371
    6093       0.1344
    6094       0.1745
    6095       0.2467
    6096       0.2048
    6097       0.1654
    6098       0.2453
    6099       0.1574
    6100       0.1452
    6101       0.2307
    6102       0.1272
    6103       0.2484
    6104       0.2570
    6105       0.3103
    6106       0.2491
    6107       0.1579
    6108       0.1993
    6109       0.2169
    6110       0.1934
    6111       0.1932
    6112       0.1888
    6113       0.1305
    6114       0.2450
    6115       0.1136
    6116       0.2179
    6117       0.1402
    6118       0.1727
    6119       0.2482
    6120       0.2670
    6121       0.1309
    6122       0.4193
    6123       0.1339
    6124       0.2274
    6125       0.2254
    6126       0.2530
    6127       0.1586
    6128       0.1790
    6129       0.1887
    6130       0.1328
    6131       0.1535
    6132       0.2083
    6133       0.2002
    6134       0.3953
    6135       0.1135
    6136       0.2769
    6137       0.2072
    6138       0.3374
    6139       0.2407
    6140       0.1521
    6141       0.2067
    6142       0.2797
    6143       0.1672
    6144       0.1238
    6145       0.2085
    6146       0.3160
    6147       0.2868
    6148       0.2675
    6149       0.3180
    6150       0.3389
    6151       0.2349
    6152       0.2111
    6153       0.2392
    6154       0.2690
    6155       0.2504
    6156       0.2353
    6157       0.2602
    6158       0.1370
    6159       0.1452
    6160       0.1925
    6161       0.3066
    6162       0.2564
    6163       0.2245
    6164       0.1859
    6165       0.1587
    6166       0.2876
    6167       0.3229
    6168       0.1953
    6169       0.1167
    6170       0.2327
    6171       0.2086
    6172       0.2377
    6173       0.2293
    6174       0.2702
    6175       0.1919
    6176       0.1872
    6177       0.1407
    6178       0.3435
    6179       0.2192
    6180       0.2473
    6181       0.2183
    6182       0.2008
    6183       0.1525
    6184       0.1861
    6185       0.2555
    6186       0.2082
    6187       0.3007
    6188       0.2233
    6189       0.2339
    6190       0.1998
    6191       0.2195
    6192       0.2874
    6193       0.1992
    6194       0.2206
    6195       0.1901
    6196       0.1915
    6197       0.2549
    6198       0.1514
    6199       0.1810
    6200       0.3327
    6201       0.3326
    6202       0.1303
    6203       0.3031
    6204       0.1899
    6205       0.1319
    6206       0.1494
    6207       0.1659
    6208       0.2539
    6209       0.1759
    6210       0.3651
    6211       0.2302
    6212       0.2576
    6213       0.3617
    6214       0.1829
    6215       0.1833
    6216       0.1999
    6217       0.1274
    6218       0.1729
    6219       0.1620
    6220       0.1652
    6221       0.2429
    6222       0.1629
    6223       0.1907
    6224       0.2772
    6225       0.1727
    6226       0.1914
    6227       0.1560
    6228       0.2113
    6229       0.2054
    6230       0.3768
    6231       0.2365
    6232       0.2211
    6233       0.2553
    6234       0.1121
    6235       0.3426
    6236       0.2022
    6237       0.2308
    6238       0.1778
    6239       0.1361
    6240       0.1317
    6241       0.1444
    6242       0.1845
    6243       0.1599
    6244       0.1798
    6245       0.1327
    6246       0.2026
    6247       0.1381
    6248       0.1512
    6249       0.1532
    6250       0.1287
    6251       0.1439
    6252       0.1991
    6253       0.1352
    6254       0.1169
    6255       0.1201
    6256       0.2432
    6257       0.1530
    6258       0.1863
    6259       0.1614
    6260       0.1469
    6261       0.3541
    6262       0.1871
    6263       0.1852
    6264       0.1362
    6265       0.1418
    6266       0.3009
    6267       0.1285
    6268       0.1560
    6269       0.1576
    6270       0.1880
    6271       0.1745
    6272       0.2323
    6273       0.2381
    6274       0.1870
    6275       0.1853
    6276       0.1879
    6277       0.1369
    6278       0.1343
    6279       0.1458
    6280       0.1493
    6281       0.1832
    6282       0.1733
    6283       0.1765
    6284       0.1853
    6285       0.2049
    6286       0.1596
    6287       0.1494
    6288       0.1796
    6289       0.2177
    6290       0.2000
    6291       0.1564
    6292       0.1655
    6293       0.1669
    6294       0.1822
    6295       0.1971
    6296       0.2012
    6297       0.2380
    6298       0.1522
    6299       0.1773
    6300       0.2126
    6301       0.1928
    6302       0.2579
    6303       0.2414
    6304       0.1620
    6305       0.3317
    6306       0.2637
    6307       0.2471
    6308       0.1969
    6309       0.1508
    6310       0.1491
    6311       0.1366
    6312       0.1587
    6313       0.1509
    6314       0.3948
    6315       0.2298
    6316       0.1509
    6317       0.2887
    6318       0.2061
    6319       0.1526
    6320       0.1746
    6321       0.1590
    6322       0.2442
    6323       0.1604
    6324       0.1570
    6325       0.3642
    6326       0.2931
    6327       0.2775
    6328       0.1791
    6329       0.1869
    6330       0.2626
    6331       0.1600
    6332       0.1789
    6333       0.1948
    6334       0.1640
    6335       0.1522
    6336       0.2310
    6337       0.2038
    6338       0.1388
    6339       0.1847
    6340       0.1720
    6341       0.2841
    6342       0.1712
    6343       0.2961
    6344       0.1855
    6345       0.1318
    6346       0.1435
    6347       0.1880
    6348       0.3291
    6349       0.2150
    6350       0.1527
    6351       0.2247
    6352       0.1483
    6353       0.3662
    6354       0.2191
    6355       0.2059
    6356       0.1584
    6357       0.2359
    6358       0.1731
    6359       0.1369
    6360       0.1754
    6361       0.2569
    6362       0.1987
    6363       0.1951
    6364       0.1301
    6365       0.1063
    6366       0.1482
    6367       0.5339
    6368       0.2420
    6369       0.1349
    6370       0.2207
    6371       0.2740
    6372       0.1856
    6373       0.2563
    6374       0.2361
    6375       0.1234
    6376       0.1624
    6377       0.3425
    6378       0.1558
    6379       0.2481
    6380       0.1015
    6381       0.1500
    6382       0.2387
    6383       0.2040
    6384       0.2200
    6385       0.1649
    6386       0.2395
    6387       0.1642
    6388       0.3181
    6389       0.2876
    6390       0.2370
    6391       0.2641
    6392       0.3548
    6393       0.2920
    6394       0.2039
    6395       0.1893
    6396       0.2142
    6397       0.1438
    6398       0.1749
    6399       0.2911
    6400       0.1661
    6401       0.1734
    6402       0.2383
    6403       0.2775
    6404       0.1847
    6405       0.2553
    6406       0.3097
    6407       0.4454
    6408       0.3737
    6409       0.2349
    6410       0.1506
    6411       0.2263
    6412       0.1396
    6413       0.2128
    6414       0.2656
    6415       0.2153
    6416       0.1512
    6417       0.2941
    6418       0.1600
    6419       0.2902
    6420       0.2466
    6421       0.2245
    6422       0.2497
    6423       0.3596
    6424       0.2792
    6425       0.1109
    6426       0.1559
    6427       0.1970
    6428       0.1882
    6429       0.1502
    6430       0.1266
    6431       0.3236
    6432       0.1735
    6433       0.1670
    6434       0.1205
    6435       0.2394
    6436       0.3614
    6437       0.2215
    6438       0.2828
    6439       0.2255
    6440       0.2256
    6441       0.2187
    6442       0.2711
    6443       0.1902
    6444       0.1993
    6445       0.1906
    6446       0.2392
    6447       0.2011
    6448       0.2610
    6449       0.2888
    6450       0.3053
    6451       0.2537
    6452       0.2069
    6453       0.2922
    6454       0.1851
    6455       0.1599
    6456       0.1342
    6457       0.2171
    6458       0.2118
    6459       0.1916
    6460       0.1475
    6461       0.1187
    6462       0.1765
    6463       0.3247
    6464       0.1894
    6465       0.2087
    6466       0.1947
    6467       0.1549
    6468       0.2397
    6469       0.1672
    6470       0.2704
    6471       0.2299
    6472       0.1608
    6473       0.2662
    6474       0.1972
    6475       0.2277
    6476       0.1735
    6477       0.2074
    6478       0.1295
    6479       0.3431
    6480       0.2405
    6481       0.2415
    6482       0.2618
    6483       0.1467
    6484       0.1988
    6485       0.1653
    6486       0.1771
    6487       0.1549
    6488       0.1489
    6489       0.2327
    6490       0.3103
    6491       0.2387
    6492       0.2098
    6493       0.2767
    6494       0.1730
    6495       0.1203
    6496       0.1704
    6497       0.1844
    6498       0.2683
    6499       0.2739
    6500       0.1398
    6501       0.1529
    6502       0.1939
    6503       0.2249
    6504       0.1793
    6505       0.1245
    6506       0.1661
    6507       0.2156
    6508       0.1325
    6509       0.1377
    6510       0.1898
    6511       0.2510
    6512       0.1529
    6513       0.2354
    6514       0.2387
    6515       0.2529
    6516       0.2304
    6517       0.2597
    6518       0.1756
    6519       0.1480
    6520       0.1346
    6521       0.2062
    6522       0.1563
    6523       0.3755
    6524       0.1447
    6525       0.1706
    6526       0.1220
    6527       0.2125
    6528       0.1334
    6529       0.1532
    6530       0.1495
    6531       0.2747
    6532       0.1643
    6533       0.1095
    6534       0.1191
    6535       0.1901
    6536       0.1861
    6537       0.1965
    6538       0.1936
    6539       0.1613
    6540       0.2428
    6541       0.1328
    6542       0.1640
    6543       0.3086
    6544       0.1646
    6545       0.1466
    6546       0.1485
    6547       0.2011
    6548       0.2020
    6549       0.1362
    6550       0.1868
    6551       0.2061
    6552       0.3027
    6553       0.1348
    6554       0.1832
    6555       0.1416
    6556       0.1950
    6557       0.1617
    6558       0.1031
    6559       0.2826
    6560       0.2265
    6561       0.1812
    6562       0.1942
    6563       0.2638
    6564       0.2134
    6565       0.2791
    6566       0.1865
    6567       0.1524
    6568       0.2040
    6569       0.2054
    6570       0.1352
    6571       0.1712
    6572       0.1667
    6573       0.3231
    6574       0.1976
    6575       0.2873
    6576       0.1380
    6577       0.1721
    6578       0.1509
    6579       0.1768
    6580       0.2007
    6581       0.1897
    6582       0.2335
    6583       0.3972
    6584       0.1557
    6585       0.2580
    6586       0.3461
    6587       0.2458
    6588       0.2386
    6589       0.2590
    6590       0.1661
    6591       0.2178
    6592       0.1405
    6593       0.2288
    6594       0.1841
    6595       0.1821
    6596       0.2515
    6597       0.2613
    6598       0.2443
    6599       0.2388
    6600       0.2235
    6601       0.2808
    6602       0.3234
    6603       0.1810
    6604       0.2286
    6605       0.3237
    6606       0.1922
    6607       0.3042
    6608       0.2045
    6609       0.2048
    6610       0.1506
    6611       0.2164
    6612       0.1617
    6613       0.2020
    6614       0.2640
    6615       0.1661
    6616       0.3369
    6617       0.2765
    6618       0.2796
    6619       0.1556
    6620       0.1258
    6621       0.3263
    6622       0.1329
    6623       0.1391
    6624       0.1990
    6625       0.2009
    6626       0.1980
    6627       0.1935
    6628       0.1725
    6629       0.2262
    6630       0.1828
    6631       0.2796
    6632       0.2107
    6633       0.2058
    6634       0.1538
    6635       0.1579
    6636       0.1661
    6637       0.1472
    6638       0.1750
    6639       0.1289
    6640       0.2002
    6641       0.2075
    6642       0.2029
    6643       0.3633
    6644       0.1535
    6645       0.1814
    6646       0.1310
    6647       0.2507
    6648       0.2092
    6649       0.1440
    6650       0.2315
    6651       0.1631
    6652       0.3139
    6653       0.2461
    6654       0.1811
    6655       0.2172
    6656       0.3564
    6657       0.3753
    6658       0.3015
    6659       0.1925
    6660       0.2399
    6661       0.1781
    6662       0.1832
    6663       0.3271
    6664       0.1857
    6665       0.1495
    6666       0.3187
    6667       0.1622
    6668       0.1342
    6669       0.2033
    6670       0.1410
    6671       0.1181
    6672       0.1611
    6673       0.1708
    6674       0.2253
    6675       0.2233
    6676       0.1403
    6677       0.1493
    6678       0.1452
    6679       0.3349
    6680       0.2101
    6681       0.1316
    6682       0.1794
    6683       0.2397
    6684       0.1900
    6685       0.2303
    6686       0.1874
    6687       0.3100
    6688       0.1767
    6689       0.2377
    6690       0.2012
    6691       0.2494
    6692       0.1587
    6693       0.1346
    6694       0.3273
    6695       0.1766
    6696       0.1435
    6697       0.1681
    6698       0.1306
    6699       0.1354
    6700       0.1312
    6701       0.1812
    6702       0.2247
    6703       0.2132
    6704       0.1910
    6705       0.1092
    6706       0.3626
    6707       0.1876
    6708       0.2508
    6709       0.1750
    6710       0.2658
    6711       0.1590
    6712       0.1902
    6713       0.2440
    6714       0.3926
    6715       0.2031
    6716       0.2360
    6717       0.1268
    6718       0.1290
    6719       0.1461
    6720       0.1589
    6721       0.2007
    6722       0.1960
    6723       0.1882
    6724       0.1356
    6725       0.1583
    6726       0.1226
    6727       0.2079
    6728       0.1687
    6729       0.1683
    6730       0.1542
    6731       0.1501
    6732       0.2977
    6733       0.1656
    6734       0.1849
    6735       0.1775
    6736       0.2719
    6737       0.3076
    6738       0.2229
    6739       0.2625
    6740       0.2446
    6741       0.1410
    6742       0.2710
    6743       0.1573
    6744       0.2971
    6745       0.2585
    6746       0.1848
    6747       0.2367
    6748       0.1545
    6749       0.1343
    6750       0.2081
    6751       0.2248
    6752       0.2253
    6753       0.1493
    6754       0.1621
    6755       0.1288
    6756       0.1530
    6757       0.1257
    6758       0.1801
    6759       0.1292
    6760       0.1606
    6761       0.1552
    6762       0.2199
    6763       0.1751
    6764       0.1886
    6765       0.1750
    6766       0.1324
    6767       0.2031
    6768       0.1606
    6769       0.1577
    6770       0.2388
    6771       0.1601
    6772       0.1916
    6773       0.2490
    6774       0.1673
    6775       0.1641
    6776       0.1266
    6777       0.1540
    6778       0.2659
    6779       0.1634
    6780       0.1473
    6781       0.1511
    6782       0.2077
    6783       0.1801
    6784       0.1315
    6785       0.1748
    6786       0.2715
    6787       0.1737
    6788       0.1806
    6789       0.3236
    6790       0.1716
    6791       0.1601
    6792       0.1884
    6793       0.2156
    6794       0.2315
    6795       0.1691
    6796       0.1795
    6797       0.1797
    6798       0.1783
    6799       0.1472
    6800       0.1765
    6801       0.2222
    6802       0.2009
    6803       0.1938
    6804       0.2408
    6805       0.1792
    6806       0.2651
    6807       0.2171
    6808       0.1988
    6809       0.3356
    6810       0.1786
    6811       0.2566
    6812       0.1648
    6813       0.1907
    6814       0.2719
    6815       0.2112
    6816       0.2077
    6817       0.3431
    6818       0.2643
    6819       0.3604
    6820       0.3294
    6821       0.1673
    6822       0.2000
    6823       0.1897
    6824       0.1443
    6825       0.2436
    6826       0.3116
    6827       0.1793
    6828       0.1748
    6829       0.3680
    6830       0.2434
    6831       0.2368
    6832       0.3296
    6833       0.2813
    6834       0.1944
    6835       0.2336
    6836       0.1511
    6837       0.3298
    6838       0.2066
    6839       0.2754
    6840       0.1776
    6841       0.2172
    6842       0.1673
    6843       0.2510
    6844       0.4309
    6845       0.2568
    6846       0.1793
    6847       0.2215
    6848       0.1634
    6849       0.1478
    6850       0.2088
    6851       0.2353
    6852       0.3089
    6853       0.2400
    6854       0.1753
    6855       0.3423
    6856       0.2455
    6857       0.2471
    6858       0.1254
    6859       0.2437
    6860       0.1457
    6861       0.3075
    6862       0.2336
    6863       0.1638
    6864       0.1511
    6865       0.1677
    6866       0.2359
    6867       0.1425
    6868       0.1482
    6869       0.1612
    6870       0.1331
    6871       0.1985
    6872       0.1355
    6873       0.2247
    6874       0.1482
    6875       0.1523
    6876       0.1685
    6877       0.2052
    6878       0.1371
    6879       0.1748
    6880       0.3475
    6881       0.3267
    6882       0.2912
    6883       0.1723
    6884       0.2153
    6885       0.1539
    6886       0.1464
    6887       0.1460
    6888       0.1882
    6889       0.2131
    6890       0.2387
    6891       0.2414
    6892       0.1819
    6893       0.1528
    6894       0.1838
    6895       0.1616
    6896       0.1781
    6897       0.1579
    6898       0.2304
    6899       0.1814
    6900       0.2365
    6901       0.1632
    6902       0.1453
    6903       0.1461
    6904       0.1509
    6905       0.1387
    6906       0.1593
    6907       0.1896
    6908       0.1444
    6909       0.2890
    6910       0.1188
    6911       0.2669
    6912       0.2629
    6913       0.1498
    6914       0.1333
    6915       0.1622
    6916       0.1687
    6917       0.1756
    6918       0.1781
    6919       0.1610
    6920       0.1813
    6921       0.1997
    6922       0.1807
    6923       0.1575
    6924       0.1508
    6925       0.3321
    6926       0.1533
    6927       0.1493
    6928       0.1689
    6929       0.1808
    6930       0.1628
    6931       0.1532
    6932       0.1549
    6933       0.1899
    6934       0.1826
    6935       0.1723
    6936       0.2435
    6937       0.1830
    6938       0.2298
    6939       0.1410
    6940       0.2174
    6941       0.1831
    6942       0.1488
    6943       0.1705
    6944       0.1310
    6945       0.1555
    6946       0.1938
    6947       0.1490
    6948       0.2035
    6949       0.1030
    6950       0.2136
    6951       0.1476
    6952       0.1624
    6953       0.1219
    6954       0.1855
    6955       0.2040
    6956       0.1239
    6957       0.2418
    6958       0.2433
    6959       0.2051
    6960       0.1144
    6961       0.1975
    6962       0.1261
    6963       0.1815
    6964       0.1753
    6965       0.1375
    6966       0.1998
    6967       0.2083
    6968       0.1017
    6969       0.2003
    6970       0.2328
    6971       0.1446
    6972       0.2006
    6973       0.2149
    6974       0.1967
    6975       0.2325
    6976       0.1896
    6977       0.3021
    6978       0.1868
    6979       0.3820
    6980       0.2672
    6981       0.1782
    6982       0.2644
    6983       0.3007
    6984       0.1540
    6985       0.1587
    6986       0.1668
    6987       0.1654
    6988       0.1893
    6989       0.3242
    6990       0.1599
    6991       0.2569
    6992       0.1220
    6993       0.1231
    6994       0.1705
    6995       0.3230
    6996       0.1771
    6997       0.1597
    6998       0.2051
    6999       0.2863
    7000       0.1930
    7001       0.1934
    7002       0.2161
    7003       0.2197
    7004       0.2431
    7005       0.1705
    7006       0.2082
    7007       0.1369
    7008       0.2117
    7009       0.1758
    7010       0.2236
    7011       0.1803
    7012       0.1291
    7013       0.2017
    7014       0.2066
    7015       0.1656
    7016       0.1588
    7017       0.1558
    7018       0.1897
    7019       0.1914
    7020       0.2186
    7021       0.1958
    7022       0.1668
    7023       0.2395
    7024       0.1317
    7025       0.2584
    7026       0.2215
    7027       0.0936
    7028       0.1676
    7029       0.1703
    7030       0.1580
    7031       0.2343
    7032       0.2886
    7033       0.1894
    7034       0.2029
    7035       0.2207
    7036       0.1756
    7037       0.2237
    7038       0.1301
    7039       0.1158
    7040       0.1573
    7041       0.1445
    7042       0.1860
    7043       0.2335
    7044       0.1424
    7045       0.1375
    7046       0.3016
    7047       0.2854
    7048       0.4421
    7049       0.1720
    7050       0.1902
    7051       0.2156
    7052       0.1696
    7053       0.1632
    7054       0.2313
    7055       0.2423
    7056       0.1719
    7057       0.1682
    7058       0.2125
    7059       0.2460
    7060       0.4253
    7061       0.2649
    7062       0.1831
    7063       0.3193
    7064       0.3028
    7065       0.1418
    7066       0.2481
    7067       0.2650
    7068       0.3119
    7069       0.2286
    7070       0.3154
    7071       0.1746
    7072       0.1348
    7073       0.1432
    7074       0.2512
    7075       0.2076
    7076       0.2604
    7077       0.2015
    7078       0.4178
    7079       0.2750
    7080       0.2553
    7081       0.2182
    7082       0.1252
    7083       0.1819
    7084       0.2476
    7085       0.2788
    7086       0.2738
    7087       0.1495
    7088       0.3612
    7089       0.1881
    7090       0.1386
    7091       0.1688
    7092       0.2938
    7093       0.1649
    7094       0.2142
    7095       0.2102
    7096       0.1792
    7097       0.2003
    7098       0.1122
    7099       0.2894
    7100       0.1395
    7101       0.3254
    7102       0.1574
    7103       0.2687
    7104       0.1644
    7105       0.2314
    7106       0.2824
    7107       0.2732
    7108       0.4081
    7109       0.1949
    7110       0.1736
    7111       0.2455
    7112       0.1495
    7113       0.1760
    7114       0.1130
    7115       0.2257
    7116       0.4417
    7117       0.2065
    7118       0.1563
    7119       0.2508
    7120       0.1516
    7121       0.2779
    7122       0.1700
    7123       0.2588
    7124       0.2488
    7125       0.1558
    7126       0.2891
    7127       0.1666
    7128       0.1628
    7129       0.1407
    7130       0.1738
    7131       0.2482
    7132       0.2121
    7133       0.3526
    7134       0.2235
    7135       0.2161
    7136       0.4402
    7137       0.1900
    7138       0.1773
    7139       0.1978
    7140       0.2478
    7141       0.2695
    7142       0.1502
    7143       0.1901
    7144       0.1476
    7145       0.1907
    7146       0.2563
    7147       0.2017
    7148       0.3593
    7149       0.2311
    7150       0.2496
    7151       0.1701
    7152       0.2025
    7153       0.1466
    7154       0.2115
    7155       0.2458
    7156       0.1519
    7157       0.1733
    7158       0.1266
    7159       0.1374
    7160       0.1875
    7161       0.1622
    7162       0.1559
    7163       0.3526
    7164       0.1868
    7165       0.2099
    7166       0.3273
    7167       0.2065
    7168       0.1500
    7169       0.1689
    7170       0.3580
    7171       0.3645
    7172       0.3127
    7173       0.2006
    7174       0.1665
    7175       0.1500
    7176       0.2501
    7177       0.3223
    7178       0.2489
    7179       0.4628
    7180       0.1531
    7181       0.4560
    7182       0.1650
    7183       0.1459
    7184       0.2076
    7185       0.2317
    7186       0.2869
    7187       0.1539
    7188       0.1489
    7189       0.2035
    7190       0.2244
    7191       0.1722
    7192       0.1212
    7193       0.1527
    7194       0.1360
    7195       0.2049
    7196       0.2352
    7197       0.1662
    7198       0.1740
    7199       0.1936
    7200       0.3100
    7201       0.1630
    7202       0.1484
    7203       0.1537
    7204       0.1987
    7205       0.1892
    7206       0.2538
    7207       0.2635
    7208       0.1921
    7209       0.1969
    7210       0.1448
    7211       0.2173
    7212       0.2949
    7213       0.1394
    7214       0.1833
    7215       0.1645
    7216       0.1578
    7217       0.1621
    7218       0.1798
    7219       0.1987
    7220       0.1507
    7221       0.1572
    7222       0.1531
    7223       0.1901
    7224       0.2344
    7225       0.1527
    7226       0.1543
    7227       0.1793
    7228       0.1432
    7229       0.2318
    7230       0.2632
    7231       0.2259
    7232       0.1822
    7233       0.2046
    7234       0.1508
    7235       0.2366
    7236       0.1817
    7237       0.1473
    7238       0.2444
    7239       0.1972
    7240       0.2275
    7241       0.1596
    7242       0.1539
    7243       0.1634
    7244       0.3027
    7245       0.1606
    7246       0.1684
    7247       0.2040
    7248       0.2135
    7249       0.1984
    7250       0.1902
    7251       0.1793
    7252       0.1234
    7253       0.1775
    7254       0.1613
    7255       0.1838
    7256       0.1181
    7257       0.1418
    7258       0.1774
    7259       0.2006
    7260       0.1814
    7261       0.1395
    7262       0.2218
    7263       0.1594
    7264       0.1847
    7265       0.1687
    7266       0.1900
    7267       0.1340
    7268       0.1739
    7269       0.1648
    7270       0.1710
    7271       0.2428
    7272       0.2627
    7273       0.2084
    7274       0.3683
    7275       0.1654
    7276       0.1748
    7277       0.2895
    7278       0.2226
    7279       0.1804
    7280       0.1275
    7281       0.2004
    7282       0.2927
    7283       0.2232
    7284       0.1529
    7285       0.1489
    7286       0.1792
    7287       0.1587
    7288       0.1225
    7289       0.2816
    7290       0.2404
    7291       0.1428
    7292       0.1213
    7293       0.2501
    7294       0.2017
    7295       0.1318
    7296       0.3477
    7297       0.2036
    7298       0.2606
    7299       0.2538
    7300       0.2415
    7301       0.2799
    7302       0.1339
    7303       0.1925
    7304       0.1501
    7305       0.1405
    7306       0.2410
    7307       0.1994
    7308       0.1782
    7309       0.3262
    7310       0.3533
    7311       0.3109
    7312       0.1867
    7313       0.1780
    7314       0.1332
    7315       0.1428
    7316       0.2566
    7317       0.2201
    7318       0.1874
    7319       0.1451
    7320       0.1558
    7321       0.1691
    7322       0.1689
    7323       0.1683
    7324       0.2578
    7325       0.2092
    7326       0.1713
    7327       0.1146
    7328       0.2013
    7329       0.1447
    7330       0.1270
    7331       0.2043
    7332       0.2292
    7333       0.2499
    7334       0.2380
    7335       0.1824
    7336       0.1760
    7337       0.1466
    7338       0.1233
    7339       0.1112
    7340       0.2256
    7341       0.2460
    7342       0.2667
    7343       0.2742
    7344       0.3033
    7345       0.3838
    7346       0.2594
    7347       0.2087
    7348       0.2832
    7349       0.1261
    7350       0.3605
    7351       0.3040
    7352       0.2874
    7353       0.2847
    7354       0.2130
    7355       0.4353
    7356       0.3465
    7357       0.3591
    7358       0.2582
    7359       0.1428
    7360       0.1455
    7361       0.1536
    7362       0.1973
    7363       0.2902
    7364       0.2588
    7365       0.2779
    7366       0.1765
    7367       0.2303
    7368       0.1564
    7369       0.1226
    7370       0.1744
    7371       0.1522
    7372       0.2664
    7373       0.2555
    7374       0.1857
    7375       0.1520
    7376       0.2432
    7377       0.3645
    7378       0.3299
    7379       0.1716
    7380       0.1259
    7381       0.1603
    7382       0.1784
    7383       0.2615
    7384       0.3150
    7385       0.2583
    7386       0.2076
    7387       0.3082
    7388       0.3423
    7389       0.2372
    7390       0.2050
    7391       0.2258
    7392       0.2580
    7393       0.2654
    7394       0.3287
    7395       0.2961
    7396       0.2407
    7397       0.2839
    7398       0.2207
    7399       0.2462
    7400       0.1844
    7401       0.1556
    7402       0.1668
    7403       0.1705
    7404       0.3260
    7405       0.2347
    7406       0.2134
    7407       0.3120
    7408       0.2960
    7409       0.2087
    7410       0.1250
    7411       0.2758
    7412       0.2288
    7413       0.2115
    7414       0.2040
    7415       0.1516
    7416       0.1404
    7417       0.1638
    7418       0.2668
    7419       0.3105
    7420       0.2727
    7421       0.2809
    7422       0.2975
    7423       0.2626
    7424       0.2920
    7425       0.2686
    7426       0.4120
    7427       0.2600
    7428       0.1889
    7429       0.1563
    7430       0.1579
    7431       0.1787
    7432       0.3490
    7433       0.1475
    7434       0.3179
    7435       0.2532
    7436       0.2445
    7437       0.1268
    7438       0.2668
    7439       0.2868
    7440       0.3628
    7441       0.1951
    7442       0.1919
    7443       0.2098
    7444       0.1480
    7445       0.1577
    7446       0.2151
    7447       0.3142
    7448       0.3310
    7449       0.2101
    7450       0.2086
    7451       0.1970
    7452       0.3000
    7453       0.1948
    7454       0.2793
    7455       0.1652
    7456       0.2698
    7457       0.2658
    7458       0.1762
    7459       0.3275
    7460       0.2683
    7461       0.2067
    7462       0.1983
    7463       0.2320
    7464       0.1826
    7465       0.1646
    7466       0.1715
    7467       0.3003
    7468       0.2462
    7469       0.2383
    7470       0.1876
    7471       0.1505
    7472       0.4006
    7473       0.1653
    7474       0.1845
    7475       0.4057
    7476       0.2921
    7477       0.1539
    7478       0.3390
    7479       0.3229
    7480       0.2458
    7481       0.1709
    7482       0.4404
    7483       0.1964
    7484       0.2328
    7485       0.2640
    7486       0.2945
    7487       0.1526
    7488       0.2542
    7489       0.1508
    7490       0.1650
    7491       0.1385
    7492       0.1142
    7493       0.1436
    7494       0.2055
    7495       0.1157
    7496       0.2442
    7497       0.1331
    7498       0.1867
    7499       0.1795
    7500       0.2395
    7501       0.3128
    7502       0.2294
    7503       0.2168
    7504       0.1841
    7505       0.2262
    7506       0.2227
    7507       0.2449
    7508       0.2153
    7509       0.2380
    7510       0.1662
    7511       0.2886
    7512       0.2415
    7513       0.2040
    7514       0.1894
    7515       0.2242
    7516       0.1520
    7517       0.1241
    7518       0.1775
    7519       0.2418
    7520       0.1272
    7521       0.3174
    7522       0.2045
    7523       0.1446
    7524       0.1757
    7525       0.2826
    7526       0.1760
    7527       0.2646
    7528       0.2506
    7529       0.3505
    7530       0.1157
    7531       0.1869
    7532       0.1939
    7533       0.1173
    7534       0.2490
    7535       0.2962
    7536       0.1761
    7537       0.1595
    7538       0.2324
    7539       0.2010
    7540       0.2169
    7541       0.2330
    7542       0.2396
    7543       0.1656
    7544       0.1765
    7545       0.2789
    7546       0.2587
    7547       0.2063
    7548       0.2462
    7549       0.2318
    7550       0.1796
    7551       0.1918
    7552       0.1391
    7553       0.1239
    7554       0.2799
    7555       0.1998
    7556       0.1950
    7557       0.2530
    7558       0.3999
    7559       0.2561
    7560       0.1355
    7561       0.1414
    7562       0.1394
    7563       0.1824
    7564       0.2118
    7565       0.1758
    7566       0.1348
    7567       0.2261
    7568       0.2265
    7569       0.2209
    7570       0.1483
    7571       0.1531
    7572       0.1681
    7573       0.2559
    7574       0.2241
    7575       0.1252
    7576       0.2206
    7577       0.2366
    7578       0.1954
    7579       0.2061
    7580       0.1985
    7581       0.1961
    7582       0.2933
    7583       0.2514
    7584       0.1791
    7585       0.1494
    7586       0.1655
    7587       0.1422
    7588       0.3135
    7589       0.1874
    7590       0.2374
    7591       0.2232
    7592       0.1687
    7593       0.1490
    7594       0.1736
    7595       0.3936
    7596       0.1538
    7597       0.3192
    7598       0.1655
    7599       0.2234
    7600       0.1533
    7601       0.1833
    7602       0.1556
    7603       0.1670
    7604       0.2138
    7605       0.1826
    7606       0.1317
    7607       0.1810
    7608       0.1208
    7609       0.1761
    7610       0.2218
    7611       0.4710
    7612       0.1693
    7613       0.1536
    7614       0.2158
    7615       0.2098
    7616       0.1729
    7617       0.1429
    7618       0.1729
    7619       0.0857
    7620       0.2151
    7621       0.2668
    7622       0.2348
    7623       0.3124
    7624       0.3070
    7625       0.3503
    7626       0.1759
    7627       0.2431
    7628       0.1893
    7629       0.1184
    7630       0.1706
    7631       0.2235
    7632       0.1290
    7633       0.1657
    7634       0.1949
    7635       0.1216
    7636       0.1830
    7637       0.2333
    7638       0.1945
    7639       0.2268
    7640       0.1884
    7641       0.1830
    7642       0.2354
    7643       0.1928
    7644       0.1653
    7645       0.1480
    7646       0.1691
    7647       0.1069
    7648       0.1334
    7649       0.1740
    7650       0.1198
    7651       0.1487
    7652       0.1615
    7653       0.3649
    7654       0.1320
    7655       0.2638
    7656       0.1654
    7657       0.1696
    7658       0.1876
    7659       0.1611
    7660       0.1446
    7661       0.1204
    7662       0.1643
    7663       0.2909
    7664       0.1067
    7665       0.1902
    7666       0.1348
    7667       0.2166
    7668       0.2565
    7669       0.2399
    7670       0.2752
    7671       0.2217
    7672       0.2505
    7673       0.1652
    7674       0.1238
    7675       0.1516
    7676       0.2050
    7677       0.1673
    7678       0.1747
    7679       0.1570
    7680       0.2965
    7681       0.2491
    7682       0.1346
    7683       0.1577
    7684       0.2549
    7685       0.1548
    7686       0.1623
    7687       0.1927
    7688       0.1437
    7689       0.1454
    7690       0.1674
    7691       0.1197
    7692       0.1534
    7693       0.2392
    7694       0.2622
    7695       0.1623
    7696       0.1674
    7697       0.1310
    7698       0.2608
    7699       0.1368
    7700       0.1763
    7701       0.1293
    7702       0.1235
    7703       0.1427
    7704       0.1735
    7705       0.1696
    7706       0.2102
    7707       0.2039
    7708       0.1566
    7709       0.1951
    7710       0.2338
    7711       0.2213
    7712       0.1731
    7713       0.1706
    7714       0.1885
    7715       0.1690
    7716       0.2063
    7717       0.2012
    7718       0.1897
    7719       0.1189
    7720       0.1056
    7721       0.1276
    7722       0.1754
    7723       0.1538
    7724       0.1465
    7725       0.1498
    7726       0.1088
    7727       0.2408
    7728       0.2429
    7729       0.1543
    7730       0.1569
    7731       0.2130
    7732       0.2321
    7733       0.1348
    7734       0.1618
    7735       0.2916
    7736       0.1567
    7737       0.1873
    7738       0.2726
    7739       0.1996
    7740       0.1753
    7741       0.3645
    7742       0.3170
    7743       0.2040
    7744       0.1683
    7745       0.2160
    7746       0.2059
    7747       0.3102
    7748       0.2190
    7749       0.2228
    7750       0.2100
    7751       0.2434
    7752       0.1911
    7753       0.2858
    7754       0.2296
    7755       0.1679
    7756       0.2476
    7757       0.1971
    7758       0.2473
    7759       0.3253
    7760       0.1594
    7761       0.1476
    7762       0.1758
    7763       0.1461
    7764       0.1642
    7765       0.2195
    7766       0.2053
    7767       0.2684
    7768       0.2049
    7769       0.1642
    7770       0.2611
    7771       0.1142
    7772       0.1387
    7773       0.3542
    7774       0.2069
    7775       0.1240
    7776       0.1446
    7777       0.1530
    7778       0.1851
    7779       0.2494
    7780       0.2811
    7781       0.2142
    7782       0.2008
    7783       0.2340
    7784       0.2172
    7785       0.2159
    7786       0.2171
    7787       0.3377
    7788       0.1698
    7789       0.2224
    7790       0.1696
    7791       0.1674
    7792       0.1743
    7793       0.2586
    7794       0.2867
    7795       0.3089
    7796       0.2679
    7797       0.1690
    7798       0.1788
    7799       0.1575
    7800       0.2192
    7801       0.2267
    7802       0.1797
    7803       0.1639
    7804       0.1296
    7805       0.1788
    7806       0.1754
    7807       0.1937
    7808       0.2006
    7809       0.1743
    7810       0.1574
    7811       0.1531
    7812       0.2037
    7813       0.1697
    7814       0.1507
    7815       0.1700
    7816       0.1259
    7817       0.1314
    7818       0.1503
    7819       0.1200
    7820       0.1732
    7821       0.1501
    7822       0.2073
    7823       0.1719
    7824       0.1507
    7825       0.2392
    7826       0.2724
    7827       0.3941
    7828       0.3042
    7829       0.1643
    7830       0.3745
    7831       0.2323
    7832       0.1632
    7833       0.2018
    7834       0.2522
    7835       0.2415
    7836       0.2122
    7837       0.2142
    7838       0.1982
    7839       0.1548
    7840       0.1885
    7841       0.1114
    7842       0.1277
    7843       0.0944
    7844       0.4432
    7845       0.2387
    7846       0.2556
    7847       0.1784
    7848       0.1589
    7849       0.2499
    7850       0.2441
    7851       0.1335
    7852       0.1015
    7853       0.1496
    7854       0.2614
    7855       0.2462
    7856       0.1821
    7857       0.1257
    7858       0.2491
    7859       0.3458
    7860       0.2613
    7861       0.2699
    7862       0.2026
    7863       0.1495
    7864       0.1331
    7865       0.2387
    7866       0.1863
    7867       0.2211
    7868       0.2902
    7869       0.2323
    7870       0.1600
    7871       0.1607
    7872       0.2485
    7873       0.1335
    7874       0.2567
    7875       0.1895
    7876       0.1809
    7877       0.2001
    7878       0.2592
    7879       0.3562
    7880       0.3416
    7881       0.2172
    7882       0.2373
    7883       0.1632
    7884       0.2561
    7885       0.1557
    7886       0.2580
    7887       0.2490
    7888       0.3367
    7889       0.1915
    7890       0.1650
    7891       0.1561
    7892       0.1552
    7893       0.1804
    7894       0.1724
    7895       0.1863
    7896       0.1769
    7897       0.2617
    7898       0.1739
    7899       0.1731
    7900       0.1757
    7901       0.1198
    7902       0.1378
    7903       0.2051
    7904       0.1482
    7905       0.1507
    7906       0.1588
    7907       0.1845
    7908       0.1728
    7909       0.1727
    7910       0.1764
    7911       0.1719
    7912       0.1758
    7913       0.1434
    7914       0.1995
    7915       0.1518
    7916       0.2099
    7917       0.1542
    7918       0.2488
    7919       0.1974
    7920       0.1812
    7921       0.1525
    7922       0.2042
    7923       0.1533
    7924       0.2198
    7925       0.1662
    7926       0.1571
    7927       0.1287
    7928       0.1113
    7929       0.1381
    7930       0.1409
    7931       0.1849
    7932       0.1809
    7933       0.2511
    7934       0.1285
    7935       0.2141
    7936       0.2031
    7937       0.1811
    7938       0.1964
    7939       0.1748
    7940       0.1778
    7941       0.2553
    7942       0.2769
    7943       0.2144
    7944       0.2831
    7945       0.1547
    7946       0.2203
    7947       0.2048
    7948       0.1363
    7949       0.1545
    7950       0.1358
    7951       0.1747
    7952       0.2230
    7953       0.1567
    7954       0.1498
    7955       0.1677
    7956       0.1575
    7957       0.1945
    7958       0.1526
    7959       0.1383
    7960       0.1279
    7961       0.1506
    7962       0.1590
    7963       0.1496
    7964       0.2277
    7965       0.1295
    7966       0.1828
    7967       0.1965
    7968       0.2690
    7969       0.1758
    7970       0.2387
    7971       0.1476
    7972       0.1693
    7973       0.1430
    7974       0.1678
    7975       0.1571
    7976       0.1559
    7977       0.1376
    7978       0.1736
    7979       0.2327
    7980       0.3076
    7981       0.2032
    7982       0.2138
    7983       0.2457
    7984       0.1578
    7985       0.2753
    7986       0.1319
    7987       0.2004
    7988       0.2017
    7989       0.1265
    7990       0.1277
    7991       0.1440
    7992       0.1628
    7993       0.1385
    7994       0.2046
    7995       0.1220
    7996       0.1892
    7997       0.2248
    7998       0.1573
    7999       0.2232
    8000       0.1846
    8001       0.2464
    8002       0.1951
    8003       0.2126
    8004       0.3006
    8005       0.1418
    8006       0.2096
    8007       0.1379
    8008       0.1740
    8009       0.4142
    8010       0.3135
    8011       0.2201
    8012       0.2507
    8013       0.1721
    8014       0.2047
    8015       0.2713
    8016       0.2108
    8017       0.1848
    8018       0.2411
    8019       0.2451
    8020       0.1691
    8021       0.1261
    8022       0.1467
    8023       0.1423
    8024       0.3190
    8025       0.1345
    8026       0.2247
    8027       0.3153
    8028       0.1508
    8029       0.1860
    8030       0.2159
    8031       0.1931
    8032       0.2032
    8033       0.1764
    8034       0.1801
    8035       0.1697
    8036       0.1494
    8037       0.2194
    8038       0.1855
    8039       0.2104
    8040       0.1764
    8041       0.2254
    8042       0.1830
    8043       0.2555
    8044       0.2735
    8045       0.1605
    8046       0.2790
    8047       0.1647
    8048       0.2476
    8049       0.2214
    8050       0.2013
    8051       0.2055
    8052       0.2654
    8053       0.1167
    8054       0.1583
    8055       0.1959
    8056       0.1916
    8057       0.1942
    8058       0.2929
    8059       0.1386
    8060       0.2623
    8061       0.2180
    8062       0.1330
    8063       0.2482
    8064       0.1859
    8065       0.2300
    8066       0.3322
    8067       0.2405
    8068       0.2118
    8069       0.2284
    8070       0.1688
    8071       0.1387
    8072       0.1140
    8073       0.2210
    8074       0.1462
    8075       0.1829
    8076       0.1625
    8077       0.2246
    8078       0.2519
    8079       0.1369
    8080       0.1719
    8081       0.1610
    8082       0.1808
    8083       0.2236
    8084       0.1617
    8085       0.2067
    8086       0.2060
    8087       0.1980
    8088       0.2266
    8089       0.2023
    8090       0.1842
    8091       0.2210
    8092       0.2223
    8093       0.2244
    8094       0.1579
    8095       0.1913
    8096       0.2987
    8097       0.2145
    8098       0.2227
    8099       0.1960
    8100       0.2518
    8101       0.2029
    8102       0.3141
    8103       0.2455
    8104       0.3382
    8105       0.1805
    8106       0.2282
    8107       0.3019
    8108       0.2941
    8109       0.2417
    8110       0.1714
    8111       0.1480
    8112       0.1838
    8113       0.1833
    8114       0.2121
    8115       0.2108
    8116       0.3092
    8117       0.2785
    8118       0.3066
    8119       0.1387
    8120       0.1620
    8121       0.2163
    8122       0.2293
    8123       0.1721
    8124       0.2036
    8125       0.1572
    8126       0.2771
    8127       0.2232
    8128       0.2456
    8129       0.2351
    8130       0.2187
    8131       0.2673
    8132       0.2744
    8133       0.2186
    8134       0.2503
    8135       0.1775
    8136       0.2455
    8137       0.2236
    8138       0.1690
    8139       0.2470
    8140       0.1472
    8141       0.1479
    8142       0.2026
    8143       0.1858
    8144       0.2102
    8145       0.2376
    8146       0.1637
    8147       0.2221
    8148       0.2010
    8149       0.2352
    8150       0.2192
    8151       0.1838
    8152       0.1965
    8153       0.2871
    8154       0.2473
    8155       0.2052
    8156       0.1492
    8157       0.2105
    8158       0.1540
    8159       0.1693
    8160       0.1280
    8161       0.2142
    8162       0.1458
    8163       0.1570
    8164       0.1773
    8165       0.3119
    8166       0.1263
    8167       0.1251
    8168       0.1851
    8169       0.1881
    8170       0.1758
    8171       0.1463
    8172       0.1680
    8173       0.1961
    8174       0.1865
    8175       0.1578
    8176       0.1805
    8177       0.1897
    8178       0.1541
    8179       0.2036
    8180       0.1295
    8181       0.2310
    8182       0.2571
    8183       0.4427
    8184       0.1504
    8185       0.1179
    8186       0.1949
    8187       0.1843
    8188       0.1329
    8189       0.1841
    8190       0.1901
    8191       0.2036
    8192       0.2149
    8193       0.2111
    8194       0.3152
    8195       0.3837
    8196       0.3702
    8197       0.1732
    8198       0.2126
    8199       0.2708
    8200       0.3038
    8201       0.1973
    8202       0.2325
    8203       0.2827
    8204       0.1834
    8205       0.1878
    8206       0.1570
    8207       0.1541
    8208       0.1518
    8209       0.1605
    8210       0.2672
    8211       0.1559
    8212       0.1573
    8213       0.2844
    8214       0.2099
    8215       0.1821
    8216       0.1718
    8217       0.1518
    8218       0.1365
    8219       0.2307
    8220       0.3802
    8221       0.1686
    8222       0.0989
    8223       0.1669
    8224       0.2753
    8225       0.1295
    8226       0.1540
    8227       0.1655
    8228       0.1134
    8229       0.1374
    8230       0.1832
    8231       0.2124
    8232       0.1538
    8233       0.1638
    8234       0.1440
    8235       0.2019
    8236       0.2103
    8237       0.1750
    8238       0.1825
    8239       0.2516
    8240       0.1905
    8241       0.1360
    8242       0.1573
    8243       0.1232
    8244       0.1552
    8245       0.1366
    8246       0.2352
    8247       0.1535
    8248       0.2592
    8249       0.2178
    8250       0.1290
    8251       0.1345
    8252       0.1415
    8253       0.2690
    8254       0.1495
    8255       0.2929
    8256       0.1840
    8257       0.1730
    8258       0.1308
    8259       0.1550
    8260       0.2219
    8261       0.2173
    8262       0.2299
    8263       0.1933
    8264       0.1686
    8265       0.1695
    8266       0.1345
    8267       0.1625
    8268       0.1744
    8269       0.1621
    8270       0.1870
    8271       0.1334
    8272       0.2033
    8273       0.2464
    8274       0.1846
    8275       0.1988
    8276       0.1849
    8277       0.2095
    8278       0.1871
    8279       0.2591
    8280       0.1682
    8281       0.1524
    8282       0.1869
    8283       0.1721
    8284       0.2214
    8285       0.1695
    8286       0.2778
    8287       0.1918
    8288       0.1417
    8289       0.1674
    8290       0.1351
    8291       0.1134
    8292       0.1224
    8293       0.2277
    8294       0.1409
    8295       0.1465
    8296       0.2118
    8297       0.1641
    8298       0.1912
    8299       0.2038
    8300       0.3462
    8301       0.2761
    8302       0.1535
    8303       0.3262
    8304       0.1250
    8305       0.2257
    8306       0.2807
    8307       0.2483
    8308       0.3021
    8309       0.1742
    8310       0.2958
    8311       0.1315
    8312       0.2137
    8313       0.3388
    8314       0.1582
    8315       0.2226
    8316       0.1383
    8317       0.2302
    8318       0.1911
    8319       0.2508
    8320       0.1323
    8321       0.1758
    8322       0.2310
    8323       0.1934
    8324       0.2334
    8325       0.3294
    8326       0.2286
    8327       0.2253
    8328       0.2824
    8329       0.2648
    8330       0.2186
    8331       0.1108
    8332       0.2027
    8333       0.1630
    8334       0.2311
    8335       0.2512
    8336       0.2682
    8337       0.2154
    8338       0.2183
    8339       0.2276
    8340       0.3097
    8341       0.1876
    8342       0.1238
    8343       0.1268
    8344       0.1356
    8345       0.1567
    8346       0.2268
    8347       0.1706
    8348       0.1570
    8349       0.2009
    8350       0.2273
    8351       0.1879
    8352       0.1907
    8353       0.2373
    8354       0.2164
    8355       0.2721
    8356       0.1673
    8357       0.2728
    8358       0.2692
    8359       0.1906
    8360       0.3236
    8361       0.1582
    8362       0.1424
    8363       0.1510
    8364       0.2439
    8365       0.1592
    8366       0.1906
    8367       0.2730
    8368       0.2121
    8369       0.1342
    8370       0.1854
    8371       0.1343
    8372       0.1278
    8373       0.2518
    8374       0.1514
    8375       0.1820
    8376       0.1896
    8377       0.2085
    8378       0.2458
    8379       0.1943
    8380       0.1866
    8381       0.1327
    8382       0.1296
    8383       0.1466
    8384       0.2016
    8385       0.1943
    8386       0.2488
    8387       0.1514
    8388       0.2494
    8389       0.3488
    8390       0.2249
    8391       0.2944
    8392       0.2673
    8393       0.1917
    8394       0.1720
    8395       0.1301
    8396       0.2417
    8397       0.1645
    8398       0.1577
    8399       0.2143
    8400       0.1448
    8401       0.1959
    8402       0.1369
    8403       0.1989
    8404       0.1635
    8405       0.3014
    8406       0.3445
    8407       0.3777
    8408       0.1159
    8409       0.1747
    8410       0.2094
    8411       0.2275
    8412       0.2408
    8413       0.1632
    8414       0.2296
    8415       0.1159
    8416       0.1758
    8417       0.1513
    8418       0.1964
    8419       0.1255
    8420       0.2518
    8421       0.1056
    8422       0.1500
    8423       0.2180
    8424       0.2591
    8425       0.1592
    8426       0.2339
    8427       0.1718
    8428       0.1599
    8429       0.1633
    8430       0.1374
    8431       0.2712
    8432       0.2191
    8433       0.1685
    8434       0.2400
    8435       0.2089
    8436       0.1441
    8437       0.2528
    8438       0.1645
    8439       0.1626
    8440       0.1941
    8441       0.2480
    8442       0.1472
    8443       0.1855
    8444       0.3148
    8445       0.2746
    8446       0.1850
    8447       0.1945
    8448       0.2135
    8449       0.1703
    8450       0.1184
    8451       0.1572
    8452       0.1498
    8453       0.1630
    8454       0.1533
    8455       0.1414
    8456       0.2108
    8457       0.2691
    8458       0.2681
    8459       0.2054
    8460       0.1869
    8461       0.1894
    8462       0.1601
    8463       0.2338
    8464       0.3235
    8465       0.2145
    8466       0.1517
    8467       0.1783
    8468       0.1793
    8469       0.2093
    8470       0.1644
    8471       0.2944
    8472       0.2804
    8473       0.1429
    8474       0.2051
    8475       0.2144
    8476       0.2739
    8477       0.1603
    8478       0.2669
    8479       0.1645
    8480       0.1618
    8481       0.2438
    8482       0.1412
    8483       0.1369
    8484       0.1630
    8485       0.1477
    8486       0.1330
    8487       0.1578
    8488       0.1761
    8489       0.2033
    8490       0.1491
    8491       0.1894
    8492       0.1597
    8493       0.1839
    8494       0.1381
    8495       0.2015
    8496       0.2345
    8497       0.1474
    8498       0.2005
    8499       0.1611
    8500       0.1750
    8501       0.1492
    8502       0.1639
    8503       0.2899
    8504       0.1875
    8505       0.2279
    8506       0.1957
    8507       0.2214
    8508       0.3169
    8509       0.1794
    8510       0.1165
    8511       0.2820
    8512       0.1352
    8513       0.1601
    8514       0.1656
    8515       0.1019
    8516       0.2156
    8517       0.2124
    8518       0.2043
    8519       0.2032
    8520       0.1923
    8521       0.1742
    8522       0.1789
    8523       0.2091
    8524       0.2937
    8525       0.1780
    8526       0.2013
    8527       0.1327
    8528       0.1614
    8529       0.1908
    8530       0.1406
    8531       0.1667
    8532       0.2278
    8533       0.1262
    8534       0.1851
    8535       0.1555
    8536       0.1965
    8537       0.1421
    8538       0.3003
    8539       0.1788
    8540       0.1425
    8541       0.1219
    8542       0.1605
    8543       0.1813
    8544       0.1640
    8545       0.2521
    8546       0.2525
    8547       0.2248
    8548       0.1758
    8549       0.2642
    8550       0.2109
    8551       0.3130
    8552       0.1425
    8553       0.2031
    8554       0.1537
    8555       0.1526
    8556       0.1336
    8557       0.2252
    8558       0.1941
    8559       0.1644
    8560       0.2763
    8561       0.2725
    8562       0.2444
    8563       0.1994
    8564       0.1264
    8565       0.1649
    8566       0.2173
    8567       0.1442
    8568       0.1595
    8569       0.2117
    8570       0.2290
    8571       0.2034
    8572       0.1679
    8573       0.3456
    8574       0.1142
    8575       0.1451
    8576       0.1395
    8577       0.1726
    8578       0.2034
    8579       0.1829
    8580       0.1338
    8581       0.1829
    8582       0.2051
    8583       0.1397
    8584       0.1357
    8585       0.1333
    8586       0.1653
    8587       0.2025
    8588       0.1779
    8589       0.1134
    8590       0.1787
    8591       0.2346
    8592       0.2101
    8593       0.2164
    8594       0.1425
    8595       0.2384
    8596       0.1405
    8597       0.1386
    8598       0.1339
    8599       0.1547
    8600       0.1398
    8601       0.2181
    8602       0.2806
    8603       0.1926
    8604       0.1938
    8605       0.2360
    8606       0.2191
    8607       0.1661
    8608       0.2957
    8609       0.1706
    8610       0.3265
    8611       0.2459
    8612       0.1864
    8613       0.3182
    8614       0.3363
    8615       0.2927
    8616       0.3069
    8617       0.2911
    8618       0.3770
    8619       0.2371
    8620       0.2614
    8621       0.2744
    8622       0.2533
    8623       0.3661
    8624       0.1735
    8625       0.1786
    8626       0.1671
    8627       0.2607
    8628       0.2050
    8629       0.1534
    8630       0.1871
    8631       0.2300
    8632       0.1409
    8633       0.1334
    8634       0.1588
    8635       0.1826
    8636       0.1683
    8637       0.1778
    8638       0.1138
    8639       0.1372
    8640       0.1105
    8641       0.1667
    8642       0.1804
    8643       0.2231
    8644       0.2046
    8645       0.1870
    8646       0.2992
    8647       0.1721
    8648       0.2333
    8649       0.2596
    8650       0.1293
    8651       0.2651
    8652       0.1192
    8653       0.3701
    8654       0.2052
    8655       0.3003
    8656       0.2080
    8657       0.2820
    8658       0.2380
    8659       0.1387
    8660       0.3837
    8661       0.1532
    8662       0.2931
    8663       0.1871
    8664       0.1167
    8665       0.2008
    8666       0.2215
    8667       0.1949
    8668       0.3401
    8669       0.2105
    8670       0.1289
    8671       0.2059
    8672       0.1078
    8673       0.1632
    8674       0.1606
    8675       0.2208
    8676       0.1166
    8677       0.1417
    8678       0.1791
    8679       0.1572
    8680       0.1821
    8681       0.1721
    8682       0.2535
    8683       0.1244
    8684       0.1399
    8685       0.1976
    8686       0.1233
    8687       0.2058
    8688       0.1688
    8689       0.1607
    8690       0.3587
    8691       0.1338
    8692       0.1597
    8693       0.2449
    8694       0.2081
    8695       0.3774
    8696       0.1087
    8697       0.1270
    8698       0.1864
    8699       0.2650
    8700       0.3228
    8701       0.1896
    8702       0.1776
    8703       0.1548
    8704       0.3506
    8705       0.3381
    8706       0.2167
    8707       0.2186
    8708       0.2014
    8709       0.1507
    8710       0.2772
    8711       0.2233
    8712       0.3777
    8713       0.2652
    8714       0.2799
    8715       0.1745
    8716       0.1804
    8717       0.2550
    8718       0.1240
    8719       0.2738
    8720       0.3869
    8721       0.2817
    8722       0.1392
    8723       0.2051
    8724       0.1430
    8725       0.2121
    8726       0.2210
    8727       0.2133
    8728       0.1614
    8729       0.1689
    8730       0.3161
    8731       0.1611
    8732       0.1583
    8733       0.2390
    8734       0.1441
    8735       0.2336
    8736       0.1173
    8737       0.1624
    8738       0.1427
    8739       0.1792
    8740       0.1336
    8741       0.1276
    8742       0.2162
    8743       0.1680
    8744       0.1449
    8745       0.1453
    8746       0.1521
    8747       0.3585
    8748       0.2345
    8749       0.2328
    8750       0.1737
    8751       0.1524
    8752       0.1238
    8753       0.1483
    8754       0.1409
    8755       0.1799
    8756       0.1673
    8757       0.1571
    8758       0.1336
    8759       0.1834
    8760       0.1761
    8761       0.1617
    8762       0.1556
    8763       0.2233
    8764       0.1614
    8765       0.1927
    8766       0.1936
    8767       0.1559
    8768       0.1818
    8769       0.1001
    8770       0.1116
    8771       0.2144
    8772       0.1812
    8773       0.1893
    8774       0.1635
    8775       0.3097
    8776       0.1547
    8777       0.2011
    8778       0.1628
    8779       0.1624
    8780       0.1926
    8781       0.2378
    8782       0.2232
    8783       0.1526
    8784       0.1687
    8785       0.1949
    8786       0.1508
    8787       0.1858
    8788       0.1383
    8789       0.1955
    8790       0.1660
    8791       0.1425
    8792       0.1881
    8793       0.1840
    8794       0.1556
    8795       0.2305
    8796       0.1377
    8797       0.1497
    8798       0.1687
    8799       0.1517
    8800       0.2035
    8801       0.1529
    8802       0.1902
    8803       0.2024
    8804       0.2063
    8805       0.3155
    8806       0.2337
    8807       0.2129
    8808       0.1924
    8809       0.2920
    8810       0.1560
    8811       0.2901
    8812       0.2732
    8813       0.2626
    8814       0.1700
    8815       0.3357
    8816       0.1241
    8817       0.2187
    8818       0.1906
    8819       0.1438
    8820       0.1227
    8821       0.1573
    8822       0.2078
    8823       0.1302
    8824       0.2138
    8825       0.1642
    8826       0.2290
    8827       0.2122
    8828       0.2703
    8829       0.2212
    8830       0.3263
    8831       0.1648
    8832       0.1688
    8833       0.2099
    8834       0.2098
    8835       0.2542
    8836       0.1918
    8837       0.2116
    8838       0.1776
    8839       0.1401
    8840       0.2541
    8841       0.2312
    8842       0.1440
    8843       0.2049
    8844       0.2189
    8845       0.2220
    8846       0.1379
    8847       0.1956
    8848       0.2410
    8849       0.1985
    8850       0.2162
    8851       0.2510
    8852       0.1506
    8853       0.1336
    8854       0.1707
    8855       0.1301
    8856       0.1520
    8857       0.1596
    8858       0.2984
    8859       0.1496
    8860       0.1635
    8861       0.1282
    8862       0.1693
    8863       0.2099
    8864       0.2530
    8865       0.2102
    8866       0.2579
    8867       0.1676
    8868       0.2366
    8869       0.2847
    8870       0.1880
    8871       0.1313
    8872       0.3020
    8873       0.3011
    8874       0.1825
    8875       0.3571
    8876       0.1218
    8877       0.2389
    8878       0.1637
    8879       0.1619
    8880       0.2020
    8881       0.4421
    8882       0.2385
    8883       0.2798
    8884       0.1327
    8885       0.2304
    8886       0.2299
    8887       0.1938
    8888       0.2193
    8889       0.2244
    8890       0.1752
    8891       0.1990
    8892       0.1760
    8893       0.1835
    8894       0.2191
    8895       0.2250
    8896       0.1933
    8897       0.1899
    8898       0.1683
    8899       0.2048
    8900       0.2076
    8901       0.1433
    8902       0.1651
    8903       0.1606
    8904       0.1412
    8905       0.2947
    8906       0.1640
    8907       0.1456
    8908       0.1772
    8909       0.1593
    8910       0.1390
    8911       0.2671
    8912       0.2202
    8913       0.2680
    8914       0.1905
    8915       0.2327
    8916       0.3032
    8917       0.2803
    8918       0.3307
    8919       0.1439
    8920       0.1442
    8921       0.1582
    8922       0.1693
    8923       0.1702
    8924       0.3017
    8925       0.1437
    8926       0.1934
    8927       0.1751
    8928       0.1310
    8929       0.1685
    8930       0.2366
    8931       0.1307
    8932       0.1304
    8933       0.1929
    8934       0.1421
    8935       0.1251
    8936       0.1727
    8937       0.1740
    8938       0.1425
    8939       0.1596
    8940       0.1109
    8941       0.2326
    8942       0.2057
    8943       0.3737
    8944       0.2545
    8945       0.2290
    8946       0.1987
    8947       0.2205
    8948       0.2153
    8949       0.1627
    8950       0.1915
    8951       0.1747
    8952       0.1370
    8953       0.2496
    8954       0.2883
    8955       0.1196
    8956       0.2467
    8957       0.1438
    8958       0.1907
    8959       0.2099
    8960       0.2193
    8961       0.1799
    8962       0.1991
    8963       0.1855
    8964       0.1197
    8965       0.2402
    8966       0.2880
    8967       0.1412
    8968       0.2910
    8969       0.1493
    8970       0.2343
    8971       0.2290
    8972       0.1598
    8973       0.2462
    8974       0.1922
    8975       0.1933
    8976       0.1186
    8977       0.1709
    8978       0.1439
    8979       0.2702
    8980       0.1630
    8981       0.1911
    8982       0.3119
    8983       0.1529
    8984       0.1720
    8985       0.1617
    8986       0.2216
    8987       0.2960
    8988       0.2992
    8989       0.1992
    8990       0.1981
    8991       0.2279
    8992       0.1901
    8993       0.1852
    8994       0.2485
    8995       0.4856
    8996       0.2012
    8997       0.2001
    8998       0.1892
    8999       0.2615
    9000       0.1599
    9001       0.1370
    9002       0.2467
    9003       0.1532
    9004       0.2385
    9005       0.2936
    9006       0.2172
    9007       0.2042
    9008       0.2054
    9009       0.2171
    9010       0.2025
    9011       0.2211
    9012       0.3045
    9013       0.1365
    9014       0.1825
    9015       0.1530
    9016       0.2671
    9017       0.3390
    9018       0.2621
    9019       0.1551
    9020       0.1755
    9021       0.1491
    9022       0.1600
    9023       0.1930
    9024       0.2315
    9025       0.1353
    9026       0.1211
    9027       0.1772
    9028       0.1753
    9029       0.1192
    9030       0.1257
    9031       0.1897
    9032       0.1142
    9033       0.1339
    9034       0.1313
    9035       0.1821
    9036       0.2102
    9037       0.2222
    9038       0.1551
    9039       0.1453
    9040       0.1747
    9041       0.1780
    9042       0.1421
    9043       0.1631
    9044       0.1947
    9045       0.1878
    9046       0.1430
    9047       0.1529
    9048       0.2498
    9049       0.2418
    9050       0.2202
    9051       0.1601
    9052       0.2489
    9053       0.1331
    9054       0.2070
    9055       0.2164
    9056       0.1474
    9057       0.1505
    9058       0.1399
    9059       0.1947
    9060       0.2539
    9061       0.3370
    9062       0.1761
    9063       0.1696
    9064       0.1519
    9065       0.1597
    9066       0.1328
    9067       0.2283
    9068       0.2386
    9069       0.1428
    9070       0.1455
    9071       0.1264
    9072       0.1104
    9073       0.1283
    9074       0.1539
    9075       0.2131
    9076       0.2120
    9077       0.1292
    9078       0.1888
    9079       0.1712
    9080       0.2130
    9081       0.2385
    9082       0.1602
    9083       0.1995
    9084       0.1905
    9085       0.2022
    9086       0.1731
    9087       0.2475
    9088       0.1638
    9089       0.2053
    9090       0.1668
    9091       0.0975
    9092       0.2628
    9093       0.1237
    9094       0.1521
    9095       0.1759
    9096       0.1712
    9097       0.2557
    9098       0.2152
    9099       0.1974
    9100       0.2333
    9101       0.1450
    9102       0.1734
    9103       0.2525
    9104       0.1803
    9105       0.2492
    9106       0.1970
    9107       0.1447
    9108       0.3206
    9109       0.1630
    9110       0.1232
    9111       0.1372
    9112       0.1381
    9113       0.1675
    9114       0.2071
    9115       0.1772
    9116       0.2826
    9117       0.1521
    9118       0.2104
    9119       0.2393
    9120       0.3453
    9121       0.3040
    9122       0.1819
    9123       0.3742
    9124       0.2449
    9125       0.2404
    9126       0.1907
    9127       0.1425
    9128       0.1480
    9129       0.2924
    9130       0.1727
    9131       0.3504
    9132       0.2041
    9133       0.2149
    9134       0.1999
    9135       0.1855
    9136       0.1353
    9137       0.1869
    9138       0.2019
    9139       0.1921
    9140       0.1627
    9141       0.1313
    9142       0.3127
    9143       0.2487
    9144       0.1153
    9145       0.1518
    9146       0.2116
    9147       0.1734
    9148       0.1835
    9149       0.1555
    9150       0.1734
    9151       0.2086
    9152       0.2856
    9153       0.2757
    9154       0.2057
    9155       0.1797
    9156       0.1145
    9157       0.1348
    9158       0.2229
    9159       0.1943
    9160       0.1588
    9161       0.2632
    9162       0.1806
    9163       0.1986
    9164       0.1321
    9165       0.1742
    9166       0.2096
    9167       0.1746
    9168       0.3636
    9169       0.1995
    9170       0.2149
    9171       0.3604
    9172       0.3252
    9173       0.1366
    9174       0.2037
    9175       0.1579
    9176       0.1898
    9177       0.1686
    9178       0.2025
    9179       0.1437
    9180       0.2385
    9181       0.1855
    9182       0.1348
    9183       0.1494
    9184       0.1665
    9185       0.1275
    9186       0.1362
    9187       0.1276
    9188       0.1519
    9189       0.1482
    9190       0.2721
    9191       0.1594
    9192       0.1612
    9193       0.2643
    9194       0.2381
    9195       0.1864
    9196       0.1599
    9197       0.1207
    9198       0.1210
    9199       0.1441
    9200       0.1493
    9201       0.1408
    9202       0.1560
    9203       0.2079
    9204       0.1809
    9205       0.2687
    9206       0.2466
    9207       0.1987
    9208       0.3097
    9209       0.1192
    9210       0.2725
    9211       0.1339
    9212       0.1465
    9213       0.1774
    9214       0.1943
    9215       0.1838
    9216       0.1828
    9217       0.1710
    9218       0.1367
    9219       0.1393
    9220       0.2288
    9221       0.1548
    9222       0.1706
    9223       0.1659
    9224       0.2187
    9225       0.1356
    9226       0.1450
    9227       0.1287
    9228       0.2231
    9229       0.1471
    9230       0.2361
    9231       0.1940
    9232       0.2805
    9233       0.1532
    9234       0.2395
    9235       0.1499
    9236       0.1531
    9237       0.1946
    9238       0.1937
    9239       0.1269
    9240       0.1384
    9241       0.1603
    9242       0.2135
    9243       0.2218
    9244       0.3152
    9245       0.2825
    9246       0.2406
    9247       0.1770
    9248       0.2357
    9249       0.2154
    9250       0.2100
    9251       0.3536
    9252       0.3024
    9253       0.4836
    9254       0.2487
    9255       0.2112
    9256       0.1569
    9257       0.1990
    9258       0.2402
    9259       0.1888
    9260       0.1811
    9261       0.1729
    9262       0.2505
    9263       0.1691
    9264       0.2251
    9265       0.2263
    9266       0.1682
    9267       0.1741
    9268       0.1715
    9269       0.1709
    9270       0.1853
    9271       0.1852
    9272       0.2308
    9273       0.1770
    9274       0.3029
    9275       0.2017
    9276       0.1860
    9277       0.1376
    9278       0.2218
    9279       0.2418
    9280       0.1108
    9281       0.1483
    9282       0.1441
    9283       0.1211
    9284       0.2106
    9285       0.2636
    9286       0.3193
    9287       0.2439
    9288       0.1413
    9289       0.2105
    9290       0.3361
    9291       0.1543
    9292       0.1970
    9293       0.1536
    9294       0.2169
    9295       0.2740
    9296       0.1148
    9297       0.1951
    9298       0.1622
    9299       0.1319
    9300       0.2374
    9301       0.2702
    9302       0.2635
    9303       0.3068
    9304       0.2897
    9305       0.1749
    9306       0.2279
    9307       0.1608
    9308       0.1191
    9309       0.1947
    9310       0.1347
    9311       0.1891
    9312       0.1766
    9313       0.2222
    9314       0.1871
    9315       0.2667
    9316       0.1617
    9317       0.1347
    9318       0.1412
    9319       0.1837
    9320       0.1703
    9321       0.1432
    9322       0.2831
    9323       0.1897
    9324       0.2061
    9325       0.2094
    9326       0.1469
    9327       0.1374
    9328       0.1153
    9329       0.2586
    9330       0.2893
    9331       0.1498
    9332       0.1606
    9333       0.3195
    9334       0.3810
    9335       0.1449
    9336       0.1984
    9337       0.1690
    9338       0.1422
    9339       0.2012
    9340       0.2163
    9341       0.2177
    9342       0.1524
    9343       0.2118
    9344       0.2187
    9345       0.1867
    9346       0.2587
    9347       0.1874
    9348       0.1774
    9349       0.1300
    9350       0.1745
    9351       0.1182
    9352       0.1821
    9353       0.1283
    9354       0.1827
    9355       0.3140
    9356       0.2031
    9357       0.1774
    9358       0.1571
    9359       0.1416
    9360       0.2064
    9361       0.3625
    9362       0.1488
    9363       0.2092
    9364       0.2349
    9365       0.1733
    9366       0.1221
    9367       0.1428
    9368       0.1259
    9369       0.1622
    9370       0.2076
    9371       0.1345
    9372       0.1518
    9373       0.1641
    9374       0.2491
    9375       0.1354
    9376       0.2344
    9377       0.2309
    9378       0.2884
    9379       0.1646
    9380       0.2474
    9381       0.2278
    9382       0.1892
    9383       0.1476
    9384       0.1841
    9385       0.1796
    9386       0.2173
    9387       0.1905
    9388       0.1490
    9389       0.1447
    9390       0.3356
    9391       0.1566
    9392       0.1153
    9393       0.1643
    9394       0.1614
    9395       0.1723
    9396       0.2378
    9397       0.1853
    9398       0.1753
    9399       0.2516
    9400       0.2549
    9401       0.1342
    9402       0.1067
    9403       0.2565
    9404       0.1910
    9405       0.1334
    9406       0.1337
    9407       0.2533
    9408       0.2056
    9409       0.1357
    9410       0.2153
    9411       0.1717
    9412       0.1249
    9413       0.1715
    9414       0.1250
    9415       0.1262
    9416       0.2920
    9417       0.1737
    9418       0.1922
    9419       0.1468
    9420       0.1595
    9421       0.1580
    9422       0.1292
    9423       0.1480
    9424       0.1289
    9425       0.1397
    9426       0.2109
    9427       0.1851
    9428       0.1578
    9429       0.1290
    9430       0.2150
    9431       0.2708
    9432       0.1882
    9433       0.2242
    9434       0.1686
    9435       0.2471
    9436       0.1958
    9437       0.1745
    9438       0.1544
    9439       0.3153
    9440       0.1483
    9441       0.1715
    9442       0.1728
    9443       0.1542
    9444       0.1826
    9445       0.2345
    9446       0.1281
    9447       0.2427
    9448       0.2351
    9449       0.1300
    9450       0.2424
    9451       0.1498
    9452       0.2005
    9453       0.2595
    9454       0.1947
    9455       0.1456
    9456       0.1358
    9457       0.1881
    9458       0.1462
    9459       0.1790
    9460       0.2219
    9461       0.2858
    9462       0.1579
    9463       0.3109
    9464       0.2399
    9465       0.3093
    9466       0.2138
    9467       0.1461
    9468       0.3095
    9469       0.1993
    9470       0.1396
    9471       0.1517
    9472       0.2203
    9473       0.2734
    9474       0.3116
    9475       0.2947
    9476       0.3973
    9477       0.3130
    9478       0.2791
    9479       0.2093
    9480       0.1540
    9481       0.1508
    9482       0.2298
    9483       0.1855
    9484       0.2350
    9485       0.1883
    9486       0.2986
    9487       0.2353
    9488       0.2407
    9489       0.1447
    9490       0.2501
    9491       0.2221
    9492       0.1992
    9493       0.3141
    9494       0.1189
    9495       0.1789
    9496       0.2403
    9497       0.2298
    9498       0.1373
    9499       0.2263
    9500       0.1475
    9501       0.2133
    9502       0.2178
    9503       0.1399
    9504       0.1699
    9505       0.3418
    9506       0.2839
    9507       0.1947
    9508       0.2695
    9509       0.1979
    9510       0.2185
    9511       0.2266
    9512       0.1753
    9513       0.1904
    9514       0.2427
    9515       0.2393
    9516       0.2260
    9517       0.1518
    9518       0.2576
    9519       0.1408
    9520       0.2502
    9521       0.2488
    9522       0.1627
    9523       0.1960
    9524       0.1834
    9525       0.2265
    9526       0.1616
    9527       0.1470
    9528       0.1785
    9529       0.3109
    9530       0.2871
    9531       0.1333
    9532       0.2368
    9533       0.1492
    9534       0.1978
    9535       0.1638
    9536       0.1712
    9537       0.2207
    9538       0.1604
    9539       0.1703
    9540       0.1256
    9541       0.1670
    9542       0.2361
    9543       0.1783
    9544       0.2412
    9545       0.1525
    9546       0.1849
    9547       0.2249
    9548       0.1270
    9549       0.1371
    9550       0.1499
    9551       0.1805
    9552       0.1824
    9553       0.2282
    9554       0.2545
    9555       0.1551
    9556       0.1678
    9557       0.1455
    9558       0.1137
    9559       0.1123
    9560       0.2417
    9561       0.2008
    9562       0.1463
    9563       0.2151
    9564       0.2424
    9565       0.4053
    9566       0.1511
    9567       0.3261
    9568       0.2042
    9569       0.2165
    9570       0.2547
    9571       0.2754
    9572       0.2382
    9573       0.2887
    9574       0.1545
    9575       0.1846
    9576       0.1686
    9577       0.1601
    9578       0.2502
    9579       0.2392
    9580       0.1547
    9581       0.2352
    9582       0.2237
    9583       0.2756
    9584       0.1282
    9585       0.2984
    9586       0.3084
    9587       0.2191
    9588       0.1747
    9589       0.1580
    9590       0.1465
    9591       0.1760
    9592       0.2264
    9593       0.5606
    9594       0.1286
    9595       0.2118
    9596       0.2136
    9597       0.2084
    9598       0.3598
    9599       0.1626
    9600       0.1700
    9601       0.2074
    9602       0.2680
    9603       0.1196
    9604       0.1828
    9605       0.2426
    9606       0.1899
    9607       0.1971
    9608       0.1919
    9609       0.2589
    9610       0.1682
    9611       0.1950
    9612       0.1708
    9613       0.2319
    9614       0.2478
    9615       0.1797
    9616       0.1474
    9617       0.2220
    9618       0.2648
    9619       0.1404
    9620       0.1542
    9621       0.1939
    9622       0.2131
    9623       0.2750
    9624       0.2517
    9625       0.2524
    9626       0.1984
    9627       0.2314
    9628       0.1306
    9629       0.2087
    9630       0.1792
    9631       0.1918
    9632       0.1026
    9633       0.2829
    9634       0.3950
    9635       0.1121
    9636       0.2559
    9637       0.1516
    9638       0.2101
    9639       0.2473
    9640       0.1513
    9641       0.2268
    9642       0.1518
    9643       0.2554
    9644       0.1387
    9645       0.1733
    9646       0.1313
    9647       0.1534
    9648       0.1496
    9649       0.2698
    9650       0.1807
    9651       0.3025
    9652       0.1816
    9653       0.2876
    9654       0.2339
    9655       0.2029
    9656       0.2179
    9657       0.3286
    9658       0.3046
    9659       0.1954
    9660       0.2923
    9661       0.2276
    9662       0.2071
    9663       0.1840
    9664       0.2289
    9665       0.2745
    9666       0.3386
    9667       0.2615
    9668       0.2653
    9669       0.1263
    9670       0.1711
    9671       0.2449
    9672       0.2255
    9673       0.2964
    9674       0.2550
    9675       0.1493
    9676       0.2275
    9677       0.1698
    9678       0.2553
    9679       0.1209
    9680       0.2225
    9681       0.1248
    9682       0.1962
    9683       0.1819
    9684       0.1185
    9685       0.0871
    9686       0.2275
    9687       0.1785
    9688       0.1517
    9689       0.1822
    9690       0.1936
    9691       0.2031
    9692       0.1636
    9693       0.2456
    9694       0.1364
    9695       0.2181
    9696       0.1707
    9697       0.2241
    9698       0.1660
    9699       0.3929
    9700       0.2911
    9701       0.1785
    9702       0.2099
    9703       0.2546
    9704       0.1709
    9705       0.1749
    9706       0.1600
    9707       0.1532
    9708       0.1330
    9709       0.1297
    9710       0.2261
    9711       0.1851
    9712       0.2705
    9713       0.1341
    9714       0.1916
    9715       0.2557
    9716       0.1824
    9717       0.1236
    9718       0.1606
    9719       0.1854
    9720       0.1913
    9721       0.2376
    9722       0.1449
    9723       0.2193
    9724       0.1810
    9725       0.1333
    9726       0.1746
    9727       0.2611
    9728       0.2189
    9729       0.1922
    9730       0.1385
    9731       0.1410
    9732       0.2989
    9733       0.2044
    9734       0.1551
    9735       0.1169
    9736       0.1420
    9737       0.1840
    9738       0.2374
    9739       0.2179
    9740       0.1819
    9741       0.3040
    9742       0.1830
    9743       0.2952
    9744       0.3305
    9745       0.3715
    9746       0.2034
    9747       0.2890
    9748       0.1395
    9749       0.3302
    9750       0.2830
    9751       0.2766
    9752       0.3030
    9753       0.2643
    9754       0.1758
    9755       0.2184
    9756       0.1397
    9757       0.2345
    9758       0.2298
    9759       0.1354
    9760       0.1831
    9761       0.1303
    9762       0.2104
    9763       0.2096
    9764       0.1303
    9765       0.2072
    9766       0.1631
    9767       0.1689
    9768       0.1267
    9769       0.1463
    9770       0.1690
    9771       0.2358
    9772       0.3086
    9773       0.1770
    9774       0.2339
    9775       0.1877
    9776       0.1818
    9777       0.1944
    9778       0.2696
    9779       0.2529
    9780       0.1792
    9781       0.2935
    9782       0.3592
    9783       0.1951
    9784       0.2891
    9785       0.1263
    9786       0.1894
    9787       0.2891
    9788       0.2077
    9789       0.1491
    9790       0.1528
    9791       0.2197
    9792       0.1695
    9793       0.2643
    9794       0.1890
    9795       0.1991
    9796       0.1762
    9797       0.1566
    9798       0.1556
    9799       0.2781
    9800       0.1886
    9801       0.3121
    9802       0.1914
    9803       0.1452
    9804       0.2075
    9805       0.2471
    9806       0.2241
    9807       0.2599
    9808       0.1316
    9809       0.1804
    9810       0.2909
    9811       0.1344
    9812       0.1599
    9813       0.1569
    9814       0.2548
    9815       0.1689
    9816       0.1962
    9817       0.1571
    9818       0.1976
    9819       0.2867
    9820       0.1046
    9821       0.1399
    9822       0.2034
    9823       0.2076
    9824       0.2259
    9825       0.1817
    9826       0.1326
    9827       0.1449
    9828       0.1672
    9829       0.1093
    9830       0.1928
    9831       0.1835
    9832       0.2265
    9833       0.1309
    9834       0.1484
    9835       0.1878
    9836       0.3329
    9837       0.2530
    9838       0.1837
    9839       0.2223
    9840       0.3304
    9841       0.1940
    9842       0.2508
    9843       0.2097
    9844       0.2722
    9845       0.2044
    9846       0.2714
    9847       0.3176
    9848       0.4135
    9849       0.2155
    9850       0.1230
    9851       0.2782
    9852       0.2285
    9853       0.2065
    9854       0.1729
    9855       0.2359
    9856       0.3476
    9857       0.1119
    9858       0.3451
    9859       0.2093
    9860       0.2171
    9861       0.3105
    9862       0.2043
    9863       0.2547
    9864       0.2971
    9865       0.3041
    9866       0.1761
    9867       0.1723
    9868       0.1631
    9869       0.1656
    9870       0.2131
    9871       0.1710
    9872       0.1982
    9873       0.2160
    9874       0.2550
    9875       0.1440
    9876       0.1811
    9877       0.2858
    9878       0.3701
    9879       0.2903
    9880       0.2106
    9881       0.2933
    9882       0.2474
    9883       0.2358
    9884       0.1376
    9885       0.2163
    9886       0.1401
    9887       0.1916
    9888       0.2462
    9889       0.1578
    9890       0.2130
    9891       0.1247
    9892       0.1929
    9893       0.2459
    9894       0.1260
    9895       0.2094
    9896       0.1816
    9897       0.2212
    9898       0.1373
    9899       0.2968
    9900       0.2250
    9901       0.2486
    9902       0.2788
    9903       0.2476
    9904       0.1960
    9905       0.2209
    9906       0.1641
    9907       0.1925
    9908       0.1575
    9909       0.1708
    9910       0.1646
    9911       0.2347
    9912       0.2238
    9913       0.2227
    9914       0.3458
    9915       0.1539
    9916       0.2247
    9917       0.3398
    9918       0.1718
    9919       0.2728
    9920       0.1465
    9921       0.2501
    9922       0.1353
    9923       0.1493
    9924       0.1820
    9925       0.2266
    9926       0.1336
    9927       0.1384
    9928       0.2639
    9929       0.2448
    9930       0.2317
    9931       0.2311
    9932       0.2316
    9933       0.2052
    9934       0.2714
    9935       0.3266
    9936       0.1550
    9937       0.2445
    9938       0.2063
    9939       0.1515
    9940       0.2578
    9941       0.2273
    9942       0.1690
    9943       0.2781
    9944       0.1509
    9945       0.1743
    9946       0.1895
    9947       0.2659
    9948       0.1860
    9949       0.1330
    9950       0.1437
    9951       0.1805
    9952       0.1519
    9953       0.1608
    9954       0.2754
    9955       0.2264
    9956       0.1737
    9957       0.1940
    9958       0.1200
    9959       0.1888
    9960       0.1773
    9961       0.1744
    9962       0.2763
    9963       0.2487
    9964       0.1635
    9965       0.1387
    9966       0.1813
    9967       0.1939
    9968       0.1543
    9969       0.2774
    9970       0.1583
    9971       0.1583
    9972       0.1684
    9973       0.1962
    9974       0.1319
    9975       0.1532
    9976       0.1709
    9977       0.1427
    9978       0.1872
    9979       0.1622
    9980       0.1531
    9981       0.1452
    9982       0.1841
    9983       0.2504
    9984       0.2685
    9985       0.1218
    9986       0.2205
    9987       0.1477
    9988       0.1938
    9989       0.2330
    9990       0.2380
    9991       0.1848
    9992       0.1816
    9993       0.1776
    9994       0.2106
    9995       0.1492
    9996       0.1751
    9997       0.2017
    9998       0.1177
    9999       0.2681
   10000       0.1826
   10001       0.2970
   10002       0.2002
   10003       0.1869
   10004       0.1593
   10005       0.2088
   10006       0.1636
   10007       0.2399
   10008       0.1420
   10009       0.1809
   10010       0.3353
   10011       0.2822
   10012       0.1640
   10013       0.1306
   10014       0.2447
   10015       0.1723
   10016       0.1411
   10017       0.1645
   10018       0.1645
   10019       0.1384
   10020       0.1514
   10021       0.1214
   10022       0.3245
   10023       0.1487
   10024       0.2772
   10025       0.2817
   10026       0.1696
   10027       0.1204
   10028       0.1462
   10029       0.1346
   10030       0.1692
   10031       0.1280
   10032       0.1410
   10033       0.1328
   10034       0.1899
   10035       0.2261
   10036       0.1605
   10037       0.1515
   10038       0.2994
   10039       0.2014
   10040       0.2063
   10041       0.1070
   10042       0.1536
   10043       0.1454
   10044       0.3544
   10045       0.1129
   10046       0.1830
   10047       0.2369
   10048       0.2287
   10049       0.2349
   10050       0.1375
   10051       0.1413
   10052       0.2070
   10053       0.2353
   10054       0.1654
   10055       0.2266
   10056       0.1488
   10057       0.1492
   10058       0.1162
   10059       0.2178
   10060       0.2196
   10061       0.2157
   10062       0.3226
   10063       0.1870
   10064       0.2853
   10065       0.1888
   10066       0.1550
   10067       0.3751
   10068       0.2470
   10069       0.2102
   10070       0.2368
   10071       0.3200
   10072       0.3461
   10073       0.1778
   10074       0.1359
   10075       0.2737
   10076       0.1165
   10077       0.2205
   10078       0.2801
   10079       0.2069
   10080       0.2062
   10081       0.1917
   10082       0.1776
   10083       0.2490
   10084       0.1601
   10085       0.2312
   10086       0.1079
   10087       0.1680
   10088       0.1172
   10089       0.1980
   10090       0.1748
   10091       0.1744
   10092       0.1763
   10093       0.1370
   10094       0.1800
   10095       0.1926
   10096       0.1782
   10097       0.2420
   10098       0.1417
   10099       0.1703
   10100       0.2686
   10101       0.1626
   10102       0.1850
   10103       0.1658
   10104       0.1466
   10105       0.1902
   10106       0.2610
   10107       0.1185
   10108       0.1738
   10109       0.1342
   10110       0.1699
   10111       0.1726
   10112       0.1689
   10113       0.1993
   10114       0.1599
   10115       0.2076
   10116       0.1860
   10117       0.1792
   10118       0.1116
   10119       0.1583
   10120       0.2007
   10121       0.2020
   10122       0.2570
   10123       0.2038
   10124       0.2005
   10125       0.2930
   10126       0.2194
   10127       0.1873
   10128       0.1558
   10129       0.1250
   10130       0.1718
   10131       0.1606
   10132       0.2275
   10133       0.1832
   10134       0.1191
   10135       0.1585
   10136       0.1349
   10137       0.1465
   10138       0.1516
   10139       0.2487
   10140       0.1726
   10141       0.1466
   10142       0.1727
   10143       0.1902
   10144       0.1839
   10145       0.2060
   10146       0.2220
   10147       0.1510
   10148       0.2235
   10149       0.1786
   10150       0.2116
   10151       0.2107
   10152       0.2253
   10153       0.1983
   10154       0.1984
   10155       0.1594
   10156       0.1377
   10157       0.2652
   10158       0.2047
   10159       0.1389
   10160       0.1808
   10161       0.1621
   10162       0.2722
   10163       0.1665
   10164       0.2565
   10165       0.1597
   10166       0.2110
   10167       0.1627
   10168       0.2364
   10169       0.3208
   10170       0.2737
   10171       0.3337
   10172       0.1622
   10173       0.1977
   10174       0.1908
   10175       0.1790
   10176       0.1273
   10177       0.1974
   10178       0.1864
   10179       0.1441
   10180       0.2065
   10181       0.1534
   10182       0.1649
   10183       0.1641
   10184       0.1857
   10185       0.1605
   10186       0.1660
   10187       0.1528
   10188       0.1737
   10189       0.1779
   10190       0.1855
   10191       0.2046
   10192       0.1444
   10193       0.1540
   10194       0.1665
   10195       0.1267
   10196       0.1381
   10197       0.1552
   10198       0.3379
   10199       0.1496
   10200       0.1504
   10201       0.1940
   10202       0.1978
   10203       0.2358
   10204       0.1736
   10205       0.2702
   10206       0.1465
   10207       0.3152
   10208       0.2095
   10209       0.1781
   10210       0.1488
   10211       0.1762
   10212       0.2314
   10213       0.2372
   10214       0.1758
   10215       0.1879
   10216       0.1379
   10217       0.1410
   10218       0.1611
   10219       0.2475
   10220       0.1855
   10221       0.1957
   10222       0.1476
   10223       0.1678
   10224       0.2600
   10225       0.3648
   10226       0.2224
   10227       0.1436
   10228       0.1315
   10229       0.1644
   10230       0.1779
   10231       0.1432
   10232       0.1731
   10233       0.1320
   10234       0.2995
   10235       0.1503
   10236       0.2466
   10237       0.1716
   10238       0.3078
   10239       0.1490
   10240       0.2127
   10241       0.2225
   10242       0.1541
   10243       0.1894
   10244       0.1908
   10245       0.2273
   10246       0.1181
   10247       0.1655
   10248       0.2088
   10249       0.2113
   10250       0.1745
   10251       0.1337
   10252       0.1764
   10253       0.1932
   10254       0.1613
   10255       0.2110
   10256       0.1778
   10257       0.2931
   10258       0.2391
   10259       0.0991
   10260       0.1985
   10261       0.1332
   10262       0.1156
   10263       0.2843
   10264       0.1612
   10265       0.3344
   10266       0.1784
   10267       0.2570
   10268       0.2221
   10269       0.3024
   10270       0.1820
   10271       0.1891
   10272       0.2133
   10273       0.2896
   10274       0.2909
   10275       0.1429
   10276       0.2029
   10277       0.1598
   10278       0.2757
   10279       0.1237
   10280       0.0961
   10281       0.2164
   10282       0.1709
   10283       0.1282
   10284       0.2463
   10285       0.2277
   10286       0.1857
   10287       0.2831
   10288       0.1949
   10289       0.2974
   10290       0.1876
   10291       0.2512
   10292       0.1678
   10293       0.2575
   10294       0.2519
   10295       0.1948
   10296       0.1792
   10297       0.1745
   10298       0.2737
   10299       0.1645
   10300       0.1296
   10301       0.2717
   10302       0.2373
   10303       0.1676
   10304       0.2589
   10305       0.1543
   10306       0.1882
   10307       0.1343
   10308       0.1627
   10309       0.2091
   10310       0.1922
   10311       0.2488
   10312       0.2131
   10313       0.2130
   10314       0.1612
   10315       0.1401
   10316       0.1462
   10317       0.2246
   10318       0.1496
   10319       0.1970
   10320       0.1306
   10321       0.1497
   10322       0.1637
   10323       0.1186
   10324       0.1586
   10325       0.1799
   10326       0.1597
   10327       0.2014
   10328       0.1664
   10329       0.2029
   10330       0.1807
   10331       0.1975
   10332       0.1571
   10333       0.1477
   10334       0.1962
   10335       0.1813
   10336       0.1229
   10337       0.2033
   10338       0.2455
   10339       0.2023
   10340       0.1601
   10341       0.1888
   10342       0.1115
   10343       0.1431
   10344       0.1365
   10345       0.1902
   10346       0.1274
   10347       0.2381
   10348       0.1934
   10349       0.1628
   10350       0.1802
   10351       0.1832
   10352       0.1836
   10353       0.1884
   10354       0.1828
   10355       0.3455
   10356       0.1994
   10357       0.2222
   10358       0.2320
   10359       0.2898
   10360       0.1856
   10361       0.2255
   10362       0.1682
   10363       0.1693
   10364       0.2424
   10365       0.1792
   10366       0.3482
   10367       0.2086
   10368       0.3309
   10369       0.1803
   10370       0.2435
   10371       0.2044
   10372       0.1895
   10373       0.2534
   10374       0.2429
   10375       0.1926
   10376       0.2102
   10377       0.1191
   10378       0.1398
   10379       0.1729
   10380       0.1569
   10381       0.2299
   10382       0.1232
   10383       0.1819
   10384       0.1879
   10385       0.2394
   10386       0.2844
   10387       0.1420
   10388       0.2848
   10389       0.1072
   10390       0.1442
   10391       0.2954
   10392       0.2619
   10393       0.1126
   10394       0.1792
   10395       0.1927
   10396       0.2777
   10397       0.2470
   10398       0.2515
   10399       0.3764
   10400       0.2834
   10401       0.1714
   10402       0.2339
   10403       0.2422
   10404       0.3380
   10405       0.1951
   10406       0.3005
   10407       0.1683
   10408       0.1989
   10409       0.3392
   10410       0.1590
   10411       0.2316
   10412       0.2962
   10413       0.3899
   10414       0.1198
   10415       0.1666
   10416       0.1170
   10417       0.1291
   10418       0.1814
   10419       0.1274
   10420       0.1426
   10421       0.1081
   10422       0.2754
   10423       0.1652
   10424       0.1531
   10425       0.1926
   10426       0.1650
   10427       0.1776
   10428       0.2439
   10429       0.1352
   10430       0.0885
   10431       0.1824
   10432       0.1562
   10433       0.1398
   10434       0.1665
   10435       0.1102
   10436       0.1590
   10437       0.1742
   10438       0.2184
   10439       0.2928
   10440       0.2197
   10441       0.2143
   10442       0.2290
   10443       0.1677
   10444       0.1414
   10445       0.2404
   10446       0.3180
   10447       0.1750
   10448       0.1663
   10449       0.1759
   10450       0.1847
   10451       0.2168
   10452       0.3030
   10453       0.2298
   10454       0.1699
   10455       0.2105
   10456       0.1665
   10457       0.1393
   10458       0.1917
   10459       0.1669
   10460       0.2730
   10461       0.1871
   10462       0.1444
   10463       0.1822
   10464       0.2152
   10465       0.1856
   10466       0.1886
   10467       0.1588
   10468       0.1475
   10469       0.1975
   10470       0.1912
   10471       0.1382
   10472       0.1950
   10473       0.1812
   10474       0.1707
   10475       0.1577
   10476       0.2217
   10477       0.2790
   10478       0.2015
   10479       0.2393
   10480       0.3090
   10481       0.1790
   10482       0.2122
   10483       0.1684
   10484       0.2154
   10485       0.1995
   10486       0.1631
   10487       0.1441
   10488       0.1555
   10489       0.2388
   10490       0.3845
   10491       0.1630
   10492       0.1705
   10493       0.1608
   10494       0.1657
   10495       0.1648
   10496       0.2014
   10497       0.1885
   10498       0.2101
   10499       0.1287
   10500       0.1694
   10501       0.1371
   10502       0.2025
   10503       0.1823
   10504       0.1520
   10505       0.1376
   10506       0.2445
   10507       0.2062
   10508       0.4305
   10509       0.3109
   10510       0.4353
   10511       0.1969
   10512       0.2503
   10513       0.2518
   10514       0.1911
   10515       0.1706
   10516       0.1913
   10517       0.4155
   10518       0.2940
   10519       0.1315
   10520       0.3023
   10521       0.1634
   10522       0.3746
   10523       0.1856
   10524       0.1330
   10525       0.1952
   10526       0.1900
   10527       0.1661
   10528       0.1664
   10529       0.2144
   10530       0.2525
   10531       0.1742
   10532       0.1392
   10533       0.1110
   10534       0.2967
   10535       0.2237
   10536       0.2256
   10537       0.1700
   10538       0.1717
   10539       0.2456
   10540       0.1880
   10541       0.2557
   10542       0.4106
   10543       0.1800
   10544       0.2898
   10545       0.1780
   10546       0.1779
   10547       0.2924
   10548       0.1240
   10549       0.3238
   10550       0.1593
   10551       0.2092
   10552       0.2306
   10553       0.2742
   10554       0.1393
   10555       0.1595
   10556       0.1742
   10557       0.2105
   10558       0.1559
   10559       0.2360
   10560       0.2863
   10561       0.2871
   10562       0.3145
   10563       0.2654
   10564       0.1689
   10565       0.2403
   10566       0.2233
   10567       0.3260
   10568       0.2417
   10569       0.2001
   10570       0.3260
   10571       0.1836
   10572       0.2031
   10573       0.2187
   10574       0.2238
   10575       0.1908
   10576       0.1949
   10577       0.3692
   10578       0.3046
   10579       0.2735
   10580       0.1737
   10581       0.1671
   10582       0.2110
   10583       0.1511
   10584       0.2695
   10585       0.2615
   10586       0.3677
   10587       0.1940
   10588       0.1985
   10589       0.1926
   10590       0.5781
   10591       0.3565
   10592       0.2094
   10593       0.1495
   10594       0.1497
   10595       0.2338
   10596       0.1892
   10597       0.1325
   10598       0.1417
   10599       0.2024
   10600       0.1431
   10601       0.1706
   10602       0.2265
   10603       0.2048
   10604       0.1936
   10605       0.1620
   10606       0.1124
   10607       0.1049
   10608       0.1293
   10609       0.2310
   10610       0.1820
   10611       0.1924
   10612       0.1317
   10613       0.1856
   10614       0.1952
   10615       0.2162
   10616       0.2080
   10617       0.1230
   10618       0.1601
   10619       0.2439
   10620       0.2136
   10621       0.2281
   10622       0.1980
   10623       0.1508
   10624       0.1829
   10625       0.1433
   10626       0.1679
   10627       0.2000
   10628       0.2065
   10629       0.1742
   10630       0.1256
   10631       0.1197
   10632       0.2027
   10633       0.1352
   10634       0.1554
   10635       0.1734
   10636       0.2681
   10637       0.1546
   10638       0.2032
   10639       0.1811
   10640       0.2164
   10641       0.1249
   10642       0.1567
   10643       0.1436
   10644       0.1401
   10645       0.2201
   10646       0.1664
   10647       0.1215
   10648       0.2343
   10649       0.1447
   10650       0.1708
   10651       0.1937
   10652       0.1636
   10653       0.1437
   10654       0.2007
   10655       0.2220
   10656       0.2759
   10657       0.1935
   10658       0.2601
   10659       0.1627
   10660       0.2500
   10661       0.2204
   10662       0.1548
   10663       0.1537
   10664       0.1186
   10665       0.2386
   10666       0.1700
   10667       0.1489
   10668       0.2318
   10669       0.2103
   10670       0.1591
   10671       0.1455
   10672       0.1623
   10673       0.1432
   10674       0.2046
   10675       0.1528
   10676       0.1232
   10677       0.1682
   10678       0.1741
   10679       0.2024
   10680       0.1443
   10681       0.1640
   10682       0.2625
   10683       0.1985
   10684       0.2330
   10685       0.1955
   10686       0.1946
   10687       0.2087
   10688       0.1345
   10689       0.1583
   10690       0.1472
   10691       0.1953
   10692       0.1666
   10693       0.1542
   10694       0.2673
   10695       0.1543
   10696       0.1220
   10697       0.1423
   10698       0.1285
   10699       0.2126
   10700       0.2261
   10701       0.1782
   10702       0.2026
   10703       0.1067
   10704       0.1444
   10705       0.2061
   10706       0.1568
   10707       0.1986
   10708       0.2155
   10709       0.3630
   10710       0.1546
   10711       0.2792
   10712       0.2778
   10713       0.2410
   10714       0.2334
   10715       0.2007
   10716       0.1579
   10717       0.1840
   10718       0.2648
   10719       0.2152
   10720       0.2872
   10721       0.2216
   10722       0.2134
   10723       0.1504
   10724       0.1757
   10725       0.1812
   10726       0.2428
   10727       0.1545
   10728       0.2192
   10729       0.2392
   10730       0.3505
   10731       0.2278
   10732       0.4212
   10733       0.2947
   10734       0.2118
   10735       0.3010
   10736       0.1526
   10737       0.2494
   10738       0.2302
   10739       0.2548
   10740       0.1445
   10741       0.1891
   10742       0.2384
   10743       0.2472
   10744       0.1671
   10745       0.1626
   10746       0.1420
   10747       0.1627
   10748       0.1634
   10749       0.1815
   10750       0.1593
   10751       0.1572
   10752       0.1672
   10753       0.2152
   10754       0.1779
   10755       0.1472
   10756       0.3338
   10757       0.3004
   10758       0.2091
   10759       0.1747
   10760       0.1639
   10761       0.1918
   10762       0.1571
   10763       0.3061
   10764       0.2004
   10765       0.2052
   10766       0.1882
   10767       0.4083
   10768       0.1157
   10769       0.1865
   10770       0.3135
   10771       0.2011
   10772       0.2653
   10773       0.2196
   10774       0.1799
   10775       0.2009
   10776       0.1967
   10777       0.1819
   10778       0.1607
   10779       0.3007
   10780       0.1485
   10781       0.2020
   10782       0.2095
   10783       0.1613
   10784       0.2522
   10785       0.1449
   10786       0.1710
   10787       0.2411
   10788       0.1990
   10789       0.1384
   10790       0.2112
   10791       0.1834
   10792       0.3927
   10793       0.1718
   10794       0.2199
   10795       0.3822
   10796       0.2980
   10797       0.2603
   10798       0.2764
   10799       0.1775
   10800       0.3992
   10801       0.4388
   10802       0.1756
   10803       0.2156
   10804       0.2372
   10805       0.2223
   10806       0.1675
   10807       0.2547
   10808       0.2101
   10809       0.2037
   10810       0.2750
   10811       0.1661
   10812       0.2743
   10813       0.2515
   10814       0.3061
   10815       0.3960
   10816       0.2161
   10817       0.3487
   10818       0.3033
   10819       0.3154
   10820       0.2907
   10821       0.2054
   10822       0.2050
   10823       0.3129
   10824       0.3214
   10825       0.1937
   10826       0.1708
   10827       0.1243
   10828       0.4017
   10829       0.2160
   10830       0.2380
   10831       0.2438
   10832       0.2733
   10833       0.2509
   10834       0.3043
   10835       0.2209
   10836       0.1780
   10837       0.3917
   10838       0.3525
   10839       0.1832
   10840       0.4038
   10841       0.2439
   10842       0.1651
   10843       0.2605
   10844       0.1637
   10845       0.2327
   10846       0.2303
   10847       0.2278
   10848       0.3705
   10849       0.1873
   10850       0.1338
   10851       0.1901
   10852       0.1916
   10853       0.1618
   10854       0.1434
   10855       0.2616
   10856       0.1715
   10857       0.1214
   10858       0.2513
   10859       0.1479
   10860       0.1756
   10861       0.1749
   10862       0.1524
   10863       0.2723
   10864       0.1914
   10865       0.1796
   10866       0.3403
   10867       0.2633
   10868       0.2458
   10869       0.2856
   10870       0.2394
   10871       0.1586
   10872       0.1476
   10873       0.2398
   10874       0.2588
   10875       0.1602
   10876       0.1517
   10877       0.2084
   10878       0.1450
   10879       0.2048
   10880       0.1732
   10881       0.2897
   10882       0.1275
   10883       0.1762
   10884       0.2009
   10885       0.1873
   10886       0.1952
   10887       0.1510
   10888       0.1520
   10889       0.2946
   10890       0.2299
   10891       0.2762
   10892       0.2225
   10893       0.3610
   10894       0.1678
   10895       0.1469
   10896       0.2244
   10897       0.2878
   10898       0.1914
   10899       0.2744
   10900       0.3520
   10901       0.2394
   10902       0.2139
   10903       0.1962
   10904       0.1569
   10905       0.2689
   10906       0.2245
   10907       0.1629
   10908       0.2596
   10909       0.1677
   10910       0.2093
   10911       0.2493
   10912       0.1771
   10913       0.3696
   10914       0.2554
   10915       0.3142
   10916       0.2146
   10917       0.1356
   10918       0.2543
   10919       0.1434
   10920       0.2294
   10921       0.2088
   10922       0.1333
   10923       0.1815
   10924       0.2299
   10925       0.1166
   10926       0.1854
   10927       0.1398
   10928       0.2259
   10929       0.0973
   10930       0.2724
   10931       0.3498
   10932       0.2369
   10933       0.1997
   10934       0.1887
   10935       0.1884
   10936       0.3755
   10937       0.3139
   10938       0.3136
   10939       0.1174
   10940       0.1744
   10941       0.1395
   10942       0.1747
   10943       0.2252
   10944       0.1106
   10945       0.2203
   10946       0.2848
   10947       0.1950
   10948       0.1820
   10949       0.1986
   10950       0.1731
   10951       0.2865
   10952       0.3516
   10953       0.2224
   10954       0.3731
   10955       0.1986
   10956       0.1259
   10957       0.1264
   10958       0.1104
   10959       0.1966
   10960       0.2188
   10961       0.1515
   10962       0.1716
   10963       0.1530
   10964       0.1412
   10965       0.1984
   10966       0.1393
   10967       0.1509
   10968       0.1751
   10969       0.1435
   10970       0.1840
   10971       0.1587
   10972       0.2569
   10973       0.1823
   10974       0.1268
   10975       0.1521
   10976       0.1694
   10977       0.1570
   10978       0.1201
   10979       0.1524
   10980       0.1892
   10981       0.1807
   10982       0.1510
   10983       0.2430
   10984       0.1547
   10985       0.2317
   10986       0.2305
   10987       0.1969
   10988       0.1521
   10989       0.3651
   10990       0.2162
   10991       0.3766
   10992       0.1120
   10993       0.1899
   10994       0.2442
   10995       0.3156
   10996       0.1989
   10997       0.2120
   10998       0.3856
   10999       0.1915
   11000       0.3543
   11001       0.2946
   11002       0.2985
   11003       0.1664
   11004       0.1564
   11005       0.2924
   11006       0.1365
   11007       0.1379
   11008       0.1190
   11009       0.1757
   11010       0.1694
   11011       0.2166
   11012       0.1388
   11013       0.2598
   11014       0.1708
   11015       0.2152
   11016       0.2593
   11017       0.1271
   11018       0.1529
   11019       0.3743
   11020       0.1792
   11021       0.1406
   11022       0.1826
   11023       0.1666
   11024       0.1420
   11025       0.3142
   11026       0.2985
   11027       0.2852
   11028       0.1971
   11029       0.1530
   11030       0.2318
   11031       0.3382
   11032       0.1355
   11033       0.1889
   11034       0.1293
   11035       0.2733
   11036       0.1479
   11037       0.1851
   11038       0.2019
   11039       0.2333
   11040       0.1563
   11041       0.2180
   11042       0.2236
   11043       0.1259
   11044       0.1868
   11045       0.2934
   11046       0.1790
   11047       0.1682
   11048       0.1465
   11049       0.1139
   11050       0.2022
   11051       0.2281
   11052       0.1911
   11053       0.1385
   11054       0.1474
   11055       0.2488
   11056       0.1952
   11057       0.1554
   11058       0.1422
   11059       0.1680
   11060       0.1758
   11061       0.1604
   11062       0.2356
   11063       0.1691
   11064       0.1839
   11065       0.1492
   11066       0.1608
   11067       0.2234
   11068       0.1974
   11069       0.1392
   11070       0.1703
   11071       0.1863
   11072       0.1958
   11073       0.1826
   11074       0.1872
   11075       0.2659
   11076       0.1673
   11077       0.1195
   11078       0.1773
   11079       0.1978
   11080       0.1610
   11081       0.1885
   11082       0.1803
   11083       0.1404
   11084       0.2171
   11085       0.1369
   11086       0.2276
   11087       0.1787
   11088       0.1544
   11089       0.1833
   11090       0.1762
   11091       0.1440
   11092       0.2124
   11093       0.1530
   11094       0.1891
   11095       0.1481
   11096       0.2193
   11097       0.1636
   11098       0.2470
   11099       0.2472
   11100       0.1680
   11101       0.1714
   11102       0.1766
   11103       0.1423
   11104       0.2189
   11105       0.1487
   11106       0.2339
   11107       0.1314
   11108       0.1634
   11109       0.1955
   11110       0.2569
   11111       0.1632
   11112       0.1279
   11113       0.1616
   11114       0.1400
   11115       0.2240
   11116       0.2349
   11117       0.1631
   11118       0.1917
   11119       0.2634
   11120       0.2428
   11121       0.2008
   11122       0.1482
   11123       0.2166
   11124       0.1415
   11125       0.2565
   11126       0.1698
   11127       0.2669
   11128       0.1541
   11129       0.1698
   11130       0.1502
   11131       0.1541
   11132       0.1264
   11133       0.1434
   11134       0.1712
   11135       0.1458
   11136       0.1548
   11137       0.1765
   11138       0.2184
   11139       0.1533
   11140       0.2102
   11141       0.1293
   11142       0.1645
   11143       0.3252
   11144       0.3514
   11145       0.1343
   11146       0.1675
   11147       0.3818
   11148       0.2755
   11149       0.2199
   11150       0.2931
   11151       0.3178
   11152       0.4211
   11153       0.3713
   11154       0.2467
   11155       0.2001
   11156       0.2368
   11157       0.1914
   11158       0.2791
   11159       0.1152
   11160       0.2167
   11161       0.1998
   11162       0.1684
   11163       0.2164
   11164       0.2237
   11165       0.2150
   11166       0.1534
   11167       0.2663
   11168       0.2770
   11169       0.2388
   11170       0.1860
   11171       0.3583
   11172       0.2369
   11173       0.1573
   11174       0.2192
   11175       0.1417
   11176       0.2902
   11177       0.2146
   11178       0.2416
   11179       0.1568
   11180       0.1284
   11181       0.3091
   11182       0.3439
   11183       0.2751
   11184       0.2696
   11185       0.2692
   11186       0.2519
   11187       0.3115
   11188       0.2624
   11189       0.2862
   11190       0.2989
   11191       0.3341
   11192       0.2394
   11193       0.3024
   11194       0.3537
   11195       0.2184
   11196       0.2390
   11197       0.2580
   11198       0.2182
   11199       0.2174
   11200       0.2103
   11201       0.3503
   11202       0.2966
   11203       0.2029
   11204       0.2424
   11205       0.2786
   11206       0.2675
   11207       0.3404
   11208       0.2566
   11209       0.1823
   11210       0.1896
   11211       0.2283
   11212       0.4124
   11213       0.2526
   11214       0.2269
   11215       0.1518
   11216       0.2545
   11217       0.1301
   11218       0.2144
   11219       0.2759
   11220       0.2104
   11221       0.1544
   11222       0.2124
   11223       0.1661
   11224       0.2360
   11225       0.1744
   11226       0.1949
   11227       0.2543
   11228       0.3116
   11229       0.3178
   11230       0.2249
   11231       0.1680
   11232       0.2191
   11233       0.1268
   11234       0.1169
   11235       0.3473
   11236       0.1357
   11237       0.1944
   11238       0.2257
   11239       0.2003
   11240       0.3335
   11241       0.3437
   11242       0.2773
   11243       0.2489
   11244       0.2627
   11245       0.1426
   11246       0.1979
   11247       0.3668
   11248       0.1846
   11249       0.1942
   11250       0.1041
   11251       0.3531
   11252       0.1294
   11253       0.2106
   11254       0.1458
   11255       0.1032
   11256       0.2450
   11257       0.1279
   11258       0.1425
   11259       0.1578
   11260       0.2130
   11261       0.2428
   11262       0.2667
   11263       0.1680
   11264       0.1928
   11265       0.2201
   11266       0.2786
   11267       0.3266
   11268       0.2518
   11269       0.1983
   11270       0.2930
   11271       0.4220
   11272       0.4655
   11273       0.3948
   11274       0.4030
   11275       0.3235
   11276       0.2320
   11277       0.4374
   11278       0.3508
   11279       0.2626
   11280       0.3625
   11281       0.1731
   11282       0.2313
   11283       0.2323
   11284       0.3049
   11285       0.3534
   11286       0.1601
   11287       0.2118
   11288       0.2184
   11289       0.1653
   11290       0.2419
   11291       0.2069
   11292       0.2871
   11293       0.1737
   11294       0.2878
   11295       0.1625
   11296       0.1281
   11297       0.2723
   11298       0.2080
   11299       0.2223
   11300       0.3305
   11301       0.1748
   11302       0.2662
   11303       0.2735
   11304       0.2799
   11305       0.1711
   11306       0.1827
   11307       0.3430
   11308       0.3148
   11309       0.1926
   11310       0.2686
   11311       0.2944
   11312       0.1885
   11313       0.2629
   11314       0.3444
   11315       0.2208
   11316       0.1632
   11317       0.1654
   11318       0.2519
   11319       0.1672
   11320       0.1993
   11321       0.2872
   11322       0.3095
   11323       0.2370
   11324       0.1380
   11325       0.2895
   11326       0.2184
   11327       0.3619
   11328       0.2513
   11329       0.1442
   11330       0.1820
   11331       0.1912
   11332       0.1377
   11333       0.1372
   11334       0.1838
   11335       0.1051
   11336       0.1827
   11337       0.1777
   11338       0.2082
   11339       0.2144
   11340       0.2016
   11341       0.1477
   11342       0.1526
   11343       0.1724
   11344       0.2061
   11345       0.1578
   11346       0.2451
   11347       0.1998
   11348       0.2434
   11349       0.1597
   11350       0.2255
   11351       0.2264
   11352       0.2475
   11353       0.2592
   11354       0.2601
   11355       0.3397
   11356       0.2112
   11357       0.2896
   11358       0.2846
   11359       0.2120
   11360       0.2187
   11361       0.3093
   11362       0.3368
   11363       0.1812
   11364       0.2123
   11365       0.2267
   11366       0.1930
   11367       0.1909
   11368       0.1419
   11369       0.2043
   11370       0.1892
   11371       0.1816
   11372       0.1208
   11373       0.1729
   11374       0.2259
   11375       0.1930
   11376       0.3230
   11377       0.1761
   11378       0.3136
   11379       0.2227
   11380       0.2026
   11381       0.1740
   11382       0.1198
   11383       0.2578
   11384       0.2504
   11385       0.1658
   11386       0.1803
   11387       0.1679
   11388       0.1361
   11389       0.2098
   11390       0.2091
   11391       0.2993
   11392       0.1356
   11393       0.1117
   11394       0.2696
   11395       0.2655
   11396       0.1501
   11397       0.2259
   11398       0.2778
   11399       0.1586
   11400       0.1928
   11401       0.1653
   11402       0.2425
   11403       0.2724
   11404       0.2399
   11405       0.1570
   11406       0.1927
   11407       0.2732
   11408       0.2164
   11409       0.2689
   11410       0.2036
   11411       0.1205
   11412       0.1466
   11413       0.2477
   11414       0.1766
   11415       0.2616
   11416       0.1711
   11417       0.2704
   11418       0.2511
   11419       0.1964
   11420       0.1962
   11421       0.2526
   11422       0.2662
   11423       0.2003
   11424       0.2306
   11425       0.1725
   11426       0.2012
   11427       0.2392
   11428       0.3107
   11429       0.2679
   11430       0.3132
   11431       0.1340
   11432       0.2569
   11433       0.1839
   11434       0.1587
   11435       0.1287
   11436       0.2444
   11437       0.1666
   11438       0.2417
   11439       0.1134
   11440       0.1568
   11441       0.2457
   11442       0.1172
   11443       0.2262
   11444       0.1001
   11445       0.2314
   11446       0.2575
   11447       0.2085
   11448       0.4180
   11449       0.1275
   11450       0.3362
   11451       0.1670
   11452       0.1732
   11453       0.1725
   11454       0.2271
   11455       0.3369
   11456       0.1572
   11457       0.2387
   11458       0.1468
   11459       0.1405
   11460       0.1862
   11461       0.1846
   11462       0.2554
   11463       0.1976
   11464       0.2147
   11465       0.2278
   11466       0.2801
   11467       0.2091
   11468       0.2229
   11469       0.1689
   11470       0.2981
   11471       0.1837
   11472       0.2178
   11473       0.2429
   11474       0.2699
   11475       0.1630
   11476       0.1815
   11477       0.2385
   11478       0.1876
   11479       0.2864
   11480       0.2157
   11481       0.2273
   11482       0.2491
   11483       0.1505
   11484       0.2539
   11485       0.2446
   11486       0.1722
   11487       0.1212
   11488       0.2360
   11489       0.3485
   11490       0.2685
   11491       0.2703
   11492       0.2779
   11493       0.1727
   11494       0.1967
   11495       0.2029
   11496       0.1364
   11497       0.2141
   11498       0.1381
   11499       0.2212
   11500       0.1526
   11501       0.2601
   11502       0.1213
   11503       0.1406
   11504       0.1741
   11505       0.1963
   11506       0.1439
   11507       0.1843
   11508       0.1397
   11509       0.2157
   11510       0.2529
   11511       0.2645
   11512       0.3090
   11513       0.2875
   11514       0.1778
   11515       0.4336
   11516       0.2176
   11517       0.2802
   11518       0.2188
   11519       0.2708
   11520       0.2674
   11521       0.1718
   11522       0.1742
   11523       0.1355
   11524       0.1542
   11525       0.1390
   11526       0.1345
   11527       0.1807
   11528       0.1681
   11529       0.3142
   11530       0.2626
   11531       0.2124
   11532       0.1997
   11533       0.2535
   11534       0.3594
   11535       0.2466
   11536       0.2495
   11537       0.2556
   11538       0.3340
   11539       0.1234
   11540       0.1718
   11541       0.2229
   11542       0.1725
   11543       0.3065
   11544       0.2507
   11545       0.2685
   11546       0.1565
   11547       0.1801
   11548       0.1828
   11549       0.1783
   11550       0.1800
   11551       0.1758
   11552       0.2575
   11553       0.2401
   11554       0.1328
   11555       0.1761
   11556       0.2345
   11557       0.1661
   11558       0.1551
   11559       0.1730
   11560       0.1662
   11561       0.1419
   11562       0.1838
   11563       0.3233
   11564       0.1207
   11565       0.1488
   11566       0.2159
   11567       0.2071
   11568       0.1695
   11569       0.1919
   11570       0.2060
   11571       0.2459
   11572       0.1425
   11573       0.2082
   11574       0.2562
   11575       0.1918
   11576       0.2313
   11577       0.1937
   11578       0.1569
   11579       0.1917
   11580       0.1997
   11581       0.1796
   11582       0.1479
   11583       0.1326
   11584       0.3279
   11585       0.1584
   11586       0.2484
   11587       0.1606
   11588       0.3587
   11589       0.2876
   11590       0.1627
   11591       0.1528
   11592       0.2039
   11593       0.1722
   11594       0.1589
   11595       0.1723
   11596       0.2951
   11597       0.2398
   11598       0.1335
   11599       0.1696
   11600       0.2310
   11601       0.2173
   11602       0.1532
   11603       0.2445
   11604       0.1198
   11605       0.1239
   11606       0.1973
   11607       0.1781
   11608       0.2218
   11609       0.1677
   11610       0.2050
   11611       0.2232
   11612       0.2925
   11613       0.1587
   11614       0.2019
   11615       0.1700
   11616       0.1206
   11617       0.2517
   11618       0.2668
   11619       0.2298
   11620       0.1815
   11621       0.2675
   11622       0.2229
   11623       0.1185
   11624       0.1770
   11625       0.1817
   11626       0.2123
   11627       0.3012
   11628       0.2314
   11629       0.1647
   11630       0.1974
   11631       0.1549
   11632       0.1347
   11633       0.1932
   11634       0.1845
   11635       0.2038
   11636       0.1939
   11637       0.1991
   11638       0.2035
   11639       0.1717
   11640       0.2484
   11641       0.1822
   11642       0.1980
   11643       0.1762
   11644       0.1711
   11645       0.1783
   11646       0.3551
   11647       0.2558
   11648       0.1835
   11649       0.1831
   11650       0.1823
   11651       0.1715
   11652       0.2332
   11653       0.2405
   11654       0.2298
   11655       0.2002
   11656       0.2563
   11657       0.3467
   11658       0.1718
   11659       0.2530
   11660       0.3219
   11661       0.2901
   11662       0.2205
   11663       0.1863
   11664       0.2250
   11665       0.2256
   11666       0.1199
   11667       0.2892
   11668       0.1448
   11669       0.2090
   11670       0.2095
   11671       0.1991
   11672       0.1492
   11673       0.2390
   11674       0.1441
   11675       0.2248
   11676       0.1976
   11677       0.3869
   11678       0.1319
   11679       0.1898
   11680       0.1741
   11681       0.2067
   11682       0.1587
   11683       0.1817
   11684       0.4017
   11685       0.2270
   11686       0.1991
   11687       0.2627
   11688       0.1703
   11689       0.2123
   11690       0.2569
   11691       0.1829
   11692       0.1300
   11693       0.1729
   11694       0.2228
   11695       0.1413
   11696       0.2495
   11697       0.1914
   11698       0.1241
   11699       0.2319
   11700       0.1501
   11701       0.3321
   11702       0.1990
   11703       0.2225
   11704       0.1220
   11705       0.1497
   11706       0.2167
   11707       0.1508
   11708       0.2374
   11709       0.3570
   11710       0.1965
   11711       0.1674
   11712       0.2547
   11713       0.2542
   11714       0.1617
   11715       0.2131
   11716       0.1647
   11717       0.3109
   11718       0.2306
   11719       0.1681
   11720       0.2194
   11721       0.2507
   11722       0.2200
   11723       0.2273
   11724       0.1760
   11725       0.2120
   11726       0.3123
   11727       0.2187
   11728       0.3661
   11729       0.1646
   11730       0.1379
   11731       0.1673
   11732       0.2304
   11733       0.2139
   11734       0.1930
   11735       0.1691
   11736       0.2339
   11737       0.1966
   11738       0.2410
   11739       0.2223
   11740       0.1497
   11741       0.1559
   11742       0.1816
   11743       0.2048
   11744       0.1637
   11745       0.1842
   11746       0.1846
   11747       0.3041
   11748       0.1860
   11749       0.1672
   11750       0.1927
   11751       0.1719
   11752       0.2032
   11753       0.1952
   11754       0.1836
   11755       0.1121
   11756       0.1422
   11757       0.1572
   11758       0.1972
   11759       0.1273
   11760       0.2143
   11761       0.1896
   11762       0.1459
   11763       0.2129
   11764       0.1755
   11765       0.1730
   11766       0.1135
   11767       0.2175
   11768       0.1683
   11769       0.2130
   11770       0.1609
   11771       0.2040
   11772       0.2705
   11773       0.1725
   11774       0.1564
   11775       0.2043
   11776       0.1724
   11777       0.1934
   11778       0.1845
   11779       0.2315
   11780       0.1421
   11781       0.1882
   11782       0.2043
   11783       0.1591
   11784       0.1423
   11785       0.1645
   11786       0.3500
   11787       0.2076
   11788       0.2059
   11789       0.1428
   11790       0.2770
   11791       0.1467
   11792       0.2344
   11793       0.2729
   11794       0.2702
   11795       0.3566
   11796       0.1835
   11797       0.1772
   11798       0.1541
   11799       0.3183
   11800       0.1381
   11801       0.2190
   11802       0.2290
   11803       0.1308
   11804       0.1634
   11805       0.2269
   11806       0.1682
   11807       0.1425
   11808       0.2340
   11809       0.1822
   11810       0.1339
   11811       0.2218
   11812       0.1829
   11813       0.2463
   11814       0.1440
   11815       0.1279
   11816       0.1708
   11817       0.2344
   11818       0.1947
   11819       0.1717
   11820       0.2109
   11821       0.1548
   11822       0.1768
   11823       0.1497
   11824       0.1842
   11825       0.3390
   11826       0.1634
   11827       0.1538
   11828       0.2034
   11829       0.1143
   11830       0.2908
   11831       0.1739
   11832       0.1625
   11833       0.1616
   11834       0.2229
   11835       0.1891
   11836       0.1469
   11837       0.2043
   11838       0.2173
   11839       0.2393
   11840       0.1117
   11841       0.1179
   11842       0.1571
   11843       0.2313
   11844       0.1077
   11845       0.1988
   11846       0.2745
   11847       0.1973
   11848       0.3321
   11849       0.2406
   11850       0.2892
   11851       0.1238
   11852       0.1841
   11853       0.1850
   11854       0.1706
   11855       0.1519
   11856       0.2004
   11857       0.1913
   11858       0.1298
   11859       0.2170
   11860       0.2339
   11861       0.1992
   11862       0.1692
   11863       0.1214
   11864       0.1617
   11865       0.1745
   11866       0.1761
   11867       0.1686
   11868       0.2080
   11869       0.1881
   11870       0.1179
   11871       0.1846
   11872       0.2036
   11873       0.1506
   11874       0.1517
   11875       0.2196
   11876       0.1502
   11877       0.1300
   11878       0.1408
   11879       0.1833
   11880       0.3856
   11881       0.2222
   11882       0.1593
   11883       0.2464
   11884       0.1446
   11885       0.1790
   11886       0.2411
   11887       0.1501
   11888       0.1345
   11889       0.1548
   11890       0.1923
   11891       0.1876
   11892       0.2167
   11893       0.1873
   11894       0.1993
   11895       0.1647
   11896       0.2095
   11897       0.1373
   11898       0.3165
   11899       0.1770
   11900       0.1763
   11901       0.3127
   11902       0.1812
   11903       0.1253
   11904       0.2878
   11905       0.2062
   11906       0.2837
   11907       0.2359
   11908       0.1736
   11909       0.2083
   11910       0.1594
   11911       0.2220
   11912       0.2257
   11913       0.2072
   11914       0.1428
   11915       0.1291
   11916       0.2913
   11917       0.1289
   11918       0.2733
   11919       0.2768
   11920       0.1689
   11921       0.1272
   11922       0.1940
   11923       0.2258
   11924       0.1414
   11925       0.1978
   11926       0.2003
   11927       0.2278
   11928       0.2100
   11929       0.1401
   11930       0.1756
   11931       0.2308
   11932       0.2277
   11933       0.1527
   11934       0.1560
   11935       0.2274
   11936       0.0921
   11937       0.2182
   11938       0.1996
   11939       0.2145
   11940       0.2224
   11941       0.1569
   11942       0.1428
   11943       0.1734
   11944       0.1394
   11945       0.1307
   11946       0.2077
   11947       0.1701
   11948       0.2780
   11949       0.1371
   11950       0.1773
   11951       0.2105
   11952       0.1240
   11953       0.1084
   11954       0.2758
   11955       0.2296
   11956       0.3031
   11957       0.1536
   11958       0.1281
   11959       0.1363
   11960       0.1471
   11961       0.1701
   11962       0.1678
   11963       0.2175
   11964       0.1329
   11965       0.3725
   11966       0.1883
   11967       0.1417
   11968       0.3489
   11969       0.1317
   11970       0.1485
   11971       0.1692
   11972       0.1522
   11973       0.2735
   11974       0.2079
   11975       0.2607
   11976       0.1407
   11977       0.2682
   11978       0.1578
   11979       0.1697
   11980       0.1751
   11981       0.1923
   11982       0.3028
   11983       0.1427
   11984       0.2204
   11985       0.2562
   11986       0.2287
   11987       0.1233
   11988       0.3216
   11989       0.1934
   11990       0.2404
   11991       0.1925
   11992       0.3283
   11993       0.1463
   11994       0.1142
   11995       0.3916
   11996       0.1622
   11997       0.2310
   11998       0.3217
   11999       0.3352
   12000       0.2339
   12001       0.3510
   12002       0.2230
   12003       0.2333
   12004       0.2761
   12005       0.2774
   12006       0.4285
   12007       0.1473
   12008       0.2014
   12009       0.1307
   12010       0.1305
   12011       0.1392
   12012       0.2727
   12013       0.2043
   12014       0.2038
   12015       0.2216
   12016       0.2309
   12017       0.1393
   12018       0.1981
   12019       0.2019
   12020       0.2361
   12021       0.1685
   12022       0.2549
   12023       0.1920
   12024       0.2855
   12025       0.1611
   12026       0.2972
   12027       0.1525
   12028       0.1852
   12029       0.2493
   12030       0.2004
   12031       0.1648
   12032       0.2117
   12033       0.1255
   12034       0.2513
   12035       0.1494
   12036       0.1313
   12037       0.1571
   12038       0.1446
   12039       0.1845
   12040       0.2456
   12041       0.2650
   12042       0.2870
   12043       0.2666
   12044       0.2014
   12045       0.1101
   12046       0.1727
   12047       0.2576
   12048       0.1362
   12049       0.2293
   12050       0.2214
   12051       0.3202
   12052       0.2007
   12053       0.2909
   12054       0.2810
   12055       0.2739
   12056       0.2612
   12057       0.3586
   12058       0.2811
   12059       0.1870
   12060       0.2828
   12061       0.2591
   12062       0.2500
   12063       0.2058
   12064       0.2809
   12065       0.1620
   12066       0.1240
   12067       0.1596
   12068       0.1499
   12069       0.1618
   12070       0.1838
   12071       0.3603
   12072       0.2162
   12073       0.1580
   12074       0.1663
   12075       0.2478
   12076       0.2211
   12077       0.1529
   12078       0.2093
   12079       0.1506
   12080       0.2396
   12081       0.2858
   12082       0.2382
   12083       0.1693
   12084       0.1307
   12085       0.1605
   12086       0.3412
   12087       0.1384
   12088       0.2347
   12089       0.2416
   12090       0.2235
   12091       0.1754
   12092       0.1880
   12093       0.3345
   12094       0.2827
   12095       0.1791
   12096       0.2117
   12097       0.3654
   12098       0.3090
   12099       0.2833
   12100       0.1206
   12101       0.3210
   12102       0.2035
   12103       0.2257
   12104       0.1553
   12105       0.2190
   12106       0.2005
   12107       0.1147
   12108       0.2064
   12109       0.1972
   12110       0.1553
   12111       0.1737
   12112       0.2262
   12113       0.1652
   12114       0.1624
   12115       0.1361
   12116       0.2330
   12117       0.2771
   12118       0.1227
   12119       0.1751
   12120       0.1967
   12121       0.2046
   12122       0.2518
   12123       0.1478
   12124       0.2416
   12125       0.1669
   12126       0.1183
   12127       0.1432
   12128       0.2490
   12129       0.1825
   12130       0.2055
   12131       0.2554
   12132       0.3359
   12133       0.2793
   12134       0.1331
   12135       0.2085
   12136       0.1541
   12137       0.2384
   12138       0.1544
   12139       0.2293
   12140       0.2149
   12141       0.2759
   12142       0.1911
   12143       0.1776
   12144       0.1907
   12145       0.1360
   12146       0.2493
   12147       0.2596
   12148       0.1983
   12149       0.2056
   12150       0.1787
   12151       0.2735
   12152       0.1886
   12153       0.1946
   12154       0.1254
   12155       0.1320
   12156       0.1593
   12157       0.1172
   12158       0.1137
   12159       0.1714
   12160       0.1871
   12161       0.2105
   12162       0.1541
   12163       0.2331
   12164       0.1472
   12165       0.2006
   12166       0.1728
   12167       0.1849
   12168       0.1825
   12169       0.1402
   12170       0.2391
   12171       0.1569
   12172       0.2431
   12173       0.2112
   12174       0.2319
   12175       0.1805
   12176       0.2241
   12177       0.1798
   12178       0.1398
   12179       0.2559
   12180       0.2025
   12181       0.1481
   12182       0.1882
   12183       0.3529
   12184       0.1286
   12185       0.2029
   12186       0.1937
   12187       0.3049
   12188       0.3556
   12189       0.4377
   12190       0.2835
   12191       0.1829
   12192       0.2628
   12193       0.1771
   12194       0.1675
   12195       0.1452
   12196       0.1579
   12197       0.1763
   12198       0.1761
   12199       0.2671
   12200       0.2190
   12201       0.1765
   12202       0.2110
   12203       0.1752
   12204       0.2439
   12205       0.2411
   12206       0.2175
   12207       0.2534
   12208       0.1488
   12209       0.1383
   12210       0.1624
   12211       0.1818
   12212       0.1559
   12213       0.1603
   12214       0.1489
   12215       0.1869
   12216       0.2170
   12217       0.3064
   12218       0.1605
   12219       0.1353
   12220       0.1378
   12221       0.2587
   12222       0.1908
   12223       0.1659
   12224       0.2105
   12225       0.1167
   12226       0.1612
   12227       0.3119
   12228       0.1409
   12229       0.1682
   12230       0.2598
   12231       0.2133
   12232       0.1498
   12233       0.2054
   12234       0.1852
   12235       0.1435
   12236       0.1411
   12237       0.2021
   12238       0.2021
   12239       0.1625
   12240       0.1498
   12241       0.1986
   12242       0.2780
   12243       0.2188
   12244       0.1694
   12245       0.1802
   12246       0.2103
   12247       0.2294
   12248       0.1730
   12249       0.1704
   12250       0.1327
   12251       0.1758
   12252       0.1881
   12253       0.1740
   12254       0.2222
   12255       0.2477
   12256       0.2452
   12257       0.2468
   12258       0.1403
   12259       0.1699
   12260       0.1654
   12261       0.1255
   12262       0.1281
   12263       0.1231
   12264       0.2375
   12265       0.2926
   12266       0.1432
   12267       0.2175
   12268       0.1898
   12269       0.2691
   12270       0.2638
   12271       0.2505
   12272       0.1921
   12273       0.1624
   12274       0.1999
   12275       0.1977
   12276       0.2179
   12277       0.1504
   12278       0.1936
   12279       0.2637
   12280       0.1844
   12281       0.1487
   12282       0.1657
   12283       0.2898
   12284       0.1247
   12285       0.2281
   12286       0.2663
   12287       0.2308
   12288       0.1557
   12289       0.4010
   12290       0.2277
   12291       0.1658
   12292       0.2095
   12293       0.1555
   12294       0.1378
   12295       0.2400
   12296       0.2705
   12297       0.1399
   12298       0.1824
   12299       0.1934
   12300       0.2443
   12301       0.1416
   12302       0.2132
   12303       0.2187
   12304       0.2322
   12305       0.2230
   12306       0.2390
   12307       0.1456
   12308       0.2207
   12309       0.1382
   12310       0.1280
   12311       0.1633
   12312       0.1584
   12313       0.1639
   12314       0.2131
   12315       0.1498
   12316       0.1219
   12317       0.1211
   12318       0.2050
   12319       0.1917
   12320       0.1199
   12321       0.1446
   12322       0.1655
   12323       0.1647
   12324       0.2324
   12325       0.1513
   12326       0.1323
   12327       0.1573
   12328       0.1113
   12329       0.2051
   12330       0.1543
   12331       0.1498
   12332       0.2622
   12333       0.2584
   12334       0.1533
   12335       0.2219
   12336       0.2070
   12337       0.2246
   12338       0.2369
   12339       0.1935
   12340       0.1838
   12341       0.1503
   12342       0.2279
   12343       0.1237
   12344       0.1890
   12345       0.1495
   12346       0.1503
   12347       0.1749
   12348       0.2528
   12349       0.1757
   12350       0.1631
   12351       0.1306
   12352       0.1503
   12353       0.1144
   12354       0.2663
   12355       0.1708
   12356       0.3036
   12357       0.1935
   12358       0.1673
   12359       0.1734
   12360       0.1673
   12361       0.2398
   12362       0.1886
   12363       0.1271
   12364       0.1540
   12365       0.1625
   12366       0.2845
   12367       0.1364
   12368       0.1634
   12369       0.4202
   12370       0.1713
   12371       0.1828
   12372       0.2198
   12373       0.1698
   12374       0.2616
   12375       0.1934
   12376       0.1563
   12377       0.1766
   12378       0.1526
   12379       0.2382
   12380       0.1541
   12381       0.2692
   12382       0.1722
   12383       0.1767
   12384       0.1473
   12385       0.2562
   12386       0.2253
   12387       0.1672
   12388       0.1325
   12389       0.2753
   12390       0.1638
   12391       0.2753
   12392       0.1919
   12393       0.2248
   12394       0.1611
   12395       0.1437
   12396       0.1295
   12397       0.1497
   12398       0.2059
   12399       0.1405
   12400       0.1691
   12401       0.1879
   12402       0.1777
   12403       0.1503
   12404       0.1987
   12405       0.3186
   12406       0.1705
   12407       0.1671
   12408       0.1916
   12409       0.2859
   12410       0.2264
   12411       0.1407
   12412       0.1977
   12413       0.1514
   12414       0.1616
   12415       0.2876
   12416       0.1984
   12417       0.1941
   12418       0.1863
   12419       0.1709
   12420       0.2345
   12421       0.1488
   12422       0.1610
   12423       0.2330
   12424       0.1479
   12425       0.1662
   12426       0.1452
   12427       0.1462
   12428       0.2174
   12429       0.1180
   12430       0.1397
   12431       0.1428
   12432       0.1680
   12433       0.2115
   12434       0.1177
   12435       0.2321
   12436       0.1488
   12437       0.1194
   12438       0.1754
   12439       0.1814
   12440       0.1535
   12441       0.1434
   12442       0.2250
   12443       0.2011
   12444       0.1525
   12445       0.1990
   12446       0.1239
   12447       0.1053
   12448       0.2218
   12449       0.1525
   12450       0.2077
   12451       0.2124
   12452       0.1214
   12453       0.1785
   12454       0.1996
   12455       0.2381
   12456       0.1984
   12457       0.2252
   12458       0.2862
   12459       0.2272
   12460       0.3093
   12461       0.2560
   12462       0.1974
   12463       0.1859
   12464       0.1408
   12465       0.2533
   12466       0.2214
   12467       0.1364
   12468       0.2552
   12469       0.1584
   12470       0.2522
   12471       0.1694
   12472       0.1759
   12473       0.2005
   12474       0.2322
   12475       0.1857
   12476       0.2187
   12477       0.1385
   12478       0.2184
   12479       0.2397
   12480       0.2099
   12481       0.3210
   12482       0.2911
   12483       0.3631
   12484       0.2103
   12485       0.1518
   12486       0.1569
   12487       0.1738
   12488       0.1250
   12489       0.1551
   12490       0.1593
   12491       0.2384
   12492       0.1809
   12493       0.2327
   12494       0.2092
   12495       0.2561
   12496       0.1557
   12497       0.2173
   12498       0.1224
   12499       0.1563
   12500       0.2463
   12501       0.1581
   12502       0.3077
   12503       0.2540
   12504       0.1560
   12505       0.4298
   12506       0.2417
   12507       0.1800
   12508       0.2093
   12509       0.1942
   12510       0.2573
   12511       0.2203
   12512       0.2865
   12513       0.1873
   12514       0.1502
   12515       0.1983
   12516       0.1377
   12517       0.3110
   12518       0.2677
   12519       0.2229
   12520       0.1180
   12521       0.2767
   12522       0.1841
   12523       0.1918
   12524       0.1545
   12525       0.1814
   12526       0.1919
   12527       0.1880
   12528       0.1533
   12529       0.1756
   12530       0.1692
   12531       0.2755
   12532       0.2063
   12533       0.2535
   12534       0.3164
   12535       0.1300
   12536       0.2097
   12537       0.1661
   12538       0.1867
   12539       0.1487
   12540       0.1078
   12541       0.2485
   12542       0.1607
   12543       0.1665
   12544       0.1787
   12545       0.2156
   12546       0.1771
   12547       0.1568
   12548       0.1383
   12549       0.1330
   12550       0.1983
   12551       0.1882
   12552       0.1798
   12553       0.1777
   12554       0.2124
   12555       0.2063
   12556       0.1273
   12557       0.1634
   12558       0.1369
   12559       0.2274
   12560       0.1352
   12561       0.1622
   12562       0.1529
   12563       0.1645
   12564       0.2493
   12565       0.1511
   12566       0.2283
   12567       0.1943
   12568       0.1628
   12569       0.1801
   12570       0.2116
   12571       0.2268
   12572       0.1452
   12573       0.1283
   12574       0.2243
   12575       0.2448
   12576       0.2863
   12577       0.1576
   12578       0.0984
   12579       0.1426
   12580       0.2186
   12581       0.1621
   12582       0.1910
   12583       0.1426
   12584       0.1763
   12585       0.1931
   12586       0.1472
   12587       0.2012
   12588       0.1587
   12589       0.1480
   12590       0.1572
   12591       0.1729
   12592       0.1346
   12593       0.1382
   12594       0.1825
   12595       0.2949
   12596       0.1208
   12597       0.2404
   12598       0.1939
   12599       0.2546
   12600       0.1604
   12601       0.1857
   12602       0.1713
   12603       0.1992
   12604       0.2940
   12605       0.1984
   12606       0.2337
   12607       0.2400
   12608       0.3176
   12609       0.1296
   12610       0.1317
   12611       0.1871
   12612       0.2871
   12613       0.2182
   12614       0.1872
   12615       0.2250
   12616       0.1675
   12617       0.1479
   12618       0.2062
   12619       0.1838
   12620       0.3450
   12621       0.3373
   12622       0.1372
   12623       0.2022
   12624       0.2203
   12625       0.2336
   12626       0.1464
   12627       0.1678
   12628       0.1946
   12629       0.3489
   12630       0.1484
   12631       0.2318
   12632       0.1483
   12633       0.1827
   12634       0.2204
   12635       0.1783
   12636       0.2906
   12637       0.1713
   12638       0.1741
   12639       0.1936
   12640       0.1671
   12641       0.2231
   12642       0.1335
   12643       0.2705
   12644       0.1075
   12645       0.1901
   12646       0.2071
   12647       0.2388
   12648       0.1503
   12649       0.1815
   12650       0.1817
   12651       0.3453
   12652       0.2018
   12653       0.3370
   12654       0.1772
   12655       0.1750
   12656       0.1981
   12657       0.3191
   12658       0.1880
   12659       0.1671
   12660       0.1344
   12661       0.1667
   12662       0.2423
   12663       0.2043
   12664       0.2038
   12665       0.1944
   12666       0.1332
   12667       0.1661
   12668       0.2405
   12669       0.1474
   12670       0.2435
   12671       0.2208
   12672       0.2618
   12673       0.3144
   12674       0.3267
   12675       0.2628
   12676       0.2009
   12677       0.2271
   12678       0.2590
   12679       0.2377
   12680       0.2175
   12681       0.1869
   12682       0.2215
   12683       0.1850
   12684       0.2163
   12685       0.1857
   12686       0.1896
   12687       0.3027
   12688       0.1808
   12689       0.1782
   12690       0.1530
   12691       0.2884
   12692       0.3678
   12693       0.1441
   12694       0.1224
   12695       0.2401
   12696       0.1480
   12697       0.2041
   12698       0.1421
   12699       0.1575
   12700       0.1552
   12701       0.1752
   12702       0.1443
   12703       0.2541
   12704       0.2019
   12705       0.2426
   12706       0.4481
   12707       0.1051
   12708       0.1572
   12709       0.2181
   12710       0.1552
   12711       0.1757
   12712       0.1581
   12713       0.1590
   12714       0.1491
   12715       0.3097
   12716       0.2492
   12717       0.2019
   12718       0.1928
   12719       0.1168
   12720       0.1543
   12721       0.1663
   12722       0.1793
   12723       0.2243
   12724       0.1632
   12725       0.1673
   12726       0.2891
   12727       0.1399
   12728       0.1884
   12729       0.1675
   12730       0.2832
   12731       0.2158
   12732       0.2485
   12733       0.1873
   12734       0.3280
   12735       0.2866
   12736       0.3065
   12737       0.1707
   12738       0.1567
   12739       0.2795
   12740       0.2010
   12741       0.2020
   12742       0.1809
   12743       0.2161
   12744       0.1915
   12745       0.2328
   12746       0.2167
   12747       0.1811
   12748       0.2186
   12749       0.1536
   12750       0.1861
   12751       0.1989
   12752       0.1560
   12753       0.1774
   12754       0.2744
   12755       0.1469
   12756       0.1551
   12757       0.1921
   12758       0.2105
   12759       0.2251
   12760       0.1568
   12761       0.1805
   12762       0.1652
   12763       0.2274
   12764       0.1997
   12765       0.1304
   12766       0.1489
   12767       0.1976
   12768       0.1219
   12769       0.1855
   12770       0.1903
   12771       0.2083
   12772       0.1488
   12773       0.1507
   12774       0.1831
   12775       0.1708
   12776       0.1357
   12777       0.1945
   12778       0.1037
   12779       0.1438
   12780       0.1610
   12781       0.1120
   12782       0.1277
   12783       0.1396
   12784       0.1788
   12785       0.2552
   12786       0.1462
   12787       0.1661
   12788       0.1138
   12789       0.1303
   12790       0.1379
   12791       0.1415
   12792       0.1192
   12793       0.1354
   12794       0.1895
   12795       0.1761
   12796       0.1533
   12797       0.1543
   12798       0.1484
   12799       0.1270
   12800       0.1995
   12801       0.1759
   12802       0.1303
   12803       0.1341
   12804       0.1869
   12805       0.1933
   12806       0.1280
   12807       0.1866
   12808       0.1869
   12809       0.1398
   12810       0.1411
   12811       0.2239
   12812       0.1471
   12813       0.1202
   12814       0.1119
   12815       0.2305
   12816       0.2174
   12817       0.1395
   12818       0.2194
   12819       0.1767
   12820       0.1775
   12821       0.1952
   12822       0.2034
   12823       0.1385
   12824       0.1595
   12825       0.1451
   12826       0.1958
   12827       0.1746
   12828       0.2164
   12829       0.2912
   12830       0.1322
   12831       0.1632
   12832       0.2276
   12833       0.1074
   12834       0.1755
   12835       0.2894
   12836       0.1860
   12837       0.2872
   12838       0.2054
   12839       0.1791
   12840       0.2062
   12841       0.1469
   12842       0.1863
   12843       0.1437
   12844       0.2090
   12845       0.1506
   12846       0.2053
   12847       0.1684
   12848       0.1866
   12849       0.1476
   12850       0.1872
   12851       0.2194
   12852       0.1505
   12853       0.1449
   12854       0.1718
   12855       0.1895
   12856       0.1612
   12857       0.1865
   12858       0.1497
   12859       0.1858
   12860       0.2055
   12861       0.3795
   12862       0.2733
   12863       0.2892
   12864       0.2712
   12865       0.2135
   12866       0.3044
   12867       0.1560
   12868       0.1481
   12869       0.1359
   12870       0.1885
   12871       0.2030
   12872       0.1500
   12873       0.2139
   12874       0.1306
   12875       0.1831
   12876       0.2223
   12877       0.1970
   12878       0.2171
   12879       0.1444
   12880       0.1159
   12881       0.2711
   12882       0.1701
   12883       0.2014
   12884       0.2191
   12885       0.1334
   12886       0.1067
   12887       0.1483
   12888       0.2793
   12889       0.1985
   12890       0.1549
   12891       0.1933
   12892       0.1898
   12893       0.2105
   12894       0.3395
   12895       0.2449
   12896       0.1493
   12897       0.2069
   12898       0.1510
   12899       0.1360
   12900       0.2085
   12901       0.2368
   12902       0.2273
   12903       0.2262
   12904       0.3404
   12905       0.4314
   12906       0.2087
   12907       0.2516
   12908       0.4815
   12909       0.2980
   12910       0.1628
   12911       0.1618
   12912       0.1456
   12913       0.1849
   12914       0.2497
   12915       0.1561
   12916       0.3089
   12917       0.2847
   12918       0.2658
   12919       0.1668
   12920       0.1610
   12921       0.1488
   12922       0.1736
   12923       0.1706
   12924       0.1697
   12925       0.1522
   12926       0.2179
   12927       0.2334
   12928       0.3466
   12929       0.3623
   12930       0.2787
   12931       0.1294
   12932       0.1930
   12933       0.3245
   12934       0.2413
   12935       0.3300
   12936       0.1927
   12937       0.2131
   12938       0.2999
   12939       0.2275
   12940       0.2217
   12941       0.1636
   12942       0.1568
   12943       0.1684
   12944       0.1670
   12945       0.3946
   12946       0.1057
   12947       0.2818
   12948       0.1523
   12949       0.3087
   12950       0.1919
   12951       0.1586
   12952       0.1581
   12953       0.1684
   12954       0.1456
   12955       0.2000
   12956       0.2717
   12957       0.1500
   12958       0.1996
   12959       0.1879
   12960       0.1684
   12961       0.2616
   12962       0.1823
   12963       0.1065
   12964       0.1779
   12965       0.1264
   12966       0.1790
   12967       0.1438
   12968       0.1607
   12969       0.1943
   12970       0.1486
   12971       0.2145
   12972       0.1265
   12973       0.1690
   12974       0.1716
   12975       0.1220
   12976       0.1730
   12977       0.2405
   12978       0.2690
   12979       0.1670
   12980       0.1630
   12981       0.1846
   12982       0.1604
   12983       0.1499
   12984       0.1645
   12985       0.1261
   12986       0.1482
   12987       0.1385
   12988       0.1976
   12989       0.1752
   12990       0.1616
   12991       0.1451
   12992       0.1324
   12993       0.1176
   12994       0.1819
   12995       0.1805
   12996       0.1875
   12997       0.1898
   12998       0.2218
   12999       0.1422
   13000       0.1091
   13001       0.1241
   13002       0.3100
   13003       0.2587
   13004       0.2448
   13005       0.1634
   13006       0.1869
   13007       0.3612
   13008       0.1690
   13009       0.2053
   13010       0.2155
   13011       0.1571
   13012       0.2936
   13013       0.1992
   13014       0.1723
   13015       0.1476
   13016       0.1577
   13017       0.2140
   13018       0.2751
   13019       0.1529
   13020       0.1856
   13021       0.1465
   13022       0.2107
   13023       0.2825
   13024       0.1522
   13025       0.1858
   13026       0.1603
   13027       0.1592
   13028       0.1872
   13029       0.2530
   13030       0.2967
   13031       0.2063
   13032       0.2777
   13033       0.1678
   13034       0.2489
   13035       0.1821
   13036       0.2760
   13037       0.1561
   13038       0.1666
   13039       0.3334
   13040       0.2488
   13041       0.2255
   13042       0.1534
   13043       0.2442
   13044       0.2605
   13045       0.1390
   13046       0.1508
   13047       0.1293
   13048       0.2250
   13049       0.2838
   13050       0.1177
   13051       0.1613
   13052       0.3275
   13053       0.2427
   13054       0.3437
   13055       0.1566
   13056       0.1857
   13057       0.1195
   13058       0.2739
   13059       0.1369
   13060       0.2812
   13061       0.1203
   13062       0.2062
   13063       0.2579
   13064       0.2012
   13065       0.2128
   13066       0.1967
   13067       0.1594
   13068       0.2863
   13069       0.1330
   13070       0.1326
   13071       0.1928
   13072       0.1547
   13073       0.2859
   13074       0.1608
   13075       0.2222
   13076       0.1480
   13077       0.2073
   13078       0.1809
   13079       0.2505
   13080       0.1183
   13081       0.2101
   13082       0.1662
   13083       0.3179
   13084       0.2670
   13085       0.1980
   13086       0.2121
   13087       0.2167
   13088       0.2336
   13089       0.2578
   13090       0.1392
   13091       0.2681
   13092       0.1216
   13093       0.1561
   13094       0.2456
   13095       0.1792
   13096       0.2180
   13097       0.1463
   13098       0.1816
   13099       0.2515
   13100       0.1723
   13101       0.3019
   13102       0.1955
   13103       0.1282
   13104       0.1156
   13105       0.1381
   13106       0.2525
   13107       0.1463
   13108       0.1774
   13109       0.1887
   13110       0.2120
   13111       0.2046
   13112       0.2010
   13113       0.2079
   13114       0.2594
   13115       0.2856
   13116       0.3281
   13117       0.1360
   13118       0.2145
   13119       0.2693
   13120       0.1995
   13121       0.2081
   13122       0.1229
   13123       0.2029
   13124       0.1486
   13125       0.1482
   13126       0.2339
   13127       0.2870
   13128       0.1538
   13129       0.4560
   13130       0.1804
   13131       0.1894
   13132       0.2783
   13133       0.2245
   13134       0.1848
   13135       0.2314
   13136       0.1575
   13137       0.1905
   13138       0.1686
   13139       0.1542
   13140       0.0956
   13141       0.1961
   13142       0.1923
   13143       0.1728
   13144       0.1454
   13145       0.1847
   13146       0.1923
   13147       0.1557
   13148       0.1993
   13149       0.1889
   13150       0.2005
   13151       0.2313
   13152       0.1197
   13153       0.1199
   13154       0.1309
   13155       0.3062
   13156       0.2143
   13157       0.2400
   13158       0.1602
   13159       0.1567
   13160       0.1380
   13161       0.2031
   13162       0.1680
   13163       0.1677
   13164       0.2142
   13165       0.2027
   13166       0.1250
   13167       0.1338
   13168       0.2100
   13169       0.2149
   13170       0.2341
   13171       0.1694
   13172       0.1661
   13173       0.2994
   13174       0.1682
   13175       0.2483
   13176       0.1352
   13177       0.2171
   13178       0.2608
   13179       0.3143
   13180       0.3245
   13181       0.2571
   13182       0.2115
   13183       0.1356
   13184       0.1430
   13185       0.1585
   13186       0.2203
   13187       0.2123
   13188       0.2750
   13189       0.1716
   13190       0.1598
   13191       0.1927
   13192       0.3597
   13193       0.1632
   13194       0.1861
   13195       0.1676
   13196       0.2024
   13197       0.2047
   13198       0.1606
   13199       0.1731
   13200       0.2040
   13201       0.1634
   13202       0.1735
   13203       0.1572
   13204       0.1687
   13205       0.1890
   13206       0.2013
   13207       0.2578
   13208       0.2222
   13209       0.2150
   13210       0.2549
   13211       0.2580
   13212       0.2496
   13213       0.2706
   13214       0.1626
   13215       0.1720
   13216       0.2270
   13217       0.1656
   13218       0.1912
   13219       0.2058
   13220       0.2757
   13221       0.3531
   13222       0.1908
   13223       0.2241
   13224       0.1602
   13225       0.2313
   13226       0.3652
   13227       0.2702
   13228       0.1523
   13229       0.2321
   13230       0.2607
   13231       0.1637
   13232       0.2869
   13233       0.3380
   13234       0.2767
   13235       0.2865
   13236       0.3611
   13237       0.1690
   13238       0.3003
   13239       0.2286
   13240       0.1524
   13241       0.1875
   13242       0.1448
   13243       0.1535
   13244       0.1983
   13245       0.1461
   13246       0.1877
   13247       0.2425
   13248       0.1694
   13249       0.1019
   13250       0.1218
   13251       0.1668
   13252       0.1599
   13253       0.2005
   13254       0.1712
   13255       0.1994
   13256       0.3113
   13257       0.1819
   13258       0.1047
   13259       0.1385
   13260       0.1480
   13261       0.2246
   13262       0.2268
   13263       0.1580
   13264       0.3625
   13265       0.1935
   13266       0.1564
   13267       0.1334
   13268       0.2972
   13269       0.2197
   13270       0.1785
   13271       0.1510
   13272       0.2393
   13273       0.2041
   13274       0.1858
   13275       0.1976
   13276       0.2531
   13277       0.1778
   13278       0.2131
   13279       0.1284
   13280       0.1973
   13281       0.3021
   13282       0.2555
   13283       0.1644
   13284       0.1828
   13285       0.1399
   13286       0.1474
   13287       0.2485
   13288       0.3231
   13289       0.2600
   13290       0.1569
   13291       0.1534
   13292       0.1496
   13293       0.1773
   13294       0.1591
   13295       0.1381
   13296       0.1676
   13297       0.1455
   13298       0.1932
   13299       0.1282
   13300       0.1396
   13301       0.1559
   13302       0.1622
   13303       0.2567
   13304       0.2238
   13305       0.1426
   13306       0.1977
   13307       0.2474
   13308       0.2639
   13309       0.2961
   13310       0.1529
   13311       0.1667
   13312       0.3202
   13313       0.2965
   13314       0.2045
   13315       0.2724
   13316       0.2441
   13317       0.2379
   13318       0.1747
   13319       0.3109
   13320       0.1652
   13321       0.1365
   13322       0.1726
   13323       0.3916
   13324       0.2397
   13325       0.3036
   13326       0.2810
   13327       0.1864
   13328       0.2833
   13329       0.1592
   13330       0.1781
   13331       0.1600
   13332       0.2926
   13333       0.1735
   13334       0.2215
   13335       0.3410
   13336       0.3105
   13337       0.4134
   13338       0.1905
   13339       0.3257
   13340       0.2635
   13341       0.2106
   13342       0.2966
   13343       0.3331
   13344       0.2073
   13345       0.2907
   13346       0.1685
   13347       0.1596
   13348       0.2743
   13349       0.2829
   13350       0.1299
   13351       0.2523
   13352       0.1216
   13353       0.1298
   13354       0.1449
   13355       0.1824
   13356       0.1801
   13357       0.1758
   13358       0.2481
   13359       0.2304
   13360       0.2042
   13361       0.1715
   13362       0.1358
   13363       0.2264
   13364       0.2030
   13365       0.1979
   13366       0.2025
   13367       0.1162
   13368       0.2037
   13369       0.1614
   13370       0.1856
   13371       0.2556
   13372       0.1412
   13373       0.1452
   13374       0.2986
   13375       0.3269
   13376       0.1988
   13377       0.1398
   13378       0.1883
   13379       0.3362
   13380       0.1521
   13381       0.1321
   13382       0.2785
   13383       0.1757
   13384       0.2513
   13385       0.2801
   13386       0.3632
   13387       0.2919
   13388       0.2125
   13389       0.1814
   13390       0.2758
   13391       0.2867
   13392       0.1845
   13393       0.2611
   13394       0.1762
   13395       0.1417
   13396       0.1380
   13397       0.1534
   13398       0.1689
   13399       0.2000
   13400       0.1337
   13401       0.1287
   13402       0.2411
   13403       0.1654
   13404       0.3559
   13405       0.2763
   13406       0.1934
   13407       0.1719
   13408       0.2110
   13409       0.1790
   13410       0.1171
   13411       0.1494
   13412       0.1448
   13413       0.1874
   13414       0.2497
   13415       0.1909
   13416       0.1768
   13417       0.1726
   13418       0.2250
   13419       0.2506
   13420       0.1472
   13421       0.1943
   13422       0.3579
   13423       0.2689
   13424       0.2427
   13425       0.2019
   13426       0.2081
   13427       0.3152
   13428       0.2840
   13429       0.3008
   13430       0.1831
   13431       0.2514
   13432       0.1989
   13433       0.1503
   13434       0.1958
   13435       0.1585
   13436       0.1492
   13437       0.1568
   13438       0.2211
   13439       0.1961
   13440       0.1363
   13441       0.1215
   13442       0.1729
   13443       0.1864
   13444       0.1966
   13445       0.2278
   13446       0.1021
   13447       0.1907
   13448       0.1854
   13449       0.2134
   13450       0.2074
   13451       0.1739
   13452       0.2402
   13453       0.2352
   13454       0.3828
   13455       0.1811
   13456       0.3062
   13457       0.1453
   13458       0.2082
   13459       0.2585
   13460       0.1523
   13461       0.1381
   13462       0.1300
   13463       0.2256
   13464       0.2544
   13465       0.1301
   13466       0.1418
   13467       0.2672
   13468       0.2711
   13469       0.2048
   13470       0.2302
   13471       0.1894
   13472       0.1604
   13473       0.4607
   13474       0.1058
   13475       0.1760
   13476       0.1466
   13477       0.1257
   13478       0.1184
   13479       0.1925
   13480       0.2046
   13481       0.2057
   13482       0.2265
   13483       0.1398
   13484       0.1494
   13485       0.1511
   13486       0.1892
   13487       0.1447
   13488       0.1846
   13489       0.1817
   13490       0.1508
   13491       0.1819
   13492       0.1578
   13493       0.1771
   13494       0.1270
   13495       0.1479
   13496       0.1365
   13497       0.1425
   13498       0.2484
   13499       0.1606
   13500       0.1927
   13501       0.1491
   13502       0.1886
   13503       0.1922
   13504       0.1831
   13505       0.2410
   13506       0.1862
   13507       0.2822
   13508       0.2362
   13509       0.2545
   13510       0.2651
   13511       0.2854
   13512       0.2337
   13513       0.1373
   13514       0.2368
   13515       0.2205
   13516       0.2582
   13517       0.1476
   13518       0.2539
   13519       0.1946
   13520       0.2091
   13521       0.1925
   13522       0.2628
   13523       0.2767
   13524       0.1730
   13525       0.4343
   13526       0.2386
   13527       0.1890
   13528       0.2129
   13529       0.1823
   13530       0.1911
   13531       0.2684
   13532       0.1660
   13533       0.2769
   13534       0.1540
   13535       0.1514
   13536       0.1863
   13537       0.1395
   13538       0.2594
   13539       0.2666
   13540       0.1042
   13541       0.2165
   13542       0.1622
   13543       0.2561
   13544       0.2402
   13545       0.1599
   13546       0.1420
   13547       0.1788
   13548       0.2049
   13549       0.1710
   13550       0.2582
   13551       0.2088
   13552       0.1474
   13553       0.1375
   13554       0.1915
   13555       0.2710
   13556       0.1904
   13557       0.1995
   13558       0.3392
   13559       0.2077
   13560       0.1878
   13561       0.1862
   13562       0.1647
   13563       0.1215
   13564       0.2721
   13565       0.1940
   13566       0.1689
   13567       0.2469
   13568       0.2422
   13569       0.1205
   13570       0.1165
   13571       0.2246
   13572       0.2231
   13573       0.1821
   13574       0.1832
   13575       0.1281
   13576       0.1652
   13577       0.1818
   13578       0.1432
   13579       0.1538
   13580       0.1725
   13581       0.1815
   13582       0.2020
   13583       0.2775
   13584       0.1345
   13585       0.1171
   13586       0.2377
   13587       0.2036
   13588       0.2198
   13589       0.1102
   13590       0.2247
   13591       0.1606
   13592       0.1382
   13593       0.1310
   13594       0.1627
   13595       0.1576
   13596       0.1651
   13597       0.1544
   13598       0.1188
   13599       0.2536
   13600       0.2485
   13601       0.2915
   13602       0.3082
   13603       0.1882
   13604       0.3423
   13605       0.1674
   13606       0.1538
   13607       0.1443
   13608       0.2123
   13609       0.2809
   13610       0.2156
   13611       0.1568
   13612       0.1464
   13613       0.1982
   13614       0.2015
   13615       0.2594
   13616       0.2145
   13617       0.1579
   13618       0.2964
   13619       0.2399
   13620       0.1697
   13621       0.2035
   13622       0.2499
   13623       0.1361
   13624       0.2179
   13625       0.1476
   13626       0.1344
   13627       0.2518
   13628       0.2101
   13629       0.1871
   13630       0.1262
   13631       0.2163
   13632       0.2042
   13633       0.2178
   13634       0.2856
   13635       0.1156
   13636       0.1848
   13637       0.1848
   13638       0.2547
   13639       0.1601
   13640       0.1604
   13641       0.2227
   13642       0.1089
   13643       0.2105
   13644       0.2677
   13645       0.1807
   13646       0.2340
   13647       0.1377
   13648       0.3417
   13649       0.4150
   13650       0.1938
   13651       0.1064
   13652       0.2312
   13653       0.2412
   13654       0.2245
   13655       0.2157
   13656       0.1576
   13657       0.2059
   13658       0.1368
   13659       0.1543
   13660       0.1712
   13661       0.1145
   13662       0.1527
   13663       0.1791
   13664       0.2902
   13665       0.1690
   13666       0.1734
   13667       0.3107
   13668       0.1661
   13669       0.1867
   13670       0.2200
   13671       0.2066
   13672       0.1378
   13673       0.2888
   13674       0.2434
   13675       0.2468
   13676       0.2804
   13677       0.1980
   13678       0.1756
   13679       0.1851
   13680       0.1670
   13681       0.2070
   13682       0.1690
   13683       0.1668
   13684       0.1182
   13685       0.2870
   13686       0.1615
   13687       0.2262
   13688       0.1550
   13689       0.1152
   13690       0.2018
   13691       0.2345
   13692       0.1772
   13693       0.2613
   13694       0.1527
   13695       0.1707
   13696       0.1875
   13697       0.2073
   13698       0.1418
   13699       0.1957
   13700       0.1726
   13701       0.1275
   13702       0.1992
   13703       0.1752
   13704       0.1545
   13705       0.1454
   13706       0.2159
   13707       0.2083
   13708       0.1759
   13709       0.1573
   13710       0.2284
   13711       0.1843
   13712       0.1676
   13713       0.1996
   13714       0.1498
   13715       0.1670
   13716       0.2255
   13717       0.1826
   13718       0.1655
   13719       0.2456
   13720       0.1436
   13721       0.1600
   13722       0.3114
   13723       0.1233
   13724       0.2213
   13725       0.2775
   13726       0.2417
   13727       0.2053
   13728       0.1827
   13729       0.1686
   13730       0.1889
   13731       0.2063
   13732       0.1479
   13733       0.1526
   13734       0.2143
   13735       0.2016
   13736       0.2780
   13737       0.1911
   13738       0.1653
   13739       0.3200
   13740       0.2403
   13741       0.2172
   13742       0.1922
   13743       0.3185
   13744       0.1707
   13745       0.1512
   13746       0.1598
   13747       0.2790
   13748       0.1687
   13749       0.1452
   13750       0.3216
   13751       0.2828
   13752       0.1378
   13753       0.1895
   13754       0.1980
   13755       0.2266
   13756       0.2234
   13757       0.2009
   13758       0.2471
   13759       0.2427
   13760       0.1842
   13761       0.2525
   13762       0.2812
   13763       0.1426
   13764       0.1213
   13765       0.1677
   13766       0.3017
   13767       0.1865
   13768       0.3137
   13769       0.1913
   13770       0.2506
   13771       0.1578
   13772       0.3519
   13773       0.2758
   13774       0.1533
   13775       0.3286
   13776       0.1064
   13777       0.1595
   13778       0.1982
   13779       0.1503
   13780       0.2316
   13781       0.2782
   13782       0.1883
   13783       0.1471
   13784       0.2110
   13785       0.1645
   13786       0.2304
   13787       0.1449
   13788       0.1980
   13789       0.1982
   13790       0.1459
   13791       0.2304
   13792       0.2286
   13793       0.2610
   13794       0.1719
   13795       0.2645
   13796       0.2368
   13797       0.1153
   13798       0.2371
   13799       0.2153
   13800       0.1714
   13801       0.3038
   13802       0.2109
   13803       0.2946
   13804       0.1717
   13805       0.1816
   13806       0.2376
   13807       0.1580
   13808       0.1503
   13809       0.3171
   13810       0.1635
   13811       0.1781
   13812       0.2607
   13813       0.1858
   13814       0.1466
   13815       0.2214
   13816       0.2275
   13817       0.3577
   13818       0.2272
   13819       0.1927
   13820       0.2074
   13821       0.1838
   13822       0.2211
   13823       0.1327
   13824       0.1757
   13825       0.1228
   13826       0.1250
   13827       0.2018
   13828       0.1676
   13829       0.1492
   13830       0.1202
   13831       0.2066
   13832       0.2442
   13833       0.2415
   13834       0.2009
   13835       0.1546
   13836       0.2688
   13837       0.1864
   13838       0.1952
   13839       0.3401
   13840       0.1784
   13841       0.2457
   13842       0.1760
   13843       0.2414
   13844       0.1318
   13845       0.2733
   13846       0.1914
   13847       0.3209
   13848       0.1517
   13849       0.2105
   13850       0.1563
   13851       0.2041
   13852       0.2297
   13853       0.2025
   13854       0.2955
   13855       0.2595
   13856       0.2105
   13857       0.2344
   13858       0.1258
   13859       0.1543
   13860       0.2455
   13861       0.1809
   13862       0.2004
   13863       0.1993
   13864       0.2026
   13865       0.1953
   13866       0.3479
   13867       0.2459
   13868       0.1626
   13869       0.2925
   13870       0.1785
   13871       0.1808
   13872       0.2452
   13873       0.2999
   13874       0.2295
   13875       0.2460
   13876       0.1973
   13877       0.1557
   13878       0.1779
   13879       0.1440
   13880       0.2161
   13881       0.1711
   13882       0.1372
   13883       0.1422
   13884       0.1816
   13885       0.1787
   13886       0.1844
   13887       0.2380
   13888       0.2150
   13889       0.2219
   13890       0.2214
   13891       0.2330
   13892       0.2121
   13893       0.1845
   13894       0.1769
   13895       0.1994
   13896       0.1907
   13897       0.2768
   13898       0.1907
   13899       0.2525
   13900       0.2041
   13901       0.2278
   13902       0.1941
   13903       0.1915
   13904       0.2001
   13905       0.2031
   13906       0.2255
   13907       0.1509
   13908       0.1697
   13909       0.2493
   13910       0.1631
   13911       0.2658
   13912       0.2547
   13913       0.2105
   13914       0.1594
   13915       0.2133
   13916       0.2952
   13917       0.1601
   13918       0.2386
   13919       0.1896
   13920       0.3477
   13921       0.1873
   13922       0.2036
   13923       0.1484
   13924       0.2291
   13925       0.1886
   13926       0.1568
   13927       0.1841
   13928       0.1239
   13929       0.1949
   13930       0.1898
   13931       0.1900
   13932       0.2296
   13933       0.2826
   13934       0.1565
   13935       0.1475
   13936       0.3284
   13937       0.2456
   13938       0.1739
   13939       0.1828
   13940       0.2103
   13941       0.1969
   13942       0.3746
   13943       0.2031
   13944       0.1501
   13945       0.1364
   13946       0.2598
   13947       0.1815
   13948       0.1598
   13949       0.1848
   13950       0.2131
   13951       0.3129
   13952       0.1600
   13953       0.2188
   13954       0.1691
   13955       0.1379
   13956       0.2497
   13957       0.1290
   13958       0.1824
   13959       0.1671
   13960       0.1083
   13961       0.2237
   13962       0.1659
   13963       0.1637
   13964       0.1998
   13965       0.2175
   13966       0.1712
   13967       0.2511
   13968       0.1993
   13969       0.1532
   13970       0.1707
   13971       0.2484
   13972       0.2228
   13973       0.2681
   13974       0.2826
   13975       0.2075
   13976       0.2060
   13977       0.1998
   13978       0.1745
   13979       0.1562
   13980       0.1571
   13981       0.1837
   13982       0.3101
   13983       0.2914
   13984       0.2193
   13985       0.1854
   13986       0.1820
   13987       0.1996
   13988       0.1496
   13989       0.1721
   13990       0.1688
   13991       0.1167
   13992       0.2003
   13993       0.2153
   13994       0.1777
   13995       0.1537
   13996       0.1451
   13997       0.2661
   13998       0.1686
   13999       0.1313
   14000       0.3694
   14001       0.1891
   14002       0.2217
   14003       0.3128
   14004       0.1654
   14005       0.2620
   14006       0.2018
   14007       0.2392
   14008       0.1391
   14009       0.1540
   14010       0.1459
   14011       0.1472
   14012       0.1307
   14013       0.1626
   14014       0.1492
   14015       0.2232
   14016       0.2019
   14017       0.1927
   14018       0.2002
   14019       0.1421
   14020       0.1936
   14021       0.2257
   14022       0.1560
   14023       0.2212
   14024       0.2008
   14025       0.1516
   14026       0.1344
   14027       0.2308
   14028       0.1922
   14029       0.1448
   14030       0.2531
   14031       0.1330
   14032       0.1852
   14033       0.1197
   14034       0.2089
   14035       0.2190
   14036       0.2585
   14037       0.1274
   14038       0.1344
   14039       0.1280
   14040       0.1714
   14041       0.1800
   14042       0.2075
   14043       0.1571
   14044       0.1964
   14045       0.1674
   14046       0.2944
   14047       0.2008
   14048       0.2004
   14049       0.2885
   14050       0.1660
   14051       0.2055
   14052       0.1906
   14053       0.2105
   14054       0.2100
   14055       0.1940
   14056       0.2624
   14057       0.2172
   14058       0.2041
   14059       0.1992
   14060       0.1475
   14061       0.1812
   14062       0.2043
   14063       0.1464
   14064       0.1630
   14065       0.1951
   14066       0.2116
   14067       0.1477
   14068       0.2028
   14069       0.2001
   14070       0.1998
   14071       0.1969
   14072       0.2648
   14073       0.1550
   14074       0.1611
   14075       0.1717
   14076       0.1674
   14077       0.1283
   14078       0.3494
   14079       0.1958
   14080       0.1578
   14081       0.2398
   14082       0.1604
   14083       0.2477
   14084       0.1447
   14085       0.2640
   14086       0.3348
   14087       0.1868
   14088       0.1592
   14089       0.1878
   14090       0.1820
   14091       0.1647
   14092       0.1910
   14093       0.1640
   14094       0.1844
   14095       0.3011
   14096       0.1845
   14097       0.1310
   14098       0.1425
   14099       0.1741
   14100       0.1889
   14101       0.2497
   14102       0.1649
   14103       0.1505
   14104       0.1909
   14105       0.1879
   14106       0.2709
   14107       0.1991
   14108       0.1700
   14109       0.2418
   14110       0.1488
   14111       0.2303
   14112       0.1548
   14113       0.1375
   14114       0.1333
   14115       0.1558
   14116       0.1942
   14117       0.1574
   14118       0.1468
   14119       0.2320
   14120       0.2401
   14121       0.1756
   14122       0.1638
   14123       0.1998
   14124       0.2010
   14125       0.1802
   14126       0.1356
   14127       0.2471
   14128       0.2154
   14129       0.1467
   14130       0.3466
   14131       0.2374
   14132       0.1776
   14133       0.1976
   14134       0.1509
   14135       0.1928
   14136       0.1487
   14137       0.2118
   14138       0.1825
   14139       0.3658
   14140       0.1432
   14141       0.1978
   14142       0.1624
   14143       0.2091
   14144       0.2877
   14145       0.2147
   14146       0.3839
   14147       0.1932
   14148       0.1934
   14149       0.1088
   14150       0.1896
   14151       0.1000
   14152       0.2462
   14153       0.2160
   14154       0.1481
   14155       0.1630
   14156       0.2340
   14157       0.1641
   14158       0.1163
   14159       0.1319
   14160       0.1175
   14161       0.1153
   14162       0.1740
   14163       0.1793
   14164       0.2428
   14165       0.1367
   14166       0.2214
   14167       0.1240
   14168       0.2742
   14169       0.2629
   14170       0.2074
   14171       0.1605
   14172       0.1861
   14173       0.2054
   14174       0.2088
   14175       0.2607
   14176       0.2381
   14177       0.1599
   14178       0.1911
   14179       0.2352
   14180       0.2794
   14181       0.1949
   14182       0.1910
   14183       0.1657
   14184       0.2178
   14185       0.1860
   14186       0.2448
   14187       0.2438
   14188       0.1460
   14189       0.2070
   14190       0.2078
   14191       0.1464
   14192       0.2820
   14193       0.2304
   14194       0.1429
   14195       0.1567
   14196       0.2745
   14197       0.2579
   14198       0.1550
   14199       0.1740
   14200       0.1067
   14201       0.3013
   14202       0.2447
   14203       0.1687
   14204       0.1799
   14205       0.1026
   14206       0.3357
   14207       0.2376
   14208       0.2323
   14209       0.2960
   14210       0.2040
   14211       0.1913
   14212       0.1755
   14213       0.1309
   14214       0.2717
   14215       0.2294
   14216       0.1665
   14217       0.2205
   14218       0.2173
   14219       0.1584
   14220       0.1546
   14221       0.1851
   14222       0.0855
   14223       0.1570
   14224       0.2020
   14225       0.2924
   14226       0.1320
   14227       0.2099
   14228       0.1459
   14229       0.2410
   14230       0.1919
   14231       0.3846
   14232       0.2694
   14233       0.2166
   14234       0.1595
   14235       0.2031
   14236       0.1727
   14237       0.2140
   14238       0.1810
   14239       0.1911
   14240       0.1998
   14241       0.2411
   14242       0.1829
   14243       0.2539
   14244       0.2823
   14245       0.1951
   14246       0.2390
   14247       0.1676
   14248       0.3610
   14249       0.2698
   14250       0.1893
   14251       0.2513
   14252       0.2661
   14253       0.2461
   14254       0.2337
   14255       0.2269
   14256       0.2758
   14257       0.1472
   14258       0.1551
   14259       0.2768
   14260       0.1777
   14261       0.1888
   14262       0.3981
   14263       0.2254
   14264       0.2713
   14265       0.3570
   14266       0.1933
   14267       0.1327
   14268       0.1392
   14269       0.2834
   14270       0.1964
   14271       0.1423
   14272       0.1884
   14273       0.1304
   14274       0.2501
   14275       0.1327
   14276       0.3564
   14277       0.1274
   14278       0.1932
   14279       0.2228
   14280       0.2640
   14281       0.1880
   14282       0.1675
   14283       0.2652
   14284       0.2672
   14285       0.1417
   14286       0.2031
   14287       0.1620
   14288       0.2789
   14289       0.1234
   14290       0.1926
   14291       0.2855
   14292       0.2823
   14293       0.1991
   14294       0.1498
   14295       0.1812
   14296       0.1410
   14297       0.1308
   14298       0.3308
   14299       0.2295
   14300       0.2567
   14301       0.2168
   14302       0.2941
   14303       0.2211
   14304       0.3133
   14305       0.2443
   14306       0.2175
   14307       0.1973
   14308       0.2597
   14309       0.2058
   14310       0.2476
   14311       0.2271
   14312       0.1286
   14313       0.2224
   14314       0.1248
   14315       0.1724
   14316       0.1300
   14317       0.2232
   14318       0.1316
   14319       0.1899
   14320       0.1760
   14321       0.1352
   14322       0.1882
   14323       0.1824
   14324       0.1206
   14325       0.1926
   14326       0.3278
   14327       0.1375
   14328       0.2115
   14329       0.2351
   14330       0.1332
   14331       0.2661
   14332       0.1874
   14333       0.2222
   14334       0.2299
   14335       0.2165
   14336       0.2165
   14337       0.2283
   14338       0.2051
   14339       0.3331
   14340       0.2573
   14341       0.2572
   14342       0.2271
   14343       0.2210
   14344       0.1665
   14345       0.2718
   14346       0.2413
   14347       0.2720
   14348       0.2841
   14349       0.1836
   14350       0.2113
   14351       0.1494
   14352       0.1854
   14353       0.2548
   14354       0.2587
   14355       0.1798
   14356       0.1240
   14357       0.2357
   14358       0.2372
   14359       0.2218
   14360       0.2064
   14361       0.1226
   14362       0.1601
   14363       0.2330
   14364       0.2015
   14365       0.1767
   14366       0.1929
   14367       0.3198
   14368       0.2127
   14369       0.1860
   14370       0.2285
   14371       0.1471
   14372       0.2486
   14373       0.4046
   14374       0.1759
   14375       0.2566
   14376       0.2655
   14377       0.2476
   14378       0.2463
   14379       0.2335
   14380       0.1599
   14381       0.1479
   14382       0.1502
   14383       0.2354
   14384       0.1382
   14385       0.1269
   14386       0.2795
   14387       0.1913
   14388       0.2281
   14389       0.1366
   14390       0.1332
   14391       0.2581
   14392       0.1918
   14393       0.1437
   14394       0.1794
   14395       0.2594
   14396       0.2304
   14397       0.1656
   14398       0.2126
   14399       0.1156
   14400       0.2019
   14401       0.1891
   14402       0.1497
   14403       0.1667
   14404       0.2180
   14405       0.1292
   14406       0.2080
   14407       0.1792
   14408       0.1383
   14409       0.2263
   14410       0.2220
   14411       0.1455
   14412       0.2015
   14413       0.2157
   14414       0.1491
   14415       0.1869
   14416       0.1351
   14417       0.1972
   14418       0.2009
   14419       0.2483
   14420       0.1931
   14421       0.3108
   14422       0.2573
   14423       0.3128
   14424       0.1998
   14425       0.1774
   14426       0.2040
   14427       0.1756
   14428       0.4468
   14429       0.1494
   14430       0.2443
   14431       0.2186
   14432       0.2159
   14433       0.2251
   14434       0.4160
   14435       0.2998
   14436       0.2910
   14437       0.2406
   14438       0.1766
   14439       0.2686
   14440       0.1614
   14441       0.1909
   14442       0.1532
   14443       0.2872
   14444       0.1438
   14445       0.1805
   14446       0.1767
   14447       0.2034
   14448       0.3380
   14449       0.1350
   14450       0.2386
   14451       0.1862
   14452       0.2027
   14453       0.2372
   14454       0.1838
   14455       0.1235
   14456       0.1961
   14457       0.1721
   14458       0.2300
   14459       0.2176
   14460       0.3059
   14461       0.2216
   14462       0.2180
   14463       0.2527
   14464       0.2059
   14465       0.2339
   14466       0.1952
   14467       0.2786
   14468       0.2293
   14469       0.1471
   14470       0.1733
   14471       0.2210
   14472       0.1649
   14473       0.2367
   14474       0.1765
   14475       0.2055
   14476       0.1830
   14477       0.1477
   14478       0.2575
   14479       0.2868
   14480       0.2104
   14481       0.2165
   14482       0.2079
   14483       0.2808
   14484       0.2638
   14485       0.1824
   14486       0.1065
   14487       0.1360
   14488       0.1941
   14489       0.1244
   14490       0.1293
   14491       0.1671
   14492       0.2581
   14493       0.2811
   14494       0.2053
   14495       0.2088
   14496       0.1959
   14497       0.2583
   14498       0.1388
   14499       0.2273
   14500       0.2276
   14501       0.2649
   14502       0.1556
   14503       0.1852
   14504       0.1627
   14505       0.0960
   14506       0.2251
   14507       0.1310
   14508       0.2093
   14509       0.1927
   14510       0.2803
   14511       0.1707
   14512       0.2079
   14513       0.1671
   14514       0.2243
   14515       0.1199
   14516       0.1527
   14517       0.1915
   14518       0.1614
   14519       0.2242
   14520       0.1751
   14521       0.1533
   14522       0.1774
   14523       0.1577
   14524       0.1779
   14525       0.2213
   14526       0.1994
   14527       0.3153
   14528       0.2082
   14529       0.1476
   14530       0.1438
   14531       0.2012
   14532       0.2333
   14533       0.1856
   14534       0.1471
   14535       0.1566
   14536       0.3253
   14537       0.1956
   14538       0.1812
   14539       0.1296
   14540       0.1653
   14541       0.2258
   14542       0.2405
   14543       0.1497
   14544       0.2143
   14545       0.1823
   14546       0.1812
   14547       0.1984
   14548       0.2648
   14549       0.1822
   14550       0.2689
   14551       0.2963
   14552       0.2534
   14553       0.2654
   14554       0.3095
   14555       0.1218
   14556       0.3349
   14557       0.3915
   14558       0.4183
   14559       0.2290
   14560       0.2267
   14561       0.1361
   14562       0.1371
   14563       0.2057
   14564       0.3287
   14565       0.2374
   14566       0.2000
   14567       0.1964
   14568       0.2706
   14569       0.2146
   14570       0.2254
   14571       0.3053
   14572       0.1315
   14573       0.1396
   14574       0.1955
   14575       0.1632
   14576       0.1460
   14577       0.1298
   14578       0.2442
   14579       0.1583
   14580       0.1808
   14581       0.1489
   14582       0.1930
   14583       0.1898
   14584       0.1306
   14585       0.2314
   14586       0.1845
   14587       0.2093
   14588       0.1471
   14589       0.3300
   14590       0.1471
   14591       0.2289
   14592       0.2013
   14593       0.1538
   14594       0.2547
   14595       0.1877
   14596       0.2549
   14597       0.1645
   14598       0.2571
   14599       0.1723
   14600       0.2241
   14601       0.2090
   14602       0.2094
   14603       0.2031
   14604       0.1477
   14605       0.1640
   14606       0.1574
   14607       0.1863
   14608       0.1929
   14609       0.1172
   14610       0.1528
   14611       0.1590
   14612       0.2142
   14613       0.1767
   14614       0.2065
   14615       0.1986
   14616       0.2644
   14617       0.1746
   14618       0.1629
   14619       0.1722
   14620       0.2164
   14621       0.1900
   14622       0.1639
   14623       0.1424
   14624       0.1532
   14625       0.1599
   14626       0.1802
   14627       0.1536
   14628       0.1847
   14629       0.2630
   14630       0.1319
   14631       0.1709
   14632       0.1846
   14633       0.2043
   14634       0.2295
   14635       0.1256
   14636       0.2002
   14637       0.1512
   14638       0.1886
   14639       0.2298
   14640       0.3036
   14641       0.2447
   14642       0.1979
   14643       0.1475
   14644       0.2659
   14645       0.1722
   14646       0.1563
   14647       0.2473
   14648       0.2293
   14649       0.1858
   14650       0.2182
   14651       0.1616
   14652       0.1304
   14653       0.1570
   14654       0.1405
   14655       0.2306
   14656       0.1496
   14657       0.1384
   14658       0.1926
   14659       0.1779
   14660       0.1288
   14661       0.2342
   14662       0.1412
   14663       0.1795
   14664       0.1620
   14665       0.2096
   14666       0.1402
   14667       0.1522
   14668       0.2621
   14669       0.2428
   14670       0.2922
   14671       0.1354
   14672       0.1604
   14673       0.1996
   14674       0.2062
   14675       0.1621
   14676       0.2092
   14677       0.2824
   14678       0.1676
   14679       0.2134
   14680       0.1919
   14681       0.1417
   14682       0.1703
   14683       0.1449
   14684       0.2108
   14685       0.1417
   14686       0.2385
   14687       0.2090
   14688       0.2792
   14689       0.1798
   14690       0.1998
   14691       0.3167
   14692       0.2072
   14693       0.2900
   14694       0.2367
   14695       0.1328
   14696       0.1939
   14697       0.3206
   14698       0.2035
   14699       0.1800
   14700       0.3266
   14701       0.2140
   14702       0.1999
   14703       0.1874
   14704       0.2772
   14705       0.3157
   14706       0.2710
   14707       0.2564
   14708       0.4106
   14709       0.1739
   14710       0.2093
   14711       0.2556
   14712       0.3035
   14713       0.3504
   14714       0.2465
   14715       0.1784
   14716       0.1735
   14717       0.2351
   14718       0.1783
   14719       0.2721
   14720       0.2316
   14721       0.2811
   14722       0.3345
   14723       0.1248
   14724       0.1416
   14725       0.1835
   14726       0.3473
   14727       0.2649
   14728       0.2952
   14729       0.2056
   14730       0.1801
   14731       0.2903
   14732       0.2984
   14733       0.2946
   14734       0.1845
   14735       0.1353
   14736       0.1707
   14737       0.2569
   14738       0.2214
   14739       0.1441
   14740       0.1476
   14741       0.2157
   14742       0.1241
   14743       0.2218
   14744       0.2111
   14745       0.2733
   14746       0.1839
   14747       0.2176
   14748       0.2909
   14749       0.2936
   14750       0.2752
   14751       0.3135
   14752       0.2436
   14753       0.2232
   14754       0.2440
   14755       0.2048
   14756       0.3373
   14757       0.1375
   14758       0.1602
   14759       0.2488
   14760       0.2130
   14761       0.2399
   14762       0.2503
   14763       0.1789
   14764       0.2363
   14765       0.2533
   14766       0.1375
   14767       0.1792
   14768       0.3572
   14769       0.3624
   14770       0.2038
   14771       0.1431
   14772       0.2658
   14773       0.3469
   14774       0.2437
   14775       0.2296
   14776       0.2723
   14777       0.1518
   14778       0.2170
   14779       0.2339
   14780       0.1848
   14781       0.1486
   14782       0.2685
   14783       0.1853
   14784       0.1864
   14785       0.1754
   14786       0.1741
   14787       0.1678
   14788       0.1573
   14789       0.2084
   14790       0.2127
   14791       0.2245
   14792       0.1250
   14793       0.1832
   14794       0.2030
   14795       0.2012
   14796       0.2953
   14797       0.2628
   14798       0.1723
   14799       0.1536
   14800       0.1979
   14801       0.1508
   14802       0.2018
   14803       0.1244
   14804       0.1295
   14805       0.1713
   14806       0.2359
   14807       0.2141
   14808       0.3101
   14809       0.1656
   14810       0.1928
   14811       0.3339
   14812       0.1729
   14813       0.1567
   14814       0.2593
   14815       0.2113
   14816       0.2835
   14817       0.2621
   14818       0.2575
   14819       0.2721
   14820       0.2353
   14821       0.1753
   14822       0.2790
   14823       0.2714
   14824       0.2347
   14825       0.1378
   14826       0.1606
   14827       0.1696
   14828       0.1933
   14829       0.1277
   14830       0.1596
   14831       0.3427
   14832       0.2543
   14833       0.3113
   14834       0.2606
   14835       0.1606
   14836       0.2018
   14837       0.1777
   14838       0.2458
   14839       0.1891
   14840       0.1924
   14841       0.2083
   14842       0.1523
   14843       0.1265
   14844       0.2690
   14845       0.1495
   14846       0.1410
   14847       0.2356
   14848       0.1874
   14849       0.1637
   14850       0.1795
   14851       0.1709
   14852       0.1841
   14853       0.1396
   14854       0.1437
   14855       0.1415
   14856       0.1397
   14857       0.2035
   14858       0.2843
   14859       0.1414
   14860       0.1610
   14861       0.2013
   14862       0.1327
   14863       0.1932
   14864       0.1846
   14865       0.2041
   14866       0.2796
   14867       0.1797
   14868       0.2421
   14869       0.2170
   14870       0.1528
   14871       0.1430
   14872       0.2186
   14873       0.1968
   14874       0.1365
   14875       0.2271
   14876       0.1184
   14877       0.1644
   14878       0.1660
   14879       0.3150
   14880       0.2728
   14881       0.1713
   14882       0.1535
   14883       0.1521
   14884       0.1771
   14885       0.2391
   14886       0.1912
   14887       0.1449
   14888       0.2584
   14889       0.2400
   14890       0.2041
   14891       0.1679
   14892       0.1870
   14893       0.2154
   14894       0.3281
   14895       0.1831
   14896       0.1774
   14897       0.1990
   14898       0.2209
   14899       0.1750
   14900       0.1937
   14901       0.2273
   14902       0.2185
   14903       0.1929
   14904       0.2175
   14905       0.1907
   14906       0.3388
   14907       0.2133
   14908       0.1317
   14909       0.2143
   14910       0.1775
   14911       0.2126
   14912       0.2586
   14913       0.1201
   14914       0.1564
   14915       0.1291
   14916       0.3003
   14917       0.2900
   14918       0.3369
   14919       0.2033
   14920       0.2278
   14921       0.2939
   14922       0.1724
   14923       0.1758
   14924       0.2422
   14925       0.1587
   14926       0.1783
   14927       0.2805
   14928       0.1476
   14929       0.2265
   14930       0.2403
   14931       0.1556
   14932       0.1815
   14933       0.1511
   14934       0.1928
   14935       0.1768
   14936       0.1855
   14937       0.2378
   14938       0.2406
   14939       0.1899
   14940       0.1235
   14941       0.3243
   14942       0.2724
   14943       0.3527
   14944       0.1994
   14945       0.3158
   14946       0.3098
   14947       0.3072
   14948       0.3048
   14949       0.3443
   14950       0.2524
   14951       0.2818
   14952       0.2736
   14953       0.3010
   14954       0.2498
   14955       0.3027
   14956       0.3531
   14957       0.3102
   14958       0.1607
   14959       0.2221
   14960       0.1468
   14961       0.2469
   14962       0.1204
   14963       0.2329
   14964       0.2521
   14965       0.2768
   14966       0.1641
   14967       0.1941
   14968       0.2140
   14969       0.1596
   14970       0.1440
   14971       0.2233
   14972       0.1823
   14973       0.1516
   14974       0.2070
   14975       0.1990
   14976       0.1567
   14977       0.1680
   14978       0.1612
   14979       0.3191
   14980       0.2632
   14981       0.2935
   14982       0.3395
   14983       0.2040
   14984       0.1703
   14985       0.2320
   14986       0.2238
   14987       0.2224
   14988       0.2313
   14989       0.2380
   14990       0.2420
   14991       0.2972
   14992       0.2047
   14993       0.3500
   14994       0.1460
   14995       0.2582
   14996       0.2388
   14997       0.1681
   14998       0.2345
   14999       0.1816
   15000       0.1882
   15001       0.3234
   15002       0.2198
   15003       0.1158
   15004       0.2774
   15005       0.1996
   15006       0.2556
   15007       0.2509
   15008       0.2983
   15009       0.2008
   15010       0.1759
   15011       0.1626
   15012       0.1697
   15013       0.1576
   15014       0.1515
   15015       0.1824
   15016       0.2341
   15017       0.2675
   15018       0.3652
   15019       0.2259
   15020       0.2497
   15021       0.1666
   15022       0.2556
   15023       0.4349
   15024       0.3957
   15025       0.1596
   15026       0.1950
   15027       0.2891
   15028       0.2632
   15029       0.1760
   15030       0.1899
   15031       0.2535
   15032       0.2500
   15033       0.2109
   15034       0.2172
   15035       0.4981
   15036       0.4027
   15037       0.3465
   15038       0.2647
   15039       0.3514
   15040       0.3263
   15041       0.3903
   15042       0.3486
   15043       0.2292
   15044       0.3372
   15045       0.3451
   15046       0.2953
   15047       0.3213
   15048       0.1819
   15049       0.1757
   15050       0.1364
   15051       0.2297
   15052       0.3864
   15053       0.3514
   15054       0.3013
   15055       0.1716
   15056       0.3268
   15057       0.3142
   15058       0.2300
   15059       0.2272
   15060       0.3272
   15061       0.2144
   15062       0.3232
   15063       0.2991
   15064       0.2985
   15065       0.2987
   15066       0.2475
   15067       0.2944
   15068       0.3558
   15069       0.3186
   15070       0.1343
   15071       0.2068
   15072       0.2282
   15073       0.2005
   15074       0.1897
   15075       0.1762
   15076       0.1353
   15077       0.2119
   15078       0.3209
   15079       0.1432
   15080       0.2868
   15081       0.1855
   15082       0.2172
   15083       0.2153
   15084       0.1381
   15085       0.2738
   15086       0.2488
   15087       0.2348
   15088       0.5264
   15089       0.2679
   15090       0.2133
   15091       0.3421
   15092       0.3642
   15093       0.1522
   15094       0.2417
   15095       0.1895
   15096       0.2289
   15097       0.2082
   15098       0.2766
   15099       0.1930
   15100       0.1747
   15101       0.1600
   15102       0.2318
   15103       0.1924
   15104       0.2871
   15105       0.2554
   15106       0.3090
   15107       0.1706
   15108       0.4124
   15109       0.1890
   15110       0.3859
   15111       0.2884
   15112       0.3363
   15113       0.1688
   15114       0.3007
   15115       0.3168
   15116       0.3565
   15117       0.3731
   15118       0.2739
   15119       0.1341
   15120       0.2578
   15121       0.1765
   15122       0.2266
   15123       0.1917
   15124       0.1289
   15125       0.2550
   15126       0.2250
   15127       0.1868
   15128       0.1062
   15129       0.3060
   15130       0.2431
   15131       0.2364
   15132       0.4204
   15133       0.1913
   15134       0.2459
   15135       0.1599
   15136       0.1912
   15137       0.2010
   15138       0.2742
   15139       0.3130
   15140       0.1984
   15141       0.1509
   15142       0.2374
   15143       0.3474
   15144       0.4248
   15145       0.3976
   15146       0.3562
   15147       0.2728
   15148       0.3100
   15149       0.1818
   15150       0.2941
   15151       0.3550
   15152       0.2309
   15153       0.1454
   15154       0.1786
   15155       0.1825
   15156       0.1747
   15157       0.1958
   15158       0.3910
   15159       0.3054
   15160       0.1340
   15161       0.1519
   15162       0.2756
   15163       0.1935
   15164       0.2484
   15165       0.3935
   15166       0.2724
   15167       0.1464
   15168       0.1623
   15169       0.1707
   15170       0.1906
   15171       0.1639
   15172       0.2415
   15173       0.1233
   15174       0.2884
   15175       0.2039
   15176       0.2658
   15177       0.1974
   15178       0.3358
   15179       0.2460
   15180       0.2136
   15181       0.1826
   15182       0.2799
   15183       0.1355
   15184       0.1167
   15185       0.1897
   15186       0.1508
   15187       0.1294
   15188       0.1980
   15189       0.2793
   15190       0.1680
   15191       0.1533
   15192       0.1697
   15193       0.1864
   15194       0.1353
   15195       0.2082
   15196       0.3452
   15197       0.1895
   15198       0.2112
   15199       0.1868
   15200       0.2630
   15201       0.2341
   15202       0.2147
   15203       0.1587
   15204       0.2751
   15205       0.3294
   15206       0.2298
   15207       0.2013
   15208       0.2805
   15209       0.2776
   15210       0.1927
   15211       0.3610
   15212       0.2520
   15213       0.1861
   15214       0.1536
   15215       0.2236
   15216       0.2621
   15217       0.2009
   15218       0.2942
   15219       0.1396
   15220       0.2259
   15221       0.1659
   15222       0.2502
   15223       0.3037
   15224       0.2476
   15225       0.2293
   15226       0.2724
   15227       0.2956
   15228       0.1352
   15229       0.2078
   15230       0.2659
   15231       0.2324
   15232       0.2804
   15233       0.3654
   15234       0.1151
   15235       0.2163
   15236       0.2522
   15237       0.2027
   15238       0.2139
   15239       0.1752
   15240       0.2909
   15241       0.2108
   15242       0.2359
   15243       0.3075
   15244       0.1300
   15245       0.2567
   15246       0.2124
   15247       0.2521
   15248       0.3861
   15249       0.2911
   15250       0.2595
   15251       0.3285
   15252       0.2226
   15253       0.2276
   15254       0.3889
   15255       0.1964
   15256       0.2296
   15257       0.1768
   15258       0.2178
   15259       0.1371
   15260       0.2794
   15261       0.2616
   15262       0.2619
   15263       0.1566
   15264       0.2124
   15265       0.1566
   15266       0.3748
   15267       0.3189
   15268       0.2480
   15269       0.2832
   15270       0.1874
   15271       0.1561
   15272       0.1765
   15273       0.1781
   15274       0.2669
   15275       0.1629
   15276       0.1759
   15277       0.2524
   15278       0.2078
   15279       0.1817
   15280       0.1472
   15281       0.1167
   15282       0.2037
   15283       0.2405
   15284       0.2654
   15285       0.3653
   15286       0.2951
   15287       0.1536
   15288       0.2092
   15289       0.1469
   15290       0.3662
   15291       0.2672
   15292       0.2893
   15293       0.2778
   15294       0.1373
   15295       0.1629
   15296       0.1705
   15297       0.2035
   15298       0.1835
   15299       0.1647
   15300       0.2066
   15301       0.2366
   15302       0.1402
   15303       0.2749
   15304       0.1751
   15305       0.1767
   15306       0.3120
   15307       0.1994
   15308       0.1793
   15309       0.2835
   15310       0.2246
   15311       0.1879
   15312       0.1392
   15313       0.1889
   15314       0.1151
   15315       0.1108
   15316       0.1427
   15317       0.2930
   15318       0.1645
   15319       0.1650
   15320       0.1925
   15321       0.1562
   15322       0.1596
   15323       0.1651
   15324       0.1342
   15325       0.1997
   15326       0.1993
   15327       0.2470
   15328       0.1460
   15329       0.1866
   15330       0.1799
   15331       0.2682
   15332       0.1777
   15333       0.2470
   15334       0.1447
   15335       0.3740
   15336       0.2148
   15337       0.1811
   15338       0.3087
   15339       0.1523
   15340       0.2915
   15341       0.1719
   15342       0.2179
   15343       0.1882
   15344       0.1691
   15345       0.2256
   15346       0.2694
   15347       0.1806
   15348       0.1508
   15349       0.1426
   15350       0.1402
   15351       0.2730
   15352       0.1688
   15353       0.1761
   15354       0.3915
   15355       0.3062
   15356       0.2008
   15357       0.1181
   15358       0.1837
   15359       0.1746
   15360       0.2035
   15361       0.2836
   15362       0.2012
   15363       0.3965
   15364       0.2838
   15365       0.1771
   15366       0.2428
   15367       0.1462
   15368       0.2034
   15369       0.3059
   15370       0.2038
   15371       0.1772
   15372       0.2704
   15373       0.2990
   15374       0.1925
   15375       0.2744
   15376       0.1806
   15377       0.3232
   15378       0.2160
   15379       0.1582
   15380       0.1389
   15381       0.2512
   15382       0.2515
   15383       0.1657
   15384       0.2429
   15385       0.2087
   15386       0.1989
   15387       0.2032
   15388       0.1466
   15389       0.1826
   15390       0.2250
   15391       0.1247
   15392       0.1303
   15393       0.1713
   15394       0.1550
   15395       0.1457
   15396       0.1536
   15397       0.1439
   15398       0.2494
   15399       0.1965
   15400       0.1714
   15401       0.2737
   15402       0.2139
   15403       0.2659
   15404       0.2241
   15405       0.2754
   15406       0.1371
   15407       0.1979
   15408       0.1930
   15409       0.2589
   15410       0.1981
   15411       0.2345
   15412       0.1681
   15413       0.2528
   15414       0.1394
   15415       0.1956
   15416       0.2267
   15417       0.1955
   15418       0.1538
   15419       0.2579
   15420       0.1666
   15421       0.1765
   15422       0.1557
   15423       0.1419
   15424       0.1975
   15425       0.2549
   15426       0.1268
   15427       0.3305
   15428       0.3748
   15429       0.3641
   15430       0.1661
   15431       0.1458
   15432       0.1651
   15433       0.3315
   15434       0.2219
   15435       0.2135
   15436       0.2144
   15437       0.2705
   15438       0.2948
   15439       0.3480
   15440       0.1597
   15441       0.1594
   15442       0.2152
   15443       0.2003
   15444       0.1566
   15445       0.1822
   15446       0.2848
   15447       0.2037
   15448       0.1365
   15449       0.1871
   15450       0.2420
   15451       0.1683
   15452       0.1741
   15453       0.1467
   15454       0.1787
   15455       0.2241
   15456       0.2903
   15457       0.1956
   15458       0.1672
   15459       0.1614
   15460       0.1871
   15461       0.1791
   15462       0.2010
   15463       0.0963
   15464       0.1331
   15465       0.1481
   15466       0.1553
   15467       0.1320
   15468       0.1540
   15469       0.1566
   15470       0.2077
   15471       0.3111
   15472       0.1850
   15473       0.1581
   15474       0.1802
   15475       0.1620
   15476       0.1578
   15477       0.1456
   15478       0.1579
   15479       0.2263
   15480       0.1632
   15481       0.1256
   15482       0.1594
   15483       0.2040
   15484       0.2457
   15485       0.2554
   15486       0.2216
   15487       0.2201
   15488       0.2898
   15489       0.4177
   15490       0.3897
   15491       0.3773
   15492       0.1454
   15493       0.1902
   15494       0.1132
   15495       0.1251
   15496       0.2333
   15497       0.3297
   15498       0.1781
   15499       0.1982
   15500       0.3241
   15501       0.3048
   15502       0.2771
   15503       0.3466
   15504       0.1933
   15505       0.3404
   15506       0.2601
   15507       0.2806
   15508       0.2594
   15509       0.1843
   15510       0.2313
   15511       0.1292
   15512       0.1609
   15513       0.2244
   15514       0.1767
   15515       0.3976
   15516       0.1967
   15517       0.1681
   15518       0.2774
   15519       0.2644
   15520       0.2220
   15521       0.2720
   15522       0.3468
   15523       0.1931
   15524       0.2083
   15525       0.2588
   15526       0.1461
   15527       0.3308
   15528       0.1586
   15529       0.2533
   15530       0.1757
   15531       0.2485
   15532       0.3055
   15533       0.3069
   15534       0.2833
   15535       0.2795
   15536       0.2818
   15537       0.1778
   15538       0.2135
   15539       0.2524
   15540       0.2278
   15541       0.1380
   15542       0.2524
   15543       0.1909
   15544       0.1869
   15545       0.2139
   15546       0.1556
   15547       0.2473
   15548       0.2047
   15549       0.1016
   15550       0.2279
   15551       0.1757
   15552       0.2733
   15553       0.2786
   15554       0.1677
   15555       0.2996
   15556       0.1788
   15557       0.3047
   15558       0.2811
   15559       0.2322
   15560       0.2632
   15561       0.2384
   15562       0.2421
   15563       0.2671
   15564       0.1828
   15565       0.2153
   15566       0.3591
   15567       0.3586
   15568       0.1940
   15569       0.1665
   15570       0.3758
   15571       0.2635
   15572       0.3502
   15573       0.3890
   15574       0.3068
   15575       0.1662
   15576       0.2081
   15577       0.3533
   15578       0.1983
   15579       0.1639
   15580       0.1395
   15581       0.2160
   15582       0.1672
   15583       0.1837
   15584       0.1523
   15585       0.1964
   15586       0.1384
   15587       0.1843
   15588       0.1673
   15589       0.1121
   15590       0.1670
   15591       0.1378
   15592       0.1296
   15593       0.1382
   15594       0.2559
   15595       0.1524
   15596       0.1234
   15597       0.1722
   15598       0.1777
   15599       0.2275
   15600       0.2183
   15601       0.1382
   15602       0.1397
   15603       0.1340
   15604       0.1629
   15605       0.2519
   15606       0.2152
   15607       0.1472
   15608       0.1744
   15609       0.3029
   15610       0.3042
   15611       0.2250
   15612       0.1250
   15613       0.2204
   15614       0.3094
   15615       0.2790
   15616       0.2591
   15617       0.2909
   15618       0.2841
   15619       0.2242
   15620       0.1669
   15621       0.2654
   15622       0.1713
   15623       0.1948
   15624       0.1862
   15625       0.2395
   15626       0.2547
   15627       0.3412
   15628       0.2350
   15629       0.1198
   15630       0.3814
   15631       0.1734
   15632       0.1950
   15633       0.1206
   15634       0.3668
   15635       0.4157
   15636       0.3716
   15637       0.3553
   15638       0.3327
   15639       0.1053
   15640       0.2181
   15641       0.2010
   15642       0.1346
   15643       0.2207
   15644       0.1426
   15645       0.1705
   15646       0.1960
   15647       0.2269
   15648       0.2207
   15649       0.3883
   15650       0.2320
   15651       0.2685
   15652       0.2823
   15653       0.2799
   15654       0.3192
   15655       0.2927
   15656       0.1616
   15657       0.3065
   15658       0.1923
   15659       0.2046
   15660       0.1735
   15661       0.2112
   15662       0.2795
   15663       0.2792
   15664       0.1431
   15665       0.1838
   15666       0.3220
   15667       0.2763
   15668       0.4290
   15669       0.2078
   15670       0.2030
   15671       0.3757
   15672       0.1245
   15673       0.2428
   15674       0.1958
   15675       0.1479
   15676       0.2354
   15677       0.1578
   15678       0.3205
   15679       0.1969
   15680       0.3656
   15681       0.2319
   15682       0.2818
   15683       0.3427
   15684       0.2050
   15685       0.1478
   15686       0.1872
   15687       0.2194
   15688       0.2258
   15689       0.1422
   15690       0.2132
   15691       0.1655
   15692       0.1449
   15693       0.1650
   15694       0.2104
   15695       0.2544
   15696       0.1693
   15697       0.2685
   15698       0.2108
   15699       0.1601
   15700       0.3125
   15701       0.3349
   15702       0.1488
   15703       0.2142
   15704       0.2712
   15705       0.1623
   15706       0.3030
   15707       0.3031
   15708       0.1768
   15709       0.1671
   15710       0.3937
   15711       0.4557
   15712       0.1845
   15713       0.3208
   15714       0.2958
   15715       0.3660
   15716       0.2844
   15717       0.2362
   15718       0.2909
   15719       0.2610
   15720       0.3544
   15721       0.2501
   15722       0.3878
   15723       0.1554
   15724       0.1723
   15725       0.4222
   15726       0.3213
   15727       0.2240
   15728       0.2079
   15729       0.1869
   15730       0.1713
   15731       0.1572
   15732       0.3327
   15733       0.1503
   15734       0.2308
   15735       0.2360
   15736       0.1076
   15737       0.2724
   15738       0.2197
   15739       0.2798
   15740       0.2832
   15741       0.2107
   15742       0.2421
   15743       0.2907
   15744       0.1621
   15745       0.1558
   15746       0.2009
   15747       0.1190
   15748       0.1759
   15749       0.1776
   15750       0.2402
   15751       0.1986
   15752       0.1965
   15753       0.2726
   15754       0.1969
   15755       0.2127
   15756       0.1568
   15757       0.3107
   15758       0.1548
   15759       0.2037
   15760       0.1755
   15761       0.1506
   15762       0.1172
   15763       0.2883
   15764       0.2035
   15765       0.1692
   15766       0.1539
   15767       0.2941
   15768       0.1723
   15769       0.1853
   15770       0.1483
   15771       0.2074
   15772       0.3419
   15773       0.2542
   15774       0.1459
   15775       0.3666
   15776       0.2496
   15777       0.2218
   15778       0.1392
   15779       0.1898
   15780       0.2028
   15781       0.1175
   15782       0.1832
   15783       0.1824
   15784       0.2011
   15785       0.2376
   15786       0.1136
   15787       0.1418
   15788       0.1625
   15789       0.2021
   15790       0.1772
   15791       0.1462
   15792       0.1174
   15793       0.1447
   15794       0.1633
   15795       0.1768
   15796       0.1440
   15797       0.1345
   15798       0.1518
   15799       0.1456
   15800       0.2633
   15801       0.1912
   15802       0.1974
   15803       0.2983
   15804       0.1820
   15805       0.2439
   15806       0.1909
   15807       0.2477
   15808       0.1539
   15809       0.1570
   15810       0.1410
   15811       0.1837
   15812       0.1203
   15813       0.1869
   15814       0.1866
   15815       0.1609
   15816       0.1661
   15817       0.1583
   15818       0.1573
   15819       0.1785
   15820       0.3077
   15821       0.2089
   15822       0.1632
   15823       0.1315
   15824       0.1771
   15825       0.1144
   15826       0.1823
   15827       0.1707
   15828       0.1143
   15829       0.1644
   15830       0.2190
   15831       0.1812
   15832       0.1552
   15833       0.1450
   15834       0.2239
   15835       0.1979
   15836       0.1601
   15837       0.2165
   15838       0.1922
   15839       0.1152
   15840       0.1605
   15841       0.1477
   15842       0.2133
   15843       0.1531
   15844       0.1758
   15845       0.1521
   15846       0.1525
   15847       0.1265
   15848       0.1766
   15849       0.1869
   15850       0.2244
   15851       0.1413
   15852       0.1253
   15853       0.3019
   15854       0.2135
   15855       0.1724
   15856       0.4020
   15857       0.1271
   15858       0.1721
   15859       0.1485
   15860       0.2085
   15861       0.1458
   15862       0.1923
   15863       0.2306
   15864       0.1093
   15865       0.1129
   15866       0.1660
   15867       0.1451
   15868       0.1370
   15869       0.1317
   15870       0.2145
   15871       0.2446
   15872       0.1475
   15873       0.1927
   15874       0.1539
   15875       0.1263
   15876       0.2617
   15877       0.2408
   15878       0.1501
   15879       0.2570
   15880       0.1729
   15881       0.0977
   15882       0.1508
   15883       0.2435
   15884       0.1270
   15885       0.1222
   15886       0.2055
   15887       0.1961
   15888       0.1909
   15889       0.1716
   15890       0.1499
   15891       0.2421
   15892       0.1800
   15893       0.1174
   15894       0.2070
   15895       0.2941
   15896       0.3008
   15897       0.2358
   15898       0.1472
   15899       0.1403
   15900       0.1271
   15901       0.1690
   15902       0.2567
   15903       0.2074
   15904       0.1293
   15905       0.2057
   15906       0.2024
   15907       0.1620
   15908       0.1778
   15909       0.2291
   15910       0.1162
   15911       0.1542
   15912       0.1923
   15913       0.1700
   15914       0.1511
   15915       0.1149
   15916       0.2107
   15917       0.1364
   15918       0.1200
   15919       0.1372
   15920       0.1310
   15921       0.1706
   15922       0.1374
   15923       0.1566
   15924       0.1932
   15925       0.2052
   15926       0.1897
   15927       0.1352
   15928       0.1377
   15929       0.1687
   15930       0.1982
   15931       0.1438
   15932       0.2325
   15933       0.1534
   15934       0.0981
   15935       0.1432
   15936       0.1816
   15937       0.1396
   15938       0.2181
   15939       0.1619
   15940       0.1131
   15941       0.1742
   15942       0.2160
   15943       0.1910
   15944       0.1949
   15945       0.1454
   15946       0.1501
   15947       0.1462
   15948       0.1116
   15949       0.1572
   15950       0.1304
   15951       0.1982
   15952       0.1632
   15953       0.1697
   15954       0.1552
   15955       0.1513
   15956       0.1821
   15957       0.2010
   15958       0.1388
   15959       0.1344
   15960       0.1147
   15961       0.1395
   15962       0.1415
   15963       0.1368
   15964       0.1656
   15965       0.1861
   15966       0.1985
   15967       0.1479
   15968       0.2309
   15969       0.2233
   15970       0.1808
   15971       0.1663
   15972       0.2140
   15973       0.1765
   15974       0.2299
   15975       0.2619
   15976       0.2096
   15977       0.1467
   15978       0.1541
   15979       0.1810
   15980       0.1903
   15981       0.1772
   15982       0.2217
   15983       0.1147
   15984       0.1589
   15985       0.2004
   15986       0.2173
   15987       0.1954
   15988       0.1406
   15989       0.1944
   15990       0.1427
   15991       0.1366
   15992       0.2084
   15993       0.1606
   15994       0.2163
   15995       0.2364
   15996       0.1799
   15997       0.1332
   15998       0.1175
   15999       0.1869
   16000       0.2085
   16001       0.1704
   16002       0.1630
   16003       0.1720
   16004       0.1505
   16005       0.1877
   16006       0.1357
   16007       0.1287
   16008       0.1799
   16009       0.1709
   16010       0.1522
   16011       0.2057
   16012       0.1516
   16013       0.1720
   16014       0.1184
   16015       0.1555
   16016       0.1238
   16017       0.1846
   16018       0.1833
   16019       0.1374
   16020       0.1778
   16021       0.1495
   16022       0.2056
   16023       0.1574
   16024       0.2367
   16025       0.1732
   16026       0.2039
   16027       0.1356
   16028       0.1813
   16029       0.1815
   16030       0.1756
   16031       0.1468
   16032       0.1618
   16033       0.1500
   16034       0.1469
   16035       0.2102
   16036       0.2124
   16037       0.1858
   16038       0.1810
   16039       0.2483
   16040       0.1598
   16041       0.1639
   16042       0.1285
   16043       0.3074
   16044       0.1180
   16045       0.2357
   16046       0.1888
   16047       0.1604
   16048       0.1520
   16049       0.2623
   16050       0.1682
   16051       0.1494
   16052       0.2205
   16053       0.1293
   16054       0.1638
   16055       0.1728
   16056       0.2070
   16057       0.1782
   16058       0.1715
   16059       0.1184
   16060       0.1521
   16061       0.1495
   16062       0.2036
   16063       0.4176
   16064       0.2456
   16065       0.1600
   16066       0.1628
   16067       0.2559
   16068       0.1806
   16069       0.1567
   16070       0.1274
   16071       0.1522
   16072       0.2483
   16073       0.2549
   16074       0.2376
   16075       0.1811
   16076       0.1390
   16077       0.1344
   16078       0.1538
   16079       0.2810
   16080       0.1975
   16081       0.2384
   16082       0.2724
   16083       0.1816
   16084       0.1779
   16085       0.2395
   16086       0.1468
   16087       0.2027
   16088       0.1632
   16089       0.1902
   16090       0.1784
   16091       0.1812
   16092       0.2046
   16093       0.1630
   16094       0.2113
   16095       0.1875
   16096       0.1294
   16097       0.1365
   16098       0.1761
   16099       0.2026
   16100       0.2143
   16101       0.1677
   16102       0.1760
   16103       0.1643
   16104       0.1361
   16105       0.1887
   16106       0.1828
   16107       0.2607
   16108       0.1406
   16109       0.1421
   16110       0.2261
   16111       0.1317
   16112       0.3059
   16113       0.1191
   16114       0.3747
   16115       0.2011
   16116       0.2125
   16117       0.1954
   16118       0.2611
   16119       0.2199
   16120       0.2640
   16121       0.1398
   16122       0.1735
   16123       0.2075
   16124       0.1882
   16125       0.1524
   16126       0.1575
   16127       0.1596
   16128       0.1873
   16129       0.3484
   16130       0.1290
   16131       0.2438
   16132       0.1479
   16133       0.1666
   16134       0.2352
   16135       0.1894
   16136       0.2231
   16137       0.2967
   16138       0.2966
   16139       0.2466
   16140       0.3428
   16141       0.1988
   16142       0.2326
   16143       0.1733
   16144       0.2578
   16145       0.1982
   16146       0.1816
   16147       0.3164
   16148       0.2557
   16149       0.2938
   16150       0.2254
   16151       0.2398
   16152       0.1597
   16153       0.1432
   16154       0.2091
   16155       0.1447
   16156       0.1964
   16157       0.1615
   16158       0.1545
   16159       0.1454
   16160       0.2069
   16161       0.1981
   16162       0.1975
   16163       0.1462
   16164       0.1932
   16165       0.1440
   16166       0.1818
   16167       0.1925
   16168       0.1558
   16169       0.1840
   16170       0.2838
   16171       0.2849
   16172       0.1241
   16173       0.1384
   16174       0.2289
   16175       0.1356
   16176       0.1710
   16177       0.1992
   16178       0.1717
   16179       0.1709
   16180       0.1977
   16181       0.1731
   16182       0.2072
   16183       0.1620
   16184       0.1490
   16185       0.2088
   16186       0.2371
   16187       0.1999
   16188       0.2590
   16189       0.2051
   16190       0.2867
   16191       0.2859
   16192       0.1968
   16193       0.2823
   16194       0.1960
   16195       0.1866
   16196       0.2494
   16197       0.1188
   16198       0.2516
   16199       0.2170
   16200       0.1835
   16201       0.2034
   16202       0.1460
   16203       0.2248
   16204       0.1609
   16205       0.3273
   16206       0.2092
   16207       0.2581
   16208       0.3271
   16209       0.2268
   16210       0.3500
   16211       0.2715
   16212       0.3488
   16213       0.2627
   16214       0.1619
   16215       0.3689
   16216       0.1965
   16217       0.3211
   16218       0.2687
   16219       0.2799
   16220       0.3198
   16221       0.1997
   16222       0.1861
   16223       0.1909
   16224       0.3977
   16225       0.3113
   16226       0.1959
   16227       0.1995
   16228       0.1259
   16229       0.3820
   16230       0.1073
   16231       0.1359
   16232       0.2504
   16233       0.3117
   16234       0.1428
   16235       0.2464
   16236       0.1828
   16237       0.1276
   16238       0.1852
   16239       0.2544
   16240       0.2299
   16241       0.1390
   16242       0.3791
   16243       0.1646
   16244       0.2150
   16245       0.2144
   16246       0.1816
   16247       0.1791
   16248       0.1620
   16249       0.1919
   16250       0.1478
   16251       0.2440
   16252       0.2177
   16253       0.2121
   16254       0.3937
   16255       0.1938
   16256       0.1412
   16257       0.1588
   16258       0.4143
   16259       0.2365
   16260       0.1656
   16261       0.1501
   16262       0.2004
   16263       0.1804
   16264       0.1886
   16265       0.2031
   16266       0.1696
   16267       0.1958
   16268       0.2473
   16269       0.2031
   16270       0.1734
   16271       0.1698
   16272       0.2768
   16273       0.1523
   16274       0.1953
   16275       0.1616
   16276       0.1433
   16277       0.2017
   16278       0.1948
   16279       0.2500
   16280       0.2057
   16281       0.2896
   16282       0.2516
   16283       0.2497
   16284       0.1167
   16285       0.1819
   16286       0.2453
   16287       0.1593
   16288       0.1213
   16289       0.2400
   16290       0.3264
   16291       0.1311
   16292       0.1681
   16293       0.1347
   16294       0.2862
   16295       0.2053
   16296       0.2503
   16297       0.3543
   16298       0.2613
   16299       0.2694
   16300       0.1647
   16301       0.2206
   16302       0.1906
   16303       0.1999
   16304       0.2767
   16305       0.1594
   16306       0.1832
   16307       0.1418
   16308       0.2139
   16309       0.1836
   16310       0.2327
   16311       0.2820
   16312       0.3117
   16313       0.2822
   16314       0.2752
   16315       0.2845
   16316       0.2522
   16317       0.2210
   16318       0.1583
   16319       0.1826
   16320       0.2733
   16321       0.2369
   16322       0.3224
   16323       0.1399
   16324       0.2377
   16325       0.4039
   16326       0.1703
   16327       0.1757
   16328       0.2736
   16329       0.2256
   16330       0.2477
   16331       0.2587
   16332       0.1479
   16333       0.1672
   16334       0.1346
   16335       0.1834
   16336       0.1668
   16337       0.1898
   16338       0.1522
   16339       0.3261
   16340       0.2074
   16341       0.1720
   16342       0.2997
   16343       0.3715
   16344       0.2155
   16345       0.2425
   16346       0.1458
   16347       0.1774
   16348       0.2911
   16349       0.1829
   16350       0.2667
   16351       0.2575
   16352       0.1645
   16353       0.2133
   16354       0.1262
   16355       0.1296
   16356       0.1518
   16357       0.1818
   16358       0.1115
   16359       0.1580
   16360       0.1721
   16361       0.2121
   16362       0.2975
   16363       0.1947
   16364       0.1821
   16365       0.1158
   16366       0.1573
   16367       0.3300
   16368       0.1865
   16369       0.2146
   16370       0.2367
   16371       0.2870
   16372       0.2416
   16373       0.2693
   16374       0.2079
   16375       0.3418
   16376       0.1790
   16377       0.1689
   16378       0.1731
   16379       0.1509
   16380       0.1424
   16381       0.3402
   16382       0.2982
   16383       0.3457
   16384       0.2729
   16385       0.3672
   16386       0.2864
   16387       0.1593
   16388       0.3730
   16389       0.1776
   16390       0.1895
   16391       0.2525
   16392       0.1685
   16393       0.2694
   16394       0.3166
   16395       0.1159
   16396       0.1741
   16397       0.3391
   16398       0.2022
   16399       0.3133
   16400       0.2423
   16401       0.2936
   16402       0.2459
   16403       0.1174
   16404       0.1402
   16405       0.2004
   16406       0.2202
   16407       0.2977
   16408       0.2456
   16409       0.2081
   16410       0.2203
   16411       0.2074
   16412       0.1662
   16413       0.2921
   16414       0.3085
   16415       0.3814
   16416       0.3707
   16417       0.2652
   16418       0.2778
   16419       0.3079
   16420       0.1525
   16421       0.1729
   16422       0.1796
   16423       0.1807
   16424       0.3050
   16425       0.2031
   16426       0.2475
   16427       0.2156
   16428       0.2618
   16429       0.2365
   16430       0.2994
   16431       0.1772
   16432       0.3141
   16433       0.2136
   16434       0.2569
   16435       0.1555
   16436       0.3453
   16437       0.4531
   16438       0.1996
   16439       0.1911
   16440       0.2582
   16441       0.2428
   16442       0.3073
   16443       0.1786
   16444       0.3003
   16445       0.1583
   16446       0.1783
   16447       0.2328
   16448       0.1444
   16449       0.1228
   16450       0.1578
   16451       0.2422
   16452       0.1780
   16453       0.2038
   16454       0.1204
   16455       0.1923
   16456       0.2005
   16457       0.1445
   16458       0.1771
   16459       0.1758
   16460       0.1696
   16461       0.1619
   16462       0.2546
   16463       0.3467
   16464       0.3897
   16465       0.3020
   16466       0.1729
   16467       0.1174
   16468       0.1574
   16469       0.3210
   16470       0.3164
   16471       0.2274
   16472       0.2129
   16473       0.2232
   16474       0.1956
   16475       0.2521
   16476       0.1889
   16477       0.1407
   16478       0.1979
   16479       0.2096
   16480       0.2266
   16481       0.1217
   16482       0.2721
   16483       0.2705
   16484       0.3199
   16485       0.2053
   16486       0.2916
   16487       0.1940
   16488       0.1600
   16489       0.2017
   16490       0.3130
   16491       0.2870
   16492       0.3623
   16493       0.1636
   16494       0.2345
   16495       0.1908
   16496       0.2077
   16497       0.2712
   16498       0.3575
   16499       0.1246
   16500       0.1688
   16501       0.2889
   16502       0.2656
   16503       0.2579
   16504       0.2441
   16505       0.3549
   16506       0.2015
   16507       0.2957
   16508       0.2076
   16509       0.0968
   16510       0.1872
   16511       0.3288
   16512       0.1951
   16513       0.2730
   16514       0.1659
   16515       0.2796
   16516       0.2241
   16517       0.4188
   16518       0.2006
   16519       0.2078
   16520       0.2049
   16521       0.1912
   16522       0.1541
   16523       0.1209
   16524       0.1549
   16525       0.3337
   16526       0.2123
   16527       0.2489
   16528       0.2992
   16529       0.1478
   16530       0.2293
   16531       0.3052
   16532       0.2339
   16533       0.2445
   16534       0.2485
   16535       0.2079
   16536       0.2381
   16537       0.3222
   16538       0.3533
   16539       0.3742
   16540       0.2693
   16541       0.1695
   16542       0.3158
   16543       0.2083
   16544       0.4042
   16545       0.3572
   16546       0.2081
   16547       0.2260
   16548       0.2158
   16549       0.3283
   16550       0.1473
   16551       0.2571
   16552       0.2582
   16553       0.1939
   16554       0.1966
   16555       0.2440
   16556       0.1369
   16557       0.1442
   16558       0.1222
   16559       0.1981
   16560       0.1279
   16561       0.2513
   16562       0.1491
   16563       0.2128
   16564       0.2325
   16565       0.1466
   16566       0.1453
   16567       0.2364
   16568       0.1832
   16569       0.1245
   16570       0.2024
   16571       0.2495
   16572       0.2808
   16573       0.1233
   16574       0.1775
   16575       0.1370
   16576       0.2177
   16577       0.2934
   16578       0.1836
   16579       0.2340
   16580       0.2203
   16581       0.1972
   16582       0.1583
   16583       0.2392
   16584       0.1589
   16585       0.1851
   16586       0.2249
   16587       0.1304
   16588       0.2505
   16589       0.1649
   16590       0.1907
   16591       0.1339
   16592       0.1547
   16593       0.2192
   16594       0.1668
   16595       0.2140
   16596       0.1927
   16597       0.1822
   16598       0.1917
   16599       0.2473
   16600       0.2259
   16601       0.2441
   16602       0.1320
   16603       0.1364
   16604       0.1393
   16605       0.1734
   16606       0.1883
   16607       0.1290
   16608       0.1662
   16609       0.2827
   16610       0.2288
   16611       0.4089
   16612       0.2455
   16613       0.2876
   16614       0.1416
   16615       0.2320
   16616       0.2219
   16617       0.1856
   16618       0.1739
   16619       0.1641
   16620       0.2963
   16621       0.1942
   16622       0.1272
   16623       0.1530
   16624       0.2095
   16625       0.1136
   16626       0.1549
   16627       0.1833
   16628       0.2155
   16629       0.2006
   16630       0.2294
   16631       0.2156
   16632       0.1645
   16633       0.1470
   16634       0.3464
   16635       0.2287
   16636       0.2350
   16637       0.3002
   16638       0.1666
   16639       0.1607
   16640       0.3430
   16641       0.1190
   16642       0.2625
   16643       0.2888
   16644       0.2537
   16645       0.1264
   16646       0.1493
   16647       0.2487
   16648       0.2188
   16649       0.1413
   16650       0.2093
   16651       0.1795
   16652       0.2189
   16653       0.1777
   16654       0.2272
   16655       0.2430
   16656       0.2333
   16657       0.1589
   16658       0.1694
   16659       0.3113
   16660       0.1830
   16661       0.1545
   16662       0.1937
   16663       0.2895
   16664       0.4030
   16665       0.3168
   16666       0.2558
   16667       0.4162
   16668       0.4608
   16669       0.3287
   16670       0.2525
   16671       0.1564
   16672       0.3142
   16673       0.3934
   16674       0.3888
   16675       0.2229
   16676       0.2502
   16677       0.3010
   16678       0.1244
   16679       0.1700
   16680       0.2237
   16681       0.1676
   16682       0.2374
   16683       0.1796
   16684       0.1504
   16685       0.1991
   16686       0.1394
   16687       0.2577
   16688       0.1720
   16689       0.1933
   16690       0.1523
   16691       0.1629
   16692       0.1948
   16693       0.3350
   16694       0.2857
   16695       0.2351
   16696       0.1790
   16697       0.1650
   16698       0.1698
   16699       0.1408
   16700       0.1825
   16701       0.1377
   16702       0.2485
   16703       0.2042
   16704       0.1647
   16705       0.1712
   16706       0.1775
   16707       0.1846
   16708       0.1602
   16709       0.1440
   16710       0.1849
   16711       0.2558
   16712       0.2877
   16713       0.3420
   16714       0.1179
   16715       0.1163
   16716       0.2543
   16717       0.1511
   16718       0.1260
   16719       0.1829
   16720       0.1199
   16721       0.1314
   16722       0.1895
   16723       0.1668
   16724       0.1805
   16725       0.2053
   16726       0.1326
   16727       0.1073
   16728       0.1738
   16729       0.1451
   16730       0.1726
   16731       0.1733
   16732       0.1690
   16733       0.1227
   16734       0.1560
   16735       0.1730
   16736       0.2421
   16737       0.1475
   16738       0.1685
   16739       0.1437
   16740       0.1981
   16741       0.3223
   16742       0.1888
   16743       0.1911
   16744       0.1806
   16745       0.2482
   16746       0.2285
   16747       0.3488
   16748       0.2484
   16749       0.1939
   16750       0.2007
   16751       0.1778
   16752       0.3220
   16753       0.1477
   16754       0.1815
   16755       0.1905
   16756       0.1403
   16757       0.2080
   16758       0.2072
   16759       0.1342
   16760       0.1714
   16761       0.1943
   16762       0.1933
   16763       0.1713
   16764       0.1854
   16765       0.4063
   16766       0.2412
   16767       0.1216
   16768       0.1218
   16769       0.2782
   16770       0.1812
   16771       0.1573
   16772       0.1655
   16773       0.2278
   16774       0.1909
   16775       0.2548
   16776       0.2104
   16777       0.3254
   16778       0.1788
   16779       0.1649
   16780       0.2111
   16781       0.2753
   16782       0.1886
   16783       0.2196
   16784       0.3113
   16785       0.1663
   16786       0.2456
   16787       0.1516
   16788       0.1340
   16789       0.1985
   16790       0.1387
   16791       0.1496
   16792       0.1709
   16793       0.1421
   16794       0.2310
   16795       0.3630
   16796       0.5140
   16797       0.2920
   16798       0.2146
   16799       0.2528
   16800       0.4139
   16801       0.1704
   16802       0.1956
   16803       0.2190
   16804       0.2485
   16805       0.2348
   16806       0.1376
   16807       0.1566
   16808       0.1385
   16809       0.2215
   16810       0.2254
   16811       0.2325
   16812       0.2108
   16813       0.1799
   16814       0.1607
   16815       0.1694
   16816       0.1965
   16817       0.3292
   16818       0.2526
   16819       0.1987
   16820       0.1837
   16821       0.1168
   16822       0.1638
   16823       0.2323
   16824       0.2664
   16825       0.2461
   16826       0.1525
   16827       0.2723
   16828       0.2366
   16829       0.1736
   16830       0.1461
   16831       0.1814
   16832       0.1551
   16833       0.1660
   16834       0.1806
   16835       0.2268
   16836       0.2192
   16837       0.1292
   16838       0.1860
   16839       0.1800
   16840       0.1737
   16841       0.2715
   16842       0.2355
   16843       0.2283
   16844       0.1747
   16845       0.1251
   16846       0.1413
   16847       0.1532
   16848       0.2429
   16849       0.2123
   16850       0.1687
   16851       0.1682
   16852       0.1628
   16853       0.2004
   16854       0.1924
   16855       0.1477
   16856       0.2317
   16857       0.1521
   16858       0.1404
   16859       0.1736
   16860       0.2259
   16861       0.1409
   16862       0.2461
   16863       0.1564
   16864       0.1984
   16865       0.2675
   16866       0.1330
   16867       0.1865
   16868       0.1350
   16869       0.1190
   16870       0.1950
   16871       0.1992
   16872       0.1245
   16873       0.2005
   16874       0.1441
   16875       0.2027
   16876       0.2035
   16877       0.1648
   16878       0.1300
   16879       0.1455
   16880       0.2285
   16881       0.1686
   16882       0.1748
   16883       0.1994
   16884       0.2471
   16885       0.1811
   16886       0.1620
   16887       0.1655
   16888       0.1462
   16889       0.1641
   16890       0.2127
   16891       0.1435
   16892       0.1649
   16893       0.1602
   16894       0.2105
   16895       0.2188
   16896       0.1906
   16897       0.2651
   16898       0.1742
   16899       0.1848
   16900       0.2688
   16901       0.1870
   16902       0.1550
   16903       0.1885
   16904       0.1781
   16905       0.1813
   16906       0.1842
   16907       0.1801
   16908       0.1577
   16909       0.1669
   16910       0.1742
   16911       0.1555
   16912       0.2500
   16913       0.1691
   16914       0.2174
   16915       0.1507
   16916       0.1587
   16917       0.1919
   16918       0.1865
   16919       0.2096
   16920       0.1634
   16921       0.1647
   16922       0.1466
   16923       0.1787
   16924       0.1843
   16925       0.1947
   16926       0.2036
   16927       0.2472
   16928       0.1532
   16929       0.2445
   16930       0.1586
   16931       0.1538
   16932       0.1884
   16933       0.1993
   16934       0.1974
   16935       0.2030
   16936       0.1372
   16937       0.1764
   16938       0.1681
   16939       0.2532
   16940       0.1557
   16941       0.1782
   16942       0.1675
   16943       0.1366
   16944       0.1462
   16945       0.2105
   16946       0.1535
   16947       0.1690
   16948       0.1809
   16949       0.2226
   16950       0.2369
   16951       0.2041
   16952       0.1291
   16953       0.2065
   16954       0.3620
   16955       0.1935
   16956       0.2253
   16957       0.1387
   16958       0.1398
   16959       0.1302
   16960       0.2116
   16961       0.2196
   16962       0.2976
   16963       0.1791
   16964       0.1340
   16965       0.2293
   16966       0.2050
   16967       0.1603
   16968       0.2326
   16969       0.1791
   16970       0.1388
   16971       0.1650
   16972       0.1965
   16973       0.1961
   16974       0.1632
   16975       0.2587
   16976       0.1888
   16977       0.1361
   16978       0.1406
   16979       0.1966
   16980       0.1871
   16981       0.1951
   16982       0.1731
   16983       0.1419
   16984       0.2126
   16985       0.1698
   16986       0.1494
   16987       0.1603
   16988       0.1588
   16989       0.3278
   16990       0.2339
   16991       0.1806
   16992       0.1356
   16993       0.2407
   16994       0.1286
   16995       0.2054
   16996       0.1359
   16997       0.2153
   16998       0.1979
   16999       0.2933
   17000       0.1361
   17001       0.1511
   17002       0.1794
   17003       0.2563
   17004       0.1361
   17005       0.2651
   17006       0.1413
   17007       0.1867
   17008       0.2047
   17009       0.1543
   17010       0.1487
   17011       0.1237
   17012       0.2616
   17013       0.1304
   17014       0.1705
   17015       0.2538
   17016       0.2197
   17017       0.1815
   17018       0.2610
   17019       0.2504
   17020       0.1357
   17021       0.1655
   17022       0.1649
   17023       0.2449
   17024       0.1315
   17025       0.2085
   17026       0.1782
   17027       0.1962
   17028       0.2184
   17029       0.1772
   17030       0.2587
   17031       0.1831
   17032       0.1639
   17033       0.2728
   17034       0.2835
   17035       0.1622
   17036       0.1776
   17037       0.2481
   17038       0.1785
   17039       0.1834
   17040       0.1603
   17041       0.1379
   17042       0.1636
   17043       0.1219
   17044       0.1632
   17045       0.2307
   17046       0.2221
   17047       0.1536
   17048       0.1619
   17049       0.1695
   17050       0.1291
   17051       0.1690
   17052       0.2722
   17053       0.2186
   17054       0.1397
   17055       0.2368
   17056       0.1566
   17057       0.1840
   17058       0.2284
   17059       0.1945
   17060       0.1906
   17061       0.1700
   17062       0.1494
   17063       0.1889
   17064       0.1059
   17065       0.1922
   17066       0.3169
   17067       0.1329
   17068       0.1577
   17069       0.2025
   17070       0.1677
   17071       0.1657
   17072       0.1909
   17073       0.2871
   17074       0.1730
   17075       0.1531
   17076       0.1580
   17077       0.2201
   17078       0.2536
   17079       0.1922
   17080       0.2852
   17081       0.1903
   17082       0.2070
   17083       0.2392
   17084       0.2116
   17085       0.1866
   17086       0.1481
   17087       0.1857
   17088       0.2105
   17089       0.1687
   17090       0.1454
   17091       0.1608
   17092       0.1500
   17093       0.2106
   17094       0.1932
   17095       0.2480
   17096       0.2038
   17097       0.1964
   17098       0.2803
   17099       0.2097
   17100       0.2514
   17101       0.1687
   17102       0.1504
   17103       0.1750
   17104       0.1264
   17105       0.2094
   17106       0.1879
   17107       0.1410
   17108       0.2791
   17109       0.2232
   17110       0.2035
   17111       0.1862
   17112       0.1526
   17113       0.3433
   17114       0.2224
   17115       0.2010
   17116       0.1687
   17117       0.1298
   17118       0.1460
   17119       0.1468
   17120       0.1692
   17121       0.1622
   17122       0.3547
   17123       0.1708
   17124       0.1297
   17125       0.1747
   17126       0.1686
   17127       0.1752
   17128       0.3266
   17129       0.2218
   17130       0.1840
   17131       0.1575
   17132       0.1547
   17133       0.1583
   17134       0.2093
   17135       0.1786
   17136       0.1251
   17137       0.1667
   17138       0.2391
   17139       0.2850
   17140       0.2213
   17141       0.2422
   17142       0.1507
   17143       0.1758
   17144       0.1394
   17145       0.1120
   17146       0.1310
   17147       0.1675
   17148       0.3843
   17149       0.2636
   17150       0.1612
   17151       0.2495
   17152       0.2721
   17153       0.3363
   17154       0.2423
   17155       0.2495
   17156       0.2125
   17157       0.2010
   17158       0.2035
   17159       0.2905
   17160       0.2463
   17161       0.4512
   17162       0.1620
   17163       0.3943
   17164       0.2421
   17165       0.2482
   17166       0.2549
   17167       0.1940
   17168       0.2447
   17169       0.3332
   17170       0.1216
   17171       0.2254
   17172       0.3054
   17173       0.1987
   17174       0.3355
   17175       0.4268
   17176       0.3644
   17177       0.2105
   17178       0.2177
   17179       0.2922
   17180       0.3072
   17181       0.1882
   17182       0.1514
   17183       0.2321
   17184       0.1909
   17185       0.3404
   17186       0.2376
   17187       0.1589
   17188       0.1493
   17189       0.1270
   17190       0.2292
   17191       0.1554
   17192       0.3738
   17193       0.2482
   17194       0.1203
   17195       0.2004
   17196       0.1747
   17197       0.2096
   17198       0.1795
   17199       0.1568
   17200       0.1263
   17201       0.2033
   17202       0.3449
   17203       0.1607
   17204       0.1908
   17205       0.3700
   17206       0.2457
   17207       0.3525
   17208       0.3666
   17209       0.1926
   17210       0.2217
   17211       0.1327
   17212       0.2770
   17213       0.2479
   17214       0.2340
   17215       0.2956
   17216       0.1507
   17217       0.2458
   17218       0.1633
   17219       0.1983
   17220       0.1998
   17221       0.3114
   17222       0.1238
   17223       0.2877
   17224       0.1942
   17225       0.1461
   17226       0.2200
   17227       0.1406
   17228       0.2673
   17229       0.2021
   17230       0.2856
   17231       0.1464
   17232       0.1354
   17233       0.2470
   17234       0.2908
   17235       0.1151
   17236       0.2809
   17237       0.1597
   17238       0.1639
   17239       0.1835
   17240       0.2326
   17241       0.1346
   17242       0.1874
   17243       0.2417
   17244       0.2235
   17245       0.1982
   17246       0.1875
   17247       0.2964
   17248       0.1824
   17249       0.2029
   17250       0.1692
   17251       0.1931
   17252       0.3132
   17253       0.2280
   17254       0.2724
   17255       0.2266
   17256       0.1885
   17257       0.3210
   17258       0.2926
   17259       0.2558
   17260       0.1516
   17261       0.1553
   17262       0.3061
   17263       0.2492
   17264       0.2473
   17265       0.1800
   17266       0.1985
   17267       0.1333
   17268       0.1717
   17269       0.1260
   17270       0.1581
   17271       0.2932
   17272       0.1749
   17273       0.2880
   17274       0.1727
   17275       0.2953
   17276       0.1933
   17277       0.1593
   17278       0.1022
   17279       0.2073
   17280       0.1827
   17281       0.2252
   17282       0.2829
   17283       0.1453
   17284       0.1946
   17285       0.1490
   17286       0.2707
   17287       0.2620
   17288       0.1441
   17289       0.1703
   17290       0.1544
   17291       0.1529
   17292       0.1586
   17293       0.1780
   17294       0.1999
   17295       0.1284
   17296       0.2159
   17297       0.1621
   17298       0.1668
   17299       0.1386
   17300       0.2081
   17301       0.1402
   17302       0.2004
   17303       0.1373
   17304       0.2702
   17305       0.2278
   17306       0.1970
   17307       0.2046
   17308       0.2785
   17309       0.1953
   17310       0.1290
   17311       0.2646
   17312       0.2000
   17313       0.1931
   17314       0.2336
   17315       0.3461
   17316       0.2328
   17317       0.1336
   17318       0.1781
   17319       0.1988
   17320       0.2274
   17321       0.1939
   17322       0.1502
   17323       0.2664
   17324       0.2758
   17325       0.2158
   17326       0.2277
   17327       0.2864
   17328       0.2334
   17329       0.2612
   17330       0.2455
   17331       0.1675
   17332       0.3501
   17333       0.2652
   17334       0.1952
   17335       0.1508
   17336       0.3175
   17337       0.2830
   17338       0.2471
   17339       0.1194
   17340       0.2737
   17341       0.2350
   17342       0.3738
   17343       0.1940
   17344       0.1184
   17345       0.1851
   17346       0.1396
   17347       0.3732
   17348       0.1922
   17349       0.2550
   17350       0.1454
   17351       0.2560
   17352       0.2078
   17353       0.2644
   17354       0.2085
   17355       0.1471
   17356       0.1485
   17357       0.2283
   17358       0.2334
   17359       0.2428
   17360       0.2612
   17361       0.1334
   17362       0.1850
   17363       0.2223
   17364       0.3675
   17365       0.2287
   17366       0.2382
   17367       0.2601
   17368       0.2204
   17369       0.1765
   17370       0.1414
   17371       0.2920
   17372       0.2697
   17373       0.2026
   17374       0.1731
   17375       0.2245
   17376       0.3441
   17377       0.2740
   17378       0.1996
   17379       0.1813
   17380       0.1781
   17381       0.1828
   17382       0.1723
   17383       0.2843
   17384       0.1413
   17385       0.2622
   17386       0.2319
   17387       0.1664
   17388       0.3015
   17389       0.2814
   17390       0.2367
   17391       0.2113
   17392       0.3290
   17393       0.1433
   17394       0.1965
   17395       0.2110
   17396       0.1696
   17397       0.1805
   17398       0.1520
   17399       0.2796
   17400       0.1261
   17401       0.1783
   17402       0.1492
   17403       0.1740
   17404       0.1897
   17405       0.1441
   17406       0.1165
   17407       0.1777
   17408       0.1211
   17409       0.1513
   17410       0.1848
   17411       0.2121
   17412       0.1845
   17413       0.3639
   17414       0.2435
   17415       0.1934
   17416       0.1425
   17417       0.1341
   17418       0.2654
   17419       0.1877
   17420       0.2577
   17421       0.2286
   17422       0.1682
   17423       0.2121
   17424       0.0923
   17425       0.1230
   17426       0.1957
   17427       0.1974
   17428       0.1235
   17429       0.1462
   17430       0.1523
   17431       0.1525
   17432       0.1428
   17433       0.1286
   17434       0.1518
   17435       0.2039
   17436       0.1532
   17437       0.3097
   17438       0.1700
   17439       0.2416
   17440       0.1633
   17441       0.1557
   17442       0.1715
   17443       0.2451
   17444       0.2094
   17445       0.1793
   17446       0.2608
   17447       0.1637
   17448       0.1663
   17449       0.1071
   17450       0.1400
   17451       0.1667
   17452       0.1511
   17453       0.1537
   17454       0.1735
   17455       0.2247
   17456       0.1640
   17457       0.1603
   17458       0.1500
   17459       0.2208
   17460       0.1734
   17461       0.1567
   17462       0.1740
   17463       0.2071
   17464       0.2797
   17465       0.1962
   17466       0.2933
   17467       0.1375
   17468       0.1982
   17469       0.2230
   17470       0.2024
   17471       0.1653
   17472       0.2031
   17473       0.2681
   17474       0.1498
   17475       0.1483
   17476       0.2833
   17477       0.4022
   17478       0.3656
   17479       0.2951
   17480       0.1896
   17481       0.2411
   17482       0.2303
   17483       0.1940
   17484       0.1985
   17485       0.1702
   17486       0.2338
   17487       0.3693
   17488       0.1482
   17489       0.1709
   17490       0.1504
   17491       0.1899
   17492       0.3464
   17493       0.2342
   17494       0.2295
   17495       0.2897
   17496       0.1524
   17497       0.2015
   17498       0.3262
   17499       0.1451
   17500       0.1906
   17501       0.1628
   17502       0.3223
   17503       0.1980
   17504       0.1603
   17505       0.1670
   17506       0.2990
   17507       0.1207
   17508       0.1567
   17509       0.1351
   17510       0.1791
   17511       0.2330
   17512       0.1484
   17513       0.2048
   17514       0.1758
   17515       0.1569
   17516       0.1274
   17517       0.2664
   17518       0.3353
   17519       0.1906
   17520       0.2055
   17521       0.1694
   17522       0.1909
   17523       0.2469
   17524       0.1177
   17525       0.2622
   17526       0.2066
   17527       0.2664
   17528       0.3130
   17529       0.1469
   17530       0.3661
   17531       0.2008
   17532       0.1643
   17533       0.1976
   17534       0.2403
   17535       0.1880
   17536       0.2711
   17537       0.3581
   17538       0.1711
   17539       0.3166
   17540       0.1832
   17541       0.1421
   17542       0.2124
   17543       0.2792
   17544       0.1347
   17545       0.3085
   17546       0.1967
   17547       0.1228
   17548       0.2874
   17549       0.3413
   17550       0.2081
   17551       0.3598
   17552       0.2227
   17553       0.1490
   17554       0.1945
   17555       0.0951
   17556       0.1931
   17557       0.2230
   17558       0.1852
   17559       0.1716
   17560       0.1832
   17561       0.1598
   17562       0.1919
   17563       0.2273
   17564       0.1516
   17565       0.1795
   17566       0.3377
   17567       0.1952
   17568       0.2139
   17569       0.2431
   17570       0.2458
   17571       0.2358
   17572       0.1721
   17573       0.1604
   17574       0.1875
   17575       0.2313
   17576       0.2385
   17577       0.1262
   17578       0.1699
   17579       0.2583
   17580       0.1436
   17581       0.1285
   17582       0.1355
   17583       0.2546
   17584       0.2482
   17585       0.1715
   17586       0.2438
   17587       0.2751
   17588       0.1664
   17589       0.3222
   17590       0.2444
   17591       0.2847
   17592       0.1599
   17593       0.1626
   17594       0.1896
   17595       0.3094
   17596       0.2748
   17597       0.2024
   17598       0.3188
   17599       0.2071
   17600       0.2225
   17601       0.2360
   17602       0.3253
   17603       0.3179
   17604       0.2248
   17605       0.3499
   17606       0.1533
   17607       0.1674
   17608       0.2132
   17609       0.2454
   17610       0.3244
   17611       0.3058
   17612       0.1482
   17613       0.2270
   17614       0.2603
   17615       0.2124
   17616       0.1933
   17617       0.2589
   17618       0.1284
   17619       0.2752
   17620       0.1703
   17621       0.1165
   17622       0.2637
   17623       0.2881
   17624       0.1242
   17625       0.1708
   17626       0.1792
   17627       0.1459
   17628       0.2402
   17629       0.1730
   17630       0.3102
   17631       0.1831
   17632       0.2077
   17633       0.1530
   17634       0.2516
   17635       0.2281
   17636       0.2860
   17637       0.2329
   17638       0.1610
   17639       0.2150
   17640       0.1335
   17641       0.2069
   17642       0.1951
   17643       0.2194
   17644       0.1047
   17645       0.2071
   17646       0.2996
   17647       0.1863
   17648       0.2017
   17649       0.1575
   17650       0.1422
   17651       0.1318
   17652       0.2554
   17653       0.1458
   17654       0.1725
   17655       0.2504
   17656       0.2217
   17657       0.2653
   17658       0.1342
   17659       0.1752
   17660       0.2623
   17661       0.1527
   17662       0.1412
   17663       0.2620
   17664       0.1871
   17665       0.1686
   17666       0.1557
   17667       0.1870
   17668       0.1893
   17669       0.1551
   17670       0.1283
   17671       0.1741
   17672       0.1309
   17673       0.3258
   17674       0.1436
   17675       0.2122
   17676       0.1533
   17677       0.2496
   17678       0.2034
   17679       0.1544
   17680       0.1122
   17681       0.1327
   17682       0.2475
   17683       0.2744
   17684       0.2414
   17685       0.1977
   17686       0.1689
   17687       0.1199
   17688       0.1693
   17689       0.1624
   17690       0.1853
   17691       0.1413
   17692       0.1280
   17693       0.1335
   17694       0.2162
   17695       0.2581
   17696       0.1381
   17697       0.1396
   17698       0.2099
   17699       0.2097
   17700       0.4163
   17701       0.2387
   17702       0.1506
   17703       0.1611
   17704       0.1746
   17705       0.1366
   17706       0.1636
   17707       0.1203
   17708       0.1573
   17709       0.1280
   17710       0.2028
   17711       0.1363
   17712       0.1642
   17713       0.1859
   17714       0.2170
   17715       0.1432
   17716       0.2099
   17717       0.1694
   17718       0.1701
   17719       0.1363
   17720       0.2035
   17721       0.2589
   17722       0.1383
   17723       0.1219
   17724       0.1377
   17725       0.2464
   17726       0.1283
   17727       0.1454
   17728       0.3057
   17729       0.2105
   17730       0.1676
   17731       0.2607
   17732       0.1950
   17733       0.1728
   17734       0.1536
   17735       0.1524
   17736       0.2361
   17737       0.1528
   17738       0.1635
   17739       0.1699
   17740       0.2636
   17741       0.2645
   17742       0.1923
   17743       0.1992
   17744       0.1242
   17745       0.1521
   17746       0.2708
   17747       0.1915
   17748       0.2556
   17749       0.3103
   17750       0.3461
   17751       0.3973
   17752       0.1353
   17753       0.1452
   17754       0.2066
   17755       0.2079
   17756       0.2548
   17757       0.2954
   17758       0.2359
   17759       0.1518
   17760       0.2658
   17761       0.2657
   17762       0.1384
   17763       0.1507
   17764       0.1295
   17765       0.1702
   17766       0.1435
   17767       0.1629
   17768       0.1441
   17769       0.2085
   17770       0.1574
   17771       0.1354
   17772       0.1671
   17773       0.1382
   17774       0.1316
   17775       0.2744
   17776       0.2554
   17777       0.1228
   17778       0.2518
   17779       0.1949
   17780       0.1547
   17781       0.1789
   17782       0.1959
   17783       0.1937
   17784       0.1561
   17785       0.1422
   17786       0.1557
   17787       0.1799
   17788       0.2121
   17789       0.2723
   17790       0.1529
   17791       0.1823
   17792       0.1219
   17793       0.2060
   17794       0.1818
   17795       0.2184
   17796       0.2550
   17797       0.1397
   17798       0.1682
   17799       0.1497
   17800       0.2144
   17801       0.2137
   17802       0.1569
   17803       0.1392
   17804       0.1910
   17805       0.1528
   17806       0.1767
   17807       0.1650
   17808       0.1325
   17809       0.2269
   17810       0.2248
   17811       0.1733
   17812       0.1796
   17813       0.2503
   17814       0.2504
   17815       0.1951
   17816       0.1730
   17817       0.2306
   17818       0.2144
   17819       0.1568
   17820       0.1578
   17821       0.1736
   17822       0.2037
   17823       0.2325
   17824       0.1874
   17825       0.2805
   17826       0.1697
   17827       0.1413
   17828       0.1536
   17829       0.3166
   17830       0.1889
   17831       0.2125
   17832       0.1697
   17833       0.1790
   17834       0.1751
   17835       0.1587
   17836       0.1584
   17837       0.2233
   17838       0.1539
   17839       0.2398
   17840       0.1341
   17841       0.1686
   17842       0.2250
   17843       0.1962
   17844       0.1683
   17845       0.2493
   17846       0.1589
   17847       0.2286
   17848       0.2366
   17849       0.2492
   17850       0.1283
   17851       0.1628
   17852       0.2224
   17853       0.1228
   17854       0.2295
   17855       0.3106
   17856       0.1420
   17857       0.1694
   17858       0.1542
   17859       0.1578
   17860       0.1354
   17861       0.1424
   17862       0.1254
   17863       0.1615
   17864       0.2006
   17865       0.1593
   17866       0.1837
   17867       0.1390
   17868       0.1735
   17869       0.1975
   17870       0.0993
   17871       0.2137
   17872       0.1658
   17873       0.2420
   17874       0.1428
   17875       0.1308
   17876       0.1481
   17877       0.1501
   17878       0.2251
   17879       0.1897
   17880       0.2494
   17881       0.1564
   17882       0.1760
   17883       0.1343
   17884       0.1639
   17885       0.1654
   17886       0.1453
   17887       0.1448
   17888       0.1644
   17889       0.2597
   17890       0.1267
   17891       0.1703
   17892       0.1760
   17893       0.1539
   17894       0.3282
   17895       0.1402
   17896       0.1916
   17897       0.2133
   17898       0.2034
   17899       0.2028
   17900       0.2205
   17901       0.1964
   17902       0.1545
   17903       0.2289
   17904       0.2363
   17905       0.1921
   17906       0.2342
   17907       0.1437
   17908       0.2668
   17909       0.4194
   17910       0.1094
   17911       0.2388
   17912       0.1961
   17913       0.1317
   17914       0.1699
   17915       0.1554
   17916       0.1942
   17917       0.2370
   17918       0.2090
   17919       0.2189
   17920       0.1480
   17921       0.2656
   17922       0.1676
   17923       0.1790
   17924       0.1254
   17925       0.1520
   17926       0.2001
   17927       0.1675
   17928       0.2237
   17929       0.1299
   17930       0.2013
   17931       0.1704
   17932       0.2057
   17933       0.1918
   17934       0.1300
   17935       0.1572
   17936       0.1773
   17937       0.1687
   17938       0.1188
   17939       0.1880
   17940       0.1510
   17941       0.1834
   17942       0.1467
   17943       0.2195
   17944       0.1337
   17945       0.2403
   17946       0.1603
   17947       0.2658
   17948       0.3078
   17949       0.1670
   17950       0.2211
   17951       0.2304
   17952       0.1366
   17953       0.1372
   17954       0.1889
   17955       0.1566
   17956       0.2184
   17957       0.1532
   17958       0.2455
   17959       0.1440
   17960       0.1193
   17961       0.1701
   17962       0.2711
   17963       0.1415
   17964       0.1335
   17965       0.1809
   17966       0.1609
   17967       0.1470
   17968       0.2789
   17969       0.3093
   17970       0.2619
   17971       0.1774
   17972       0.1842
   17973       0.1683
   17974       0.1761
   17975       0.1842
   17976       0.1427
   17977       0.1642
   17978       0.1421
   17979       0.1982
   17980       0.1792
   17981       0.2566
   17982       0.1820
   17983       0.1584
   17984       0.3335
   17985       0.2779
   17986       0.2034
   17987       0.3343
   17988       0.1806
   17989       0.2315
   17990       0.1592
   17991       0.2047
   17992       0.1343
   17993       0.1745
   17994       0.2112
   17995       0.1867
   17996       0.1079
   17997       0.1353
   17998       0.1584
   17999       0.2150
   18000       0.1751
   18001       0.1848
   18002       0.1790
   18003       0.1700
   18004       0.1657
   18005       0.2314
   18006       0.1179
   18007       0.1454
   18008       0.1563
   18009       0.1671
   18010       0.1584
   18011       0.1622
   18012       0.1665
   18013       0.1557
   18014       0.2161
   18015       0.2416
   18016       0.1840
   18017       0.2135
   18018       0.1882
   18019       0.1642
   18020       0.1520
   18021       0.4087
   18022       0.1588
   18023       0.2072
   18024       0.1332
   18025       0.1225
   18026       0.1480
   18027       0.2041
   18028       0.1633
   18029       0.2321
   18030       0.1345
   18031       0.1989
   18032       0.2308
   18033       0.2249
   18034       0.1828
   18035       0.1957
   18036       0.1734
   18037       0.1714
   18038       0.1343
   18039       0.1622
   18040       0.1900
   18041       0.1298
   18042       0.2836
   18043       0.1676
   18044       0.1921
   18045       0.1298
   18046       0.1578
   18047       0.1630
   18048       0.2541
   18049       0.1290
   18050       0.1511
   18051       0.1365
   18052       0.1830
   18053       0.1789
   18054       0.2205
   18055       0.1433
   18056       0.1332
   18057       0.1511
   18058       0.2758
   18059       0.1600
   18060       0.1236
   18061       0.1803
   18062       0.1366
   18063       0.1153
   18064       0.1382
   18065       0.1260
   18066       0.1594
   18067       0.1426
   18068       0.1096
   18069       0.1574
   18070       0.1290
   18071       0.1091
   18072       0.1456
   18073       0.1380
   18074       0.2065
   18075       0.1126
   18076       0.2106
   18077       0.1753
   18078       0.1382
   18079       0.2502
   18080       0.1375
   18081       0.1075
   18082       0.2414
   18083       0.1130
   18084       0.1927
   18085       0.1262
   18086       0.1285
   18087       0.2144
   18088       0.1243
   18089       0.2340
   18090       0.1904
   18091       0.2094
   18092       0.1916
   18093       0.2270
   18094       0.1468
   18095       0.2699
   18096       0.1784
   18097       0.1415
   18098       0.1614
   18099       0.1801
   18100       0.1656
   18101       0.1424
   18102       0.0869
   18103       0.1770
   18104       0.1019
   18105       0.1723
   18106       0.1166
   18107       0.1232
   18108       0.1184
   18109       0.1776
   18110       0.1543
   18111       0.1411
   18112       0.1256
   18113       0.1509
   18114       0.1370
   18115       0.2022
   18116       0.1849
   18117       0.1440
   18118       0.1351
   18119       0.1171
   18120       0.1989
   18121       0.1661
   18122       0.2234
   18123       0.2645
   18124       0.2089
   18125       0.1459
   18126       0.1479
   18127       0.2088
   18128       0.2789
   18129       0.1403
   18130       0.2269
   18131       0.2488
   18132       0.1974
   18133       0.1707
   18134       0.1398
   18135       0.2413
   18136       0.3336
   18137       0.3865
   18138       0.1831
   18139       0.1720
   18140       0.1558
   18141       0.1368
   18142       0.1220
   18143       0.1905
   18144       0.2525
   18145       0.2294
   18146       0.1738
   18147       0.1962
   18148       0.1643
   18149       0.1715
   18150       0.2240
   18151       0.2390
   18152       0.2315
   18153       0.2438
   18154       0.1626
   18155       0.2752
   18156       0.2487
   18157       0.2046
   18158       0.2525
   18159       0.1728
   18160       0.1308
   18161       0.2081
   18162       0.1932
   18163       0.2196
   18164       0.2114
   18165       0.2045
   18166       0.1302
   18167       0.2189
   18168       0.2049
   18169       0.1315
   18170       0.2407
   18171       0.1699
   18172       0.3070
   18173       0.2818
   18174       0.2278
   18175       0.2363
   18176       0.2027
   18177       0.2535
   18178       0.3092
   18179       0.1498
   18180       0.2628
[truncated: 150,041 more chars]
