# Supplementary material for: Identification of the occurrence and potential mechanisms of heterotopic ossification associated with 17-beta-estradiol targeting MKX by bioinformatics analysis and cellular experiments
Source: PeerJ. 2022 Jan 3;10:e12696. doi: 10.7717/peerj.12696 (PMC8734462; doi:10.7717/peerj.12696)
Supplement: Supplemental Information 4 [file peerj-10-12696-s004.zip › MD raw data/c1/protein.pdb]

ATOM      1  N   ARG     1      10.512  12.959 -15.571  1.00  0.00           N  
ATOM      2  CA  ARG     1       9.661  11.725 -15.458  1.00  0.00           C  
ATOM      3  C   ARG     1      10.643  10.600 -15.057  1.00  0.00           C  
ATOM      4  O   ARG     1      11.494  10.206 -15.859  1.00  0.00           O  
ATOM      5  CB  ARG     1       8.890  11.436 -16.772  1.00  0.00           C  
ATOM      6  CG  ARG     1       7.956  10.212 -16.704  1.00  0.00           C  
ATOM      7  CD  ARG     1       7.196   9.983 -18.020  1.00  0.00           C  
ATOM      8  NE  ARG     1       6.425   8.727 -18.006  1.00  0.00           N  
ATOM      9  CZ  ARG     1       5.692   8.215 -19.014  1.00  0.00           C  
ATOM     10  NH1 ARG     1       5.038   7.063 -18.820  1.00  0.00           N  
ATOM     11  NH2 ARG     1       5.593   8.823 -20.207  1.00  0.00           N  
ATOM     12  N   HIS     2      10.485  10.089 -13.825  1.00  0.00           N  
ATOM     13  CA  HIS     2      11.264   8.979 -13.275  1.00  0.00           C  
ATOM     14  C   HIS     2      10.507   8.406 -12.068  1.00  0.00           C  
ATOM     15  O   HIS     2       9.930   9.172 -11.293  1.00  0.00           O  
ATOM     16  CB  HIS     2      12.689   9.458 -12.901  1.00  0.00           C  
ATOM     17  CG  HIS     2      13.701   8.360 -12.673  1.00  0.00           C  
ATOM     18  CD2 HIS     2      14.727   7.888 -13.463  1.00  0.00           C  
ATOM     19  ND1 HIS     2      13.765   7.613 -11.510  1.00  0.00           N  
ATOM     20  CE1 HIS     2      14.771   6.746 -11.644  1.00  0.00           C  
ATOM     21  NE2 HIS     2      15.401   6.856 -12.806  1.00  0.00           N  
ATOM     22  N   LYS     3      10.545   7.071 -11.921  1.00  0.00           N  
ATOM     23  CA  LYS     3       9.961   6.348 -10.788  1.00  0.00           C  
ATOM     24  C   LYS     3      10.729   6.622  -9.486  1.00  0.00           C  
ATOM     25  O   LYS     3      11.956   6.711  -9.503  1.00  0.00           O  
ATOM     26  CB  LYS     3       9.942   4.838 -11.091  1.00  0.00           C  
ATOM     27  CG  LYS     3       8.984   4.462 -12.232  1.00  0.00           C  
ATOM     28  CD  LYS     3       8.935   2.950 -12.487  1.00  0.00           C  
ATOM     29  CE  LYS     3       8.001   2.598 -13.655  1.00  0.00           C  
ATOM     30  NZ  LYS     3       7.978   1.150 -13.919  1.00  0.00           N  
ATOM     31  N   ARG     4       9.988   6.727  -8.378  1.00  0.00           N  
ATOM     32  CA  ARG     4      10.544   6.983  -7.055  1.00  0.00           C  
ATOM     33  C   ARG     4       9.685   6.278  -6.004  1.00  0.00           C  
ATOM     34  O   ARG     4       8.468   6.169  -6.170  1.00  0.00           O  
ATOM     35  CB  ARG     4      10.662   8.507  -6.813  1.00  0.00           C  
ATOM     36  CG  ARG     4       9.328   9.283  -6.784  1.00  0.00           C  
ATOM     37  CD  ARG     4       9.533  10.800  -6.656  1.00  0.00           C  
ATOM     38  NE  ARG     4       8.257  11.509  -6.459  1.00  0.00           N  
ATOM     39  CZ  ARG     4       8.073  12.840  -6.355  1.00  0.00           C  
ATOM     40  NH1 ARG     4       6.832  13.311  -6.179  1.00  0.00           N  
ATOM     41  NH2 ARG     4       9.093  13.710  -6.424  1.00  0.00           N  
ATOM     42  N   GLN     5      10.347   5.842  -4.925  1.00  0.00           N  
ATOM     43  CA  GLN     5       9.697   5.282  -3.747  1.00  0.00           C  
ATOM     44  C   GLN     5       9.121   6.409  -2.879  1.00  0.00           C  
ATOM     45  O   GLN     5       9.718   7.484  -2.790  1.00  0.00           O  
ATOM     46  CB  GLN     5      10.722   4.441  -2.949  1.00  0.00           C  
ATOM     47  CG  GLN     5      11.345   3.257  -3.722  1.00  0.00           C  
ATOM     48  CD  GLN     5      10.307   2.296  -4.309  1.00  0.00           C  
ATOM     49  NE2 GLN     5      10.367   2.059  -5.620  1.00  0.00           N  
ATOM     50  OE1 GLN     5       9.463   1.770  -3.586  1.00  0.00           O  
ATOM     51  N   ALA     6       7.987   6.115  -2.224  1.00  0.00           N  
ATOM     52  CA  ALA     6       7.380   6.965  -1.200  1.00  0.00           C  
ATOM     53  C   ALA     6       8.271   7.066   0.052  1.00  0.00           C  
ATOM     54  O   ALA     6       9.112   6.192   0.276  1.00  0.00           O  
ATOM     55  CB  ALA     6       6.007   6.374  -0.838  1.00  0.00           C  
ATOM     56  N   LEU     7       8.045   8.116   0.860  1.00  0.00           N  
ATOM     57  CA  LEU     7       8.706   8.340   2.154  1.00  0.00           C  
ATOM     58  C   LEU     7       8.522   7.152   3.114  1.00  0.00           C  
ATOM     59  O   LEU     7       7.515   6.453   3.018  1.00  0.00           O  
ATOM     60  CB  LEU     7       8.120   9.613   2.808  1.00  0.00           C  
ATOM     61  CG  LEU     7       8.443  10.934   2.077  1.00  0.00           C  
ATOM     62  CD1 LEU     7       7.653  12.108   2.695  1.00  0.00           C  
ATOM     63  CD2 LEU     7       9.960  11.216   2.019  1.00  0.00           C  
ATOM     64  N   GLN     8       9.474   6.966   4.043  1.00  0.00           N  
ATOM     65  CA  GLN     8       9.427   5.924   5.078  1.00  0.00           C  
ATOM     66  C   GLN     8       8.187   6.015   5.991  1.00  0.00           C  
ATOM     67  O   GLN     8       7.634   4.979   6.357  1.00  0.00           O  
ATOM     68  CB  GLN     8      10.722   5.960   5.911  1.00  0.00           C  
ATOM     69  CG  GLN     8      11.976   5.545   5.114  1.00  0.00           C  
ATOM     70  CD  GLN     8      13.253   5.572   5.959  1.00  0.00           C  
ATOM     71  NE2 GLN     8      14.234   4.743   5.599  1.00  0.00           N  
ATOM     72  OE1 GLN     8      13.371   6.344   6.908  1.00  0.00           O  
ATOM     73  N   ASP     9       7.754   7.254   6.283  1.00  0.00           N  
ATOM     74  CA  ASP     9       6.545   7.583   7.045  1.00  0.00           C  
ATOM     75  C   ASP     9       5.235   7.408   6.261  1.00  0.00           C  
ATOM     76  O   ASP     9       4.188   7.435   6.901  1.00  0.00           O  
ATOM     77  CB  ASP     9       6.579   9.016   7.636  1.00  0.00           C  
ATOM     78  CG  ASP     9       7.741   9.340   8.589  1.00  0.00           C  
ATOM     79  OD1 ASP     9       8.337   8.399   9.162  1.00  0.00           O  
ATOM     80  OD2 ASP     9       7.929  10.551   8.832  1.00  0.00           O  
ATOM     81  N   MET    10       5.290   7.232   4.929  1.00  0.00           N  
ATOM     82  CA  MET    10       4.141   6.854   4.100  1.00  0.00           C  
ATOM     83  C   MET    10       4.148   5.344   3.835  1.00  0.00           C  
ATOM     84  O   MET    10       3.086   4.730   3.889  1.00  0.00           O  
ATOM     85  CB  MET    10       4.140   7.647   2.779  1.00  0.00           C  
ATOM     86  CG  MET    10       3.974   9.169   2.935  1.00  0.00           C  
ATOM     87  SD  MET    10       2.328   9.767   3.429  1.00  0.00           S  
ATOM     88  CE  MET    10       2.451   9.809   5.239  1.00  0.00           C  
ATOM     89  N   ALA    11       5.343   4.765   3.627  1.00  0.00           N  
ATOM     90  CA  ALA    11       5.566   3.334   3.462  1.00  0.00           C  
ATOM     91  C   ALA    11       5.114   2.518   4.679  1.00  0.00           C  
ATOM     92  O   ALA    11       4.435   1.521   4.473  1.00  0.00           O  
ATOM     93  CB  ALA    11       7.044   3.072   3.135  1.00  0.00           C  
ATOM     94  N   ARG    12       5.438   2.961   5.907  1.00  0.00           N  
ATOM     95  CA  ARG    12       5.042   2.284   7.146  1.00  0.00           C  
ATOM     96  C   ARG    12       3.503   2.174   7.330  1.00  0.00           C  
ATOM     97  O   ARG    12       3.048   1.039   7.412  1.00  0.00           O  
ATOM     98  CB  ARG    12       5.842   2.855   8.344  1.00  0.00           C  
ATOM     99  CG  ARG    12       5.393   2.363   9.740  1.00  0.00           C  
ATOM    100  CD  ARG    12       6.002   3.150  10.915  1.00  0.00           C  
ATOM    101  NE  ARG    12       5.453   4.517  11.015  1.00  0.00           N  
ATOM    102  CZ  ARG    12       4.296   4.895  11.594  1.00  0.00           C  
ATOM    103  NH1 ARG    12       3.935   6.182  11.529  1.00  0.00           N  
ATOM    104  NH2 ARG    12       3.492   4.031  12.231  1.00  0.00           N  
ATOM    105  N   PRO    13       2.716   3.281   7.328  1.00  0.00           N  
ATOM    106  CA  PRO    13       1.235   3.231   7.313  1.00  0.00           C  
ATOM    107  C   PRO    13       0.572   2.430   6.180  1.00  0.00           C  
ATOM    108  O   PRO    13      -0.386   1.707   6.456  1.00  0.00           O  
ATOM    109  CB  PRO    13       0.802   4.702   7.256  1.00  0.00           C  
ATOM    110  CG  PRO    13       1.931   5.435   7.942  1.00  0.00           C  
ATOM    111  CD  PRO    13       3.163   4.659   7.491  1.00  0.00           C  
ATOM    112  N   LEU    14       1.081   2.565   4.943  1.00  0.00           N  
ATOM    113  CA  LEU    14       0.563   1.847   3.776  1.00  0.00           C  
ATOM    114  C   LEU    14       0.843   0.332   3.854  1.00  0.00           C  
ATOM    115  O   LEU    14      -0.051  -0.454   3.543  1.00  0.00           O  
ATOM    116  CB  LEU    14       1.151   2.442   2.481  1.00  0.00           C  
ATOM    117  CG  LEU    14       0.662   3.855   2.084  1.00  0.00           C  
ATOM    118  CD1 LEU    14       1.557   4.457   0.975  1.00  0.00           C  
ATOM    119  CD2 LEU    14      -0.831   3.881   1.700  1.00  0.00           C  
ATOM    120  N   LYS    15       2.052  -0.046   4.310  1.00  0.00           N  
ATOM    121  CA  LYS    15       2.443  -1.432   4.567  1.00  0.00           C  
ATOM    122  C   LYS    15       1.745  -2.032   5.801  1.00  0.00           C  
ATOM    123  O   LYS    15       1.472  -3.226   5.774  1.00  0.00           O  
ATOM    124  CB  LYS    15       3.968  -1.557   4.741  1.00  0.00           C  
ATOM    125  CG  LYS    15       4.828  -1.326   3.489  1.00  0.00           C  
ATOM    126  CD  LYS    15       6.317  -1.201   3.856  1.00  0.00           C  
ATOM    127  CE  LYS    15       7.244  -1.150   2.633  1.00  0.00           C  
ATOM    128  NZ  LYS    15       8.659  -1.026   3.029  1.00  0.00           N  
ATOM    129  N   GLN    16       1.467  -1.220   6.841  1.00  0.00           N  
ATOM    130  CA  GLN    16       0.703  -1.587   8.043  1.00  0.00           C  
ATOM    131  C   GLN    16      -0.731  -2.014   7.722  1.00  0.00           C  
ATOM    132  O   GLN    16      -1.173  -3.047   8.221  1.00  0.00           O  
ATOM    133  CB  GLN    16       0.681  -0.428   9.068  1.00  0.00           C  
ATOM    134  CG  GLN    16       1.894  -0.384  10.019  1.00  0.00           C  
ATOM    135  CD  GLN    16       1.974   0.850  10.923  1.00  0.00           C  
ATOM    136  NE2 GLN    16       1.041   1.799  10.806  1.00  0.00           N  
ATOM    137  OE1 GLN    16       2.885   0.942  11.742  1.00  0.00           O  
ATOM    138  N   TRP    17      -1.410  -1.222   6.876  1.00  0.00           N  
ATOM    139  CA  TRP    17      -2.745  -1.519   6.368  1.00  0.00           C  
ATOM    140  C   TRP    17      -2.771  -2.808   5.533  1.00  0.00           C  
ATOM    141  O   TRP    17      -3.635  -3.653   5.759  1.00  0.00           O  
ATOM    142  CB  TRP    17      -3.269  -0.317   5.564  1.00  0.00           C  
ATOM    143  CG  TRP    17      -4.639  -0.511   4.987  1.00  0.00           C  
ATOM    144  CD1 TRP    17      -4.904  -1.048   3.777  1.00  0.00           C  
ATOM    145  CD2 TRP    17      -5.933  -0.318   5.633  1.00  0.00           C  
ATOM    146  CE2 TRP    17      -6.953  -0.767   4.740  1.00  0.00           C  
ATOM    147  CE3 TRP    17      -6.353   0.178   6.889  1.00  0.00           C  
ATOM    148  NE1 TRP    17      -6.263  -1.218   3.639  1.00  0.00           N  
ATOM    149  CZ2 TRP    17      -8.319  -0.714   5.067  1.00  0.00           C  
ATOM    150  CZ3 TRP    17      -7.719   0.238   7.229  1.00  0.00           C  
ATOM    151  CH2 TRP    17      -8.702  -0.204   6.321  1.00  0.00           C  
ATOM    152  N   LEU    18      -1.803  -2.931   4.611  1.00  0.00           N  
ATOM    153  CA  LEU    18      -1.618  -4.088   3.741  1.00  0.00           C  
ATOM    154  C   LEU    18      -1.227  -5.365   4.518  1.00  0.00           C  
ATOM    155  O   LEU    18      -1.620  -6.447   4.091  1.00  0.00           O  
ATOM    156  CB  LEU    18      -0.613  -3.684   2.635  1.00  0.00           C  
ATOM    157  CG  LEU    18      -0.333  -4.719   1.525  1.00  0.00           C  
ATOM    158  CD1 LEU    18      -1.598  -5.176   0.776  1.00  0.00           C  
ATOM    159  CD2 LEU    18       0.763  -4.220   0.558  1.00  0.00           C  
ATOM    160  N   TYR    19      -0.523  -5.216   5.658  1.00  0.00           N  
ATOM    161  CA  TYR    19      -0.161  -6.287   6.592  1.00  0.00           C  
ATOM    162  C   TYR    19      -1.338  -6.802   7.427  1.00  0.00           C  
ATOM    163  O   TYR    19      -1.434  -8.010   7.644  1.00  0.00           O  
ATOM    164  CB  TYR    19       1.038  -5.874   7.466  1.00  0.00           C  
ATOM    165  CG  TYR    19       1.531  -6.966   8.398  1.00  0.00           C  
ATOM    166  CD1 TYR    19       2.242  -8.064   7.873  1.00  0.00           C  
ATOM    167  CD2 TYR    19       1.247  -6.915   9.777  1.00  0.00           C  
ATOM    168  CE1 TYR    19       2.692  -9.092   8.723  1.00  0.00           C  
ATOM    169  CE2 TYR    19       1.687  -7.948  10.627  1.00  0.00           C  
ATOM    170  CZ  TYR    19       2.418  -9.031  10.103  1.00  0.00           C  
ATOM    171  OH  TYR    19       2.855 -10.023  10.932  1.00  0.00           O  
ATOM    172  N   LYS    20      -2.215  -5.887   7.859  1.00  0.00           N  
ATOM    173  CA  LYS    20      -3.448  -6.214   8.571  1.00  0.00           C  
ATOM    174  C   LYS    20      -4.525  -6.820   7.653  1.00  0.00           C  
ATOM    175  O   LYS    20      -5.375  -7.557   8.150  1.00  0.00           O  
ATOM    176  CB  LYS    20      -3.955  -4.946   9.283  1.00  0.00           C  
ATOM    177  CG  LYS    20      -3.068  -4.547  10.475  1.00  0.00           C  
ATOM    178  CD  LYS    20      -3.468  -3.198  11.084  1.00  0.00           C  
ATOM    179  CE  LYS    20      -2.556  -2.800  12.255  1.00  0.00           C  
ATOM    180  NZ  LYS    20      -2.985  -1.533  12.872  1.00  0.00           N  
ATOM    181  N   HIS    21      -4.460  -6.512   6.347  1.00  0.00           N  
ATOM    182  CA  HIS    21      -5.422  -6.938   5.333  1.00  0.00           C  
ATOM    183  C   HIS    21      -4.683  -7.613   4.165  1.00  0.00           C  
ATOM    184  O   HIS    21      -4.814  -7.163   3.029  1.00  0.00           O  
ATOM    185  CB  HIS    21      -6.289  -5.732   4.890  1.00  0.00           C  
ATOM    186  CG  HIS    21      -7.027  -5.031   6.008  1.00  0.00           C  
ATOM    187  CD2 HIS    21      -8.284  -5.221   6.538  1.00  0.00           C  
ATOM    188  ND1 HIS    21      -6.482  -3.975   6.717  1.00  0.00           N  
ATOM    189  CE1 HIS    21      -7.387  -3.596   7.623  1.00  0.00           C  
ATOM    190  NE2 HIS    21      -8.506  -4.309   7.573  1.00  0.00           N  
ATOM    191  N   ARG    22      -3.927  -8.689   4.464  1.00  0.00           N  
ATOM    192  CA  ARG    22      -3.260  -9.543   3.467  1.00  0.00           C  
ATOM    193  C   ARG    22      -4.222 -10.486   2.721  1.00  0.00           C  
ATOM    194  O   ARG    22      -3.840 -10.947   1.646  1.00  0.00           O  
ATOM    195  CB  ARG    22      -2.143 -10.388   4.120  1.00  0.00           C  
ATOM    196  CG  ARG    22      -0.921  -9.588   4.585  1.00  0.00           C  
ATOM    197  CD  ARG    22       0.017  -9.151   3.441  1.00  0.00           C  
ATOM    198  NE  ARG    22       1.083  -8.266   3.938  1.00  0.00           N  
ATOM    199  CZ  ARG    22       1.895  -7.463   3.233  1.00  0.00           C  
ATOM    200  NH1 ARG    22       2.710  -6.618   3.879  1.00  0.00           N  
ATOM    201  NH2 ARG    22       1.898  -7.486   1.897  1.00  0.00           N  
ATOM    202  N   ASP    23      -5.443 -10.710   3.246  1.00  0.00           N  
ATOM    203  CA  ASP    23      -6.493 -11.535   2.625  1.00  0.00           C  
ATOM    204  C   ASP    23      -7.442 -10.755   1.702  1.00  0.00           C  
ATOM    205  O   ASP    23      -7.837 -11.310   0.676  1.00  0.00           O  
ATOM    206  CB  ASP    23      -7.318 -12.349   3.649  1.00  0.00           C  
ATOM    207  CG  ASP    23      -6.522 -13.335   4.522  1.00  0.00           C  
ATOM    208  OD1 ASP    23      -5.417 -13.753   4.112  1.00  0.00           O  
ATOM    209  OD2 ASP    23      -7.103 -13.768   5.539  1.00  0.00           O  
ATOM    210  N   ASN    24      -7.746  -9.484   2.025  1.00  0.00           N  
ATOM    211  CA  ASN    24      -8.561  -8.596   1.181  1.00  0.00           C  
ATOM    212  C   ASN    24      -7.793  -7.417   0.513  1.00  0.00           C  
ATOM    213  O   ASN    24      -8.420  -6.375   0.322  1.00  0.00           O  
ATOM    214  CB  ASN    24      -9.791  -8.090   1.990  1.00  0.00           C  
ATOM    215  CG  ASN    24     -10.761  -9.166   2.501  1.00  0.00           C  
ATOM    216  ND2 ASN    24     -10.898 -10.295   1.799  1.00  0.00           N  
ATOM    217  OD1 ASN    24     -11.413  -8.963   3.521  1.00  0.00           O  
ATOM    218  N   PRO    25      -6.498  -7.543   0.112  1.00  0.00           N  
ATOM    219  CA  PRO    25      -5.805  -6.458  -0.585  1.00  0.00           C  
ATOM    220  C   PRO    25      -6.113  -6.408  -2.090  1.00  0.00           C  
ATOM    221  O   PRO    25      -5.526  -5.574  -2.768  1.00  0.00           O  
ATOM    222  CB  PRO    25      -4.329  -6.751  -0.314  1.00  0.00           C  
ATOM    223  CG  PRO    25      -4.245  -8.261  -0.355  1.00  0.00           C  
ATOM    224  CD  PRO    25      -5.592  -8.680   0.214  1.00  0.00           C  
ATOM    225  N   TYR    26      -6.993  -7.284  -2.616  1.00  0.00           N  
ATOM    226  CA  TYR    26      -7.434  -7.265  -4.017  1.00  0.00           C  
ATOM    227  C   TYR    26      -7.948  -5.855  -4.406  1.00  0.00           C  
ATOM    228  O   TYR    26      -8.579  -5.227  -3.552  1.00  0.00           O  
ATOM    229  CB  TYR    26      -8.511  -8.355  -4.231  1.00  0.00           C  
ATOM    230  CG  TYR    26      -9.828  -8.140  -3.502  1.00  0.00           C  
ATOM    231  CD1 TYR    26     -10.826  -7.309  -4.058  1.00  0.00           C  
ATOM    232  CD2 TYR    26     -10.044  -8.744  -2.249  1.00  0.00           C  
ATOM    233  CE1 TYR    26     -12.000  -7.031  -3.335  1.00  0.00           C  
ATOM    234  CE2 TYR    26     -11.225  -8.476  -1.530  1.00  0.00           C  
ATOM    235  CZ  TYR    26     -12.195  -7.607  -2.065  1.00  0.00           C  
ATOM    236  OH  TYR    26     -13.323  -7.328  -1.352  1.00  0.00           O  
ATOM    237  N   PRO    27      -7.637  -5.368  -5.633  1.00  0.00           N  
ATOM    238  CA  PRO    27      -8.023  -4.019  -6.100  1.00  0.00           C  
ATOM    239  C   PRO    27      -9.470  -3.604  -5.778  1.00  0.00           C  
ATOM    240  O   PRO    27     -10.410  -4.221  -6.277  1.00  0.00           O  
ATOM    241  CB  PRO    27      -7.760  -4.072  -7.613  1.00  0.00           C  
ATOM    242  CG  PRO    27      -6.600  -5.039  -7.750  1.00  0.00           C  
ATOM    243  CD  PRO    27      -6.879  -6.076  -6.669  1.00  0.00           C  
ATOM    244  N   THR    28      -9.600  -2.604  -4.895  1.00  0.00           N  
ATOM    245  CA  THR    28     -10.881  -2.109  -4.410  1.00  0.00           C  
ATOM    246  C   THR    28     -10.771  -0.607  -4.110  1.00  0.00           C  
ATOM    247  O   THR    28      -9.762  -0.153  -3.565  1.00  0.00           O  
ATOM    248  CB  THR    28     -11.395  -2.906  -3.172  1.00  0.00           C  
ATOM    249  CG2 THR    28     -10.492  -2.865  -1.930  1.00  0.00           C  
ATOM    250  OG1 THR    28     -12.655  -2.417  -2.746  1.00  0.00           O  
ATOM    251  N   LYS    29     -11.822   0.131  -4.503  1.00  0.00           N  
ATOM    252  CA  LYS    29     -11.933   1.581  -4.352  1.00  0.00           C  
ATOM    253  C   LYS    29     -11.965   2.037  -2.889  1.00  0.00           C  
ATOM    254  O   LYS    29     -11.417   3.095  -2.599  1.00  0.00           O  
ATOM    255  CB  LYS    29     -13.186   2.087  -5.091  1.00  0.00           C  
ATOM    256  CG  LYS    29     -13.106   1.929  -6.617  1.00  0.00           C  
ATOM    257  CD  LYS    29     -14.353   2.484  -7.320  1.00  0.00           C  
ATOM    258  CE  LYS    29     -14.278   2.342  -8.849  1.00  0.00           C  
ATOM    259  NZ  LYS    29     -15.487   2.871  -9.505  1.00  0.00           N  
ATOM    260  N   THR    30     -12.571   1.229  -2.000  1.00  0.00           N  
ATOM    261  CA  THR    30     -12.668   1.501  -0.565  1.00  0.00           C  
ATOM    262  C   THR    30     -11.284   1.585   0.107  1.00  0.00           C  
ATOM    263  O   THR    30     -11.038   2.544   0.832  1.00  0.00           O  
ATOM    264  CB  THR    30     -13.517   0.422   0.160  1.00  0.00           C  
ATOM    265  CG2 THR    30     -13.599   0.550   1.693  1.00  0.00           C  
ATOM    266  OG1 THR    30     -14.839   0.473  -0.340  1.00  0.00           O  
ATOM    267  N   GLU    31     -10.396   0.624  -0.198  1.00  0.00           N  
ATOM    268  CA  GLU    31      -9.014   0.586   0.275  1.00  0.00           C  
ATOM    269  C   GLU    31      -8.164   1.750  -0.248  1.00  0.00           C  
ATOM    270  O   GLU    31      -7.475   2.386   0.544  1.00  0.00           O  
ATOM    271  CB  GLU    31      -8.409  -0.778  -0.086  1.00  0.00           C  
ATOM    272  CG  GLU    31      -6.915  -0.956   0.249  1.00  0.00           C  
ATOM    273  CD  GLU    31      -6.454  -2.418   0.196  1.00  0.00           C  
ATOM    274  OE1 GLU    31      -7.039  -3.187  -0.598  1.00  0.00           O  
ATOM    275  OE2 GLU    31      -5.512  -2.747   0.949  1.00  0.00           O  
ATOM    276  N   LYS    32      -8.252   2.015  -1.562  1.00  0.00           N  
ATOM    277  CA  LYS    32      -7.538   3.098  -2.238  1.00  0.00           C  
ATOM    278  C   LYS    32      -7.943   4.497  -1.741  1.00  0.00           C  
ATOM    279  O   LYS    32      -7.062   5.337  -1.579  1.00  0.00           O  
ATOM    280  CB  LYS    32      -7.730   2.964  -3.760  1.00  0.00           C  
ATOM    281  CG  LYS    32      -6.985   1.764  -4.367  1.00  0.00           C  
ATOM    282  CD  LYS    32      -7.245   1.630  -5.873  1.00  0.00           C  
ATOM    283  CE  LYS    32      -6.504   0.434  -6.491  1.00  0.00           C  
ATOM    284  NZ  LYS    32      -6.750   0.337  -7.940  1.00  0.00           N  
ATOM    285  N   ILE    33      -9.244   4.703  -1.469  1.00  0.00           N  
ATOM    286  CA  ILE    33      -9.800   5.936  -0.904  1.00  0.00           C  
ATOM    287  C   ILE    33      -9.420   6.127   0.579  1.00  0.00           C  
ATOM    288  O   ILE    33      -9.029   7.234   0.941  1.00  0.00           O  
ATOM    289  CB  ILE    33     -11.350   6.009  -1.086  1.00  0.00           C  
ATOM    290  CG1 ILE    33     -11.706   6.225  -2.577  1.00  0.00           C  
ATOM    291  CG2 ILE    33     -12.077   7.069  -0.225  1.00  0.00           C  
ATOM    292  CD1 ILE    33     -13.159   5.871  -2.932  1.00  0.00           C  
ATOM    293  N   LEU    34      -9.505   5.058   1.395  1.00  0.00           N  
ATOM    294  CA  LEU    34      -9.110   5.065   2.810  1.00  0.00           C  
ATOM    295  C   LEU    34      -7.610   5.347   3.004  1.00  0.00           C  
ATOM    296  O   LEU    34      -7.264   6.153   3.867  1.00  0.00           O  
ATOM    297  CB  LEU    34      -9.494   3.727   3.486  1.00  0.00           C  
ATOM    298  CG  LEU    34     -10.991   3.589   3.845  1.00  0.00           C  
ATOM    299  CD1 LEU    34     -11.323   2.142   4.260  1.00  0.00           C  
ATOM    300  CD2 LEU    34     -11.447   4.605   4.912  1.00  0.00           C  
ATOM    301  N   LEU    35      -6.761   4.712   2.178  1.00  0.00           N  
ATOM    302  CA  LEU    35      -5.314   4.926   2.153  1.00  0.00           C  
ATOM    303  C   LEU    35      -4.925   6.318   1.626  1.00  0.00           C  
ATOM    304  O   LEU    35      -3.973   6.887   2.154  1.00  0.00           O  
ATOM    305  CB  LEU    35      -4.624   3.821   1.321  1.00  0.00           C  
ATOM    306  CG  LEU    35      -4.541   2.437   2.005  1.00  0.00           C  
ATOM    307  CD1 LEU    35      -4.014   1.371   1.021  1.00  0.00           C  
ATOM    308  CD2 LEU    35      -3.726   2.466   3.315  1.00  0.00           C  
ATOM    309  N   ALA    36      -5.662   6.855   0.636  1.00  0.00           N  
ATOM    310  CA  ALA    36      -5.449   8.198   0.086  1.00  0.00           C  
ATOM    311  C   ALA    36      -5.836   9.335   1.046  1.00  0.00           C  
ATOM    312  O   ALA    36      -5.218  10.395   0.975  1.00  0.00           O  
ATOM    313  CB  ALA    36      -6.182   8.338  -1.256  1.00  0.00           C  
ATOM    314  N   LEU    37      -6.815   9.092   1.934  1.00  0.00           N  
ATOM    315  CA  LEU    37      -7.202  10.010   3.008  1.00  0.00           C  
ATOM    316  C   LEU    37      -6.237   9.944   4.205  1.00  0.00           C  
ATOM    317  O   LEU    37      -6.005  10.977   4.832  1.00  0.00           O  
ATOM    318  CB  LEU    37      -8.647   9.697   3.459  1.00  0.00           C  
ATOM    319  CG  LEU    37      -9.740  10.133   2.456  1.00  0.00           C  
ATOM    320  CD1 LEU    37     -11.110   9.531   2.833  1.00  0.00           C  
ATOM    321  CD2 LEU    37      -9.805  11.665   2.280  1.00  0.00           C  
ATOM    322  N   GLY    38      -5.694   8.747   4.499  1.00  0.00           N  
ATOM    323  CA  GLY    38      -4.766   8.516   5.608  1.00  0.00           C  
ATOM    324  C   GLY    38      -3.368   9.062   5.283  1.00  0.00           C  
ATOM    325  O   GLY    38      -2.764   9.729   6.123  1.00  0.00           O  
ATOM    326  N   SER    39      -2.878   8.806   4.058  1.00  0.00           N  
ATOM    327  CA  SER    39      -1.642   9.366   3.510  1.00  0.00           C  
ATOM    328  C   SER    39      -1.867  10.790   2.963  1.00  0.00           C  
ATOM    329  O   SER    39      -3.008  11.216   2.787  1.00  0.00           O  
ATOM    330  CB  SER    39      -1.082   8.395   2.440  1.00  0.00           C  
ATOM    331  OG  SER    39      -1.770   8.462   1.206  1.00  0.00           O  
ATOM    332  N   GLN    40      -0.756  11.484   2.679  1.00  0.00           N  
ATOM    333  CA  GLN    40      -0.744  12.797   2.024  1.00  0.00           C  
ATOM    334  C   GLN    40      -0.475  12.694   0.508  1.00  0.00           C  
ATOM    335  O   GLN    40      -0.310  13.725  -0.144  1.00  0.00           O  
ATOM    336  CB  GLN    40       0.280  13.705   2.744  1.00  0.00           C  
ATOM    337  CG  GLN    40      -0.035  13.972   4.234  1.00  0.00           C  
ATOM    338  CD  GLN    40      -1.422  14.581   4.464  1.00  0.00           C  
ATOM    339  NE2 GLN    40      -2.250  13.928   5.283  1.00  0.00           N  
ATOM    340  OE1 GLN    40      -1.741  15.631   3.912  1.00  0.00           O  
ATOM    341  N   MET    41      -0.457  11.463  -0.028  1.00  0.00           N  
ATOM    342  CA  MET    41      -0.300  11.158  -1.447  1.00  0.00           C  
ATOM    343  C   MET    41      -1.671  11.147  -2.147  1.00  0.00           C  
ATOM    344  O   MET    41      -2.677  10.804  -1.523  1.00  0.00           O  
ATOM    345  CB  MET    41       0.390   9.784  -1.583  1.00  0.00           C  
ATOM    346  CG  MET    41       1.743   9.670  -0.858  1.00  0.00           C  
ATOM    347  SD  MET    41       2.561   8.068  -1.093  1.00  0.00           S  
ATOM    348  CE  MET    41       3.431   8.384  -2.650  1.00  0.00           C  
ATOM    349  N   THR    42      -1.674  11.492  -3.446  1.00  0.00           N  
ATOM    350  CA  THR    42      -2.859  11.462  -4.315  1.00  0.00           C  
ATOM    351  C   THR    42      -3.362  10.023  -4.570  1.00  0.00           C  
ATOM    352  O   THR    42      -2.617   9.066  -4.357  1.00  0.00           O  
ATOM    353  CB  THR    42      -2.564  12.120  -5.695  1.00  0.00           C  
ATOM    354  CG2 THR    42      -2.004  13.547  -5.587  1.00  0.00           C  
ATOM    355  OG1 THR    42      -1.706  11.342  -6.511  1.00  0.00           O  
ATOM    356  N   LEU    43      -4.615   9.901  -5.043  1.00  0.00           N  
ATOM    357  CA  LEU    43      -5.249   8.619  -5.367  1.00  0.00           C  
ATOM    358  C   LEU    43      -4.493   7.814  -6.440  1.00  0.00           C  
ATOM    359  O   LEU    43      -4.390   6.602  -6.286  1.00  0.00           O  
ATOM    360  CB  LEU    43      -6.730   8.845  -5.755  1.00  0.00           C  
ATOM    361  CG  LEU    43      -7.553   7.553  -5.991  1.00  0.00           C  
ATOM    362  CD1 LEU    43      -7.584   6.661  -4.735  1.00  0.00           C  
ATOM    363  CD2 LEU    43      -8.972   7.874  -6.501  1.00  0.00           C  
ATOM    364  N   VAL    44      -3.956   8.493  -7.471  1.00  0.00           N  
ATOM    365  CA  VAL    44      -3.153   7.882  -8.534  1.00  0.00           C  
ATOM    366  C   VAL    44      -1.812   7.339  -8.004  1.00  0.00           C  
ATOM    367  O   VAL    44      -1.460   6.210  -8.340  1.00  0.00           O  
ATOM    368  CB  VAL    44      -2.878   8.879  -9.698  1.00  0.00           C  
ATOM    369  CG1 VAL    44      -1.885   8.372 -10.769  1.00  0.00           C  
ATOM    370  CG2 VAL    44      -4.192   9.293 -10.384  1.00  0.00           C  
ATOM    371  N   GLN    45      -1.127   8.126  -7.156  1.00  0.00           N  
ATOM    372  CA  GLN    45       0.099   7.726  -6.465  1.00  0.00           C  
ATOM    373  C   GLN    45      -0.091   6.505  -5.559  1.00  0.00           C  
ATOM    374  O   GLN    45       0.694   5.568  -5.669  1.00  0.00           O  
ATOM    375  CB  GLN    45       0.670   8.899  -5.654  1.00  0.00           C  
ATOM    376  CG  GLN    45       1.396   9.952  -6.505  1.00  0.00           C  
ATOM    377  CD  GLN    45       1.849  11.127  -5.640  1.00  0.00           C  
ATOM    378  NE2 GLN    45       3.154  11.402  -5.615  1.00  0.00           N  
ATOM    379  OE1 GLN    45       1.027  11.785  -5.005  1.00  0.00           O  
ATOM    380  N   VAL    46      -1.142   6.527  -4.722  1.00  0.00           N  
ATOM    381  CA  VAL    46      -1.518   5.422  -3.842  1.00  0.00           C  
ATOM    382  C   VAL    46      -1.964   4.176  -4.623  1.00  0.00           C  
ATOM    383  O   VAL    46      -1.558   3.093  -4.231  1.00  0.00           O  
ATOM    384  CB  VAL    46      -2.617   5.831  -2.817  1.00  0.00           C  
ATOM    385  CG1 VAL    46      -3.291   4.674  -2.044  1.00  0.00           C  
ATOM    386  CG2 VAL    46      -2.043   6.835  -1.807  1.00  0.00           C  
ATOM    387  N   SER    47      -2.736   4.336  -5.712  1.00  0.00           N  
ATOM    388  CA  SER    47      -3.216   3.248  -6.569  1.00  0.00           C  
ATOM    389  C   SER    47      -2.088   2.523  -7.327  1.00  0.00           C  
ATOM    390  O   SER    47      -2.074   1.293  -7.330  1.00  0.00           O  
ATOM    391  CB  SER    47      -4.302   3.791  -7.524  1.00  0.00           C  
ATOM    392  OG  SER    47      -4.790   2.809  -8.418  1.00  0.00           O  
ATOM    393  N   ASN    48      -1.169   3.289  -7.945  1.00  0.00           N  
ATOM    394  CA  ASN    48      -0.016   2.760  -8.684  1.00  0.00           C  
ATOM    395  C   ASN    48       1.045   2.173  -7.744  1.00  0.00           C  
ATOM    396  O   ASN    48       1.575   1.106  -8.056  1.00  0.00           O  
ATOM    397  CB  ASN    48       0.617   3.847  -9.586  1.00  0.00           C  
ATOM    398  CG  ASN    48      -0.260   4.370 -10.733  1.00  0.00           C  
ATOM    399  ND2 ASN    48      -1.224   3.583 -11.219  1.00  0.00           N  
ATOM    400  OD1 ASN    48      -0.050   5.487 -11.196  1.00  0.00           O  
ATOM    401  N   TRP    49       1.299   2.840  -6.600  1.00  0.00           N  
ATOM    402  CA  TRP    49       2.144   2.312  -5.529  1.00  0.00           C  
ATOM    403  C   TRP    49       1.551   1.030  -4.940  1.00  0.00           C  
ATOM    404  O   TRP    49       2.310   0.099  -4.720  1.00  0.00           O  
ATOM    405  CB  TRP    49       2.404   3.363  -4.424  1.00  0.00           C  
ATOM    406  CG  TRP    49       3.302   2.931  -3.294  1.00  0.00           C  
ATOM    407  CD1 TRP    49       4.638   3.138  -3.237  1.00  0.00           C  
ATOM    408  CD2 TRP    49       2.977   2.124  -2.117  1.00  0.00           C  
ATOM    409  CE2 TRP    49       4.179   1.884  -1.383  1.00  0.00           C  
ATOM    410  CE3 TRP    49       1.791   1.542  -1.607  1.00  0.00           C  
ATOM    411  NE1 TRP    49       5.155   2.538  -2.106  1.00  0.00           N  
ATOM    412  CZ2 TRP    49       4.203   1.112  -0.207  1.00  0.00           C  
ATOM    413  CZ3 TRP    49       1.813   0.721  -0.464  1.00  0.00           C  
ATOM    414  CH2 TRP    49       3.012   0.515   0.245  1.00  0.00           C  
ATOM    415  N   PHE    50       0.227   0.990  -4.721  1.00  0.00           N  
ATOM    416  CA  PHE    50      -0.480  -0.162  -4.171  1.00  0.00           C  
ATOM    417  C   PHE    50      -0.447  -1.381  -5.098  1.00  0.00           C  
ATOM    418  O   PHE    50      -0.256  -2.483  -4.598  1.00  0.00           O  
ATOM    419  CB  PHE    50      -1.912   0.225  -3.754  1.00  0.00           C  
ATOM    420  CG  PHE    50      -2.700  -0.888  -3.109  1.00  0.00           C  
ATOM    421  CD1 PHE    50      -2.386  -1.252  -1.785  1.00  0.00           C  
ATOM    422  CD2 PHE    50      -3.603  -1.672  -3.858  1.00  0.00           C  
ATOM    423  CE1 PHE    50      -2.995  -2.352  -1.213  1.00  0.00           C  
ATOM    424  CE2 PHE    50      -4.212  -2.764  -3.260  1.00  0.00           C  
ATOM    425  CZ  PHE    50      -3.901  -3.099  -1.946  1.00  0.00           C  
ATOM    426  N   ALA    51      -0.574  -1.163  -6.417  1.00  0.00           N  
ATOM    427  CA  ALA    51      -0.428  -2.202  -7.433  1.00  0.00           C  
ATOM    428  C   ALA    51       0.978  -2.821  -7.435  1.00  0.00           C  
ATOM    429  O   ALA    51       1.083  -4.042  -7.373  1.00  0.00           O  
ATOM    430  CB  ALA    51      -0.793  -1.637  -8.813  1.00  0.00           C  
ATOM    431  N   ASN    52       2.025  -1.977  -7.457  1.00  0.00           N  
ATOM    432  CA  ASN    52       3.423  -2.417  -7.445  1.00  0.00           C  
ATOM    433  C   ASN    52       3.846  -3.000  -6.089  1.00  0.00           C  
ATOM    434  O   ASN    52       4.397  -4.094  -6.077  1.00  0.00           O  
ATOM    435  CB  ASN    52       4.367  -1.267  -7.875  1.00  0.00           C  
ATOM    436  CG  ASN    52       4.196  -0.771  -9.319  1.00  0.00           C  
ATOM    437  ND2 ASN    52       3.690  -1.607 -10.232  1.00  0.00           N  
ATOM    438  OD1 ASN    52       4.545   0.367  -9.620  1.00  0.00           O  
ATOM    439  N   ALA    53       3.567  -2.294  -4.981  1.00  0.00           N  
ATOM    440  CA  ALA    53       3.904  -2.711  -3.621  1.00  0.00           C  
ATOM    441  C   ALA    53       3.197  -4.000  -3.196  1.00  0.00           C  
ATOM    442  O   ALA    53       3.855  -4.835  -2.594  1.00  0.00           O  
ATOM    443  CB  ALA    53       3.627  -1.586  -2.614  1.00  0.00           C  
ATOM    444  N   ARG    54       1.917  -4.192  -3.554  1.00  0.00           N  
ATOM    445  CA  ARG    54       1.206  -5.449  -3.309  1.00  0.00           C  
ATOM    446  C   ARG    54       1.787  -6.623  -4.114  1.00  0.00           C  
ATOM    447  O   ARG    54       1.980  -7.684  -3.534  1.00  0.00           O  
ATOM    448  CB  ARG    54      -0.290  -5.277  -3.592  1.00  0.00           C  
ATOM    449  CG  ARG    54      -1.147  -6.519  -3.315  1.00  0.00           C  
ATOM    450  CD  ARG    54      -2.561  -6.311  -3.846  1.00  0.00           C  
ATOM    451  NE  ARG    54      -3.383  -7.518  -3.712  1.00  0.00           N  
ATOM    452  CZ  ARG    54      -3.612  -8.486  -4.611  1.00  0.00           C  
ATOM    453  NH1 ARG    54      -4.506  -9.436  -4.311  1.00  0.00           N  
ATOM    454  NH2 ARG    54      -2.990  -8.519  -5.798  1.00  0.00           N  
ATOM    455  N   ARG    55       2.099  -6.416  -5.406  1.00  0.00           N  
ATOM    456  CA  ARG    55       2.755  -7.416  -6.262  1.00  0.00           C  
ATOM    457  C   ARG    55       4.202  -7.755  -5.843  1.00  0.00           C  
ATOM    458  O   ARG    55       4.748  -8.710  -6.392  1.00  0.00           O  
ATOM    459  CB  ARG    55       2.743  -6.934  -7.726  1.00  0.00           C  
ATOM    460  CG  ARG    55       1.355  -6.906  -8.386  1.00  0.00           C  
ATOM    461  CD  ARG    55       1.422  -6.245  -9.774  1.00  0.00           C  
ATOM    462  NE  ARG    55       0.093  -5.997 -10.358  1.00  0.00           N  
ATOM    463  CZ  ARG    55      -0.165  -5.393 -11.535  1.00  0.00           C  
ATOM    464  NH1 ARG    55      -1.438  -5.244 -11.923  1.00  0.00           N  
ATOM    465  NH2 ARG    55       0.811  -4.935 -12.334  1.00  0.00           N  
ATOM    466  N   ARG    56       4.789  -6.982  -4.912  1.00  0.00           N  
ATOM    467  CA  ARG    56       6.150  -7.145  -4.400  1.00  0.00           C  
ATOM    468  C   ARG    56       6.186  -7.573  -2.919  1.00  0.00           C  
ATOM    469  O   ARG    56       7.192  -8.153  -2.509  1.00  0.00           O  
ATOM    470  CB  ARG    56       6.907  -5.816  -4.590  1.00  0.00           C  
ATOM    471  CG  ARG    56       7.159  -5.457  -6.067  1.00  0.00           C  
ATOM    472  CD  ARG    56       7.884  -4.112  -6.266  1.00  0.00           C  
ATOM    473  NE  ARG    56       9.317  -4.187  -5.922  1.00  0.00           N  
ATOM    474  CZ  ARG    56      10.201  -3.181  -5.796  1.00  0.00           C  
ATOM    475  NH1 ARG    56      11.485  -3.475  -5.561  1.00  0.00           N  
ATOM    476  NH2 ARG    56       9.842  -1.894  -5.903  1.00  0.00           N  
ATOM    477  N   LEU    57       5.114  -7.310  -2.152  1.00  0.00           N  
ATOM    478  CA  LEU    57       5.025  -7.612  -0.723  1.00  0.00           C  
ATOM    479  C   LEU    57       4.100  -8.805  -0.440  1.00  0.00           C  
ATOM    480  O   LEU    57       4.359  -9.499   0.543  1.00  0.00           O  
ATOM    481  CB  LEU    57       4.513  -6.383   0.062  1.00  0.00           C  
ATOM    482  CG  LEU    57       5.412  -5.129   0.058  1.00  0.00           C  
ATOM    483  CD1 LEU    57       4.622  -3.921   0.589  1.00  0.00           C  
ATOM    484  CD2 LEU    57       6.723  -5.331   0.837  1.00  0.00           C  
ATOM    485  N   LYS    58       3.046  -9.030  -1.256  1.00  0.00           N  
ATOM    486  CA  LYS    58       2.107 -10.147  -1.084  1.00  0.00           C  
ATOM    487  C   LYS    58       2.826 -11.494  -1.195  1.00  0.00           C  
ATOM    488  O   LYS    58       2.710 -12.285  -0.270  1.00  0.00           O  
ATOM    489  CB  LYS    58       0.884 -10.069  -2.035  1.00  0.00           C  
ATOM    490  CG  LYS    58      -0.126 -11.217  -1.819  1.00  0.00           C  
ATOM    491  CD  LYS    58      -1.364 -11.192  -2.724  1.00  0.00           C  
ATOM    492  CE  LYS    58      -2.310 -12.348  -2.350  1.00  0.00           C  
ATOM    493  NZ  LYS    58      -3.446 -12.487  -3.270  1.00  0.00           N  
ATOM    494  N   ASN    59       3.602 -11.696  -2.271  1.00  0.00           N  
ATOM    495  CA  ASN    59       4.474 -12.860  -2.485  1.00  0.00           C  
ATOM    496  C   ASN    59       5.427 -13.148  -1.308  1.00  0.00           C  
ATOM    497  O   ASN    59       5.596 -14.308  -0.953  1.00  0.00           O  
ATOM    498  CB  ASN    59       5.278 -12.679  -3.793  1.00  0.00           C  
ATOM    499  CG  ASN    59       6.092 -11.381  -3.819  1.00  0.00           C  
ATOM    500  ND2 ASN    59       7.372 -11.439  -3.454  1.00  0.00           N  
ATOM    501  OD1 ASN    59       5.553 -10.329  -4.137  1.00  0.00           O  
ATOM    502  N   THR    60       6.003 -12.085  -0.719  1.00  0.00           N  
ATOM    503  CA  THR    60       6.966 -12.146   0.381  1.00  0.00           C  
ATOM    504  C   THR    60       6.301 -12.424   1.746  1.00  0.00           C  
ATOM    505  O   THR    60       7.022 -12.708   2.697  1.00  0.00           O  
ATOM    506  CB  THR    60       7.796 -10.830   0.459  1.00  0.00           C  
ATOM    507  CG2 THR    60       8.879 -10.749   1.552  1.00  0.00           C  
ATOM    508  OG1 THR    60       8.464 -10.632  -0.770  1.00  0.00           O  
ATOM    509  N   VAL    61       4.958 -12.397   1.817  1.00  0.00           N  
ATOM    510  CA  VAL    61       4.184 -12.774   3.002  1.00  0.00           C  
ATOM    511  C   VAL    61       3.401 -14.086   2.779  1.00  0.00           C  
ATOM    512  O   VAL    61       3.295 -14.872   3.716  1.00  0.00           O  
ATOM    513  CB  VAL    61       3.240 -11.623   3.443  1.00  0.00           C  
ATOM    514  CG1 VAL    61       2.235 -12.005   4.548  1.00  0.00           C  
ATOM    515  CG2 VAL    61       4.080 -10.425   3.922  1.00  0.00           C  
ATOM    516  N   ARG    62       2.941 -14.356   1.545  1.00  0.00           N  
ATOM    517  CA  ARG    62       2.320 -15.621   1.147  1.00  0.00           C  
ATOM    518  C   ARG    62       3.301 -16.799   1.111  1.00  0.00           C  
ATOM    519  O   ARG    62       2.885 -17.902   1.452  1.00  0.00           O  
ATOM    520  CB  ARG    62       1.647 -15.485  -0.236  1.00  0.00           C  
ATOM    521  CG  ARG    62       0.383 -14.613  -0.295  1.00  0.00           C  
ATOM    522  CD  ARG    62      -0.590 -14.834   0.866  1.00  0.00           C  
ATOM    523  NE  ARG    62      -1.887 -14.209   0.594  1.00  0.00           N  
ATOM    524  CZ  ARG    62      -3.000 -14.343   1.331  1.00  0.00           C  
ATOM    525  NH1 ARG    62      -4.154 -13.877   0.849  1.00  0.00           N  
ATOM    526  NH2 ARG    62      -2.993 -14.938   2.530  1.00  0.00           N  
ATOM    527  N   GLN    63       4.558 -16.567   0.699  1.00  0.00           N  
ATOM    528  CA  GLN    63       5.597 -17.598   0.654  1.00  0.00           C  
ATOM    529  C   GLN    63       6.098 -18.104   2.027  1.00  0.00           C  
ATOM    530  O   GLN    63       6.235 -19.319   2.158  1.00  0.00           O  
ATOM    531  CB  GLN    63       6.743 -17.190  -0.292  1.00  0.00           C  
ATOM    532  CG  GLN    63       6.327 -17.275  -1.781  1.00  0.00           C  
ATOM    533  CD  GLN    63       7.366 -16.761  -2.784  1.00  0.00           C  
ATOM    534  NE2 GLN    63       8.341 -15.960  -2.347  1.00  0.00           N  
ATOM    535  OE1 GLN    63       7.280 -17.082  -3.967  1.00  0.00           O  
ATOM    536  N   PRO    64       6.304 -17.227   3.041  1.00  0.00           N  
ATOM    537  CA  PRO    64       6.594 -17.696   4.409  1.00  0.00           C  
ATOM    538  C   PRO    64       5.372 -18.186   5.213  1.00  0.00           C  
ATOM    539  O   PRO    64       5.550 -19.114   5.999  1.00  0.00           O  
ATOM    540  CB  PRO    64       7.292 -16.508   5.081  1.00  0.00           C  
ATOM    541  CG  PRO    64       6.768 -15.297   4.342  1.00  0.00           C  
ATOM    542  CD  PRO    64       6.621 -15.805   2.909  1.00  0.00           C  
ATOM    543  N   ASP    65       4.177 -17.586   5.028  1.00  0.00           N  
ATOM    544  CA  ASP    65       2.955 -17.996   5.745  1.00  0.00           C  
ATOM    545  C   ASP    65       2.339 -19.282   5.171  1.00  0.00           C  
ATOM    546  O   ASP    65       2.128 -20.226   5.930  1.00  0.00           O  
ATOM    547  CB  ASP    65       1.860 -16.901   5.859  1.00  0.00           C  
ATOM    548  CG  ASP    65       2.222 -15.613   6.624  1.00  0.00           C  
ATOM    549  OD1 ASP    65       3.273 -15.575   7.304  1.00  0.00           O  
ATOM    550  OD2 ASP    65       1.371 -14.696   6.585  1.00  0.00           O  
ATOM    551  N   LEU    66       2.064 -19.290   3.854  1.00  0.00           N  
ATOM    552  CA  LEU    66       1.459 -20.387   3.081  1.00  0.00           C  
ATOM    553  C   LEU    66      -0.025 -20.643   3.421  1.00  0.00           C  
ATOM    554  O   LEU    66      -0.483 -21.781   3.314  1.00  0.00           O  
ATOM    555  CB  LEU    66       2.325 -21.677   3.141  1.00  0.00           C  
ATOM    556  CG  LEU    66       3.762 -21.496   2.612  1.00  0.00           C  
ATOM    557  CD1 LEU    66       4.674 -22.649   3.074  1.00  0.00           C  
ATOM    558  CD2 LEU    66       3.777 -21.314   1.078  1.00  0.00           C  
ATOM    559  N   SER    67      -0.759 -19.583   3.802  1.00  0.00           N  
ATOM    560  CA  SER    67      -2.185 -19.652   4.129  1.00  0.00           C  
ATOM    561  C   SER    67      -3.106 -19.598   2.892  1.00  0.00           C  
ATOM    562  O   SER    67      -4.133 -20.276   2.904  1.00  0.00           O  
ATOM    563  CB  SER    67      -2.518 -18.577   5.182  1.00  0.00           C  
ATOM    564  OG  SER    67      -2.412 -17.262   4.673  1.00  0.00           O  
ATOM    565  N   TRP    68      -2.731 -18.824   1.855  1.00  0.00           N  
ATOM    566  CA  TRP    68      -3.508 -18.657   0.623  1.00  0.00           C  
ATOM    567  C   TRP    68      -2.645 -17.947  -0.435  1.00  0.00           C  
ATOM    568  O   TRP    68      -2.871 -16.773  -0.721  1.00  0.00           O  
ATOM    569  CB  TRP    68      -4.847 -17.921   0.922  1.00  0.00           C  
ATOM    570  CG  TRP    68      -5.825 -17.724  -0.201  1.00  0.00           C  
ATOM    571  CD1 TRP    68      -6.035 -18.575  -1.233  1.00  0.00           C  
ATOM    572  CD2 TRP    68      -6.825 -16.668  -0.349  1.00  0.00           C  
ATOM    573  CE2 TRP    68      -7.579 -16.920  -1.536  1.00  0.00           C  
ATOM    574  CE3 TRP    68      -7.182 -15.524   0.404  1.00  0.00           C  
ATOM    575  NE1 TRP    68      -7.055 -18.097  -2.028  1.00  0.00           N  
ATOM    576  CZ2 TRP    68      -8.605 -16.063  -1.972  1.00  0.00           C  
ATOM    577  CZ3 TRP    68      -8.213 -14.661  -0.020  1.00  0.00           C  
ATOM    578  CH2 TRP    68      -8.918 -14.922  -1.210  1.00  0.00           C  
ATOM    579  N   ALA    69      -1.654 -18.663  -0.992  1.00  0.00           N  
ATOM    580  CA  ALA    69      -0.768 -18.147  -2.039  1.00  0.00           C  
ATOM    581  C   ALA    69      -1.446 -18.191  -3.421  1.00  0.00           C  
ATOM    582  O   ALA    69      -1.747 -19.280  -3.911  1.00  0.00           O  
ATOM    583  CB  ALA    69       0.543 -18.950  -2.021  1.00  0.00           C  
ATOM    584  N   LEU    70      -1.645 -17.006  -4.025  1.00  0.00           N  
ATOM    585  CA  LEU    70      -2.255 -16.789  -5.344  1.00  0.00           C  
ATOM    586  C   LEU    70      -2.056 -15.328  -5.799  1.00  0.00           C  
ATOM    587  O   LEU    70      -1.572 -14.508  -5.018  1.00  0.00           O  
ATOM    588  CB  LEU    70      -3.754 -17.217  -5.364  1.00  0.00           C  
ATOM    589  CG  LEU    70      -4.778 -16.221  -4.763  1.00  0.00           C  
ATOM    590  CD1 LEU    70      -6.219 -16.631  -5.121  1.00  0.00           C  
ATOM    591  CD2 LEU    70      -4.586 -16.037  -3.254  1.00  0.00           C  
ATOM    592  N   ARG    71      -2.499 -15.035  -7.039  1.00  0.00           N  
ATOM    593  CA  ARG    71      -2.540 -13.718  -7.700  1.00  0.00           C  
ATOM    594  C   ARG    71      -1.154 -13.062  -7.783  1.00  0.00           C  
ATOM    595  O   ARG    71      -0.802 -12.276  -6.903  1.00  0.00           O  
ATOM    596  CB  ARG    71      -3.555 -12.753  -7.027  1.00  0.00           C  
ATOM    597  CG  ARG    71      -5.036 -13.186  -7.041  1.00  0.00           C  
ATOM    598  CD  ARG    71      -5.861 -12.648  -8.226  1.00  0.00           C  
ATOM    599  NE  ARG    71      -5.500 -13.287  -9.503  1.00  0.00           N  
ATOM    600  CZ  ARG    71      -5.892 -14.500  -9.939  1.00  0.00           C  
ATOM    601  NH1 ARG    71      -5.415 -14.951 -11.106  1.00  0.00           N  
ATOM    602  NH2 ARG    71      -6.742 -15.274  -9.244  1.00  0.00           N  
ATOM    603  N   ILE    72      -0.411 -13.400  -8.852  1.00  0.00           N  
ATOM    604  CA  ILE    72       0.937 -12.913  -9.163  1.00  0.00           C  
ATOM    605  C   ILE    72       1.931 -13.322  -8.053  1.00  0.00           C  
ATOM    606  O   ILE    72       2.221 -12.543  -7.143  1.00  0.00           O  
ATOM    607  CB  ILE    72       0.988 -11.372  -9.447  1.00  0.00           C  
ATOM    608  CG1 ILE    72       0.018 -10.956 -10.582  1.00  0.00           C  
ATOM    609  CG2 ILE    72       2.404 -10.824  -9.735  1.00  0.00           C  
ATOM    610  CD1 ILE    72       0.265 -11.633 -11.940  1.00  0.00           C  
ATOM    611  N   LYS    73       2.400 -14.577  -8.147  1.00  0.00           N  
ATOM    612  CA  LYS    73       3.385 -15.175  -7.241  1.00  0.00           C  
ATOM    613  C   LYS    73       4.834 -14.723  -7.506  1.00  0.00           C  
ATOM    614  O   LYS    73       5.716 -15.139  -6.754  1.00  0.00           O  
ATOM    615  CB  LYS    73       3.278 -16.711  -7.310  1.00  0.00           C  
ATOM    616  CG  LYS    73       1.988 -17.277  -6.699  1.00  0.00           C  
ATOM    617  CD  LYS    73       1.993 -18.812  -6.712  1.00  0.00           C  
ATOM    618  CE  LYS    73       0.762 -19.408  -6.021  1.00  0.00           C  
ATOM    619  NZ  LYS    73       0.795 -20.880  -5.992  1.00  0.00           N  
ATOM    620  N   LEU    74       5.054 -13.871  -8.530  1.00  0.00           N  
ATOM    621  CA  LEU    74       6.319 -13.191  -8.843  1.00  0.00           C  
ATOM    622  C   LEU    74       6.905 -12.507  -7.602  1.00  0.00           C  
ATOM    623  O   LEU    74       6.126 -12.003  -6.796  1.00  0.00           O  
ATOM    624  CB  LEU    74       6.072 -12.103  -9.916  1.00  0.00           C  
ATOM    625  CG  LEU    74       5.614 -12.615 -11.297  1.00  0.00           C  
ATOM    626  CD1 LEU    74       5.247 -11.434 -12.223  1.00  0.00           C  
ATOM    627  CD2 LEU    74       6.648 -13.560 -11.943  1.00  0.00           C  
ATOM    628  N   TYR    75       8.245 -12.497  -7.485  1.00  0.00           N  
ATOM    629  CA  TYR    75       8.985 -11.949  -6.343  1.00  0.00           C  
ATOM    630  C   TYR    75       8.817 -10.410  -6.182  1.00  0.00           C  
ATOM    631  O   TYR    75       7.810  -9.834  -6.591  1.00  0.00           O  
ATOM    632  CB  TYR    75      10.451 -12.478  -6.383  1.00  0.00           C  
ATOM    633  CG  TYR    75      11.336 -12.128  -5.189  1.00  0.00           C  
ATOM    634  CD1 TYR    75      10.970 -12.543  -3.890  1.00  0.00           C  
ATOM    635  CD2 TYR    75      12.471 -11.304  -5.361  1.00  0.00           C  
ATOM    636  CE1 TYR    75      11.701 -12.098  -2.771  1.00  0.00           C  
ATOM    637  CE2 TYR    75      13.200 -10.857  -4.242  1.00  0.00           C  
ATOM    638  CZ  TYR    75      12.807 -11.242  -2.945  1.00  0.00           C  
ATOM    639  OH  TYR    75      13.489 -10.783  -1.856  1.00  0.00           O  
ATOM    640  N   ASN    76       9.808  -9.746  -5.578  1.00  0.00           N  
ATOM    641  CA  ASN    76       9.927  -8.304  -5.394  1.00  0.00           C  
ATOM    642  C   ASN    76      10.211  -7.555  -6.722  1.00  0.00           C  
ATOM    643  O   ASN    76      10.978  -6.599  -6.712  1.00  0.00           O  
ATOM    644  CB  ASN    76      11.015  -8.066  -4.312  1.00  0.00           C  
ATOM    645  CG  ASN    76      10.837  -6.794  -3.482  1.00  0.00           C  
ATOM    646  ND2 ASN    76       9.840  -6.759  -2.596  1.00  0.00           N  
ATOM    647  OD1 ASN    76      11.616  -5.856  -3.617  1.00  0.00           O  
ATOM    648  N   LYS    77       9.560  -7.978  -7.825  1.00  0.00           N  
ATOM    649  CA  LYS    77       9.618  -7.460  -9.193  1.00  0.00           C  
ATOM    650  C   LYS    77      11.065  -7.403  -9.707  1.00  0.00           C  
ATOM    651  O   LYS    77      11.701  -6.353  -9.599  1.00  0.00           O  
ATOM    652  CB  LYS    77       8.879  -6.106  -9.277  1.00  0.00           C  
ATOM    653  CG  LYS    77       8.767  -5.529 -10.699  1.00  0.00           C  
ATOM    654  CD  LYS    77       8.058  -4.171 -10.712  1.00  0.00           C  
ATOM    655  CE  LYS    77       7.956  -3.590 -12.129  1.00  0.00           C  
ATOM    656  NZ  LYS    77       7.273  -2.286 -12.128  1.00  0.00           N  
ATOM    657  N   TYR    78      11.560  -8.548 -10.208  1.00  0.00           N  
ATOM    658  CA  TYR    78      12.953  -8.770 -10.604  1.00  0.00           C  
ATOM    659  C   TYR    78      13.860  -8.766  -9.355  1.00  0.00           C  
ATOM    660  O   TYR    78      13.898  -9.780  -8.658  1.00  0.00           O  
ATOM    661  CB  TYR    78      13.357  -7.823 -11.773  1.00  0.00           C  
ATOM    662  CG  TYR    78      14.796  -7.893 -12.255  1.00  0.00           C  
ATOM    663  CD1 TYR    78      15.224  -8.971 -13.055  1.00  0.00           C  
ATOM    664  CD2 TYR    78      15.702  -6.860 -11.931  1.00  0.00           C  
ATOM    665  CE1 TYR    78      16.552  -9.018 -13.522  1.00  0.00           C  
ATOM    666  CE2 TYR    78      17.033  -6.917 -12.382  1.00  0.00           C  
ATOM    667  CZ  TYR    78      17.460  -7.999 -13.174  1.00  0.00           C  
ATOM    668  OH  TYR    78      18.754  -8.065 -13.599  1.00  0.00           O  
ATOM    669  N   VAL    79      14.558  -7.644  -9.094  1.00  0.00           N  
ATOM    670  CA  VAL    79      15.491  -7.423  -7.977  1.00  0.00           C  
ATOM    671  C   VAL    79      16.753  -8.335  -8.016  1.00  0.00           C  
ATOM    672  O   VAL    79      17.501  -8.432  -7.046  1.00  0.00           O  
ATOM    673  CB  VAL    79      14.727  -7.347  -6.604  1.00  0.00           C  
ATOM    674  CG1 VAL    79      15.506  -7.545  -5.288  1.00  0.00           C  
ATOM    675  CG2 VAL    79      13.993  -5.997  -6.521  1.00  0.00           C  
ATOM    676  N   GLN    80      17.028  -8.923  -9.194  1.00  0.00           N  
ATOM    677  CA  GLN    80      18.207  -9.753  -9.462  1.00  0.00           C  
ATOM    678  C   GLN    80      19.449  -8.927  -9.856  1.00  0.00           C  
ATOM    679  O   GLN    80      20.520  -9.514 -10.013  1.00  0.00           O  
ATOM    680  CB  GLN    80      17.866 -10.790 -10.558  1.00  0.00           C  
ATOM    681  CG  GLN    80      16.615 -11.655 -10.293  1.00  0.00           C  
ATOM    682  CD  GLN    80      16.671 -12.407  -8.961  1.00  0.00           C  
ATOM    683  NE2 GLN    80      15.676 -12.199  -8.097  1.00  0.00           N  
ATOM    684  OE1 GLN    80      17.600 -13.174  -8.719  1.00  0.00           O  
ATOM    685  N   GLY    81      19.304  -7.597 -10.000  1.00  0.00           N  
ATOM    686  CA  GLY    81      20.402  -6.680 -10.289  1.00  0.00           C  
ATOM    687  C   GLY    81      21.172  -6.407  -8.992  1.00  0.00           C  
ATOM    688  O   GLY    81      20.581  -6.001  -7.991  1.00  0.00           O  
ATOM    689  N   ASN    82      22.495  -6.616  -9.035  1.00  0.00           N  
ATOM    690  CA  ASN    82      23.409  -6.427  -7.912  1.00  0.00           C  
ATOM    691  C   ASN    82      24.832  -6.295  -8.477  1.00  0.00           C  
ATOM    692  O   ASN    82      25.272  -7.181  -9.211  1.00  0.00           O  
ATOM    693  CB  ASN    82      23.309  -7.614  -6.918  1.00  0.00           C  
ATOM    694  CG  ASN    82      23.874  -7.289  -5.531  1.00  0.00           C  
ATOM    695  ND2 ASN    82      25.177  -7.500  -5.336  1.00  0.00           N  
ATOM    696  OD1 ASN    82      23.142  -6.860  -4.643  1.00  0.00           O  
ATOM    697  N   ALA    83      25.530  -5.211  -8.101  1.00  0.00           N  
ATOM    698  CA  ALA    83      26.918  -4.919  -8.487  1.00  0.00           C  
ATOM    699  C   ALA    83      27.381  -3.725  -7.669  1.00  0.00           C  
ATOM    700  O   ALA    83      26.744  -3.202  -6.752  1.00  0.00           O  
ATOM    701  CB  ALA    83      27.040  -4.599  -9.994  1.00  0.00           C  
TER     701      ALA    83
END
