# Supplementary material for: Identification of the occurrence and potential mechanisms of heterotopic ossification associated with 17-beta-estradiol targeting MKX by bioinformatics analysis and cellular experiments
Source: PeerJ. 2022 Jan 3;10:e12696. doi: 10.7717/peerj.12696 (PMC8734462; doi:10.7717/peerj.12696)
Supplement: Supplemental Information 4 [file peerj-10-12696-s004.zip › MD raw data/c1/protein_rmsd.dat]

#Frame     RMSD_00001
       1       0.0000
       2       0.4745
       3       0.4941
       4       0.5659
       5       0.5895
       6       0.7196
       7       0.7821
       8       0.7973
       9       0.8346
      10       0.9229
      11       1.0268
      12       0.8961
      13       0.9230
      14       1.0097
      15       1.0152
      16       0.9433
      17       0.9688
      18       0.9176
      19       0.9828
      20       0.9301
      21       0.8646
      22       0.9760
      23       1.0251
      24       0.9332
      25       0.9705
      26       1.1622
      27       1.0996
      28       1.0699
      29       1.1492
      30       1.2038
      31       1.2209
      32       1.2433
      33       1.2764
      34       1.1889
      35       1.2171
      36       1.3261
      37       1.2988
      38       1.3156
      39       1.2524
      40       1.2935
      41       1.3916
      42       1.4465
      43       1.4439
      44       1.3261
      45       1.3339
      46       1.3953
      47       1.4300
      48       1.5461
      49       1.5469
      50       1.5477
      51       1.6101
      52       1.6004
      53       1.4503
      54       1.5158
      55       1.4429
      56       1.5192
      57       1.5953
      58       1.5583
      59       1.4443
      60       1.5665
      61       1.5538
      62       1.4743
      63       1.4190
      64       1.4910
      65       1.5960
      66       1.5629
      67       1.6172
      68       1.6045
      69       1.6505
      70       1.6204
      71       1.6469
      72       1.6659
      73       1.6077
      74       1.6847
      75       1.7096
      76       1.6653
      77       1.7482
      78       1.7027
      79       1.7054
      80       1.7862
      81       1.8183
      82       1.8102
      83       1.7755
      84       1.7579
      85       1.7512
      86       1.8327
      87       1.8355
      88       1.7941
      89       1.9775
      90       2.1241
      91       2.1139
      92       2.0040
      93       1.9127
      94       1.7763
      95       1.9540
      96       1.9314
      97       1.8984
      98       1.9625
      99       1.8860
     100       1.7540
     101       1.7632
     102       1.7255
     103       1.6809
     104       1.6742
     105       1.5934
     106       1.7209
     107       1.8633
     108       1.8037
     109       1.7940
     110       1.9119
     111       1.9704
     112       2.2203
     113       2.0965
     114       2.0086
     115       2.1031
     116       2.0863
     117       2.0384
     118       2.0205
     119       1.9447
     120       1.9824
     121       1.9859
     122       1.9652
     123       2.0237
     124       2.0709
     125       2.2048
     126       2.2061
     127       2.3262
     128       2.4236
     129       2.2735
     130       2.2881
     131       2.3510
     132       2.1740
     133       2.1973
     134       2.1645
     135       2.2099
     136       2.2109
     137       2.3108
     138       2.3336
     139       2.1834
     140       2.1067
     141       2.1857
     142       2.2050
     143       2.2798
     144       2.2975
     145       2.2295
     146       2.2882
     147       2.2436
     148       2.4604
     149       2.3606
     150       2.2909
     151       2.3309
     152       2.3852
     153       2.3603
     154       2.3852
     155       2.4052
     156       2.4213
     157       2.4505
     158       2.4950
     159       2.5384
     160       2.5735
     161       2.5362
     162       2.6271
     163       2.5937
     164       2.6990
     165       2.7525
     166       2.6657
     167       2.7188
     168       2.8707
     169       2.8301
     170       2.6938
     171       2.7512
     172       2.6955
     173       2.6985
     174       2.6843
     175       2.5373
     176       2.6168
     177       2.5585
     178       2.4698
     179       2.5003
     180       2.5706
     181       2.4712
     182       2.3526
     183       2.3627
     184       2.2934
     185       2.3806
     186       2.3164
     187       2.3691
     188       2.3899
     189       2.4076
     190       2.4632
     191       2.5379
     192       2.4817
     193       2.2987
     194       2.4093
     195       2.2900
     196       2.1386
     197       2.2245
     198       2.1147
     199       1.9934
     200       1.9503
     201       1.9168
     202       1.9247
     203       1.9795
     204       1.9129
     205       1.8644
     206       1.9796
     207       1.9009
     208       1.9897
     209       1.9867
     210       1.9179
     211       1.9897
     212       1.9912
     213       2.0550
     214       2.0650
     215       2.1414
     216       2.1366
     217       2.0635
     218       2.0094
     219       2.0237
     220       2.0238
     221       1.9990
     222       2.0745
     223       2.0717
     224       2.1320
     225       2.1365
     226       2.1537
     227       2.0881
     228       2.0740
     229       2.0965
     230       2.1137
     231       2.1099
     232       2.0561
     233       2.0942
     234       2.0480
     235       1.9408
     236       1.9619
     237       1.9193
     238       1.9776
     239       1.9097
     240       2.0159
     241       2.0653
     242       1.9822
     243       1.9236
     244       1.8642
     245       1.8618
     246       1.7686
     247       1.8402
     248       1.8235
     249       1.8905
     250       2.0130
     251       2.2299
     252       2.1041
     253       2.1793
     254       2.0227
     255       2.1741
     256       2.0675
     257       2.1433
     258       2.3031
     259       2.3425
     260       2.4297
     261       2.3005
     262       2.4221
     263       2.5041
     264       2.4465
     265       2.4415
     266       2.3438
     267       2.3640
     268       2.3282
     269       2.3132
     270       2.3234
     271       2.3284
     272       2.2811
     273       2.2479
     274       2.3027
     275       2.1050
     276       2.1217
     277       2.1031
     278       2.0975
     279       2.2190
     280       2.2632
     281       2.2098
     282       2.1492
     283       2.1363
     284       2.0719
     285       2.1657
     286       2.2548
     287       2.3681
     288       2.3047
     289       2.2942
     290       2.1716
     291       2.2630
     292       2.2425
     293       2.3344
     294       2.1488
     295       2.2147
     296       2.1499
     297       2.2876
     298       2.2607
     299       2.2771
     300       2.3615
     301       2.3199
     302       2.3061
     303       2.3277
     304       2.3687
     305       2.2652
     306       2.1830
     307       2.1116
     308       2.1134
     309       2.1630
     310       2.2291
     311       2.2613
     312       2.1522
     313       1.9909
     314       2.0245
     315       1.9538
     316       2.0747
     317       2.0923
     318       2.1341
     319       2.2045
     320       2.2102
     321       2.1564
     322       2.3671
     323       2.2702
     324       2.2836
     325       2.2016
     326       2.1422
     327       1.9347
     328       2.0318
     329       2.1308
     330       2.1705
     331       2.2139
     332       2.2233
     333       2.1963
     334       2.1024
     335       2.0643
     336       2.0833
     337       2.0371
     338       2.0688
     339       2.1417
     340       2.2020
     341       2.0565
     342       2.0599
     343       2.0255
     344       1.9636
     345       1.9799
     346       2.0769
     347       2.1105
     348       2.1512
     349       2.1231
     350       2.0781
     351       2.0840
     352       2.0498
     353       2.1509
     354       2.1880
     355       2.2442
     356       2.1997
     357       2.0742
     358       2.2071
     359       2.0796
     360       2.1150
     361       2.0959
     362       1.9394
     363       2.0846
     364       2.0525
     365       1.9850
     366       1.9306
     367       1.8973
     368       2.0668
     369       1.9156
     370       1.7931
     371       1.9237
     372       1.8751
     373       1.9174
     374       2.0729
     375       1.9355
     376       2.0635
     377       2.0375
     378       2.1204
     379       2.1118
     380       2.2094
     381       2.1221
     382       2.0515
     383       2.1460
     384       2.2076
     385       2.1240
     386       2.0803
     387       2.1252
     388       2.1329
     389       2.0124
     390       1.9964
     391       2.0134
     392       2.0222
     393       2.0213
     394       2.0890
     395       2.1703
     396       2.1522
     397       2.0126
     398       2.0451
     399       2.0920
     400       2.1043
     401       2.0224
     402       1.9759
     403       2.1128
     404       2.1176
     405       2.1253
     406       2.1311
     407       2.1315
     408       2.2680
     409       2.2449
     410       2.2451
     411       2.1636
     412       2.2375
     413       2.3020
     414       2.3437
     415       2.3851
     416       2.4169
     417       2.2515
     418       2.2157
     419       2.2943
     420       2.2681
     421       2.3272
     422       2.2281
     423       2.1839
     424       2.1854
     425       2.1752
     426       2.2575
     427       2.1322
     428       2.1871
     429       2.0974
     430       2.1010
     431       2.1054
     432       2.0354
     433       1.9707
     434       1.9358
     435       2.0800
     436       2.1435
     437       2.1005
     438       2.1207
     439       2.2072
     440       2.2579
     441       2.3172
     442       2.3152
     443       2.2343
     444       2.2543
     445       2.2074
     446       2.2188
     447       2.2162
     448       2.2264
     449       2.2864
     450       2.2894
     451       2.1828
     452       2.2580
     453       2.2556
     454       2.2035
     455       2.3439
     456       2.2323
     457       2.2706
     458       2.3333
     459       2.2639
     460       2.2087
     461       2.2665
     462       2.2712
     463       2.2954
     464       2.3366
     465       2.4314
     466       2.4384
     467       2.3863
     468       2.3623
     469       2.4085
     470       2.3526
     471       2.3894
     472       2.4526
     473       2.4375
     474       2.4046
     475       2.3509
     476       2.3410
     477       2.4362
     478       2.3672
     479       2.3688
     480       2.4206
     481       2.3919
     482       2.3926
     483       2.5280
     484       2.4669
     485       2.4846
     486       2.5038
     487       2.5424
     488       2.5704
     489       2.6483
     490       2.6520
     491       2.6237
     492       2.5151
     493       2.3757
     494       2.4284
     495       2.3575
     496       2.3173
     497       2.3204
     498       2.3557
     499       2.3295
     500       2.3440
     501       2.2715
     502       2.2388
     503       2.2909
     504       2.3987
     505       2.4342
     506       2.4046
     507       2.4212
     508       2.3703
     509       2.3701
     510       2.3466
     511       2.4114
     512       2.4132
     513       2.3700
     514       2.3579
     515       2.3284
     516       2.3342
     517       2.3063
     518       2.3197
     519       2.4288
     520       2.2867
     521       2.3196
     522       2.5134
     523       2.5520
     524       2.4161
     525       2.3456
     526       2.3172
     527       2.2665
     528       2.2687
     529       2.3296
     530       2.3003
     531       2.2549
     532       2.3878
     533       2.3355
     534       2.2508
     535       2.2637
     536       2.2187
     537       2.2452
     538       2.4805
     539       2.3601
     540       2.3622
     541       2.4364
     542       2.5049
     543       2.3477
     544       2.3921
     545       2.2427
     546       2.2521
     547       2.4548
     548       2.4185
     549       2.2792
     550       2.3244
     551       2.3202
     552       2.4236
     553       2.4454
     554       2.4328
     555       2.4260
     556       2.3747
     557       2.3080
     558       2.3583
     559       2.3558
     560       2.4321
     561       2.4457
     562       2.4954
     563       2.4684
     564       2.4154
     565       2.3392
     566       2.3262
     567       2.3298
     568       2.4126
     569       2.2796
     570       2.2496
     571       2.2055
     572       2.1618
     573       2.1115
     574       2.2357
     575       2.1671
     576       2.0504
     577       2.1012
     578       2.1585
     579       2.1413
     580       2.1794
     581       2.0871
     582       2.1484
     583       2.1547
     584       2.1459
     585       2.1439
     586       2.0927
     587       2.0537
     588       2.0832
     589       2.1679
     590       2.2099
     591       2.2345
     592       2.2643
     593       2.3002
     594       2.3496
     595       2.4258
     596       2.2840
     597       2.1391
     598       2.1826
     599       2.1337
     600       2.1672
     601       2.0709
     602       2.0734
     603       2.0394
     604       2.1585
     605       2.1304
     606       2.3179
     607       2.3122
     608       2.2621
     609       2.2186
     610       2.2352
     611       2.2910
     612       2.2677
     613       2.2826
     614       2.3064
     615       2.3935
     616       2.3422
     617       2.3715
     618       2.3422
     619       2.3749
     620       2.4857
     621       2.5593
     622       2.3759
     623       2.3251
     624       2.3492
     625       2.3482
     626       2.3240
     627       2.3581
     628       2.3497
     629       2.3084
     630       2.2668
     631       2.3803
     632       2.3921
     633       2.2949
     634       2.2676
     635       2.2897
     636       2.3384
     637       2.2887
     638       2.3619
     639       2.3364
     640       2.3778
     641       2.5014
     642       2.5466
     643       2.4678
     644       2.6154
     645       2.3819
     646       2.4267
     647       2.5400
     648       2.3992
     649       2.4429
     650       2.3024
     651       2.3707
     652       2.4639
     653       2.5998
     654       2.6691
     655       2.7249
     656       2.6661
     657       2.5456
     658       2.5100
     659       2.5885
     660       2.5340
     661       2.5996
     662       2.7254
     663       2.7464
     664       2.9091
     665       2.8159
     666       2.8265
     667       2.7970
     668       2.7313
     669       2.8722
     670       2.8992
     671       2.9469
     672       3.0387
     673       2.9755
     674       2.8686
     675       2.8824
     676       2.9333
     677       2.8165
     678       2.8652
     679       2.8953
     680       2.9718
     681       2.8787
     682       2.8371
     683       2.8086
     684       2.8083
     685       2.9153
     686       2.8263
     687       2.8456
     688       2.8885
     689       2.8619
     690       2.8766
     691       2.8803
     692       2.8743
     693       2.9327
     694       2.9609
     695       2.9208
     696       3.0049
     697       2.9587
     698       2.9479
     699       3.0532
     700       2.9969
     701       2.8891
     702       2.8625
     703       2.7588
     704       2.8808
     705       2.8747
     706       2.8641
     707       2.8520
     708       2.9202
     709       2.9400
     710       3.0165
     711       3.0872
     712       3.0267
     713       3.0023
     714       2.9084
     715       2.9511
     716       3.0261
     717       2.9950
     718       2.9733
     719       3.0253
     720       2.8829
     721       2.7618
     722       2.8446
     723       2.7752
     724       2.8608
     725       2.8213
     726       2.9372
     727       2.9751
     728       2.9325
     729       2.8772
     730       2.9153
     731       2.9350
     732       3.0010
     733       2.8575
     734       2.9054
     735       3.0250
     736       2.9709
     737       3.0208
     738       3.0512
     739       3.1592
     740       3.1613
     741       3.0387
     742       2.9497
     743       2.9948
     744       2.8556
     745       2.8452
     746       2.7990
     747       2.7997
     748       2.8920
     749       2.9175
     750       2.8756
     751       2.9458
     752       2.9877
     753       3.0474
     754       3.0966
     755       3.0262
     756       2.9482
     757       3.0746
     758       3.0184
     759       3.0402
     760       3.1035
     761       3.0950
     762       3.1075
     763       3.0540
     764       3.0047
     765       2.9545
     766       2.9387
     767       3.0230
     768       3.0717
     769       3.1278
     770       3.0873
     771       3.0578
     772       3.0998
     773       2.9838
     774       2.9887
     775       3.0669
     776       3.0295
     777       3.0029
     778       3.1012
     779       3.1635
     780       3.1506
     781       3.0584
     782       3.1172
     783       3.1664
     784       3.2103
     785       3.2300
     786       3.1667
     787       3.2669
     788       3.2678
     789       3.1360
     790       3.1335
     791       3.0964
     792       3.2419
     793       3.1769
     794       3.2750
     795       3.2542
     796       3.2504
     797       3.2793
     798       3.3276
     799       3.2829
     800       3.3406
     801       3.4114
     802       3.3568
     803       3.3011
     804       3.2408
     805       3.2658
     806       3.2664
     807       3.3391
     808       3.3253
     809       3.2858
     810       3.3787
     811       3.4144
     812       3.3107
     813       3.4460
     814       3.3490
     815       3.3409
     816       3.3601
     817       3.3114
     818       3.3412
     819       3.3528
     820       3.2168
     821       3.2159
     822       3.3440
     823       3.3018
     824       3.2961
     825       3.3517
     826       3.2794
     827       3.3532
     828       3.2079
     829       3.2634
     830       3.3715
     831       3.2930
     832       3.3520
     833       3.3443
     834       3.4298
     835       3.3368
     836       3.4277
     837       3.3771
     838       3.4300
     839       3.3892
     840       3.4346
     841       3.4310
     842       3.2808
     843       3.2760
     844       3.3450
     845       3.4139
     846       3.3840
     847       3.3839
     848       3.6355
     849       3.6333
     850       3.5509
     851       3.5213
     852       3.4575
     853       3.3236
     854       3.3184
     855       3.4604
     856       3.3490
     857       3.3874
     858       3.3384
     859       3.2710
     860       3.3083
     861       3.2052
     862       3.3503
     863       3.4170
     864       3.3414
     865       3.2131
     866       3.2673
     867       3.2711
     868       3.3435
     869       3.3139
     870       3.3570
     871       3.4282
     872       3.3027
     873       3.2154
     874       3.2917
     875       3.3216
     876       3.2958
     877       3.3420
     878       3.2329
     879       3.1199
     880       3.1047
     881       3.1164
     882       3.1349
     883       3.0935
     884       3.1431
     885       3.1601
     886       3.1665
     887       3.1014
     888       3.1126
     889       3.0720
     890       3.1745
     891       3.1364
     892       2.9513
     893       3.0184
     894       3.0365
     895       3.0728
     896       3.0948
     897       3.1211
     898       3.2112
     899       3.2553
     900       3.1863
     901       3.2578
     902       3.1920
     903       3.2522
     904       3.1673
     905       3.1718
     906       3.2498
     907       3.2477
     908       3.2364
     909       3.2970
     910       3.3264
     911       3.2874
     912       3.1741
     913       3.1278
     914       3.1773
     915       3.0908
     916       3.1791
     917       3.1869
     918       3.1736
     919       3.2346
     920       3.2783
     921       3.2479
     922       3.1627
     923       3.1036
     924       3.1051
     925       3.1442
     926       3.2039
     927       3.2153
     928       3.2856
     929       3.2247
     930       3.2451
     931       3.3437
     932       3.2932
     933       3.1891
     934       3.2810
     935       3.2581
     936       3.2046
     937       3.2325
     938       3.1585
     939       3.2537
     940       3.2300
     941       3.1884
     942       3.3288
     943       3.3379
     944       3.3251
     945       3.3233
     946       3.4066
     947       3.3106
     948       3.2655
     949       3.2543
     950       3.3495
     951       3.2719
     952       3.2898
     953       3.5004
     954       3.4640
     955       3.3206
     956       3.3095
     957       3.2609
     958       3.3080
     959       3.1928
     960       3.2168
     961       3.1915
     962       3.2786
     963       3.1103
     964       3.0825
     965       3.1747
     966       3.2600
     967       3.2250
     968       3.2963
     969       3.2741
     970       3.1770
     971       3.2255
     972       3.1805
     973       3.1811
     974       3.1978
     975       3.1448
     976       3.2247
     977       3.0748
     978       3.1829
     979       3.3129
     980       3.3111
     981       3.2356
     982       3.3175
     983       3.3683
     984       3.2028
     985       3.2258
     986       3.2590
     987       3.2820
     988       3.1079
     989       3.1999
     990       3.2079
     991       3.1113
     992       3.0749
     993       3.1728
     994       3.0842
     995       3.1041
     996       3.1539
     997       3.2685
     998       3.1797
     999       3.1154
    1000       3.0196
    1001       3.1269
    1002       3.1804
    1003       3.0845
    1004       3.0999
    1005       3.1266
    1006       3.1089
    1007       3.1058
    1008       3.0509
    1009       3.1614
    1010       3.1078
    1011       3.2007
    1012       3.2852
    1013       3.2629
    1014       3.3452
    1015       3.3263
    1016       3.2730
    1017       3.2554
    1018       3.3388
    1019       3.3383
    1020       3.4825
    1021       3.5059
    1022       3.4350
    1023       3.4579
    1024       3.3836
    1025       3.3691
    1026       3.4268
    1027       3.3672
    1028       3.4163
    1029       3.4182
    1030       3.5726
    1031       3.6720
    1032       3.6441
    1033       3.6541
    1034       3.6145
    1035       3.5254
    1036       3.3758
    1037       3.5096
    1038       3.5344
    1039       3.4955
    1040       3.4188
    1041       3.4192
    1042       3.5239
    1043       3.4387
    1044       3.4536
    1045       3.3989
    1046       3.3816
    1047       3.4035
    1048       3.4751
    1049       3.5962
    1050       3.6305
    1051       3.5235
    1052       3.5387
    1053       3.6168
    1054       3.5315
    1055       3.5523
    1056       3.6829
    1057       3.6209
    1058       3.4113
    1059       3.5564
    1060       3.6072
    1061       3.4746
    1062       3.3844
    1063       3.4145
    1064       3.2954
    1065       3.3161
    1066       3.3311
    1067       3.2859
    1068       3.3595
    1069       3.3588
    1070       3.3693
    1071       3.3094
    1072       3.2899
    1073       3.2820
    1074       3.2679
    1075       3.2456
    1076       3.4164
    1077       3.3786
    1078       3.2566
    1079       3.1822
    1080       3.1556
    1081       3.2105
    1082       3.2616
    1083       3.1320
    1084       3.1537
    1085       3.0354
    1086       3.0550
    1087       3.0661
    1088       3.1262
    1089       3.1538
    1090       3.1045
    1091       3.3012
    1092       3.1738
    1093       3.2382
    1094       3.2478
    1095       3.2531
    1096       3.3948
    1097       3.4532
    1098       3.4150
    1099       3.4676
    1100       3.5099
    1101       3.4225
    1102       3.4644
    1103       3.4130
    1104       3.3412
    1105       3.1789
    1106       3.3275
    1107       3.2975
    1108       3.4021
    1109       3.3132
    1110       3.2566
    1111       3.2440
    1112       3.3185
    1113       3.3890
    1114       3.4485
    1115       3.4457
    1116       3.3861
    1117       3.4201
    1118       3.3883
    1119       3.3335
    1120       3.4483
    1121       3.4801
    1122       3.6007
    1123       3.6057
    1124       3.6591
    1125       3.6111
    1126       3.6724
    1127       3.6211
    1128       3.5864
    1129       3.5621
    1130       3.4867
    1131       3.4871
    1132       3.4301
    1133       3.4365
    1134       3.4543
    1135       3.6009
    1136       3.4908
    1137       3.5495
    1138       3.6160
    1139       3.5696
    1140       3.5033
    1141       3.5185
    1142       3.5327
    1143       3.4135
    1144       3.5672
    1145       3.4261
    1146       3.3425
    1147       3.2676
    1148       3.4090
    1149       3.4245
    1150       3.3851
    1151       3.4416
    1152       3.5386
    1153       3.6246
    1154       3.5542
    1155       3.6280
    1156       3.5292
    1157       3.5127
    1158       3.4732
    1159       3.4339
    1160       3.4560
    1161       3.4485
    1162       3.4252
    1163       3.4145
    1164       3.5234
    1165       3.4956
    1166       3.5476
    1167       3.6673
    1168       3.6245
    1169       3.6468
    1170       3.6809
    1171       3.6235
    1172       3.7682
    1173       3.6587
    1174       3.7666
    1175       3.6830
    1176       3.7856
    1177       3.7267
    1178       3.7286
    1179       3.7854
    1180       3.8194
    1181       3.8817
    1182       3.8276
    1183       3.8672
    1184       3.7432
    1185       3.8167
    1186       3.7050
    1187       3.7202
    1188       3.6730
    1189       3.6824
    1190       3.6320
    1191       3.6016
    1192       3.6428
    1193       3.7474
    1194       3.6153
    1195       3.7619
    1196       3.8348
    1197       3.6750
    1198       3.6486
    1199       3.7029
    1200       3.6246
    1201       3.6032
    1202       3.5776
    1203       3.6246
    1204       3.7042
    1205       3.6608
    1206       3.7157
    1207       3.6709
    1208       3.7360
    1209       3.7399
    1210       3.8022
    1211       3.9072
    1212       3.9334
    1213       3.8474
    1214       3.7678
    1215       3.6687
    1216       3.6222
    1217       3.6746
    1218       3.7943
    1219       3.7018
    1220       3.7163
    1221       3.5743
    1222       3.5800
    1223       3.6130
    1224       3.6027
    1225       3.6312
    1226       3.5208
    1227       3.6108
    1228       3.7682
    1229       3.8344
    1230       3.8887
    1231       3.8815
    1232       3.8907
    1233       3.7518
    1234       3.7413
    1235       3.6647
    1236       3.6177
    1237       3.5774
    1238       3.6373
    1239       3.5667
    1240       3.5464
    1241       3.5094
    1242       3.5093
    1243       3.4631
    1244       3.4084
    1245       3.5805
    1246       3.5726
    1247       3.5265
    1248       3.5921
    1249       3.5694
    1250       3.5234
    1251       3.5399
    1252       3.4907
    1253       3.4500
    1254       3.4224
    1255       3.4885
    1256       3.4890
    1257       3.4618
    1258       3.5164
    1259       3.3910
    1260       3.3325
    1261       3.3463
    1262       3.3985
    1263       3.4221
    1264       3.4527
    1265       3.3209
    1266       3.4298
    1267       3.3067
    1268       3.2651
    1269       3.2026
    1270       3.1937
    1271       3.3411
    1272       3.3206
    1273       3.4345
    1274       3.5668
    1275       3.4237
    1276       3.5356
    1277       3.3658
    1278       3.3846
    1279       3.3287
    1280       3.3389
    1281       3.3683
    1282       3.4275
    1283       3.4050
    1284       3.4736
    1285       3.4085
    1286       3.2979
    1287       3.5909
    1288       3.4622
    1289       3.5322
    1290       3.5143
    1291       3.5918
    1292       3.5629
    1293       3.5600
    1294       3.5335
    1295       3.4314
    1296       3.3747
    1297       3.3929
    1298       3.3917
    1299       3.2814
    1300       3.2529
    1301       3.2229
    1302       3.2806
    1303       3.1554
    1304       3.2499
    1305       3.1713
    1306       3.1851
    1307       3.1569
    1308       3.1336
    1309       3.1163
    1310       3.1792
    1311       3.2901
    1312       3.2543
    1313       3.1809
    1314       3.3356
    1315       3.3308
    1316       3.4017
    1317       3.2937
    1318       3.3487
    1319       3.3657
    1320       3.3265
    1321       3.2653
    1322       3.4811
    1323       3.4750
    1324       3.5193
    1325       3.3043
    1326       3.3373
    1327       3.4667
    1328       3.5071
    1329       3.5298
    1330       3.6092
    1331       3.5806
    1332       3.3954
    1333       3.4294
    1334       3.3820
    1335       3.4288
    1336       3.4865
    1337       3.5760
    1338       3.7587
    1339       3.5763
    1340       3.5095
    1341       3.4765
    1342       3.4222
    1343       3.4372
    1344       3.5591
    1345       3.4557
    1346       3.4366
    1347       3.5371
    1348       3.6184
    1349       3.5115
    1350       3.6692
    1351       3.5907
    1352       3.5959
    1353       3.6634
    1354       3.5693
    1355       3.5987
    1356       3.6071
    1357       3.6916
    1358       3.6629
    1359       3.6835
    1360       3.8224
    1361       3.7585
    1362       3.7314
    1363       3.6708
    1364       3.6604
    1365       3.5637
    1366       3.5557
    1367       3.5826
    1368       3.4600
    1369       3.5287
    1370       3.5387
    1371       3.5152
    1372       3.6184
    1373       3.4566
    1374       3.4725
    1375       3.5282
    1376       3.4452
    1377       3.4161
    1378       3.5093
    1379       3.4996
    1380       3.4737
    1381       3.5300
    1382       3.5893
    1383       3.5497
    1384       3.5720
    1385       3.5784
    1386       3.5039
    1387       3.5657
    1388       3.5483
    1389       3.5508
    1390       3.6756
    1391       3.5177
    1392       3.4778
    1393       3.5907
    1394       3.4610
    1395       3.6337
    1396       3.5226
    1397       3.5489
    1398       3.5627
    1399       3.6405
    1400       3.4964
    1401       3.4114
    1402       3.4324
    1403       3.4407
    1404       3.5172
    1405       3.6093
    1406       3.6308
    1407       3.6387
    1408       3.7238
    1409       3.6921
    1410       3.6905
    1411       3.6374
    1412       3.8320
    1413       3.7360
    1414       3.7744
    1415       3.7739
    1416       3.8482
    1417       3.7686
    1418       3.6390
    1419       3.6313
    1420       3.7214
    1421       3.7934
    1422       3.8124
    1423       3.7093
    1424       3.7657
    1425       3.6953
    1426       3.7357
    1427       3.7153
    1428       3.8841
    1429       3.6665
    1430       3.6612
    1431       3.6579
    1432       3.6510
    1433       3.6932
    1434       3.7016
    1435       3.6493
    1436       3.7401
    1437       3.5960
    1438       3.5678
    1439       3.6534
    1440       3.5679
    1441       3.5437
    1442       3.6619
    1443       3.6016
    1444       3.6259
    1445       3.6297
    1446       3.6755
    1447       3.6032
    1448       3.7209
    1449       3.7303
    1450       3.7669
    1451       3.7775
    1452       3.8378
    1453       3.7222
    1454       3.8755
    1455       3.8379
    1456       3.7778
    1457       3.7659
    1458       3.7398
    1459       3.7489
    1460       3.8145
    1461       3.8771
    1462       4.0186
    1463       4.0291
    1464       3.8578
    1465       3.8294
    1466       3.9541
    1467       3.8480
    1468       3.8343
    1469       3.8694
    1470       3.7775
    1471       3.8482
    1472       3.7305
    1473       3.7388
    1474       3.7854
    1475       3.7110
    1476       3.6150
    1477       3.6577
    1478       3.7021
    1479       3.6672
    1480       3.6572
    1481       3.6311
    1482       3.6128
    1483       3.7677
    1484       3.7862
    1485       3.6479
    1486       3.7512
    1487       3.6865
    1488       3.6454
    1489       3.7151
    1490       3.7489
    1491       3.7732
    1492       3.6887
    1493       3.7481
    1494       3.7123
    1495       3.7103
    1496       3.7848
    1497       3.5883
    1498       3.7134
    1499       3.6662
    1500       3.7810
    1501       3.7204
    1502       3.7822
    1503       3.8481
    1504       3.9273
    1505       3.8493
    1506       3.8129
    1507       3.8395
    1508       3.7127
    1509       3.7423
    1510       3.7682
    1511       3.6813
    1512       3.6187
    1513       3.6132
    1514       3.6454
    1515       3.6237
    1516       3.6747
    1517       3.7420
    1518       3.7442
    1519       3.8243
    1520       3.8507
    1521       3.8168
    1522       3.8046
    1523       3.9088
    1524       3.9654
    1525       3.8513
    1526       3.8833
    1527       3.8942
    1528       3.8768
    1529       3.9731
    1530       3.8907
    1531       3.9433
    1532       3.9032
    1533       3.9721
    1534       3.8620
    1535       3.8621
    1536       3.8916
    1537       3.8892
    1538       4.0414
    1539       3.9053
    1540       3.8978
    1541       3.9840
    1542       4.1531
    1543       4.1011
    1544       4.0837
    1545       3.9390
    1546       4.0251
    1547       3.8979
    1548       4.0123
    1549       4.0083
    1550       3.9207
    1551       4.0290
    1552       4.2237
    1553       4.2003
    1554       4.1616
    1555       4.0031
    1556       4.1498
    1557       4.2303
    1558       4.1545
    1559       4.0443
    1560       4.1446
    1561       4.0798
    1562       4.0729
    1563       4.0597
    1564       4.1530
    1565       4.2310
    1566       4.2444
    1567       4.1698
    1568       4.0957
    1569       4.1565
    1570       4.3100
    1571       4.2652
    1572       4.2457
    1573       4.0707
    1574       4.1276
    1575       4.1095
    1576       4.1899
    1577       4.0909
    1578       4.1370
    1579       4.0949
    1580       4.0421
    1581       3.9762
    1582       3.9337
    1583       3.9326
    1584       3.9622
    1585       4.0127
    1586       3.9741
    1587       3.9565
    1588       3.9774
    1589       4.0707
    1590       3.9505
    1591       3.9747
    1592       3.8262
    1593       3.8721
    1594       3.8084
    1595       3.7960
    1596       3.7773
    1597       3.8514
    1598       3.8449
    1599       3.9342
    1600       3.8964
    1601       3.7755
    1602       3.9098
    1603       3.8090
    1604       3.8942
    1605       3.8604
    1606       3.7748
    1607       3.7629
    1608       3.8173
    1609       3.7863
    1610       3.7850
    1611       3.8517
    1612       3.8744
    1613       3.8181
    1614       3.8397
    1615       3.7313
    1616       3.7437
    1617       3.6663
    1618       3.7102
    1619       3.5994
    1620       3.6838
    1621       3.7038
    1622       3.8260
    1623       3.7937
    1624       3.7326
    1625       3.6173
    1626       3.6717
    1627       3.6798
    1628       3.7633
    1629       3.6684
    1630       3.7080
    1631       3.7860
    1632       3.7502
    1633       3.8253
    1634       3.8158
    1635       3.8936
    1636       3.9423
    1637       3.7905
    1638       3.7777
    1639       3.8892
    1640       3.8634
    1641       3.8356
    1642       3.8150
    1643       3.8028
    1644       3.8456
    1645       3.8606
    1646       3.8456
    1647       3.9817
    1648       3.9061
    1649       3.9845
    1650       3.7534
    1651       3.8008
    1652       3.7799
    1653       3.9427
    1654       3.8739
    1655       3.8426
    1656       3.8921
    1657       3.7732
    1658       3.8135
    1659       3.7053
    1660       3.5759
    1661       3.7173
    1662       3.7686
    1663       3.7842
    1664       3.7384
    1665       3.7655
    1666       3.8105
    1667       3.7829
    1668       3.9446
    1669       4.0592
    1670       4.0129
    1671       4.0598
    1672       4.0328
    1673       3.9720
    1674       3.9534
    1675       4.0255
    1676       3.9339
    1677       3.9124
    1678       3.8396
    1679       3.8865
    1680       3.9251
    1681       3.8560
    1682       3.8301
    1683       3.8220
    1684       3.8044
    1685       3.8550
    1686       3.8780
    1687       3.7641
    1688       3.8427
    1689       3.7452
    1690       3.7944
    1691       3.8230
    1692       3.7961
    1693       3.7451
    1694       3.8954
    1695       3.9148
    1696       3.8374
    1697       3.8333
    1698       3.7336
    1699       3.8050
    1700       3.7867
    1701       3.8493
    1702       3.8075
    1703       3.8764
    1704       3.7651
    1705       3.9723
    1706       3.8826
    1707       3.9308
    1708       4.0150
    1709       4.0577
    1710       4.2281
    1711       4.0182
    1712       4.1415
    1713       4.1151
    1714       3.9465
    1715       4.0230
    1716       4.0533
    1717       4.0785
    1718       4.0169
    1719       3.9694
    1720       4.1183
    1721       4.1429
    1722       3.9892
    1723       4.0147
    1724       3.9503
    1725       3.9650
    1726       3.9599
    1727       3.9271
    1728       3.8660
    1729       3.7658
    1730       3.9199
    1731       3.8572
    1732       3.8833
    1733       3.7866
    1734       3.7199
    1735       3.8192
    1736       3.8760
    1737       4.0541
    1738       4.0984
    1739       4.1952
    1740       4.1472
    1741       4.0347
    1742       4.1328
    1743       4.1733
    1744       4.2037
    1745       4.2048
    1746       4.2405
    1747       4.2362
    1748       4.2135
    1749       4.2588
    1750       4.2506
    1751       4.3373
    1752       4.3345
    1753       4.2202
    1754       4.2759
    1755       4.2540
    1756       4.3143
    1757       4.1973
    1758       4.3054
    1759       4.2998
    1760       4.2476
    1761       4.3869
    1762       4.4636
    1763       4.5027
    1764       4.3942
    1765       4.3971
    1766       4.2799
    1767       4.2656
    1768       4.4406
    1769       4.4296
    1770       4.3783
    1771       4.3771
    1772       4.3867
    1773       4.4160
    1774       4.3886
    1775       4.3042
    1776       4.2071
    1777       4.1947
    1778       4.1501
    1779       4.2042
    1780       4.1702
    1781       4.1575
    1782       4.1370
    1783       4.1288
    1784       4.1108
    1785       4.1360
    1786       4.1243
    1787       3.9642
    1788       3.9979
    1789       3.9969
    1790       3.9728
    1791       3.9999
    1792       3.8707
    1793       3.8042
    1794       3.7989
    1795       3.9211
    1796       3.7770
    1797       3.9485
    1798       4.0497
    1799       4.1150
    1800       4.0988
    1801       4.0872
    1802       4.1874
    1803       4.1751
    1804       4.0893
    1805       4.2287
    1806       4.0013
    1807       4.0197
    1808       4.0507
    1809       4.1136
    1810       4.0182
    1811       4.0754
    1812       4.1037
    1813       4.1279
    1814       4.1659
    1815       4.1313
    1816       4.1413
    1817       4.1539
    1818       4.1553
    1819       4.1668
    1820       4.0800
    1821       4.0744
    1822       4.0739
    1823       4.1196
    1824       4.2216
    1825       4.1876
    1826       4.1852
    1827       4.2144
    1828       4.2561
    1829       4.2231
    1830       4.3730
    1831       4.2585
    1832       4.2123
    1833       4.2297
    1834       4.2559
    1835       4.3044
    1836       4.2097
    1837       4.1365
    1838       4.2620
    1839       4.1078
    1840       4.2506
    1841       4.0833
    1842       4.1081
    1843       4.1920
    1844       4.1161
    1845       4.1603
    1846       4.1408
    1847       4.1071
    1848       4.1792
    1849       4.2182
    1850       4.1270
    1851       4.1583
    1852       4.1521
    1853       4.1215
    1854       4.0239
    1855       4.0402
    1856       3.9652
    1857       4.0422
    1858       4.0311
    1859       4.0530
    1860       4.1793
    1861       4.2714
    1862       4.2928
    1863       4.3536
    1864       4.3961
    1865       4.2505
    1866       4.3474
    1867       4.4416
    1868       4.4495
    1869       4.3434
    1870       4.2846
    1871       4.3336
    1872       4.3284
    1873       4.2941
    1874       4.3251
    1875       4.3910
    1876       4.3221
    1877       4.3079
    1878       4.1941
    1879       4.1982
    1880       4.3105
    1881       4.3938
    1882       4.2427
    1883       4.3779
    1884       4.4401
    1885       4.3122
    1886       4.4045
    1887       4.4579
    1888       4.4560
    1889       4.3716
    1890       4.4288
    1891       4.4279
    1892       4.4042
    1893       4.4284
    1894       4.4242
    1895       4.3763
    1896       4.3209
    1897       4.2641
    1898       4.3871
    1899       4.4480
    1900       4.4062
    1901       4.4401
    1902       4.4698
    1903       4.4909
    1904       4.4819
    1905       4.4438
    1906       4.3938
    1907       4.4409
    1908       4.4094
    1909       4.4230
    1910       4.3736
    1911       4.4391
    1912       4.3933
    1913       4.3870
    1914       4.3312
    1915       4.2580
    1916       4.2436
    1917       4.1714
    1918       4.3297
    1919       4.2886
    1920       4.3001
    1921       4.2709
    1922       4.1660
    1923       4.1092
    1924       4.1520
    1925       4.2628
    1926       4.1874
    1927       4.1283
    1928       4.1485
    1929       4.2925
    1930       4.1524
    1931       4.1328
    1932       4.1268
    1933       4.3026
    1934       4.4579
    1935       4.4390
    1936       4.4023
    1937       4.4474
    1938       4.4964
    1939       4.4405
    1940       4.3214
    1941       4.3866
    1942       4.2869
    1943       4.3549
    1944       4.3662
    1945       4.4710
    1946       4.5721
    1947       4.4683
    1948       4.3972
    1949       4.4853
    1950       4.5961
    1951       4.5656
    1952       4.5381
    1953       4.5228
    1954       4.3706
    1955       4.4416
    1956       4.3746
    1957       4.4620
    1958       4.4574
    1959       4.4673
    1960       4.5301
    1961       4.6736
    1962       4.6596
    1963       4.6688
    1964       4.5282
    1965       4.6373
    1966       4.4527
    1967       4.3123
    1968       4.3692
    1969       4.3423
    1970       4.3258
    1971       4.4192
    1972       4.3429
    1973       4.3855
    1974       4.3496
    1975       4.3392
    1976       4.4837
    1977       4.5321
    1978       4.5546
    1979       4.5234
    1980       4.4369
    1981       4.5145
    1982       4.4849
    1983       4.5545
    1984       4.6503
    1985       4.6490
    1986       4.6138
    1987       4.5083
    1988       4.5049
    1989       4.5579
    1990       4.5644
    1991       4.5121
    1992       4.4828
    1993       4.5828
    1994       4.6462
    1995       4.5973
    1996       4.6018
    1997       4.5913
    1998       4.5746
    1999       4.6931
    2000       4.6237
    2001       4.7019
    2002       4.6322
    2003       4.5533
    2004       4.5875
    2005       4.4420
    2006       4.4640
    2007       4.5742
    2008       4.5375
    2009       4.6623
    2010       4.6597
    2011       4.7857
    2012       4.7004
    2013       4.7571
    2014       4.7744
    2015       4.6450
    2016       4.7845
    2017       4.6625
    2018       4.6715
    2019       4.5762
    2020       4.5926
    2021       4.5003
    2022       4.4948
    2023       4.5561
    2024       4.5759
    2025       4.5356
    2026       4.6204
    2027       4.6428
    2028       4.5926
    2029       4.6864
    2030       4.8385
    2031       4.8764
    2032       4.8442
    2033       4.8857
    2034       4.9428
    2035       4.9007
    2036       4.7539
    2037       4.7869
    2038       4.9269
    2039       4.9247
    2040       4.8456
    2041       4.7722
    2042       4.9106
    2043       4.8885
    2044       4.9966
    2045       4.9977
    2046       5.0764
    2047       5.0420
    2048       5.1074
    2049       5.0461
    2050       5.1793
    2051       5.1288
    2052       5.0421
    2053       5.0323
    2054       4.9297
    2055       5.0053
    2056       5.0059
    2057       4.9334
    2058       4.8501
    2059       4.8395
    2060       4.9436
    2061       4.8885
    2062       4.9350
    2063       4.9039
    2064       4.8294
    2065       4.9178
    2066       4.9658
    2067       5.0345
    2068       5.0607
    2069       5.0924
    2070       5.0608
    2071       4.9983
    2072       5.1740
    2073       5.0677
    2074       5.0309
    2075       4.8877
    2076       4.8085
    2077       4.8178
    2078       4.7667
    2079       4.7466
    2080       4.6941
    2081       4.7138
    2082       4.7146
    2083       4.7424
    2084       4.8763
    2085       4.7509
    2086       4.7384
    2087       4.8830
    2088       4.7987
    2089       4.8510
    2090       4.8410
    2091       4.8038
    2092       4.6687
    2093       4.7095
    2094       4.7132
    2095       4.7376
    2096       4.7920
    2097       4.8797
    2098       4.6723
    2099       4.5857
    2100       4.6230
    2101       4.7321
    2102       4.6470
    2103       4.7582
    2104       4.7744
    2105       4.6562
    2106       4.6745
    2107       4.5573
    2108       4.7125
    2109       4.7718
    2110       4.7740
    2111       4.7300
    2112       4.6461
    2113       4.6400
    2114       4.7559
    2115       4.6176
    2116       4.6377
    2117       4.4648
    2118       4.4633
    2119       4.4238
    2120       4.4093
    2121       4.3947
    2122       4.4509
    2123       4.6009
    2124       4.5930
    2125       4.4782
    2126       4.4227
    2127       4.4887
    2128       4.4920
    2129       4.4107
    2130       4.4849
    2131       4.4606
    2132       4.4122
    2133       4.5152
    2134       4.6461
    2135       4.5893
    2136       4.6039
    2137       4.5519
    2138       4.6324
    2139       4.5997
    2140       4.5993
    2141       4.5390
    2142       4.6583
    2143       4.5354
    2144       4.5600
    2145       4.5085
    2146       4.6230
    2147       4.5207
    2148       4.5028
    2149       4.5238
    2150       4.6359
    2151       4.5435
    2152       4.6355
    2153       4.5891
    2154       4.6148
    2155       4.6201
    2156       4.6580
    2157       4.6175
    2158       4.6885
    2159       4.6813
    2160       4.6611
    2161       4.7232
    2162       4.6463
    2163       4.7007
    2164       4.6209
    2165       4.7591
    2166       4.6218
    2167       4.5777
    2168       4.5971
    2169       4.6247
    2170       4.5590
    2171       4.5936
    2172       4.6851
    2173       4.6561
    2174       4.6149
    2175       4.5712
    2176       4.5967
    2177       4.6422
    2178       4.5474
    2179       4.6916
    2180       4.6999
    2181       4.6640
    2182       4.7121
    2183       4.6524
    2184       4.7398
    2185       4.6977
    2186       4.7219
    2187       4.6961
    2188       4.5993
    2189       4.5894
    2190       4.6209
    2191       4.6625
    2192       4.5595
    2193       4.6560
    2194       4.6684
    2195       4.6322
    2196       4.6146
    2197       4.7099
    2198       4.4679
    2199       4.4715
    2200       4.6227
    2201       4.6304
    2202       4.6719
    2203       4.5967
    2204       4.6173
    2205       4.6888
    2206       4.6614
    2207       4.6119
    2208       4.6436
    2209       4.5567
    2210       4.6342
    2211       4.6565
    2212       4.6722
    2213       4.4082
    2214       4.5073
    2215       4.6091
    2216       4.5958
    2217       4.4942
    2218       4.5198
    2219       4.4311
    2220       4.4357
    2221       4.5426
    2222       4.4718
    2223       4.4033
    2224       4.4859
    2225       4.5341
    2226       4.5246
    2227       4.4221
    2228       4.4203
    2229       4.3643
    2230       4.4533
    2231       4.3753
    2232       4.4337
    2233       4.3631
    2234       4.4265
    2235       4.5435
    2236       4.5340
    2237       4.6003
    2238       4.5572
    2239       4.5103
    2240       4.6946
    2241       4.5289
    2242       4.6367
    2243       4.5733
    2244       4.6310
    2245       4.5818
    2246       4.5279
    2247       4.4452
    2248       4.4280
    2249       4.5507
    2250       4.5357
    2251       4.5058
    2252       4.6989
    2253       4.5785
    2254       4.4688
    2255       4.3829
    2256       4.3857
    2257       4.3495
    2258       4.2940
    2259       4.3930
    2260       4.3960
    2261       4.4283
    2262       4.4465
    2263       4.3425
    2264       4.2432
    2265       4.1756
    2266       4.1511
    2267       4.2887
    2268       4.2457
    2269       4.2089
    2270       4.2531
    2271       4.3376
    2272       4.4003
    2273       4.2625
    2274       4.3032
    2275       4.3873
    2276       4.3737
    2277       4.3655
    2278       4.4751
    2279       4.3872
    2280       4.3908
    2281       4.4183
    2282       4.3476
    2283       4.4101
    2284       4.4091
    2285       4.4657
    2286       4.4542
    2287       4.3750
    2288       4.4563
    2289       4.4529
    2290       4.3605
    2291       4.2977
    2292       4.2014
    2293       4.1904
    2294       4.2520
    2295       4.2755
    2296       4.3695
    2297       4.3872
    2298       4.5301
    2299       4.5220
    2300       4.4643
    2301       4.4806
    2302       4.4317
    2303       4.4952
    2304       4.5537
    2305       4.6366
    2306       4.8130
    2307       4.7226
    2308       4.7796
    2309       4.7538
    2310       4.7612
    2311       4.6316
    2312       4.6039
    2313       4.6261
    2314       4.6149
    2315       4.6869
    2316       4.6998
    2317       4.7421
    2318       4.6384
    2319       4.5517
    2320       4.5653
    2321       4.5198
    2322       4.8190
    2323       4.7795
    2324       4.6056
    2325       4.5891
    2326       4.5788
    2327       4.5590
    2328       4.5694
    2329       4.5745
    2330       4.5417
    2331       4.5836
    2332       4.5274
    2333       4.6312
    2334       4.6394
    2335       4.6802
    2336       4.5092
    2337       4.3894
    2338       4.3843
    2339       4.3385
    2340       4.3683
    2341       4.3984
    2342       4.2354
    2343       4.2178
    2344       4.2443
    2345       4.3583
    2346       4.3159
    2347       4.3781
    2348       4.3867
    2349       4.5455
    2350       4.5378
    2351       4.4891
    2352       4.5362
    2353       4.6010
    2354       4.6379
    2355       4.6698
    2356       4.5678
    2357       4.5313
    2358       4.4880
    2359       4.4739
    2360       4.4258
    2361       4.5421
    2362       4.5405
    2363       4.6252
    2364       4.5175
    2365       4.4315
    2366       4.3975
    2367       4.4498
    2368       4.4604
    2369       4.4590
    2370       4.5425
    2371       4.5924
    2372       4.4433
    2373       4.2982
    2374       4.2416
    2375       4.2487
    2376       4.3867
    2377       4.4420
    2378       4.4050
    2379       4.5269
    2380       4.4958
    2381       4.4119
    2382       4.3708
    2383       4.4301
    2384       4.5193
    2385       4.4326
    2386       4.3589
    2387       4.3202
    2388       4.3669
    2389       4.3191
    2390       4.3128
    2391       4.4000
    2392       4.3609
    2393       4.3789
    2394       4.2080
    2395       4.3805
    2396       4.2829
    2397       4.3350
    2398       4.3529
    2399       4.3923
    2400       4.3940
    2401       4.4452
    2402       4.3416
    2403       4.4383
    2404       4.2582
    2405       4.3547
    2406       4.2218
    2407       4.3525
    2408       4.2201
    2409       4.2929
    2410       4.4000
    2411       4.4477
    2412       4.4106
    2413       4.3686
    2414       4.5539
    2415       4.6378
    2416       4.5307
    2417       4.6249
    2418       4.6412
    2419       4.5361
    2420       4.5393
    2421       4.4504
    2422       4.4767
    2423       4.5793
    2424       4.3412
    2425       4.3228
    2426       4.2363
    2427       4.2884
    2428       4.1705
    2429       4.2521
    2430       4.1806
    2431       4.1506
    2432       4.2411
    2433       4.2100
    2434       4.1029
    2435       4.1170
    2436       4.1707
    2437       4.1771
    2438       4.2688
    2439       4.2851
    2440       4.3019
    2441       4.1679
    2442       4.0716
    2443       4.1782
    2444       4.3107
    2445       4.2309
    2446       4.2615
    2447       4.1851
    2448       4.2628
    2449       4.3333
    2450       4.3598
    2451       4.3941
    2452       4.3480
    2453       4.2073
    2454       4.2022
    2455       4.0810
    2456       4.1559
    2457       4.2220
    2458       4.2076
    2459       4.2517
    2460       4.3382
    2461       4.3453
    2462       4.3123
    2463       4.3560
    2464       4.3415
    2465       4.2877
    2466       4.2400
    2467       4.3262
    2468       4.1934
    2469       4.2190
    2470       4.2143
    2471       4.1502
    2472       4.2300
    2473       4.2473
    2474       4.2158
    2475       4.1660
    2476       4.1836
    2477       4.3141
    2478       4.2220
    2479       4.1901
    2480       4.2413
    2481       4.2289
    2482       4.2393
    2483       4.3133
    2484       4.3300
    2485       4.3087
    2486       4.3779
    2487       4.3564
    2488       4.2513
    2489       4.3923
    2490       4.5378
    2491       4.4623
    2492       4.4301
    2493       4.5211
    2494       4.4674
    2495       4.5110
    2496       4.4615
    2497       4.5463
    2498       4.5020
    2499       4.4976
    2500       4.3776
    2501       4.3724
    2502       4.3889
    2503       4.5224
    2504       4.5405
    2505       4.5238
    2506       4.5954
    2507       4.5710
    2508       4.6260
    2509       4.7235
    2510       4.6830
    2511       4.7339
    2512       4.6319
    2513       4.5562
    2514       4.6077
    2515       4.5161
    2516       4.5523
    2517       4.4906
    2518       4.6043
    2519       4.5261
    2520       4.4861
    2521       4.4986
    2522       4.4569
    2523       4.5695
    2524       4.4744
    2525       4.5155
    2526       4.6021
    2527       4.4737
    2528       4.5165
    2529       4.5312
    2530       4.6030
    2531       4.5277
    2532       4.5620
    2533       4.5116
    2534       4.3843
    2535       4.3721
    2536       4.5218
    2537       4.4356
    2538       4.4549
    2539       4.4160
    2540       4.4106
    2541       4.3863
    2542       4.4395
    2543       4.3319
    2544       4.4223
    2545       4.2634
    2546       4.3384
    2547       4.3640
    2548       4.4862
    2549       4.4669
    2550       4.5776
    2551       4.5123
    2552       4.3940
    2553       4.5189
    2554       4.4188
    2555       4.3425
    2556       4.3156
    2557       4.3880
    2558       4.3107
    2559       4.1832
    2560       4.2948
    2561       4.2264
    2562       4.3081
    2563       4.3318
    2564       4.1213
    2565       4.2385
    2566       4.2353
    2567       4.2138
    2568       4.3234
    2569       4.3903
    2570       4.3154
    2571       4.3078
    2572       4.2714
    2573       4.1457
    2574       4.1932
    2575       4.2767
    2576       4.2817
    2577       4.3282
    2578       4.3815
    2579       4.1818
    2580       4.2866
    2581       4.3038
    2582       4.1750
    2583       4.1368
    2584       4.1723
    2585       4.1089
    2586       4.2023
    2587       4.2238
    2588       4.2898
    2589       4.2134
    2590       4.2962
    2591       4.1565
    2592       4.0645
    2593       4.1056
    2594       4.1629
    2595       4.3715
    2596       4.3847
    2597       4.3347
    2598       4.3590
    2599       4.3244
    2600       4.2694
    2601       4.3117
    2602       4.3923
    2603       4.5230
    2604       4.4682
    2605       4.5434
    2606       4.4784
    2607       4.6120
    2608       4.6253
    2609       4.5418
    2610       4.6296
    2611       4.5976
    2612       4.4230
    2613       4.3911
    2614       4.3944
    2615       4.4030
    2616       4.4826
    2617       4.3980
    2618       4.5324
    2619       4.4434
    2620       4.2531
    2621       4.4102
    2622       4.3338
    2623       4.2680
    2624       4.3166
    2625       4.3776
    2626       4.3649
    2627       4.3580
    2628       4.4403
    2629       4.4632
    2630       4.4895
    2631       4.4764
    2632       4.5198
    2633       4.5189
    2634       4.5372
    2635       4.3305
    2636       4.3010
    2637       4.2258
    2638       4.1564
    2639       4.0846
    2640       4.2082
    2641       4.3298
    2642       4.2238
    2643       4.2556
    2644       4.2557
    2645       4.3146
    2646       4.3992
    2647       4.2952
    2648       4.3930
    2649       4.3851
    2650       4.3777
    2651       4.2134
    2652       4.3326
    2653       4.2157
    2654       4.3586
    2655       4.3080
    2656       4.2993
    2657       4.2309
    2658       4.2426
    2659       4.3848
    2660       4.3393
    2661       4.4185
    2662       4.3755
    2663       4.3093
    2664       4.2993
    2665       4.3188
    2666       4.3196
    2667       4.3893
    2668       4.3055
    2669       4.3397
    2670       4.3971
    2671       4.2791
    2672       4.3297
    2673       4.3434
    2674       4.3279
    2675       4.3408
    2676       4.2915
    2677       4.2580
    2678       4.3072
    2679       4.3334
    2680       4.5133
    2681       4.4763
    2682       4.5263
    2683       4.4883
    2684       4.6346
    2685       4.5260
    2686       4.4932
    2687       4.4994
    2688       4.4341
    2689       4.3393
    2690       4.3116
    2691       4.4248
    2692       4.3082
    2693       4.4660
    2694       4.5130
    2695       4.5045
    2696       4.4200
    2697       4.4430
    2698       4.4392
    2699       4.3050
    2700       4.3595
    2701       4.3250
    2702       4.2889
    2703       4.3159
    2704       4.2380
    2705       4.3503
    2706       4.3831
    2707       4.4788
    2708       4.4692
    2709       4.4812
    2710       4.4489
    2711       4.5110
    2712       4.4360
    2713       4.4284
    2714       4.3844
    2715       4.4861
    2716       4.4911
    2717       4.3875
    2718       4.3387
    2719       4.3898
    2720       4.2823
    2721       4.4254
    2722       4.3495
    2723       4.3181
    2724       4.4289
    2725       4.4441
    2726       4.4041
    2727       4.4136
    2728       4.3709
    2729       4.2660
    2730       4.3283
    2731       4.4191
    2732       4.1988
    2733       4.3025
    2734       4.4242
    2735       4.3318
    2736       4.4078
    2737       4.4423
    2738       4.3642
    2739       4.4904
    2740       4.4333
    2741       4.4363
    2742       4.4713
    2743       4.3560
    2744       4.2895
    2745       4.3103
    2746       4.5684
    2747       4.5309
    2748       4.5792
    2749       4.5012
    2750       4.6369
    2751       4.5408
    2752       4.5224
    2753       4.4683
    2754       4.3058
    2755       4.3700
    2756       4.4634
    2757       4.4532
    2758       4.4347
    2759       4.3793
    2760       4.3837
    2761       4.2866
    2762       4.3864
    2763       4.5729
    2764       4.5956
    2765       4.4858
    2766       4.5474
    2767       4.5726
    2768       4.5199
    2769       4.6286
    2770       4.6076
    2771       4.5351
    2772       4.5653
    2773       4.6149
    2774       4.4997
    2775       4.5244
    2776       4.5638
    2777       4.4754
    2778       4.4987
    2779       4.5142
    2780       4.4442
    2781       4.4842
    2782       4.4877
    2783       4.5318
    2784       4.5661
    2785       4.5930
    2786       4.6745
    2787       4.7378
    2788       4.7063
    2789       4.6108
    2790       4.6505
    2791       4.5919
    2792       4.5931
    2793       4.6206
    2794       4.6017
    2795       4.6149
    2796       4.6571
    2797       4.6062
    2798       4.5738
    2799       4.5243
    2800       4.5149
    2801       4.6139
    2802       4.6398
    2803       4.5835
    2804       4.6394
    2805       4.6141
    2806       4.6685
    2807       4.4426
    2808       4.4584
    2809       4.4635
    2810       4.5247
    2811       4.4337
    2812       4.4352
    2813       4.4569
    2814       4.4008
    2815       4.4155
    2816       4.4697
    2817       4.7726
    2818       4.7361
    2819       4.6493
    2820       4.6555
    2821       4.5761
    2822       4.6464
    2823       4.6331
    2824       4.6603
    2825       4.6536
    2826       4.5845
    2827       4.5073
    2828       4.6083
    2829       4.5985
    2830       4.5949
    2831       4.6021
    2832       4.5830
    2833       4.6173
    2834       4.5269
    2835       4.6111
    2836       4.6298
    2837       4.6161
    2838       4.5270
    2839       4.5015
    2840       4.5250
    2841       4.5519
    2842       4.6088
    2843       4.5995
    2844       4.5745
    2845       4.5065
    2846       4.5001
    2847       4.6514
    2848       4.6365
    2849       4.6990
    2850       4.5850
    2851       4.5168
    2852       4.5398
    2853       4.6100
    2854       4.6407
    2855       4.7437
    2856       4.6572
    2857       4.6931
    2858       4.4938
    2859       4.6076
    2860       4.5981
    2861       4.5603
    2862       4.6235
    2863       4.6303
    2864       4.6613
    2865       4.5891
    2866       4.5936
    2867       4.5317
    2868       4.5343
    2869       4.7075
    2870       4.5812
    2871       4.5853
    2872       4.5970
    2873       4.5593
    2874       4.4454
    2875       4.5389
    2876       4.5461
    2877       4.5115
    2878       4.4869
    2879       4.4699
    2880       4.3701
    2881       4.4470
    2882       4.4447
    2883       4.5064
    2884       4.4133
    2885       4.4355
    2886       4.4400
    2887       4.4846
    2888       4.5196
    2889       4.4651
    2890       4.4659
    2891       4.4742
    2892       4.4191
    2893       4.4201
    2894       4.4609
    2895       4.4254
    2896       4.6090
    2897       4.4438
    2898       4.4254
    2899       4.4828
    2900       4.2918
    2901       4.4102
    2902       4.4061
    2903       4.3489
    2904       4.4079
    2905       4.4088
    2906       4.4586
    2907       4.5491
    2908       4.4572
    2909       4.4700
    2910       4.4399
    2911       4.4026
    2912       4.5117
    2913       4.3941
    2914       4.3018
    2915       4.4236
    2916       4.4714
    2917       4.4478
    2918       4.5298
    2919       4.5039
    2920       4.5111
    2921       4.4866
    2922       4.5234
    2923       4.4746
    2924       4.5541
    2925       4.4786
    2926       4.4815
    2927       4.4765
    2928       4.5484
    2929       4.5201
    2930       4.5923
    2931       4.5997
    2932       4.5937
    2933       4.6280
    2934       4.6877
    2935       4.5589
    2936       4.6409
    2937       4.4461
    2938       4.5443
    2939       4.5492
    2940       4.5211
    2941       4.4413
    2942       4.4340
    2943       4.3977
    2944       4.5114
    2945       4.5127
    2946       4.5613
    2947       4.6178
    2948       4.5056
    2949       4.6220
    2950       4.5262
    2951       4.5024
    2952       4.4794
    2953       4.5494
    2954       4.5058
    2955       4.5617
    2956       4.4871
    2957       4.4290
    2958       4.3831
    2959       4.3866
    2960       4.3997
    2961       4.3334
    2962       4.4043
    2963       4.4848
    2964       4.4455
    2965       4.4528
    2966       4.4614
    2967       4.5027
    2968       4.4346
    2969       4.3762
    2970       4.5157
    2971       4.5740
    2972       4.5964
    2973       4.6551
    2974       4.6129
    2975       4.6394
    2976       4.5226
    2977       4.5676
    2978       4.5119
    2979       4.6100
    2980       4.5201
    2981       4.4446
    2982       4.5864
    2983       4.6430
    2984       4.6486
    2985       4.5042
    2986       4.5022
    2987       4.6090
    2988       4.6596
    2989       4.5744
    2990       4.4978
    2991       4.6839
    2992       4.6372
    2993       4.7822
    2994       4.9007
    2995       4.8156
    2996       4.6523
    2997       4.7078
    2998       4.5951
    2999       4.6821
    3000       4.7355
    3001       4.9680
    3002       4.9644
    3003       4.8056
    3004       4.8556
    3005       4.8129
    3006       4.7890
    3007       4.6088
    3008       4.7600
    3009       4.7103
    3010       4.6865
    3011       4.8187
    3012       4.7644
    3013       4.7354
    3014       4.9141
    3015       4.8156
    3016       4.8869
    3017       4.9259
    3018       4.9660
    3019       4.8554
    3020       4.9127
    3021       4.9971
    3022       4.8689
    3023       4.8496
    3024       4.9257
    3025       4.9246
    3026       4.9012
    3027       4.8724
    3028       4.9273
    3029       4.8453
    3030       4.7502
    3031       4.7391
    3032       4.7890
    3033       4.6990
    3034       4.7517
    3035       4.7500
    3036       4.6984
    3037       4.7700
    3038       4.6058
    3039       4.7513
    3040       4.7863
    3041       4.8373
    3042       4.9309
    3043       4.8806
    3044       4.8363
    3045       4.7651
    3046       4.7964
    3047       4.8724
    3048       4.7872
    3049       4.9671
    3050       4.8719
    3051       4.8644
    3052       4.8425
    3053       4.7077
    3054       4.7652
    3055       4.8176
    3056       4.7995
    3057       4.8469
    3058       4.8435
    3059       4.8977
    3060       4.9760
    3061       4.8942
    3062       4.7866
    3063       4.9702
    3064       4.9404
    3065       4.9578
    3066       4.8351
    3067       4.9828
    3068       4.7668
    3069       4.7835
    3070       4.8044
    3071       4.6980
    3072       4.7113
    3073       4.7714
    3074       4.7372
    3075       4.7020
    3076       4.7997
    3077       4.7295
    3078       4.7124
    3079       4.6417
    3080       4.6530
    3081       4.7888
    3082       4.8817
    3083       5.0177
    3084       4.9921
    3085       4.8741
    3086       4.8269
    3087       4.8179
    3088       4.7906
    3089       4.7465
    3090       4.7800
    3091       4.7829
    3092       4.7228
    3093       4.7811
    3094       4.7345
    3095       4.7743
    3096       4.8238
    3097       4.7282
    3098       4.6945
    3099       4.6378
    3100       4.6390
    3101       4.6794
    3102       4.6854
    3103       4.7290
    3104       4.8990
    3105       4.8046
    3106       4.7706
    3107       4.8838
    3108       4.8124
    3109       4.7973
    3110       4.6791
    3111       4.6432
    3112       4.6264
    3113       4.7491
    3114       4.7018
    3115       4.6829
    3116       4.7529
    3117       4.8043
    3118       4.7508
    3119       4.7025
    3120       4.8290
    3121       4.7367
    3122       4.6578
    3123       4.6790
    3124       4.8749
    3125       4.7036
    3126       4.7760
    3127       4.6654
    3128       4.6339
    3129       4.6904
    3130       4.6011
    3131       4.6954
    3132       4.6446
    3133       4.5633
    3134       4.7146
    3135       4.6255
    3136       4.5446
    3137       4.7128
    3138       4.6141
    3139       4.6112
    3140       4.5999
    3141       4.6604
    3142       4.5469
    3143       4.6937
    3144       4.5965
    3145       4.6251
    3146       4.6004
    3147       4.5338
    3148       4.6095
    3149       4.5381
    3150       4.6009
    3151       4.5091
    3152       4.5075
    3153       4.5611
    3154       4.7359
    3155       4.7370
    3156       4.7693
    3157       4.6094
    3158       4.6603
    3159       4.6675
    3160       4.6032
    3161       4.7311
    3162       4.7303
    3163       4.5244
    3164       4.4949
    3165       4.5623
    3166       4.5437
    3167       4.5292
    3168       4.5536
    3169       4.4489
    3170       4.4652
    3171       4.5747
    3172       4.5255
    3173       4.4992
    3174       4.5348
    3175       4.4751
    3176       4.5258
    3177       4.5906
    3178       4.6243
    3179       4.5379
    3180       4.6268
    3181       4.6652
    3182       4.5886
    3183       4.5852
    3184       4.6872
    3185       4.6743
    3186       4.4540
    3187       4.6115
    3188       4.5774
    3189       4.5735
    3190       4.5182
    3191       4.5212
    3192       4.5845
    3193       4.5618
    3194       4.5790
    3195       4.7331
    3196       4.5665
    3197       4.6225
    3198       4.5365
    3199       4.4543
    3200       4.4584
    3201       4.5253
    3202       4.4691
    3203       4.3567
    3204       4.4611
    3205       4.4497
    3206       4.4012
    3207       4.3843
    3208       4.3282
    3209       4.3492
    3210       4.3946
    3211       4.2788
    3212       4.3936
    3213       4.3574
    3214       4.2116
    3215       4.3212
    3216       4.3439
    3217       4.3556
    3218       4.4940
    3219       4.3830
    3220       4.4482
    3221       4.4721
    3222       4.3890
    3223       4.3470
    3224       4.3427
    3225       4.3885
    3226       4.5420
    3227       4.4075
    3228       4.4454
    3229       4.4263
    3230       4.3508
    3231       4.3362
    3232       4.2509
    3233       4.2072
    3234       4.1450
    3235       4.1987
    3236       4.2337
    3237       4.2509
    3238       4.3088
    3239       4.3770
    3240       4.3207
    3241       4.3188
    3242       4.2304
    3243       4.2226
    3244       4.3090
    3245       4.2950
    3246       4.2752
    3247       4.1723
    3248       4.2442
    3249       4.3067
    3250       4.3428
    3251       4.2674
    3252       4.3101
    3253       4.3524
    3254       4.3009
    3255       4.3912
    3256       4.5321
    3257       4.5013
    3258       4.4886
    3259       4.4015
    3260       4.4784
    3261       4.3096
    3262       4.3138
    3263       4.2337
    3264       4.1328
    3265       4.0673
    3266       4.1088
    3267       4.0993
    3268       4.1812
    3269       4.2229
    3270       4.2804
    3271       4.3056
    3272       4.2006
    3273       4.2039
    3274       4.2303
    3275       4.2086
    3276       4.2277
    3277       4.1582
    3278       4.2708
    3279       4.0913
    3280       4.0928
    3281       4.1683
    3282       4.2799
    3283       4.1987
    3284       4.2566
    3285       4.2603
    3286       4.1889
    3287       4.2532
    3288       4.2165
    3289       4.1763
    3290       4.2905
    3291       4.3418
    3292       4.2505
    3293       4.2301
    3294       4.3883
    3295       4.2557
    3296       4.2977
    3297       4.3598
    3298       4.2551
    3299       4.3079
    3300       4.3000
    3301       4.2311
    3302       4.3292
    3303       4.2987
    3304       4.4117
    3305       4.2923
    3306       4.3067
    3307       4.3990
    3308       4.3727
    3309       4.4059
    3310       4.3624
    3311       4.3506
    3312       4.3280
    3313       4.3778
    3314       4.3876
    3315       4.4131
    3316       4.3415
    3317       4.2644
    3318       4.3291
    3319       4.3361
    3320       4.3727
    3321       4.3834
    3322       4.3816
    3323       4.3191
    3324       4.4576
    3325       4.4948
    3326       4.5191
    3327       4.5541
    3328       4.4763
    3329       4.4921
    3330       4.4286
    3331       4.4104
    3332       4.4231
    3333       4.5151
    3334       4.3884
    3335       4.3858
    3336       4.4103
    3337       4.3873
    3338       4.3717
    3339       4.3957
    3340       4.4336
    3341       4.3343
    3342       4.3323
    3343       4.4691
    3344       4.4117
    3345       4.3841
    3346       4.4728
    3347       4.5179
    3348       4.4680
    3349       4.3868
    3350       4.4868
    3351       4.5857
    3352       4.5740
    3353       4.6084
    3354       4.5296
    3355       4.5808
    3356       4.6357
    3357       4.5171
    3358       4.4939
    3359       4.4936
    3360       4.4993
    3361       4.5314
    3362       4.5279
    3363       4.4215
    3364       4.5012
    3365       4.6908
    3366       4.6297
    3367       4.7760
    3368       4.6065
    3369       4.6088
    3370       4.6328
    3371       4.5696
    3372       4.7489
    3373       4.7840
    3374       4.6490
    3375       4.7011
    3376       4.7222
    3377       4.7658
    3378       4.6812
    3379       4.7765
    3380       4.7214
    3381       4.7909
    3382       4.6297
    3383       4.6849
    3384       4.7263
    3385       4.6487
    3386       4.6205
    3387       4.6304
    3388       4.7029
    3389       4.6349
    3390       4.6951
    3391       4.6742
    3392       4.7579
    3393       4.6209
    3394       4.5751
    3395       4.6395
    3396       4.6939
    3397       4.5152
    3398       4.5961
    3399       4.6470
    3400       4.7263
    3401       4.5800
    3402       4.6530
    3403       4.5637
    3404       4.6500
    3405       4.7128
    3406       4.7579
    3407       4.7404
    3408       4.6692
    3409       4.6994
    3410       4.8411
    3411       4.7649
    3412       4.6771
    3413       4.5559
    3414       4.7217
    3415       4.6150
    3416       4.7479
    3417       4.6580
    3418       4.7346
    3419       4.7390
    3420       4.7164
    3421       4.7336
    3422       4.8050
    3423       4.7852
    3424       4.8072
    3425       4.7426
    3426       4.7927
    3427       4.6729
    3428       4.7020
    3429       4.6942
    3430       4.7501
    3431       4.6533
    3432       4.5884
    3433       4.5473
    3434       4.6815
    3435       4.6210
    3436       4.5872
    3437       4.5488
    3438       4.4716
    3439       4.5452
    3440       4.4566
    3441       4.6022
    3442       4.6503
    3443       4.5045
    3444       4.5850
    3445       4.5404
    3446       4.5758
    3447       4.5886
    3448       4.6471
    3449       4.7375
    3450       4.7107
    3451       4.5789
    3452       4.6360
    3453       4.6594
    3454       4.5542
    3455       4.5598
    3456       4.6292
    3457       4.8961
    3458       4.7840
    3459       4.8968
    3460       4.8719
    3461       4.6845
    3462       4.7522
    3463       4.7410
    3464       4.7872
    3465       4.7037
    3466       4.6799
    3467       4.7563
    3468       4.7534
    3469       4.6961
    3470       4.6372
    3471       4.6042
    3472       4.6922
    3473       4.7317
    3474       4.6793
    3475       4.6814
    3476       4.6600
    3477       4.5781
    3478       4.6187
    3479       4.5136
    3480       4.5242
    3481       4.5711
    3482       4.4287
    3483       4.5086
    3484       4.4206
    3485       4.4483
    3486       4.5247
    3487       4.6017
    3488       4.5288
    3489       4.5984
    3490       4.4641
    3491       4.4551
    3492       4.5267
    3493       4.4642
    3494       4.4670
    3495       4.4763
    3496       4.6157
    3497       4.5875
    3498       4.5034
    3499       4.4213
    3500       4.5794
    3501       4.5691
    3502       4.6401
    3503       4.5222
    3504       4.4252
    3505       4.6105
    3506       4.7219
    3507       4.6836
    3508       4.7044
    3509       4.6666
    3510       4.7079
    3511       4.6927
    3512       4.7400
    3513       4.6661
    3514       4.7502
    3515       4.7239
    3516       4.7742
    3517       4.7625
    3518       4.8175
    3519       4.7349
    3520       4.7114
    3521       4.8236
    3522       4.7339
    3523       4.7057
    3524       4.8029
    3525       4.7407
    3526       4.6538
    3527       4.7232
    3528       4.6900
    3529       4.6461
    3530       4.7215
    3531       4.7259
    3532       4.7755
    3533       4.7620
    3534       4.7578
    3535       4.7814
    3536       4.8871
    3537       4.9688
    3538       5.0576
    3539       5.0096
    3540       4.7897
    3541       4.8704
    3542       4.7980
    3543       4.7999
    3544       4.6967
    3545       4.6400
    3546       4.6327
    3547       4.5059
    3548       4.5695
    3549       4.5759
    3550       4.5736
    3551       4.7400
    3552       4.6244
    3553       4.7311
    3554       4.6245
    3555       4.8470
    3556       4.8356
    3557       4.8599
    3558       4.9135
    3559       5.0012
    3560       4.9617
    3561       5.0156
    3562       5.0426
    3563       5.0625
    3564       5.0109
    3565       4.9836
    3566       4.9252
    3567       4.8471
    3568       4.9373
    3569       4.9393
    3570       4.8855
    3571       4.8665
    3572       4.8789
    3573       4.8355
    3574       4.7895
    3575       4.7341
    3576       4.6773
    3577       4.6854
    3578       4.7294
    3579       4.5686
    3580       4.7090
    3581       4.6473
    3582       4.7230
    3583       4.7013
    3584       4.6945
    3585       4.7255
    3586       4.7025
    3587       4.6636
    3588       4.8020
    3589       4.8139
    3590       4.8687
    3591       4.8868
    3592       4.8404
    3593       4.7738
    3594       4.7570
    3595       4.8357
    3596       4.7741
    3597       4.8298
    3598       4.7833
    3599       4.8115
    3600       4.6860
    3601       4.6806
    3602       4.6181
    3603       4.6876
    3604       4.7306
    3605       4.7307
    3606       4.7832
    3607       4.8147
    3608       4.7629
    3609       4.8925
    3610       4.8458
    3611       4.8346
    3612       4.9227
    3613       4.8354
    3614       4.8426
    3615       4.8777
    3616       4.8598
    3617       4.8349
    3618       4.7896
    3619       4.8719
    3620       4.8954
    3621       4.8817
    3622       4.9126
    3623       4.9554
    3624       4.9602
    3625       4.9237
    3626       4.9586
    3627       4.8896
    3628       4.9607
    3629       4.9631
    3630       4.8843
    3631       4.8713
    3632       4.8827
    3633       4.8495
    3634       4.8767
    3635       4.7960
    3636       4.8070
    3637       4.8140
    3638       4.7871
    3639       4.7631
    3640       4.8831
    3641       4.9259
    3642       4.9145
    3643       4.8833
    3644       4.7971
    3645       4.7752
    3646       4.7544
    3647       4.7353
    3648       4.7219
    3649       4.7090
    3650       4.6921
    3651       4.7049
    3652       4.9019
    3653       4.8365
    3654       4.8246
    3655       4.9448
    3656       5.0338
    3657       4.9628
    3658       4.9668
    3659       4.9692
    3660       4.8616
    3661       4.8454
    3662       4.9343
    3663       5.0210
    3664       5.1449
    3665       5.1375
    3666       5.1773
    3667       5.0457
    3668       4.9430
    3669       5.0846
    3670       5.1533
    3671       5.0777
    3672       5.1538
    3673       5.0342
    3674       5.0512
    3675       4.9450
    3676       4.8478
    3677       4.9434
    3678       4.9352
    3679       4.9562
    3680       4.9588
    3681       4.9613
    3682       4.9607
    3683       5.1080
    3684       4.9900
    3685       5.0176
    3686       4.9553
    3687       5.0070
    3688       5.0082
    3689       5.0700
    3690       5.1033
    3691       5.1313
    3692       5.2297
    3693       5.1208
    3694       5.1817
    3695       5.2648
    3696       5.2985
    3697       5.2351
    3698       5.2163
    3699       5.2222
    3700       5.3059
    3701       5.3265
    3702       5.4234
    3703       5.2762
    3704       5.2963
    3705       5.3033
    3706       5.3057
    3707       5.3755
    3708       5.3038
    3709       5.3227
    3710       5.2617
    3711       5.2672
    3712       5.2508
    3713       5.3200
    3714       5.3275
    3715       5.2279
    3716       5.1543
    3717       5.1527
    3718       5.0535
    3719       4.9985
    3720       5.0984
    3721       5.0017
    3722       4.9932
    3723       4.9767
    3724       5.0700
    3725       5.1565
    3726       5.1635
    3727       4.9982
    3728       5.0877
    3729       5.0019
    3730       5.1154
    3731       5.1050
    3732       5.0303
    3733       5.0105
    3734       5.0878
    3735       5.1119
    3736       5.1196
    3737       5.0226
    3738       5.0973
    3739       5.1255
    3740       5.2115
    3741       5.0989
    3742       5.0295
    3743       5.0435
    3744       4.9130
    3745       4.8464
    3746       4.8272
    3747       4.8927
    3748       4.8152
    3749       4.8242
    3750       4.8270
    3751       4.7956
    3752       4.8627
    3753       4.8676
    3754       5.0019
    3755       4.9259
    3756       4.9831
    3757       4.9334
    3758       4.9581
    3759       5.0006
    3760       4.9578
    3761       4.9079
    3762       4.7906
    3763       4.8967
    3764       4.7988
    3765       4.7577
    3766       4.7602
    3767       4.8619
    3768       4.8070
    3769       4.9411
    3770       4.9781
    3771       4.9253
    3772       5.0126
    3773       4.9758
    3774       4.9451
    3775       4.9317
    3776       4.8728
    3777       4.8669
    3778       4.8227
    3779       4.7667
    3780       4.7711
    3781       4.6897
    3782       4.8621
    3783       4.8230
    3784       4.9542
    3785       4.8219
    3786       4.8334
    3787       4.8568
    3788       4.9431
    3789       4.8892
    3790       4.8171
    3791       4.8962
    3792       4.8936
    3793       4.9302
    3794       4.9049
    3795       4.8059
    3796       4.8833
    3797       4.9712
    3798       4.9254
    3799       4.9432
    3800       4.9641
    3801       4.9228
    3802       5.0982
    3803       4.9105
    3804       4.9049
    3805       4.7693
    3806       4.9329
    3807       4.8124
    3808       4.9760
    3809       4.9230
    3810       4.9351
    3811       4.8295
    3812       4.8719
    3813       4.8444
    3814       4.8782
    3815       4.8663
    3816       4.8266
    3817       4.7824
    3818       4.8352
    3819       4.8406
    3820       4.8236
    3821       4.8271
    3822       4.6701
    3823       4.6647
    3824       4.6874
    3825       4.8055
    3826       4.8449
    3827       4.8320
    3828       4.7658
    3829       4.8381
    3830       4.8306
    3831       4.7840
    3832       4.8792
    3833       4.7229
    3834       4.7074
    3835       4.6623
    3836       4.5754
    3837       4.6875
    3838       4.7873
    3839       4.7394
    3840       4.7963
    3841       4.7340
    3842       4.6083
    3843       4.5997
    3844       4.7269
    3845       4.8344
    3846       4.8247
    3847       4.7196
    3848       4.6900
    3849       4.7782
    3850       4.8353
    3851       4.6819
    3852       4.7031
    3853       4.6798
    3854       4.5422
    3855       4.6020
    3856       4.7454
    3857       4.7907
    3858       4.9182
    3859       4.8479
    3860       4.8046
    3861       4.7752
    3862       4.8348
    3863       4.8315
    3864       4.8148
    3865       4.9595
    3866       4.9609
    3867       5.0379
    3868       4.9266
    3869       4.8876
    3870       4.9772
    3871       4.9206
    3872       4.8721
    3873       4.8406
    3874       4.7485
    3875       4.6845
    3876       4.7792
    3877       4.7344
    3878       4.7343
    3879       4.7919
    3880       4.7853
    3881       4.8072
    3882       4.7106
    3883       4.7554
    3884       4.6643
    3885       4.6292
    3886       4.7167
    3887       4.7847
    3888       4.7530
    3889       4.7776
    3890       4.5989
    3891       4.5457
    3892       4.5885
    3893       4.7597
    3894       4.6994
    3895       4.7631
    3896       4.6338
    3897       4.6614
    3898       4.6463
    3899       4.8383
    3900       4.7534
    3901       4.6326
    3902       4.6595
    3903       4.7979
    3904       4.8096
    3905       4.7812
    3906       4.7526
    3907       4.7824
    3908       4.9025
    3909       4.8063
    3910       4.8341
    3911       4.7953
    3912       4.7329
    3913       4.9393
    3914       4.7002
    3915       4.7363
    3916       4.6823
    3917       4.7170
    3918       4.6692
    3919       4.6656
    3920       4.7688
    3921       4.8209
    3922       4.7779
    3923       4.8225
    3924       4.8963
    3925       4.9147
    3926       4.9586
    3927       5.1012
    3928       5.0144
    3929       4.8632
    3930       4.8724
    3931       4.8639
    3932       4.8387
    3933       4.9463
    3934       5.0542
    3935       4.9238
    3936       5.0685
    3937       5.0911
    3938       5.0575
    3939       4.9550
    3940       4.8798
    3941       5.0042
    3942       4.8565
    3943       4.8266
    3944       4.8580
    3945       4.9176
    3946       4.8136
    3947       4.8799
    3948       4.9898
    3949       4.9913
    3950       4.9625
    3951       4.9514
    3952       5.0039
    3953       4.8884
    3954       4.8893
    3955       4.8703
    3956       4.9984
    3957       4.9507
    3958       4.8721
    3959       4.8484
    3960       4.8650
    3961       4.8002
    3962       4.8993
    3963       4.8473
    3964       4.8342
    3965       4.7614
    3966       4.6958
    3967       4.6948
    3968       4.7729
    3969       4.7508
    3970       4.7697
    3971       4.7506
    3972       4.7710
    3973       4.7894
    3974       4.7693
    3975       4.8204
    3976       4.8054
    3977       4.8329
    3978       4.7630
    3979       4.7437
    3980       4.6861
    3981       4.8072
    3982       4.8520
    3983       4.8984
    3984       4.9466
    3985       4.8302
    3986       4.8233
    3987       4.8571
    3988       4.7640
    3989       4.6952
    3990       4.6659
    3991       4.7389
    3992       4.6751
    3993       4.6322
    3994       4.7530
    3995       4.7844
    3996       4.8689
    3997       5.0213
    3998       5.0111
    3999       4.9637
    4000       5.1233
    4001       5.0206
    4002       4.9421
    4003       4.9233
    4004       4.9109
    4005       4.9284
    4006       4.7952
    4007       4.8172
    4008       4.7646
    4009       4.8342
    4010       4.7683
    4011       4.7801
    4012       4.8665
    4013       4.8342
    4014       4.7369
    4015       4.7149
    4016       4.7081
    4017       4.8247
    4018       4.8916
    4019       4.9239
    4020       4.9443
    4021       4.8351
    4022       4.9230
    4023       4.8129
    4024       4.8552
    4025       4.8828
    4026       4.8531
    4027       4.9159
    4028       4.8879
    4029       4.7559
    4030       4.7607
    4031       4.7330
    4032       4.8214
    4033       4.7981
    4034       4.8054
    4035       4.7675
    4036       4.8024
    4037       4.8753
    4038       4.8116
    4039       4.6944
    4040       4.6822
    4041       4.6626
    4042       4.8329
    4043       4.7523
    4044       4.8170
    4045       4.7956
    4046       4.7197
    4047       4.7773
    4048       4.7973
    4049       4.8301
    4050       4.8839
    4051       4.8505
    4052       4.8058
    4053       4.7332
    4054       4.8323
    4055       4.7595
    4056       4.8837
    4057       4.7513
    4058       4.8067
    4059       4.8868
    4060       5.0616
    4061       4.9066
    4062       4.9752
    4063       4.8414
    4064       4.7033
    4065       4.8346
    4066       4.8228
    4067       4.7765
    4068       4.9310
    4069       4.7137
    4070       4.8437
    4071       4.9140
    4072       4.8935
    4073       4.8415
    4074       4.9565
    4075       4.9089
    4076       4.9201
    4077       4.7264
    4078       4.6812
    4079       4.6599
    4080       4.6619
    4081       4.6224
    4082       4.6072
    4083       4.6509
    4084       4.7750
    4085       4.7458
    4086       4.9383
    4087       4.9208
    4088       4.8685
    4089       4.8517
    4090       4.7908
    4091       4.7783
    4092       4.8725
    4093       4.9613
    4094       4.9523
    4095       5.0232
    4096       4.9867
    4097       4.9725
    4098       5.0626
    4099       5.0763
    4100       4.9859
    4101       5.0021
    4102       5.0677
    4103       5.0116
    4104       5.0697
    4105       5.0111
    4106       5.0279
    4107       4.9583
    4108       5.0365
    4109       4.7976
    4110       4.7320
    4111       4.7924
    4112       4.8357
    4113       4.8744
    4114       4.8675
    4115       4.7478
    4116       4.7587
    4117       4.7419
    4118       4.7370
    4119       4.8452
    4120       4.9114
    4121       4.8830
    4122       4.8897
    4123       4.9243
    4124       4.9586
    4125       5.0470
    4126       5.1352
    4127       5.1135
    4128       5.2591
    4129       5.0999
    4130       5.0078
    4131       4.9735
    4132       4.9842
    4133       4.8906
    4134       4.9097
    4135       4.9302
    4136       4.9042
    4137       4.9338
    4138       4.9730
    4139       4.9194
    4140       5.0391
    4141       4.8336
    4142       4.9832
    4143       4.8767
    4144       4.8665
    4145       4.8524
    4146       5.1056
    4147       5.0516
    4148       5.1704
    4149       5.0283
    4150       4.9167
    4151       5.0087
    4152       4.9014
    4153       4.8673
    4154       4.9560
    4155       5.0185
    4156       4.9699
    4157       4.9196
    4158       4.8547
    4159       4.7671
    4160       4.8490
    4161       4.8445
    4162       4.8291
    4163       4.9813
    4164       4.8145
    4165       4.8275
    4166       4.7268
    4167       4.7742
    4168       4.7437
    4169       4.7785
    4170       4.7461
    4171       4.9236
    4172       4.8706
    4173       4.7769
    4174       4.7478
    4175       4.7182
    4176       4.7975
    4177       4.7395
    4178       4.8200
    4179       4.8073
    4180       4.8264
    4181       4.7461
    4182       4.6761
    4183       4.7952
    4184       4.6427
    4185       4.6879
    4186       4.7941
    4187       4.7175
    4188       4.7392
    4189       4.6440
    4190       4.7462
    4191       4.7536
    4192       4.7641
    4193       4.7300
    4194       4.6704
    4195       4.7559
    4196       4.8212
    4197       4.8797
    4198       4.7611
    4199       4.7730
    4200       4.7976
    4201       4.7938
    4202       4.8681
    4203       4.7478
    4204       4.7734
    4205       4.6336
    4206       4.8161
    4207       4.7826
    4208       4.7460
    4209       4.8527
    4210       4.8629
    4211       4.7751
    4212       4.8500
    4213       4.7883
    4214       4.8374
    4215       4.7960
    4216       4.9319
    4217       4.8809
    4218       4.7781
    4219       4.7938
    4220       4.8399
    4221       4.8245
    4222       4.8273
    4223       4.8035
    4224       4.8812
    4225       4.7738
    4226       4.8263
    4227       4.7703
    4228       4.7717
    4229       4.7797
    4230       4.7549
    4231       4.8177
    4232       4.9393
    4233       4.9251
    4234       4.8811
    4235       4.8851
    4236       4.7873
    4237       4.8429
    4238       4.9372
    4239       4.8836
    4240       5.0139
    4241       5.0271
    4242       4.9686
    4243       4.9598
    4244       4.8442
    4245       4.9130
    4246       4.8349
    4247       4.8383
    4248       4.8927
    4249       4.8012
    4250       4.8618
    4251       4.7495
    4252       4.8286
    4253       4.8002
    4254       4.8521
    4255       4.8919
    4256       4.8431
    4257       4.8588
    4258       4.8606
    4259       4.9617
    4260       4.9256
    4261       4.9399
    4262       4.9202
    4263       5.0743
    4264       5.1365
    4265       5.0455
    4266       4.9408
    4267       4.8859
    4268       4.8389
    4269       4.9103
    4270       4.9162
    4271       4.8736
    4272       4.9260
    4273       4.9669
    4274       5.0097
    4275       4.9962
    4276       4.8928
    4277       4.9115
    4278       4.8517
    4279       4.8944
    4280       5.0272
    4281       4.9595
    4282       4.9253
    4283       4.8517
    4284       4.8679
    4285       4.9551
    4286       4.7766
    4287       4.7758
    4288       4.7016
    4289       4.7422
    4290       4.7337
    4291       4.8004
    4292       4.9074
    4293       4.9263
    4294       4.9521
    4295       4.9741
    4296       5.0427
    4297       5.1832
    4298       5.1907
    4299       5.2084
    4300       5.2315
    4301       5.2884
    4302       5.3204
    4303       5.3456
    4304       5.1311
    4305       5.2556
    4306       5.2209
    4307       5.1587
    4308       5.1135
    4309       5.1609
    4310       5.1530
    4311       5.0130
    4312       5.0378
    4313       5.0581
    4314       5.0773
    4315       5.1959
    4316       5.1955
    4317       5.1117
    4318       5.0421
    4319       5.0628
    4320       5.1359
    4321       5.1500
    4322       5.0617
    4323       5.3067
    4324       5.1659
    4325       5.2224
    4326       5.2005
    4327       5.1652
    4328       5.1535
    4329       5.1423
    4330       5.0934
    4331       5.0958
    4332       5.1333
    4333       5.1743
    4334       5.0965
    4335       5.0060
    4336       5.1106
    4337       5.1357
    4338       5.1586
    4339       5.0245
    4340       5.0854
    4341       5.0585
    4342       5.1160
    4343       5.0804
    4344       5.1830
    4345       5.0859
    4346       5.0807
    4347       5.2469
    4348       5.2093
    4349       5.3136
    4350       5.3178
    4351       5.1611
    4352       5.1293
    4353       5.1096
    4354       5.2184
    4355       5.1430
    4356       5.2569
    4357       5.3235
    4358       5.3273
    4359       5.3191
    4360       5.2970
    4361       5.2543
    4362       5.3363
    4363       5.3847
    4364       5.3371
    4365       5.5306
    4366       5.3752
    4367       5.3662
    4368       5.3797
    4369       5.4517
    4370       5.4095
    4371       5.4158
    4372       5.4398
    4373       5.3351
    4374       5.2147
    4375       5.2715
    4376       5.3985
    4377       5.3486
    4378       5.2808
    4379       5.2272
    4380       5.1531
    4381       5.3279
    4382       5.2187
    4383       5.2000
    4384       5.1838
    4385       5.3097
    4386       5.3287
    4387       5.2359
    4388       5.2875
    4389       5.2598
    4390       5.3922
    4391       5.2444
    4392       5.3129
    4393       5.2883
    4394       5.3242
    4395       5.2493
    4396       5.2555
    4397       5.2180
    4398       5.3776
    4399       5.3622
    4400       5.4143
    4401       5.5016
    4402       5.5010
    4403       5.5230
    4404       5.5301
    4405       5.5869
    4406       5.4921
    4407       5.6279
    4408       5.6893
    4409       5.4800
    4410       5.3253
    4411       5.4285
    4412       5.4985
    4413       5.5445
    4414       5.3848
    4415       5.3758
    4416       5.4639
    4417       5.4253
    4418       5.3319
    4419       5.4486
    4420       5.5521
    4421       5.5724
    4422       5.6345
    4423       5.5415
    4424       5.4661
    4425       5.4657
    4426       5.5800
    4427       5.4011
    4428       5.4104
    4429       5.3529
    4430       5.3456
    4431       5.2939
    4432       5.2481
    4433       5.4409
    4434       5.4725
    4435       5.2853
    4436       5.3350
    4437       5.2594
    4438       5.2226
    4439       5.3252
    4440       5.4069
    4441       5.4074
    4442       5.4819
    4443       5.4385
    4444       5.4967
    4445       5.5000
    4446       5.4215
    4447       5.3875
    4448       5.4464
    4449       5.5574
    4450       5.4274
    4451       5.3979
    4452       5.2870
    4453       5.2169
    4454       5.3135
    4455       5.2588
    4456       5.2046
    4457       5.0740
    4458       5.1393
    4459       5.1751
    4460       5.3495
    4461       5.2768
    4462       5.3504
    4463       5.2253
    4464       5.3168
    4465       5.2653
    4466       5.2844
    4467       5.3367
    4468       5.3017
    4469       5.2141
    4470       5.3351
    4471       5.1675
    4472       5.2736
    4473       5.1163
    4474       5.1843
    4475       5.1467
    4476       4.9169
    4477       4.9509
    4478       4.9308
    4479       5.0277
    4480       5.0076
    4481       4.9745
    4482       4.8892
    4483       4.8220
    4484       4.8615
    4485       4.8703
    4486       4.9517
    4487       4.8753
    4488       4.8951
    4489       4.9685
    4490       4.9385
    4491       4.9202
    4492       4.7549
    4493       4.9423
    4494       4.8802
    4495       4.8707
    4496       4.8593
    4497       4.7869
    4498       4.7256
    4499       4.7862
    4500       4.7760
    4501       4.7319
    4502       4.8744
    4503       4.9397
    4504       4.9966
    4505       5.0117
    4506       5.0525
    4507       5.0137
    4508       4.9423
    4509       4.7857
    4510       4.8279
    4511       4.9426
    4512       4.8688
    4513       4.8504
    4514       4.8906
    4515       4.8090
    4516       4.7717
    4517       4.6971
    4518       4.6811
    4519       4.6148
    4520       4.7626
    4521       4.7880
    4522       4.8317
    4523       4.7634
    4524       4.7691
    4525       4.7823
    4526       4.8820
    4527       4.8746
    4528       4.8591
    4529       4.8360
    4530       4.6959
    4531       4.7754
    4532       4.7301
    4533       4.7916
    4534       4.7184
    4535       4.7885
    4536       4.8671
    4537       4.8082
    4538       4.9343
    4539       4.7916
    4540       4.8771
    4541       4.7128
    4542       4.8898
    4543       4.9775
    4544       5.0643
    4545       5.0450
    4546       5.0368
    4547       5.0567
    4548       5.0348
    4549       5.0391
    4550       5.2430
    4551       5.2241
    4552       5.1460
    4553       5.0790
    4554       5.0426
    4555       5.0456
    4556       4.8928
    4557       5.0748
    4558       4.9672
    4559       5.0886
    4560       5.0975
    4561       4.9598
    4562       4.9834
    4563       4.9441
    4564       4.9408
    4565       4.9086
    4566       4.8273
    4567       4.9942
    4568       4.8121
    4569       4.9643
    4570       5.1213
    4571       5.0254
    4572       5.2023
    4573       5.1243
    4574       5.0714
    4575       4.8824
    4576       4.8645
    4577       4.8917
    4578       4.9134
    4579       4.7217
    4580       4.8910
    4581       4.9042
    4582       5.0089
    4583       5.0065
    4584       5.0770
    4585       5.0036
    4586       4.8936
    4587       4.8728
    4588       4.7156
    4589       4.8236
    4590       4.9015
    4591       4.8417
    4592       4.7139
    4593       4.8331
    4594       4.7214
    4595       4.8178
    4596       4.7373
    4597       4.7236
    4598       4.8398
    4599       4.8560
    4600       4.8373
    4601       4.7252
    4602       4.8560
    4603       4.8408
    4604       4.8287
    4605       4.8747
    4606       4.9186
    4607       4.9236
    4608       4.8659
    4609       4.6193
    4610       4.6258
    4611       4.6332
    4612       4.7030
    4613       4.7567
    4614       4.6095
    4615       4.6148
    4616       4.6649
    4617       4.6774
    4618       4.7067
    4619       4.7489
    4620       4.7717
    4621       4.5998
    4622       4.6930
    4623       4.7324
    4624       4.6803
    4625       4.7487
    4626       4.7072
    4627       4.7001
    4628       4.7108
    4629       4.6563
    4630       4.7107
    4631       4.6276
    4632       4.5863
    4633       4.5835
    4634       4.6015
    4635       4.6719
    4636       4.7132
    4637       4.7320
    4638       4.7312
    4639       4.7617
    4640       4.7808
    4641       4.6554
    4642       4.6153
    4643       4.7610
    4644       4.6923
    4645       4.7636
    4646       4.7092
    4647       4.7257
    4648       4.6924
    4649       4.6949
    4650       4.6088
    4651       4.6895
    4652       4.7433
    4653       4.7705
    4654       4.6411
    4655       4.5833
    4656       4.6617
    4657       4.6539
    4658       4.6461
    4659       4.6612
    4660       4.6920
    4661       4.6312
    4662       4.6255
    4663       4.5901
    4664       4.5184
    4665       4.5459
    4666       4.5868
    4667       4.6433
    4668       4.5563
    4669       4.6228
    4670       4.6797
    4671       4.7553
    4672       4.6914
    4673       4.6922
    4674       4.8142
    4675       4.8830
    4676       4.9793
    4677       5.0059
    4678       5.0149
    4679       5.1588
    4680       5.2911
    4681       5.1521
    4682       5.1425
    4683       5.1782
    4684       5.2747
    4685       5.2033
    4686       5.0613
    4687       5.1433
    4688       5.0869
    4689       5.0177
    4690       4.9624
    4691       5.0162
    4692       5.1210
    4693       5.0880
    4694       5.1820
    4695       5.1223
    4696       5.1393
    4697       5.1399
    4698       5.2151
    4699       5.2398
    4700       5.1286
    4701       5.0738
    4702       5.0710
    4703       4.9342
    4704       4.8745
    4705       5.0015
    4706       4.8289
    4707       4.7738
    4708       4.9027
    4709       4.9680
    4710       5.0082
    4711       5.0133
    4712       4.8708
    4713       4.8977
    4714       4.9858
    4715       5.0249
    4716       5.0707
    4717       4.9554
    4718       4.9124
    4719       4.9576
    4720       5.0871
    4721       5.1771
    4722       5.1532
    4723       5.0548
    4724       5.0178
    4725       5.0431
    4726       5.1721
    4727       5.0713
    4728       5.0771
    4729       4.9502
    4730       4.9500
    4731       4.9378
    4732       5.0063
    4733       4.9577
    4734       5.0219
    4735       4.8588
    4736       5.0178
    4737       4.8240
    4738       4.7428
    4739       4.8185
    4740       4.7885
    4741       4.8183
    4742       4.7476
    4743       4.9403
    4744       4.8573
    4745       4.8821
    4746       4.9204
    4747       4.7547
    4748       4.8958
    4749       4.9466
    4750       4.9069
    4751       4.9485
    4752       4.9280
    4753       4.8599
    4754       4.9524
    4755       4.8613
    4756       5.0086
    4757       4.9225
    4758       4.9792
    4759       4.9885
    4760       5.0275
    4761       4.9264
    4762       5.1148
    4763       4.9948
    4764       4.9698
    4765       4.8598
    4766       4.8964
    4767       4.9835
    4768       4.9234
    4769       4.9387
    4770       5.0318
    4771       5.0608
    4772       4.8343
    4773       4.9239
    4774       4.8680
    4775       4.9139
    4776       4.8585
    4777       4.8716
    4778       4.8443
    4779       4.9087
    4780       4.9186
    4781       4.9256
    4782       4.9900
    4783       4.9426
    4784       5.1844
    4785       5.1414
    4786       5.2720
    4787       5.1920
    4788       5.0736
    4789       5.1627
    4790       5.0711
    4791       5.0702
    4792       5.0842
    4793       5.0387
    4794       4.9711
    4795       5.0056
    4796       4.9599
    4797       5.0561
    4798       5.0451
    4799       5.0701
    4800       4.9688
    4801       5.0099
    4802       5.1437
    4803       5.0736
    4804       5.1446
    4805       5.0035
    4806       5.0100
    4807       5.1146
    4808       5.0032
    4809       5.0830
    4810       4.9781
    4811       5.0220
    4812       5.0166
    4813       4.9826
    4814       4.9954
    4815       4.9730
    4816       4.9661
    4817       4.9505
    4818       4.8013
    4819       4.9272
    4820       4.8756
    4821       4.7707
    4822       4.8796
    4823       4.9746
    4824       5.0119
    4825       5.0651
    4826       5.1958
    4827       5.1058
    4828       5.0853
    4829       5.0678
    4830       5.2209
    4831       5.2689
    4832       5.0500
    4833       5.1231
    4834       5.0380
    4835       5.0853
    4836       5.0768
    4837       5.1354
    4838       5.1958
    4839       5.1874
    4840       5.2422
    4841       5.2706
    4842       5.1174
    4843       5.1146
    4844       5.1466
    4845       5.1397
    4846       5.0739
    4847       5.0626
    4848       5.1168
    4849       5.1021
    4850       5.0770
    4851       5.0832
    4852       5.0367
    4853       5.0591
    4854       5.1277
    4855       5.1010
    4856       5.1688
    4857       5.2232
    4858       5.0418
    4859       5.0936
    4860       5.1508
    4861       5.1604
    4862       5.0155
    4863       4.9190
    4864       4.9558
    4865       5.1079
    4866       5.1735
    4867       5.0294
    4868       5.0542
    4869       5.0056
    4870       5.0599
    4871       5.1119
    4872       4.9969
    4873       4.9191
    4874       4.8336
    4875       4.9182
    4876       4.9403
    4877       4.9509
    4878       5.0687
    4879       4.9623
    4880       4.8882
    4881       5.0380
    4882       5.1394
    4883       5.0677
    4884       5.0805
    4885       5.1849
    4886       5.2157
    4887       5.3428
    4888       5.3377
    4889       5.2709
    4890       5.2823
    4891       5.3206
    4892       5.0705
    4893       5.1396
    4894       5.1199
    4895       5.2382
    4896       5.1547
    4897       4.9580
    4898       5.0095
    4899       5.0206
    4900       5.2020
    4901       5.1136
    4902       5.0446
    4903       5.2312
    4904       5.1438
    4905       5.0419
    4906       5.0401
    4907       4.8744
    4908       5.0678
    4909       5.0784
    4910       5.0758
    4911       5.1357
    4912       5.1379
    4913       5.1825
    4914       5.1117
    4915       5.0436
    4916       5.0552
    4917       5.2475
    4918       5.1182
    4919       5.3182
    4920       5.1914
    4921       5.3450
    4922       5.3183
    4923       5.3182
    4924       5.2592
    4925       5.0902
    4926       5.1183
    4927       5.0406
    4928       5.0129
    4929       5.0826
    4930       5.1731
    4931       5.1615
    4932       5.2465
    4933       5.1272
    4934       5.0562
    4935       5.1710
    4936       5.2459
    4937       5.2458
    4938       5.1594
    4939       5.1805
    4940       5.0963
    4941       5.1469
    4942       5.1328
    4943       5.2446
    4944       5.1172
    4945       5.1432
    4946       5.1762
    4947       4.9782
    4948       4.8956
    4949       5.0015
    4950       5.0938
    4951       5.0350
    4952       5.0368
    4953       5.0738
    4954       5.1465
    4955       5.0712
    4956       4.9450
    4957       5.0893
    4958       5.0638
    4959       5.3105
    4960       5.2464
    4961       5.3276
    4962       5.2582
    4963       5.2011
    4964       5.1025
    4965       5.1990
    4966       5.0554
    4967       5.0230
    4968       4.8498
    4969       4.9106
    4970       4.9732
    4971       4.9400
    4972       5.0180
    4973       4.8764
    4974       4.8732
    4975       4.8774
    4976       4.8113
    4977       4.7543
    4978       4.6784
    4979       4.8109
    4980       4.7062
    4981       4.4730
    4982       4.5342
    4983       4.4490
    4984       4.5141
    4985       4.7575
    4986       4.7321
    4987       4.6798
    4988       4.7475
    4989       4.6936
    4990       4.6147
    4991       4.7324
    4992       4.7870
    4993       4.6483
    4994       4.5620
    4995       4.5241
    4996       4.6232
    4997       4.5468
    4998       4.5695
    4999       4.6442
    5000       4.7283
    5001       4.5806
    5002       4.5582
    5003       4.6423
    5004       4.6000
    5005       4.5740
    5006       4.5255
    5007       4.5028
    5008       4.4559
    5009       4.3651
    5010       4.4742
    5011       4.4918
    5012       4.3866
    5013       4.4881
    5014       4.3826
    5015       4.5790
    5016       4.6488
    5017       4.5775
    5018       4.6669
    5019       4.5962
    5020       4.6014
    5021       4.6344
    5022       4.5376
    5023       4.5323
    5024       4.4946
    5025       4.5900
    5026       4.4452
    5027       4.3518
    5028       4.4306
    5029       4.4489
    5030       4.3746
    5031       4.3596
    5032       4.3726
    5033       4.3938
    5034       4.2891
    5035       4.2902
    5036       4.4061
    5037       4.3002
    5038       4.3586
    5039       4.3599
    5040       4.2913
    5041       4.3302
    5042       4.4072
    5043       4.3654
    5044       4.2965
    5045       4.3656
    5046       4.2799
    5047       4.2954
    5048       4.3273
    5049       4.2880
    5050       4.1877
    5051       4.2562
    5052       4.1600
    5053       4.3507
    5054       4.4854
    5055       4.3810
    5056       4.2909
    5057       4.2229
    5058       4.4308
    5059       4.3531
    5060       4.3611
    5061       4.3639
    5062       4.3717
    5063       4.3438
    5064       4.3124
    5065       4.3207
    5066       4.2771
    5067       4.2793
    5068       4.3782
    5069       4.4781
    5070       4.4184
    5071       4.5324
    5072       4.6221
    5073       4.5137
    5074       4.5553
    5075       4.5078
    5076       4.5402
    5077       4.5673
    5078       4.5682
    5079       4.6685
    5080       4.6237
    5081       4.5922
    5082       4.6446
    5083       4.7302
    5084       4.5807
    5085       4.5769
    5086       4.5499
    5087       4.5875
    5088       4.6666
    5089       4.6599
    5090       4.5704
    5091       4.6004
    5092       4.5393
    5093       4.4784
    5094       4.5763
    5095       4.5065
    5096       4.5093
    5097       4.6833
    5098       4.7033
    5099       4.7358
    5100       4.6438
    5101       4.6696
    5102       4.6448
    5103       4.7442
    5104       4.7109
    5105       4.6609
    5106       4.6906
    5107       4.6044
    5108       4.6293
    5109       4.6723
    5110       4.6126
    5111       4.6723
    5112       4.6372
    5113       4.6643
    5114       4.7006
    5115       4.6957
    5116       4.7490
    5117       4.8145
    5118       4.7008
    5119       4.7633
    5120       4.7243
    5121       4.7510
    5122       4.7491
    5123       4.8397
    5124       4.6504
    5125       4.6487
    5126       4.7293
    5127       4.6621
    5128       4.7459
    5129       4.6722
    5130       4.8407
    5131       4.7549
    5132       4.7643
    5133       4.6506
    5134       4.6958
    5135       4.6598
    5136       4.6098
    5137       4.6512
    5138       4.6582
    5139       4.6272
    5140       4.7431
    5141       4.8490
    5142       4.8308
    5143       4.7630
    5144       4.6703
    5145       4.7343
    5146       4.6694
    5147       4.6211
    5148       4.7794
    5149       4.6643
    5150       4.5669
    5151       4.6874
    5152       4.7379
    5153       4.7041
    5154       4.7227
    5155       4.7370
    5156       4.7134
    5157       4.7677
    5158       4.7745
    5159       4.7895
    5160       4.7632
    5161       4.8305
    5162       4.7764
    5163       4.8439
    5164       4.7310
    5165       4.6858
    5166       4.6633
    5167       4.6683
    5168       4.5574
    5169       4.5396
    5170       4.5662
    5171       4.5938
    5172       4.5925
    5173       4.7093
    5174       4.7503
    5175       4.7546
    5176       4.7588
    5177       4.6457
    5178       4.6712
    5179       4.6918
    5180       4.7928
    5181       4.6780
    5182       4.7493
    5183       4.8214
    5184       4.8639
    5185       4.8552
    5186       4.8247
    5187       4.7525
    5188       4.6399
    5189       4.7190
    5190       4.7383
    5191       4.6321
    5192       4.5418
    5193       4.4887
    5194       4.6987
    5195       4.6831
    5196       4.6082
    5197       4.6284
    5198       4.7427
    5199       4.6536
    5200       4.5856
    5201       4.6732
    5202       4.7473
    5203       4.6368
    5204       4.6637
    5205       4.5760
    5206       4.5817
    5207       4.6308
    5208       4.6031
    5209       4.6444
    5210       4.5666
    5211       4.5499
    5212       4.5177
    5213       4.6239
    5214       4.5784
    5215       4.6149
    5216       4.8016
    5217       4.6535
    5218       4.7035
    5219       4.6417
    5220       4.7081
    5221       4.9354
    5222       4.8697
    5223       4.8872
    5224       5.0103
    5225       4.8999
    5226       4.9245
    5227       4.7179
    5228       4.6316
    5229       4.7443
    5230       4.8412
    5231       4.8357
    5232       4.8771
    5233       4.9185
    5234       4.8574
    5235       4.7454
    5236       4.9171
    5237       4.8827
    5238       4.7984
    5239       4.7883
    5240       4.7875
    5241       4.8451
    5242       4.7950
    5243       4.7802
    5244       4.7798
    5245       4.7334
    5246       4.6152
    5247       4.7266
    5248       4.7016
    5249       4.6906
    5250       4.7429
    5251       4.8337
    5252       4.6430
    5253       4.6593
    5254       4.7030
    5255       4.7743
    5256       4.7348
    5257       4.6029
    5258       4.6922
    5259       4.6164
    5260       4.5634
    5261       4.5560
    5262       4.5444
    5263       4.6482
    5264       4.6542
    5265       4.5435
    5266       4.6043
    5267       4.7077
    5268       4.6821
    5269       4.6507
    5270       4.5881
    5271       4.6652
    5272       4.6637
    5273       4.5953
    5274       4.6934
    5275       4.6707
    5276       4.5327
    5277       4.5559
    5278       4.5027
    5279       4.5531
    5280       4.5572
    5281       4.6795
    5282       4.6802
    5283       4.5622
    5284       4.5426
    5285       4.5027
    5286       4.4549
    5287       4.5863
    5288       4.5667
    5289       4.5363
    5290       4.6115
    5291       4.5268
    5292       4.5534
    5293       4.4833
    5294       4.5495
    5295       4.5753
    5296       4.5055
    5297       4.6272
    5298       4.5502
    5299       4.5903
    5300       4.5151
    5301       4.4565
    5302       4.4134
    5303       4.4028
    5304       4.3836
    5305       4.3884
    5306       4.3997
    5307       4.5432
    5308       4.5138
    5309       4.4196
    5310       4.5008
    5311       4.4929
    5312       4.4179
    5313       4.3934
    5314       4.4506
    5315       4.5874
    5316       4.4982
    5317       4.4447
    5318       4.4859
    5319       4.3556
    5320       4.4034
    5321       4.4638
    5322       4.4528
    5323       4.4680
    5324       4.5429
    5325       4.6323
    5326       4.5626
    5327       4.5574
    5328       4.4858
    5329       4.4001
    5330       4.5094
    5331       4.5065
    5332       4.5731
    5333       4.5754
    5334       4.5639
    5335       4.5429
    5336       4.5679
    5337       4.7210
    5338       4.5665
    5339       4.6795
    5340       4.6367
    5341       4.5705
    5342       4.6338
    5343       4.5556
    5344       4.5404
    5345       4.5783
    5346       4.5621
    5347       4.5916
    5348       4.5163
    5349       4.5435
    5350       4.5257
    5351       4.4218
    5352       4.5674
    5353       4.5278
    5354       4.6527
    5355       4.6343
    5356       4.6125
    5357       4.6272
    5358       4.5487
    5359       4.7427
    5360       4.6431
    5361       4.6007
    5362       4.5261
    5363       4.5569
    5364       4.5020
    5365       4.4965
    5366       4.5059
    5367       4.4664
    5368       4.4918
    5369       4.3968
    5370       4.3376
    5371       4.3433
    5372       4.3688
    5373       4.3398
    5374       4.4227
    5375       4.3805
    5376       4.4130
    5377       4.4235
    5378       4.4429
    5379       4.4368
    5380       4.4966
    5381       4.5136
    5382       4.4655
    5383       4.3761
    5384       4.4128
    5385       4.3975
    5386       4.4001
    5387       4.5479
    5388       4.4730
    5389       4.5498
    5390       4.4465
    5391       4.5338
    5392       4.4962
    5393       4.4618
    5394       4.3910
    5395       4.4085
    5396       4.4085
    5397       4.5110
    5398       4.4386
    5399       4.4971
    5400       4.4999
    5401       4.5079
    5402       4.5149
    5403       4.4876
    5404       4.5044
    5405       4.5860
    5406       4.5950
    5407       4.4582
    5408       4.5300
    5409       4.5188
    5410       4.3550
    5411       4.3954
    5412       4.4616
    5413       4.4924
    5414       4.4733
    5415       4.4074
    5416       4.4857
    5417       4.5804
    5418       4.6562
    5419       4.7315
    5420       4.6199
    5421       4.5981
    5422       4.6088
    5423       4.5091
    5424       4.4956
    5425       4.5505
    5426       4.5228
    5427       4.5149
    5428       4.4186
    5429       4.4822
    5430       4.5110
    5431       4.6077
    5432       4.6257
    5433       4.5517
    5434       4.6310
    5435       4.6693
    5436       4.6320
    5437       4.7222
    5438       4.7272
    5439       4.7537
    5440       4.7362
    5441       4.5943
    5442       4.6148
    5443       4.7612
    5444       4.7167
    5445       4.6784
    5446       4.6252
    5447       4.6518
    5448       4.6522
    5449       4.4690
    5450       4.4666
    5451       4.4636
    5452       4.4705
    5453       4.4668
    5454       4.4430
    5455       4.5313
    5456       4.5617
    5457       4.6560
    5458       4.7036
    5459       4.6657
    5460       4.5512
    5461       4.5841
    5462       4.5609
    5463       4.5721
    5464       4.6211
    5465       4.6987
    5466       4.6729
    5467       4.6205
    5468       4.6316
    5469       4.6081
    5470       4.7203
    5471       4.6199
    5472       4.7148
    5473       4.6011
    5474       4.6229
    5475       4.6336
    5476       4.5865
    5477       4.6124
    5478       4.6591
    5479       4.6779
    5480       4.6415
    5481       4.5860
    5482       4.6625
    5483       4.5639
    5484       4.5567
    5485       4.4987
    5486       4.4863
    5487       4.6219
    5488       4.6246
    5489       4.6525
    5490       4.6324
    5491       4.7038
    5492       4.6934
    5493       4.7156
    5494       4.6709
    5495       4.6331
    5496       4.6223
    5497       4.6380
    5498       4.6257
    5499       4.6708
    5500       4.5906
    5501       4.5182
    5502       4.5478
    5503       4.6454
    5504       4.7717
    5505       4.6381
    5506       4.5194
    5507       4.6375
    5508       4.5369
    5509       4.6277
    5510       4.5999
    5511       4.5807
    5512       4.6994
    5513       4.5430
    5514       4.5685
    5515       4.6740
    5516       4.6552
    5517       4.6510
    5518       4.7132
    5519       4.6457
    5520       4.6798
    5521       4.7263
    5522       4.6650
    5523       4.7188
    5524       4.6179
    5525       4.5108
    5526       4.5506
    5527       4.5174
    5528       4.4298
    5529       4.5433
    5530       4.6280
    5531       4.5771
    5532       4.6553
    5533       4.6082
    5534       4.6085
    5535       4.5137
    5536       4.6502
    5537       4.6700
    5538       4.6854
    5539       4.6063
    5540       4.6062
    5541       4.5829
    5542       4.5312
    5543       4.5286
    5544       4.3713
    5545       4.4666
    5546       4.4796
    5547       4.3648
    5548       4.4672
    5549       4.5674
    5550       4.4911
    5551       4.5783
    5552       4.6189
    5553       4.6079
    5554       4.7268
    5555       4.7498
    5556       4.6825
    5557       4.7272
    5558       4.6650
    5559       4.6965
    5560       4.6701
    5561       4.6231
    5562       4.5445
    5563       4.5383
    5564       4.7092
    5565       4.6343
    5566       4.7522
    5567       4.6206
    5568       4.4667
    5569       4.5600
    5570       4.6504
    5571       4.7258
    5572       4.7681
    5573       4.6429
    5574       4.6632
    5575       4.5363
    5576       4.5665
    5577       4.6585
    5578       4.8242
    5579       4.7568
    5580       4.6263
    5581       4.6897
    5582       4.6262
    5583       4.7409
    5584       4.7084
    5585       4.6797
    5586       4.6479
    5587       4.5304
    5588       4.5182
    5589       4.5209
    5590       4.5209
    5591       4.4804
    5592       4.4950
    5593       4.5324
    5594       4.5048
    5595       4.5850
    5596       4.5713
    5597       4.6741
    5598       4.7060
    5599       4.7490
    5600       4.7289
    5601       4.7528
    5602       4.6751
    5603       4.6844
    5604       4.7455
    5605       4.7490
    5606       4.6671
    5607       4.7670
    5608       4.6910
    5609       4.8127
    5610       4.7504
    5611       4.6661
    5612       4.7672
    5613       4.7654
    5614       4.6573
    5615       4.6694
    5616       4.6225
    5617       4.6883
    5618       4.7388
    5619       4.8252
    5620       4.8670
    5621       4.9700
    5622       4.8522
    5623       4.7973
    5624       4.8605
    5625       4.7971
    5626       4.7996
    5627       4.8531
    5628       4.7870
    5629       4.8175
    5630       4.8266
    5631       4.7066
    5632       4.7154
    5633       4.7084
    5634       4.6959
    5635       4.5953
    5636       4.6937
    5637       4.6206
    5638       4.6757
    5639       4.7223
    5640       4.5202
    5641       4.5648
    5642       4.4859
    5643       4.4957
    5644       4.4878
    5645       4.5644
    5646       4.5248
    5647       4.6139
    5648       4.5611
    5649       4.5789
    5650       4.6786
    5651       4.6050
    5652       4.6053
    5653       4.5786
    5654       4.6726
    5655       4.6715
    5656       4.7112
    5657       4.6443
    5658       4.5126
    5659       4.6754
    5660       4.7127
    5661       4.6665
    5662       4.6082
    5663       4.5479
    5664       4.4844
    5665       4.6406
    5666       4.4772
    5667       4.5461
    5668       4.6137
    5669       4.6489
    5670       4.5100
    5671       4.4938
    5672       4.5106
    5673       4.4526
    5674       4.4848
    5675       4.4880
    5676       4.4743
    5677       4.5179
    5678       4.5656
    5679       4.6869
    5680       4.7147
    5681       4.7165
    5682       4.7494
    5683       4.7564
    5684       4.6479
    5685       4.6634
    5686       4.7021
    5687       4.6788
    5688       4.8012
    5689       4.7412
    5690       4.5625
    5691       4.5523
    5692       4.6685
    5693       4.7127
    5694       4.6811
    5695       4.5613
    5696       4.7026
    5697       4.7098
    5698       4.6550
    5699       4.6487
    5700       4.5963
    5701       4.6058
    5702       4.5706
    5703       4.5936
    5704       4.5406
    5705       4.6237
    5706       4.5939
    5707       4.5241
    5708       4.5371
    5709       4.4793
    5710       4.4906
    5711       4.5858
    5712       4.5732
    5713       4.4290
    5714       4.4005
    5715       4.4435
    5716       4.5185
    5717       4.5835
    5718       4.6481
    5719       4.5333
    5720       4.5497
    5721       4.5647
    5722       4.6193
    5723       4.6605
    5724       4.6922
    5725       4.5521
    5726       4.5126
    5727       4.6187
    5728       4.5731
    5729       4.6235
    5730       4.7504
    5731       4.7524
    5732       4.7166
    5733       4.7611
    5734       4.8150
    5735       4.7970
    5736       4.9154
    5737       4.9548
    5738       4.8951
    5739       4.8951
    5740       4.8104
    5741       4.7906
    5742       4.7358
    5743       4.8317
    5744       4.9050
    5745       4.9927
    5746       5.0057
    5747       5.0640
    5748       5.0467
    5749       4.9212
    5750       4.7978
    5751       4.7891
    5752       4.8243
    5753       4.7318
    5754       4.9615
    5755       4.8737
    5756       4.8015
    5757       4.8243
    5758       4.7699
    5759       4.7688
    5760       4.8566
    5761       4.7745
    5762       4.8321
    5763       4.7721
    5764       4.7847
    5765       4.9926
    5766       4.9069
    5767       4.9848
    5768       4.7212
    5769       4.6638
    5770       4.6681
    5771       4.7695
    5772       4.8126
    5773       4.7937
    5774       4.8157
    5775       4.8829
    5776       4.9616
    5777       4.8655
    5778       4.8729
    5779       4.9285
    5780       5.0276
    5781       5.0777
    5782       5.1042
    5783       5.0839
    5784       4.9650
    5785       5.0288
    5786       5.0108
    5787       4.8437
    5788       4.9031
    5789       4.9483
    5790       4.8693
    5791       4.7656
    5792       4.7206
    5793       4.7969
    5794       4.8965
    5795       4.8672
    5796       4.8044
    5797       4.9074
    5798       4.8954
    5799       4.9167
    5800       4.8785
    5801       4.8076
    5802       4.7073
    5803       4.7441
    5804       4.6801
    5805       4.7811
    5806       4.8735
    5807       4.8223
    5808       4.8911
    5809       4.8401
    5810       4.8661
    5811       4.8356
    5812       4.8757
    5813       4.7364
    5814       4.7788
    5815       4.6388
    5816       4.7432
    5817       4.6877
    5818       4.7116
    5819       4.6666
    5820       4.6440
    5821       4.7251
    5822       4.8025
    5823       4.7559
    5824       4.6618
    5825       4.7139
    5826       4.6951
    5827       4.7151
    5828       4.7055
    5829       4.6745
    5830       4.6830
    5831       4.6739
    5832       4.7428
    5833       4.8137
    5834       4.8584
    5835       4.8789
    5836       4.7403
    5837       4.7488
    5838       4.7088
    5839       4.7315
    5840       4.7012
    5841       4.7776
    5842       4.8331
    5843       4.7945
    5844       4.8429
    5845       4.8567
    5846       4.9090
    5847       4.9494
    5848       4.9248
    5849       4.9472
    5850       4.9138
    5851       4.8627
    5852       5.0350
    5853       4.9236
    5854       4.8787
    5855       4.8039
    5856       4.8753
    5857       4.8816
    5858       4.8877
    5859       4.8193
    5860       4.6570
    5861       4.8362
    5862       4.7839
    5863       4.7850
    5864       4.8257
    5865       4.7353
    5866       4.7013
    5867       4.6886
    5868       4.6826
    5869       4.6731
    5870       4.7316
    5871       4.6887
    5872       4.7665
    5873       4.8001
    5874       4.7368
    5875       4.7487
    5876       4.7219
    5877       4.7638
    5878       4.7847
    5879       4.7162
    5880       4.6754
    5881       4.6395
    5882       4.5816
    5883       4.6356
    5884       4.6643
    5885       4.5924
    5886       4.6504
    5887       4.6940
    5888       4.6556
    5889       4.7191
    5890       4.7786
    5891       4.7543
    5892       4.6952
    5893       4.8952
    5894       4.7655
    5895       4.7187
    5896       4.7140
    5897       4.6405
    5898       4.6251
    5899       4.5360
    5900       4.7315
    5901       4.6256
    5902       4.6852
    5903       4.7056
    5904       4.7032
    5905       4.7827
    5906       4.8659
    5907       4.8234
    5908       4.8309
    5909       4.6801
    5910       4.6336
    5911       4.6733
    5912       4.5981
    5913       4.7475
    5914       4.7058
    5915       4.7055
    5916       4.7041
    5917       4.6398
    5918       4.5449
    5919       4.4726
    5920       4.5977
    5921       4.6279
    5922       4.6452
    5923       4.6755
    5924       4.6354
    5925       4.6530
    5926       4.7612
    5927       4.6788
    5928       4.6773
    5929       4.6155
    5930       4.6460
    5931       4.6169
    5932       4.4919
    5933       4.5421
    5934       4.4996
    5935       4.6052
    5936       4.4224
    5937       4.4600
    5938       4.5390
    5939       4.6170
    5940       4.5661
    5941       4.5543
    5942       4.6491
    5943       4.5698
    5944       4.6690
    5945       4.7088
    5946       4.7312
    5947       4.6247
    5948       4.6469
    5949       4.7313
    5950       4.7090
    5951       4.7840
    5952       4.8337
    5953       4.7892
    5954       4.7594
    5955       4.7529
    5956       4.7098
    5957       4.6442
    5958       4.6183
    5959       4.5294
    5960       4.5804
    5961       4.6029
    5962       4.6606
    5963       4.7333
    5964       4.7566
    5965       4.5337
    5966       4.6222
    5967       4.5325
    5968       4.6182
    5969       4.6342
    5970       4.5732
    5971       4.5987
    5972       4.6150
    5973       4.5734
    5974       4.5688
    5975       4.5686
    5976       4.5641
    5977       4.4665
    5978       4.6119
    5979       4.5148
    5980       4.4994
    5981       4.6036
    5982       4.5808
    5983       4.7243
    5984       4.6393
    5985       4.6852
    5986       4.5932
    5987       4.5267
    5988       4.6172
    5989       4.4867
    5990       4.5559
    5991       4.6086
    5992       4.6715
    5993       4.6621
    5994       4.5755
    5995       4.5436
    5996       4.4493
    5997       4.5245
    5998       4.4906
    5999       4.4215
    6000       4.4668
    6001       4.4508
    6002       4.4832
    6003       4.4565
    6004       4.4537
    6005       4.4469
    6006       4.4437
    6007       4.4382
    6008       4.3918
    6009       4.4766
    6010       4.1832
    6011       4.3639
    6012       4.2159
    6013       4.3419
    6014       4.4552
    6015       4.5439
    6016       4.5073
    6017       4.5964
    6018       4.5404
    6019       4.4802
    6020       4.5307
    6021       4.4879
    6022       4.6543
    6023       4.6901
    6024       4.6191
    6025       4.5242
    6026       4.5158
    6027       4.5592
    6028       4.5980
    6029       4.5938
    6030       4.5085
    6031       4.4918
    6032       4.5407
    6033       4.6698
    6034       4.6505
    6035       4.6285
    6036       4.7014
    6037       4.7490
    6038       4.7042
    6039       4.7276
    6040       4.7099
    6041       4.6761
    6042       4.6952
    6043       4.7369
    6044       4.6964
    6045       4.7110
    6046       4.7764
    6047       4.6876
    6048       4.7255
    6049       4.7026
    6050       4.6580
    6051       4.6594
    6052       4.6248
    6053       4.7337
    6054       4.5733
    6055       4.5926
    6056       4.7445
    6057       4.7718
    6058       4.7119
    6059       4.6847
    6060       4.6029
    6061       4.7142
    6062       4.6385
    6063       4.7233
    6064       4.5539
    6065       4.5240
    6066       4.4379
    6067       4.4555
    6068       4.5520
    6069       4.6830
    6070       4.7137
    6071       4.6652
    6072       4.6574
    6073       4.8051
    6074       4.6869
    6075       4.6405
    6076       4.5658
    6077       4.5417
    6078       4.6084
    6079       4.5211
    6080       4.6819
    6081       4.6579
    6082       4.8924
    6083       4.8278
    6084       4.9014
    6085       4.9113
    6086       4.7902
    6087       4.8054
    6088       4.8159
    6089       4.7636
    6090       4.6488
    6091       4.6668
    6092       4.7676
    6093       4.7001
    6094       4.6005
    6095       4.7597
    6096       4.6839
    6097       4.6372
    6098       4.7030
    6099       4.6894
    6100       4.7093
    6101       4.6479
    6102       4.7831
    6103       4.5897
    6104       4.4464
    6105       4.4357
    6106       4.5185
    6107       4.5352
    6108       4.4603
    6109       4.5422
    6110       4.7283
    6111       4.5234
    6112       4.6560
    6113       4.5758
    6114       4.6491
    6115       4.6279
    6116       4.5042
    6117       4.5077
    6118       4.5546
    6119       4.4732
    6120       4.3601
    6121       4.4820
    6122       4.2875
    6123       4.3158
    6124       4.2224
    6125       4.3615
    6126       4.2783
    6127       4.1526
    6128       4.2212
    6129       4.3077
    6130       4.2864
    6131       4.3499
    6132       4.2818
    6133       4.3983
    6134       4.3045
    6135       4.3901
    6136       4.4475
    6137       4.4662
    6138       4.4137
    6139       4.4320
    6140       4.4176
    6141       4.4528
    6142       4.5791
    6143       4.5594
    6144       4.4065
    6145       4.4240
    6146       4.4799
    6147       4.4718
    6148       4.5786
    6149       4.5628
    6150       4.6164
    6151       4.5999
    6152       4.6240
    6153       4.5802
    6154       4.6081
    6155       4.5543
    6156       4.5751
    6157       4.5332
    6158       4.4627
    6159       4.4695
    6160       4.4586
    6161       4.6186
    6162       4.5016
    6163       4.6624
    6164       4.6358
    6165       4.6100
    6166       4.5014
    6167       4.4836
    6168       4.4984
    6169       4.4131
    6170       4.5463
    6171       4.6263
    6172       4.6486
    6173       4.6651
    6174       4.6313
    6175       4.5366
    6176       4.5834
    6177       4.3760
    6178       4.3726
    6179       4.5096
    6180       4.4737
    6181       4.5254
    6182       4.4692
    6183       4.4866
    6184       4.5396
    6185       4.5172
    6186       4.4617
    6187       4.4923
    6188       4.5388
    6189       4.2812
    6190       4.3975
    6191       4.4358
    6192       4.3152
    6193       4.3300
    6194       4.3932
    6195       4.2776
    6196       4.3528
    6197       4.3827
    6198       4.4846
    6199       4.5030
    6200       4.4590
    6201       4.4456
    6202       4.6002
    6203       4.6614
    6204       4.5824
    6205       4.6181
    6206       4.7444
    6207       4.6677
    6208       4.4092
    6209       4.5479
    6210       4.5974
    6211       4.5207
    6212       4.4941
    6213       4.4406
    6214       4.4520
    6215       4.4494
    6216       4.4947
    6217       4.5516
    6218       4.5243
    6219       4.5201
    6220       4.4529
    6221       4.5318
    6222       4.5932
    6223       4.5001
    6224       4.4063
    6225       4.5264
    6226       4.3907
    6227       4.4577
    6228       4.3783
    6229       4.4514
    6230       4.3856
    6231       4.4617
    6232       4.4731
    6233       4.5269
    6234       4.4664
    6235       4.5942
    6236       4.6631
    6237       4.4945
    6238       4.5680
    6239       4.5948
    6240       4.6678
    6241       4.7061
    6242       4.7138
    6243       4.6627
    6244       4.7368
    6245       4.6683
    6246       4.7390
    6247       4.6465
    6248       4.7788
    6249       4.6984
    6250       4.7262
    6251       4.6986
    6252       4.6577
    6253       4.5802
    6254       4.6759
    6255       4.5375
    6256       4.6668
    6257       4.6275
    6258       4.6070
    6259       4.5584
    6260       4.6630
    6261       4.6925
    6262       4.7143
    6263       4.7095
    6264       4.6279
    6265       4.7589
    6266       4.7099
    6267       4.8150
    6268       4.8185
    6269       4.7871
    6270       4.7089
    6271       4.8016
    6272       4.6924
    6273       4.6879
    6274       4.8963
    6275       4.7211
    6276       4.7845
    6277       4.7689
    6278       4.7848
    6279       4.7792
    6280       4.6046
    6281       4.6926
    6282       4.6819
    6283       4.6226
    6284       4.5875
    6285       4.6327
    6286       4.5985
    6287       4.5266
    6288       4.5233
    6289       4.5448
    6290       4.3889
    6291       4.3231
    6292       4.4348
    6293       4.5600
    6294       4.5798
    6295       4.6658
    6296       4.6620
    6297       4.6684
    6298       4.8061
    6299       4.7749
    6300       4.6215
    6301       4.6196
    6302       4.6198
    6303       4.6295
    6304       4.5743
    6305       4.6733
    6306       4.6327
    6307       4.7533
    6308       4.8134
    6309       4.7063
    6310       4.7504
    6311       4.7458
    6312       4.7196
    6313       4.7412
    6314       4.7553
    6315       4.7304
    6316       4.6911
    6317       4.7931
    6318       4.6868
    6319       4.6977
    6320       4.5836
    6321       4.5534
    6322       4.6243
    6323       4.7615
    6324       4.6815
    6325       4.7615
    6326       4.7543
    6327       4.7351
    6328       4.7385
    6329       4.7699
    6330       4.8028
    6331       4.8490
    6332       4.9307
    6333       4.9812
    6334       4.9503
    6335       4.8879
    6336       4.7523
    6337       4.5855
    6338       4.7026
    6339       4.7506
    6340       4.6855
    6341       4.5982
    6342       4.6798
    6343       4.6905
    6344       4.6685
    6345       4.7719
    6346       4.8056
    6347       4.6298
    6348       4.7860
    6349       4.9103
    6350       5.0079
    6351       4.8976
    6352       4.8149
    6353       4.8053
    6354       4.7252
    6355       4.9725
    6356       4.9529
    6357       4.8868
    6358       4.9931
    6359       5.0679
    6360       4.9744
    6361       5.0869
    6362       4.9662
    6363       4.9126
    6364       4.9271
    6365       5.0021
    6366       5.0317
    6367       4.8222
    6368       4.7206
    6369       4.6271
    6370       4.6659
    6371       4.7230
    6372       4.6646
    6373       4.6980
    6374       4.6125
    6375       4.5638
    6376       4.5514
    6377       4.4426
    6378       4.5012
    6379       4.5629
    6380       4.5101
    6381       4.4771
    6382       4.4854
    6383       4.4351
    6384       4.4432
    6385       4.3709
    6386       4.4970
    6387       4.4579
    6388       4.4540
    6389       4.3559
    6390       4.2635
    6391       4.3698
    6392       4.2294
    6393       4.2047
    6394       4.1612
    6395       4.2499
    6396       4.3049
    6397       4.2095
    6398       4.2582
    6399       4.1732
    6400       4.2823
    6401       4.3132
    6402       4.4244
    6403       4.3348
    6404       4.3308
    6405       4.4283
    6406       4.3902
    6407       4.3910
    6408       4.4238
    6409       4.3297
    6410       4.5726
    6411       4.5414
    6412       4.5503
    6413       4.4998
    6414       4.3585
    6415       4.3804
    6416       4.5472
    6417       4.6027
    6418       4.4372
    6419       4.5117
    6420       4.6001
    6421       4.5588
    6422       4.5796
    6423       4.5915
    6424       4.5624
    6425       4.5491
    6426       4.5220
    6427       4.5066
    6428       4.6879
    6429       4.7680
    6430       4.8028
    6431       4.7679
    6432       4.7925
    6433       4.6547
    6434       4.5968
    6435       4.6706
    6436       4.7439
    6437       4.7611
    6438       4.7036
    6439       4.6108
    6440       4.6233
    6441       4.7951
    6442       4.6431
    6443       4.6361
    6444       4.6529
    6445       4.6883
    6446       4.8607
    6447       4.7313
    6448       4.7989
    6449       4.7862
    6450       4.7606
    6451       4.8355
    6452       4.8759
    6453       4.7781
    6454       4.8968
    6455       4.9021
    6456       4.9704
    6457       4.9544
    6458       5.0457
    6459       5.1013
    6460       5.0381
    6461       5.0189
    6462       5.0032
    6463       4.9221
    6464       4.8667
    6465       4.8022
    6466       4.6669
    6467       4.7520
    6468       4.7907
    6469       4.8145
    6470       4.7372
    6471       4.8107
    6472       4.7782
    6473       4.9088
    6474       4.8229
    6475       4.8913
    6476       4.9452
    6477       4.9541
    6478       4.9866
    6479       4.9372
    6480       4.8665
    6481       5.0014
    6482       4.9772
    6483       5.1167
    6484       5.0902
    6485       4.9780
    6486       5.0426
    6487       4.9823
    6488       4.9665
    6489       4.9769
    6490       5.0480
    6491       5.1711
    6492       5.0222
    6493       5.0517
    6494       4.9258
    6495       4.9556
    6496       4.8973
    6497       4.9491
    6498       4.9231
    6499       5.0092
    6500       4.8832
    6501       4.9793
    6502       5.0214
    6503       4.9018
    6504       5.1003
    6505       4.9695
    6506       4.9659
    6507       4.9628
    6508       5.0630
    6509       5.0510
    6510       5.0456
    6511       5.0881
    6512       5.0576
    6513       5.0145
    6514       5.1828
    6515       5.0925
    6516       5.0329
    6517       5.0683
    6518       5.0076
    6519       4.9570
    6520       5.0108
    6521       5.0493
    6522       5.1830
    6523       5.1681
    6524       5.1118
    6525       5.1329
    6526       5.0824
    6527       5.1867
    6528       5.2279
    6529       5.0723
    6530       5.0702
    6531       5.0551
    6532       4.9532
    6533       5.0005
    6534       4.9548
    6535       4.9926
    6536       4.9449
    6537       4.7566
    6538       4.8948
    6539       4.8273
    6540       4.8519
    6541       4.8018
    6542       4.8502
    6543       4.8104
    6544       4.7880
    6545       4.7366
    6546       4.7262
    6547       4.7403
    6548       4.7264
    6549       4.6494
    6550       4.6241
    6551       4.5337
    6552       4.5569
    6553       4.5666
    6554       4.5161
    6555       4.6817
    6556       4.7393
    6557       4.7963
    6558       4.7663
    6559       4.6772
    6560       4.7302
    6561       4.7042
    6562       4.7153
    6563       4.6646
    6564       4.7351
    6565       4.6372
    6566       4.7028
    6567       4.6655
    6568       4.6672
    6569       4.5333
    6570       4.6338
    6571       4.6256
    6572       4.5849
    6573       4.5377
    6574       4.6859
    6575       4.6900
    6576       4.7155
    6577       4.7754
    6578       4.7593
    6579       4.6961
    6580       4.6413
    6581       4.7547
    6582       4.7519
    6583       4.6677
    6584       4.4936
    6585       4.4995
    6586       4.5118
    6587       4.5313
    6588       4.4903
    6589       4.5487
    6590       4.8473
    6591       4.7193
    6592       4.6267
    6593       4.4580
    6594       4.5655
    6595       4.5914
    6596       4.5797
    6597       4.5176
    6598       4.5203
    6599       4.5194
    6600       4.4754
    6601       4.3245
    6602       4.3268
    6603       4.4986
    6604       4.3557
    6605       4.3415
    6606       4.3995
    6607       4.3218
    6608       4.3969
    6609       4.2992
    6610       4.3605
    6611       4.2862
    6612       4.4340
    6613       4.3214
    6614       4.3721
    6615       4.3678
    6616       4.2671
    6617       4.3136
    6618       4.3250
    6619       4.1763
    6620       4.2280
    6621       4.2388
    6622       4.1912
    6623       4.1941
    6624       4.2315
    6625       4.2098
    6626       4.2642
    6627       4.2126
    6628       4.3187
    6629       4.3053
    6630       4.3777
    6631       4.3441
    6632       4.4322
    6633       4.3986
    6634       4.2790
    6635       4.4338
    6636       4.3556
    6637       4.3289
    6638       4.2667
    6639       4.2236
    6640       4.4087
    6641       4.4584
    6642       4.3895
    6643       4.3733
    6644       4.3181
    6645       4.2623
    6646       4.3190
    6647       4.3213
    6648       4.1876
    6649       4.1836
    6650       4.1652
    6651       4.2063
    6652       4.2270
    6653       4.2290
    6654       4.2948
    6655       4.1307
    6656       4.2645
    6657       4.1691
    6658       4.2966
    6659       4.3792
    6660       4.4201
    6661       4.4005
    6662       4.3858
    6663       4.5169
    6664       4.4530
    6665       4.4405
    6666       4.4968
    6667       4.4260
    6668       4.3896
    6669       4.4195
    6670       4.5641
    6671       4.4713
    6672       4.5802
    6673       4.4582
    6674       4.5536
    6675       4.5604
    6676       4.4885
    6677       4.3588
    6678       4.4104
    6679       4.4276
    6680       4.4512
    6681       4.4138
    6682       4.3660
    6683       4.5076
    6684       4.5026
    6685       4.5637
    6686       4.5975
    6687       4.5887
    6688       4.6336
    6689       4.5847
    6690       4.4575
    6691       4.3649
    6692       4.4930
    6693       4.5946
    6694       4.5319
    6695       4.6056
    6696       4.5716
    6697       4.5936
    6698       4.4764
    6699       4.5379
    6700       4.5637
    6701       4.5425
    6702       4.6548
    6703       4.6011
    6704       4.5723
    6705       4.5010
    6706       4.5373
    6707       4.5240
    6708       4.5695
    6709       4.5777
    6710       4.6585
    6711       4.6383
    6712       4.5147
    6713       4.4628
    6714       4.5275
    6715       4.6351
    6716       4.6639
    6717       4.6342
    6718       4.5673
    6719       4.5455
    6720       4.5829
    6721       4.5837
    6722       4.6051
    6723       4.6226
    6724       4.5025
    6725       4.5719
    6726       4.5783
    6727       4.5165
    6728       4.4518
    6729       4.5085
    6730       4.4819
    6731       4.5570
    6732       4.4577
    6733       4.4976
    6734       4.4928
    6735       4.5676
    6736       4.5308
    6737       4.6175
    6738       4.5650
    6739       4.4705
    6740       4.4328
    6741       4.5156
    6742       4.6395
    6743       4.5401
    6744       4.4643
    6745       4.3293
    6746       4.3377
    6747       4.2455
    6748       4.3113
    6749       4.2951
    6750       4.1891
    6751       4.2958
    6752       4.2589
    6753       4.3949
    6754       4.3851
    6755       4.3501
    6756       4.4269
    6757       4.4647
    6758       4.4296
    6759       4.4625
    6760       4.4829
    6761       4.5322
    6762       4.4460
    6763       4.4233
    6764       4.3770
    6765       4.3350
    6766       4.2887
    6767       4.2995
    6768       4.3975
    6769       4.5924
    6770       4.6221
    6771       4.5729
    6772       4.5580
    6773       4.5799
    6774       4.5059
    6775       4.5641
    6776       4.5962
    6777       4.5089
    6778       4.6895
    6779       4.6234
    6780       4.6275
    6781       4.6215
    6782       4.7763
    6783       4.6427
    6784       4.7469
    6785       4.6861
    6786       4.6918
    6787       4.7119
    6788       4.5714
    6789       4.6544
    6790       4.7618
    6791       4.7032
    6792       4.5979
    6793       4.7776
    6794       4.8163
    6795       4.8167
    6796       4.7346
    6797       4.8298
    6798       4.9362
    6799       4.9530
    6800       4.9051
    6801       4.8222
    6802       4.8996
    6803       4.9174
    6804       4.8680
    6805       4.8017
    6806       4.7686
    6807       4.7062
    6808       4.8928
    6809       4.7795
    6810       4.9659
    6811       4.7006
    6812       4.8039
    6813       4.7939
    6814       4.8043
    6815       4.7634
    6816       4.8048
    6817       4.6989
    6818       4.8006
    6819       4.9477
    6820       4.7882
    6821       4.8553
    6822       4.8958
    6823       4.7684
    6824       4.7354
    6825       4.7325
    6826       4.9635
    6827       4.7690
    6828       4.7456
    6829       4.8052
    6830       4.8177
    6831       4.7911
    6832       4.9235
    6833       4.8154
    6834       4.7135
    6835       4.6638
    6836       4.6588
    6837       4.6794
    6838       4.6204
    6839       4.7457
    6840       4.6336
    6841       4.8221
    6842       4.8667
    6843       5.0040
    6844       5.1082
    6845       5.0840
    6846       4.8810
    6847       5.0656
    6848       4.9970
    6849       5.0735
    6850       4.9912
    6851       4.9916
    6852       5.0701
    6853       5.0450
    6854       5.1121
    6855       5.1354
    6856       4.9989
    6857       5.0590
    6858       5.2098
    6859       5.0921
    6860       4.9944
    6861       4.9370
    6862       4.8577
    6863       5.0528
    6864       5.1033
    6865       4.9935
    6866       4.9771
    6867       5.0844
    6868       4.9657
    6869       5.0257
    6870       5.0558
    6871       4.9298
    6872       5.0250
    6873       5.0412
    6874       4.9650
    6875       5.0094
    6876       5.0237
    6877       4.9622
    6878       5.0592
    6879       5.0427
    6880       4.9478
    6881       4.8571
    6882       4.8882
    6883       4.9194
    6884       5.0741
    6885       5.1537
    6886       5.1725
    6887       5.0607
    6888       5.1813
    6889       5.0196
    6890       5.1056
    6891       5.1466
    6892       5.2314
    6893       5.1525
    6894       5.1401
    6895       5.1648
    6896       5.1912
    6897       5.0919
    6898       5.0869
    6899       5.1084
    6900       5.1161
    6901       5.2854
    6902       5.1854
    6903       5.1775
    6904       5.2647
    6905       5.3227
    6906       5.2182
    6907       5.2875
    6908       5.1330
    6909       5.2883
    6910       5.2326
    6911       5.2988
    6912       5.3422
    6913       5.2514
    6914       5.2151
    6915       5.3132
    6916       5.1876
    6917       5.0464
    6918       4.9963
    6919       5.0780
    6920       5.1099
    6921       5.0347
    6922       4.9979
    6923       4.9299
    6924       4.9251
    6925       4.7252
    6926       4.6384
    6927       4.6829
    6928       4.8616
    6929       4.8387
    6930       4.9508
    6931       4.8981
    6932       5.0071
    6933       5.0200
    6934       4.9653
    6935       4.9442
    6936       5.0263
    6937       4.8922
    6938       5.0257
    6939       4.9786
    6940       4.9674
    6941       5.0477
    6942       4.8442
    6943       4.8404
    6944       4.8751
    6945       5.0644
    6946       4.9341
    6947       5.0962
    6948       4.9941
    6949       4.9810
    6950       4.9380
    6951       4.9329
    6952       5.0039
    6953       4.8878
    6954       4.8670
    6955       4.7653
    6956       4.9274
    6957       4.6391
    6958       4.7574
    6959       4.8107
    6960       4.6865
    6961       4.6451
    6962       4.6137
    6963       4.6795
    6964       4.5947
    6965       4.7612
    6966       4.7173
    6967       4.8004
    6968       4.7331
    6969       4.8005
    6970       4.7357
    6971       4.5728
    6972       4.6785
    6973       4.6915
    6974       4.6118
    6975       4.6459
    6976       4.8335
    6977       4.8443
    6978       5.0483
    6979       4.9117
    6980       5.0359
    6981       4.9408
    6982       4.9551
    6983       4.7456
    6984       4.9311
    6985       4.7173
    6986       4.7808
    6987       4.6852
    6988       4.5997
    6989       4.6141
    6990       4.5413
    6991       4.5691
    6992       4.6486
    6993       4.7019
    6994       4.8340
    6995       4.7532
    6996       4.8559
    6997       4.8462
    6998       4.9271
    6999       4.8597
    7000       4.7474
    7001       4.8724
    7002       4.9012
    7003       4.8778
    7004       4.8651
    7005       4.8339
    7006       4.7409
    7007       4.7783
    7008       4.7630
    7009       4.8946
    7010       4.9032
    7011       4.8560
    7012       4.8608
    7013       4.7920
    7014       4.8838
    7015       4.7377
    7016       4.7801
    7017       4.7960
    7018       4.8949
    7019       4.9140
    7020       4.8885
    7021       4.8164
    7022       4.8037
    7023       4.7352
    7024       4.7640
    7025       4.6021
    7026       4.5470
    7027       4.5697
    7028       4.6195
    7029       4.7755
    7030       4.8322
    7031       4.8304
    7032       4.8205
    7033       4.6220
    7034       4.7326
    7035       4.6826
    7036       4.6336
    7037       4.6644
    7038       4.7144
    7039       4.7160
    7040       4.7896
    7041       4.7573
    7042       4.7485
    7043       4.7017
    7044       4.7225
    7045       4.7226
    7046       4.7443
    7047       4.6989
    7048       4.6940
    7049       4.7884
    7050       4.7652
    7051       4.9499
    7052       4.8836
    7053       4.8070
    7054       4.9119
    7055       4.8795
    7056       4.8245
    7057       4.8507
    7058       4.6911
    7059       4.8203
    7060       4.7953
    7061       4.7540
    7062       4.6781
    7063       4.6445
    7064       4.5958
    7065       4.6913
    7066       4.7809
    7067       4.7350
    7068       4.8201
    7069       4.7089
    7070       4.6913
    7071       4.6014
    7072       4.7715
    7073       4.7202
    7074       4.6580
    7075       4.7638
    7076       4.6791
    7077       4.6702
    7078       4.6435
    7079       4.6720
    7080       4.6008
    7081       4.7758
    7082       4.8092
    7083       4.7144
    7084       4.7775
    7085       4.7761
    7086       4.7314
    7087       4.7615
    7088       4.6865
    7089       4.6959
    7090       4.6138
    7091       4.6161
    7092       4.7443
    7093       4.9260
    7094       4.7728
    7095       4.6527
    7096       4.6198
    7097       4.6286
    7098       4.7368
    7099       4.7569
    7100       4.6339
    7101       4.7413
    7102       4.6999
    7103       4.6603
    7104       4.7430
    7105       4.8608
    7106       4.8042
    7107       4.7787
    7108       4.7619
    7109       4.7559
    7110       4.7139
    7111       4.7578
    7112       4.7656
    7113       4.8479
    7114       4.7638
    7115       4.7481
    7116       4.8859
    7117       4.8844
    7118       4.9468
    7119       4.9193
    7120       4.8287
    7121       4.8590
    7122       4.8526
    7123       4.8697
    7124       4.7194
    7125       4.5925
    7126       4.5544
    7127       4.4894
    7128       4.4921
    7129       4.4402
    7130       4.7101
    7131       4.5488
    7132       4.6189
    7133       4.6311
    7134       4.5560
    7135       4.3959
    7136       4.3843
    7137       4.4063
    7138       4.4194
    7139       4.5158
    7140       4.4168
    7141       4.4250
    7142       4.4713
    7143       4.4613
    7144       4.5591
    7145       4.5386
    7146       4.5744
    7147       4.4250
    7148       4.4238
    7149       4.4567
    7150       4.3956
    7151       4.4221
    7152       4.5883
    7153       4.5977
    7154       4.6772
    7155       4.6563
    7156       4.6344
    7157       4.6727
    7158       4.6990
    7159       4.7280
    7160       4.6604
    7161       4.7156
    7162       4.6256
    7163       4.7631
    7164       4.8020
    7165       4.7931
    7166       4.7097
    7167       4.8712
    7168       4.7748
    7169       4.6756
    7170       4.7276
    7171       4.6537
    7172       4.5524
    7173       4.5859
    7174       4.5401
    7175       4.6074
    7176       4.7183
    7177       4.6530
    7178       4.5787
    7179       4.5577
    7180       4.5981
    7181       4.6138
    7182       4.6804
    7183       4.7297
    7184       4.6411
    7185       4.6501
    7186       4.7250
    7187       4.6714
    7188       4.6502
    7189       4.5757
    7190       4.4448
    7191       4.5074
    7192       4.5718
    7193       4.5124
    7194       4.4922
    7195       4.5111
    7196       4.4790
    7197       4.5704
    7198       4.5808
    7199       4.5520
    7200       4.5727
    7201       4.5474
    7202       4.5440
    7203       4.6614
    7204       4.6187
    7205       4.7291
    7206       4.6780
    7207       4.6034
    7208       4.6623
    7209       4.6363
    7210       4.5924
    7211       4.6926
    7212       4.6063
    7213       4.5495
    7214       4.6562
    7215       4.6977
    7216       4.6762
    7217       4.7386
    7218       4.7750
    7219       4.7567
    7220       4.6972
    7221       4.7616
    7222       4.7213
    7223       4.6424
    7224       4.5869
    7225       4.7255
    7226       4.8958
    7227       4.8469
    7228       4.8393
    7229       4.7272
    7230       4.7959
    7231       4.7643
    7232       4.6692
    7233       4.7349
    7234       4.6995
    7235       4.6178
    7236       4.7948
    7237       4.8040
    7238       4.7383
    7239       4.6454
    7240       4.6893
    7241       4.7834
    7242       4.7445
    7243       4.7237
    7244       4.6728
    7245       4.5453
    7246       4.6478
    7247       4.5538
    7248       4.6865
    7249       4.6686
    7250       4.6446
    7251       4.6864
    7252       4.5864
    7253       4.6698
    7254       4.6802
    7255       4.6682
    7256       4.7483
    7257       4.7434
    7258       4.6092
    7259       4.6371
    7260       4.5919
    7261       4.7168
    7262       4.7022
    7263       4.7286
    7264       4.7787
    7265       4.8233
    7266       4.7283
    7267       4.7245
    7268       4.7546
    7269       4.7681
    7270       4.8378
    7271       4.8052
    7272       4.8412
    7273       4.9837
    7274       4.8608
    7275       4.7544
    7276       4.6489
    7277       4.6104
    7278       4.5536
    7279       4.5751
    7280       4.5728
    7281       4.6561
    7282       4.8186
    7283       4.7190
    7284       4.7320
    7285       4.7620
    7286       4.7799
    7287       4.7684
    7288       4.8280
    7289       4.7256
    7290       4.7362
    7291       4.6933
    7292       4.6716
    7293       4.6765
    7294       4.5738
    7295       4.6700
    7296       4.5973
    7297       4.6568
    7298       4.5910
    7299       4.6967
    7300       4.7786
    7301       5.0217
    7302       4.7724
    7303       4.7828
    7304       4.9473
    7305       4.9086
    7306       4.9100
    7307       4.9928
    7308       5.0319
    7309       5.0236
    7310       5.1388
    7311       5.2472
    7312       5.0334
    7313       5.0209
    7314       4.8949
    7315       5.0189
    7316       4.8958
    7317       4.9916
    7318       4.9876
    7319       5.0498
    7320       4.9902
    7321       4.9404
    7322       4.8644
    7323       4.8950
    7324       4.8262
    7325       4.9526
    7326       4.9328
    7327       4.8765
    7328       4.8774
    7329       4.9544
    7330       4.8692
    7331       4.8261
    7332       4.8439
    7333       4.8544
    7334       4.8854
    7335       4.8785
    7336       4.8573
    7337       5.0259
    7338       4.9520
    7339       4.9606
    7340       4.9229
    7341       4.9626
    7342       4.9573
    7343       4.9415
    7344       4.9267
    7345       4.8731
    7346       4.9104
    7347       5.1174
    7348       5.1180
    7349       5.0007
    7350       4.9557
    7351       4.9058
    7352       4.8794
    7353       4.8812
    7354       4.7862
    7355       4.8297
    7356       4.7775
    7357       4.8366
    7358       4.8313
    7359       4.8849
    7360       4.9477
    7361       4.9598
    7362       5.1385
    7363       5.1397
    7364       5.0975
    7365       5.0713
    7366       5.1011
    7367       5.0234
    7368       5.1926
    7369       5.0537
    7370       5.1369
    7371       5.0670
    7372       5.0956
    7373       5.0592
    7374       5.1237
    7375       5.1593
    7376       5.1763
    7377       5.2108
    7378       5.2512
    7379       5.1605
    7380       5.0807
    7381       5.0907
    7382       5.1197
    7383       5.1571
    7384       5.1345
    7385       5.2007
    7386       5.2818
    7387       5.2394
    7388       5.2087
    7389       5.2518
    7390       5.3076
    7391       5.4013
    7392       5.2751
    7393       5.1016
    7394       5.1095
    7395       5.0017
    7396       5.1484
    7397       5.1520
    7398       5.1965
    7399       5.1027
    7400       5.1156
    7401       5.1487
    7402       5.2690
    7403       5.0118
    7404       5.0170
    7405       5.0614
    7406       5.0660
    7407       5.4020
    7408       5.2569
    7409       5.3756
    7410       5.3250
    7411       5.2506
    7412       5.3004
    7413       5.1487
    7414       5.1933
    7415       5.1594
    7416       5.1307
    7417       5.1029
    7418       4.9897
    7419       5.0627
    7420       5.2434
    7421       5.1443
    7422       5.2879
    7423       5.1905
    7424       5.2574
    7425       5.0029
    7426       5.0847
    7427       4.9796
    7428       5.0413
    7429       4.9173
    7430       4.8887
    7431       4.9511
    7432       4.9583
    7433       4.8917
    7434       5.0121
    7435       4.9854
    7436       5.0167
    7437       4.9757
    7438       4.9452
    7439       4.9076
    7440       4.9382
    7441       4.9535
    7442       4.8507
    7443       4.9098
    7444       4.9841
    7445       4.9972
    7446       4.8966
    7447       4.9881
    7448       4.9612
    7449       4.8168
    7450       4.7169
    7451       4.7784
    7452       4.6787
    7453       4.7721
    7454       4.7763
    7455       4.8267
    7456       4.7319
    7457       4.6896
    7458       4.8124
    7459       4.7169
    7460       4.8470
    7461       4.7385
    7462       4.6491
    7463       4.6499
    7464       4.6041
    7465       4.6730
    7466       4.7177
    7467       4.6813
    7468       4.7069
    7469       4.8543
    7470       4.8872
    7471       4.8998
    7472       5.0560
    7473       5.0365
    7474       5.0215
    7475       4.9087
    7476       4.9536
    7477       4.9211
    7478       4.9288
    7479       4.9252
    7480       4.8783
    7481       4.9051
    7482       4.8313
    7483       4.9448
    7484       5.0340
    7485       4.9337
    7486       4.9964
    7487       4.9762
    7488       5.0358
    7489       5.0968
    7490       5.0219
    7491       5.1055
    7492       5.1670
    7493       4.9824
    7494       5.0855
    7495       5.2455
    7496       5.2348
    7497       5.1268
    7498       5.1581
    7499       5.1934
    7500       5.1081
    7501       5.1473
    7502       4.9417
    7503       4.9112
    7504       4.9831
    7505       4.9784
    7506       5.0160
    7507       4.8960
    7508       4.9100
    7509       5.0610
    7510       4.8640
    7511       4.9437
    7512       5.0306
    7513       5.0680
    7514       4.9664
    7515       5.0073
    7516       5.0157
    7517       5.0978
    7518       5.1270
    7519       5.1043
    7520       5.2766
    7521       5.2600
    7522       5.1818
    7523       5.3589
    7524       5.4292
    7525       5.4769
    7526       5.3507
    7527       5.3916
    7528       5.4190
    7529       5.4786
    7530       5.4862
    7531       5.4270
    7532       5.3707
    7533       5.2661
    7534       5.2468
    7535       5.2504
    7536       5.3039
    7537       5.1516
    7538       5.1150
    7539       5.1410
    7540       5.2682
    7541       5.3850
    7542       5.3105
    7543       5.3672
    7544       5.4532
    7545       5.3076
    7546       5.4364
    7547       5.4472
    7548       5.4007
    7549       5.5144
    7550       5.6079
    7551       5.5116
    7552       5.4565
    7553       5.4117
    7554       5.4876
    7555       5.4908
    7556       5.2987
    7557       5.1355
    7558       5.2476
    7559       5.1856
    7560       5.2547
    7561       5.3157
    7562       5.3782
    7563       5.2700
    7564       5.4129
    7565       5.3429
    7566       5.3433
    7567       5.3518
    7568       5.2739
    7569       5.2853
    7570       5.3962
    7571       5.4803
    7572       5.4572
    7573       5.4877
    7574       5.4436
    7575       5.4138
    7576       5.2969
    7577       5.2911
    7578       5.2932
    7579       5.2798
    7580       5.1555
    7581       5.0802
    7582       5.0541
    7583       5.0190
    7584       5.1930
    7585       5.1466
    7586       5.0558
    7587       5.0543
    7588       5.1126
    7589       5.0981
    7590       5.0763
    7591       5.1186
    7592       5.1809
    7593       5.1946
    7594       5.0914
    7595       5.0141
    7596       4.9012
    7597       4.9094
    7598       4.9516
    7599       4.8651
    7600       5.0063
    7601       5.0386
    7602       5.1077
    7603       5.0821
    7604       5.0477
    7605       5.1867
    7606       5.2596
    7607       5.2984
    7608       5.1717
    7609       5.0549
    7610       5.0155
    7611       5.0862
    7612       5.0805
    7613       5.1423
    7614       5.3080
    7615       5.4840
    7616       5.5426
    7617       5.5689
    7618       5.5955
    7619       5.6665
    7620       5.6770
    7621       5.6418
    7622       5.8107
    7623       5.6582
    7624       5.5337
    7625       5.4813
    7626       5.4809
    7627       5.5473
    7628       5.5520
    7629       5.4960
    7630       5.4549
    7631       5.4515
    7632       5.3685
    7633       5.4839
    7634       5.4288
    7635       5.3732
    7636       5.3284
    7637       5.3716
    7638       5.4332
    7639       5.4804
    7640       5.4275
    7641       5.3216
    7642       5.3789
    7643       5.4742
    7644       5.4504
    7645       5.4342
    7646       5.4307
    7647       5.4240
    7648       5.3400
    7649       5.4116
    7650       5.3556
    7651       5.1838
    7652       5.2086
    7653       5.3650
    7654       5.3346
    7655       5.2863
    7656       5.3285
    7657       5.4282
    7658       5.4591
    7659       5.4152
    7660       5.5364
    7661       5.5713
    7662       5.5559
    7663       5.6486
    7664       5.4760
    7665       5.6681
    7666       5.7323
    7667       5.7029
    7668       5.7186
    7669       5.6767
    7670       5.6611
    7671       5.6500
    7672       5.5499
    7673       5.5964
    7674       5.4147
    7675       5.5059
    7676       5.4327
    7677       5.4551
    7678       5.3873
    7679       5.5443
    7680       5.4484
    7681       5.5237
    7682       5.4627
    7683       5.5209
    7684       5.5376
    7685       5.4774
    7686       5.4968
    7687       5.3685
    7688       5.3895
    7689       5.4002
    7690       5.4167
    7691       5.5738
    7692       5.5450
    7693       5.6555
    7694       5.5672
    7695       5.6548
    7696       5.7553
    7697       5.7364
    7698       5.7292
    7699       5.7371
    7700       5.8870
    7701       5.9401
    7702       5.8752
    7703       5.8548
    7704       5.7291
    7705       5.7053
    7706       5.7321
    7707       5.7325
    7708       5.6507
    7709       5.6034
    7710       5.8230
    7711       5.9339
    7712       6.0428
    7713       6.1243
    7714       5.9738
    7715       5.8672
    7716       5.8221
    7717       5.8967
    7718       5.8537
    7719       5.9367
    7720       5.8434
    7721       5.8850
    7722       5.7656
    7723       5.8455
    7724       5.6547
    7725       5.7055
    7726       5.8178
    7727       5.7209
    7728       5.6682
    7729       5.7409
    7730       5.7618
    7731       5.7742
    7732       5.7862
    7733       5.7882
    7734       5.7179
    7735       5.6895
    7736       5.6639
    7737       5.7923
    7738       5.7434
    7739       5.6737
    7740       5.6994
    7741       5.5687
    7742       5.5506
    7743       5.5741
    7744       5.5995
    7745       5.5979
    7746       5.4664
    7747       5.4889
    7748       5.6453
    7749       5.6548
    7750       5.5386
    7751       5.6583
    7752       5.6675
    7753       5.5880
    7754       5.5295
    7755       5.5789
    7756       5.4462
    7757       5.5143
    7758       5.4840
    7759       5.4358
    7760       5.3522
    7761       5.4280
    7762       5.4759
    7763       5.3534
    7764       5.3568
    7765       5.4305
    7766       5.2784
    7767       5.3377
    7768       5.3044
    7769       5.3694
    7770       5.3966
    7771       5.3413
    7772       5.2031
    7773       5.3066
    7774       5.3506
    7775       5.2030
    7776       5.2257
    7777       5.2831
    7778       5.1953
    7779       5.1649
    7780       5.2168
    7781       5.2470
    7782       5.2685
    7783       5.1490
    7784       5.0670
    7785       5.1747
    7786       5.2129
    7787       5.0554
    7788       5.0430
    7789       5.1337
    7790       5.0776
    7791       5.0520
    7792       5.1619
    7793       5.1419
    7794       5.1384
    7795       5.1164
    7796       5.1093
    7797       5.1179
    7798       5.0900
    7799       4.9015
    7800       4.8621
    7801       4.9635
    7802       4.9812
    7803       4.9286
    7804       5.0257
    7805       5.1281
    7806       5.1451
    7807       5.0873
    7808       5.1930
    7809       5.0834
    7810       5.1243
    7811       5.1256
    7812       5.1973
    7813       5.2065
    7814       5.1922
    7815       5.1257
    7816       5.0801
    7817       5.1259
    7818       5.1426
    7819       5.0840
    7820       5.0408
    7821       5.0506
    7822       5.0544
    7823       5.0510
    7824       5.0305
    7825       4.8752
    7826       4.8775
    7827       4.8557
    7828       4.9022
    7829       4.9163
    7830       4.9322
    7831       4.8337
    7832       4.8439
    7833       4.8558
    7834       4.9009
    7835       4.8356
    7836       4.7362
    7837       4.8407
    7838       4.7882
    7839       4.8064
    7840       4.8592
    7841       4.8263
    7842       4.8078
    7843       4.7725
    7844       4.9010
    7845       4.8178
    7846       4.7260
    7847       4.6693
    7848       4.5781
    7849       4.7373
    7850       4.7515
    7851       4.7268
    7852       4.8156
    7853       4.8322
    7854       4.8569
    7855       4.9089
    7856       4.8593
    7857       4.7975
    7858       4.8210
    7859       4.8421
    7860       4.8500
    7861       4.8715
    7862       4.8717
    7863       4.9310
    7864       4.8397
    7865       4.8781
    7866       4.9490
    7867       5.0426
    7868       5.1092
    7869       5.1015
    7870       5.0686
    7871       5.0541
    7872       5.0137
    7873       5.0448
    7874       4.9770
    7875       5.1145
    7876       5.1117
    7877       5.1647
    7878       5.1842
    7879       5.1402
    7880       5.1063
    7881       5.1064
    7882       5.1175
    7883       5.1059
    7884       5.2400
    7885       5.2058
    7886       5.2231
    7887       5.4306
    7888       5.2597
    7889       5.2879
    7890       5.0901
    7891       5.0774
    7892       5.1708
    7893       5.2418
    7894       5.2105
    7895       5.1974
    7896       5.1855
    7897       5.2787
    7898       5.1752
    7899       5.1753
    7900       5.1667
    7901       5.1316
    7902       5.1466
    7903       5.1344
    7904       5.1059
    7905       5.0770
    7906       5.0602
    7907       5.0886
    7908       5.0124
    7909       5.0403
    7910       5.1044
    7911       4.9769
    7912       5.0376
    7913       5.0284
    7914       5.0538
    7915       4.9592
    7916       4.9512
    7917       5.0166
    7918       5.0149
    7919       5.0514
    7920       4.9502
    7921       4.9478
    7922       5.0485
    7923       4.9746
    7924       5.0707
    7925       5.0523
    7926       5.1504
    7927       5.0874
    7928       5.0122
    7929       5.2051
    7930       4.9299
    7931       4.9144
    7932       5.0240
    7933       5.1297
    7934       5.0026
    7935       4.9324
    7936       4.9868
    7937       4.9094
    7938       4.8770
    7939       4.8128
    7940       4.6902
    7941       4.8802
    7942       4.8489
    7943       4.8459
    7944       4.7695
    7945       4.8020
    7946       4.7169
    7947       4.7275
    7948       4.7742
    7949       4.6973
    7950       4.5798
    7951       4.7081
    7952       4.6857
    7953       4.7743
    7954       4.7791
    7955       4.8682
    7956       4.9672
    7957       4.9237
    7958       4.9223
    7959       4.9449
    7960       4.8997
    7961       4.9472
    7962       5.0251
    7963       5.0673
    7964       5.0087
    7965       4.8078
    7966       4.8082
    7967       4.8394
    7968       4.6659
    7969       4.8081
    7970       4.7748
    7971       4.8417
    7972       4.8813
    7973       4.7441
    7974       4.8723
    7975       4.9033
    7976       4.6664
    7977       4.7779
    7978       4.7663
    7979       4.8780
    7980       4.8195
    7981       4.9129
    7982       4.9230
    7983       4.9983
    7984       5.0874
    7985       4.9493
    7986       5.0041
    7987       4.9358
    7988       4.9610
    7989       5.0205
    7990       5.0359
    7991       5.1114
    7992       5.1993
    7993       5.2266
    7994       5.1104
    7995       5.0634
    7996       5.0856
    7997       5.0062
    7998       4.8704
    7999       4.8623
    8000       4.8654
    8001       4.9280
    8002       4.8345
    8003       4.8531
    8004       4.6723
    8005       4.7356
    8006       4.8187
    8007       4.7806
    8008       4.7657
    8009       4.7964
    8010       4.7896
    8011       4.7314
    8012       4.7620
    8013       4.8677
    8014       4.8802
    8015       4.8526
    8016       4.9857
    8017       5.0203
    8018       5.0796
    8019       5.1039
    8020       5.0479
    8021       5.1828
    8022       5.0878
    8023       5.1721
    8024       5.2297
    8025       5.3019
    8026       5.1821
    8027       5.0918
    8028       5.0629
    8029       4.9480
    8030       4.9834
    8031       4.9525
    8032       5.0113
    8033       5.0487
    8034       5.0134
    8035       4.9478
    8036       4.9158
    8037       5.0141
    8038       5.0558
    8039       4.9745
    8040       4.8678
    8041       4.8427
    8042       4.9323
    8043       4.7787
    8044       4.6894
    8045       4.8081
    8046       4.8360
    8047       4.8976
    8048       4.8741
    8049       4.9472
    8050       4.9024
    8051       4.8469
    8052       4.7798
    8053       4.7542
    8054       4.7070
    8055       4.8250
    8056       4.7291
    8057       4.7593
    8058       4.7671
    8059       4.8641
    8060       4.8325
    8061       4.8696
    8062       5.0048
    8063       4.9305
    8064       4.8918
    8065       4.8369
    8066       4.9496
    8067       4.9731
    8068       4.8175
    8069       4.8583
    8070       4.8827
    8071       4.8694
    8072       4.8480
    8073       4.9158
    8074       4.9399
    8075       4.9084
    8076       4.9825
    8077       4.9846
    8078       5.0399
    8079       4.9725
    8080       5.0081
    8081       4.9441
    8082       5.0564
    8083       4.9372
    8084       4.9911
    8085       5.1393
    8086       5.1488
    8087       5.1984
    8088       5.1393
    8089       5.0563
    8090       5.0722
    8091       5.1512
    8092       5.1737
    8093       5.1770
    8094       5.1749
    8095       5.1821
    8096       5.1354
    8097       4.9914
    8098       4.7958
    8099       4.8748
    8100       4.7615
    8101       4.9523
    8102       4.9405
    8103       4.8583
    8104       4.8996
    8105       4.9033
    8106       4.9873
    8107       4.9449
    8108       4.9765
    8109       4.9881
    8110       4.9064
    8111       5.0686
    8112       5.1069
    8113       5.0812
    8114       5.2028
    8115       5.1513
    8116       5.0870
    8117       5.1260
    8118       5.1471
    8119       5.1471
    8120       5.1498
    8121       5.1350
    8122       5.3013
    8123       5.4083
    8124       5.3871
    8125       5.3681
    8126       5.3347
    8127       5.4390
    8128       5.4763
    8129       5.4216
    8130       5.3783
    8131       5.4635
    8132       5.3513
    8133       5.4381
    8134       5.4190
    8135       5.5084
    8136       5.4696
    8137       5.4181
    8138       5.4513
    8139       5.4996
    8140       5.5723
    8141       5.4532
    8142       5.3738
    8143       5.3374
    8144       5.3320
    8145       5.3037
    8146       5.2459
    8147       5.2195
    8148       5.3485
    8149       5.2448
    8150       5.2089
    8151       5.1614
    8152       5.1843
    8153       5.1932
    8154       5.0500
    8155       5.1113
    8156       5.0923
    8157       5.0810
    8158       5.0047
    8159       4.9742
    8160       4.9658
    8161       4.9540
    8162       5.1031
    8163       5.1605
    8164       5.0909
    8165       5.0157
    8166       5.0161
    8167       4.9756
    8168       4.7606
    8169       4.8145
    8170       4.7266
    8171       4.8549
    8172       4.9432
    8173       4.9222
    8174       4.9655
    8175       5.0384
    8176       4.7906
    8177       4.7332
    8178       4.9057
    8179       5.0054
    8180       4.8534
    8181       4.9195
    8182       4.8700
    8183       4.7643
    8184       4.8139
    8185       4.7114
    8186       4.8320
    8187       4.9359
    8188       5.0456
    8189       4.9336
    8190       4.8203
    8191       4.8798
    8192       4.8697
    8193       4.9944
    8194       4.7770
    8195       4.6593
    8196       4.7629
    8197       4.7609
    8198       4.5433
    8199       4.4601
    8200       4.4787
    8201       4.4667
    8202       4.5798
    8203       4.4880
    8204       4.4998
    8205       4.5164
    8206       4.5161
    8207       4.5290
    8208       4.6177
    8209       4.8330
    8210       4.7724
    8211       4.6391
    8212       4.7631
    8213       4.7903
    8214       4.9763
    8215       4.8955
    8216       4.9503
    8217       5.0431
    8218       5.0124
    8219       5.0383
    8220       5.1056
    8221       4.9465
    8222       4.9855
    8223       5.0682
    8224       4.9974
    8225       5.0103
    8226       5.1106
    8227       5.0865
    8228       4.8784
    8229       4.8119
    8230       4.9719
    8231       4.8748
    8232       5.0173
    8233       5.0206
    8234       4.9483
    8235       4.9215
    8236       5.0613
    8237       5.0401
    8238       5.0940
    8239       4.9860
    8240       4.9491
    8241       4.9457
    8242       4.9071
    8243       4.9257
    8244       4.8336
    8245       4.8177
    8246       4.8836
    8247       4.9121
    8248       5.0511
    8249       4.9582
    8250       5.0963
    8251       5.0188
    8252       5.0865
    8253       5.0661
    8254       5.0332
    8255       5.1422
    8256       4.8454
    8257       4.7617
    8258       4.7018
    8259       4.6998
    8260       4.7825
    8261       4.7855
    8262       4.9021
    8263       4.9764
    8264       4.9285
    8265       4.8436
    8266       4.7006
    8267       4.6317
    8268       4.6714
    8269       4.7881
    8270       4.8807
    8271       5.0141
    8272       4.9231
    8273       4.9562
    8274       4.8929
    8275       5.0511
    8276       4.8528
    8277       4.9245
    8278       4.9662
    8279       4.7663
    8280       4.9014
    8281       5.0537
    8282       5.1499
    8283       5.1077
    8284       5.1194
    8285       5.2994
    8286       5.2412
    8287       5.2247
    8288       5.1641
    8289       5.1413
    8290       5.0743
    8291       5.1739
    8292       5.1503
    8293       5.1097
    8294       5.1978
    8295       5.1522
    8296       5.2389
    8297       5.1401
    8298       5.1373
    8299       5.0465
    8300       5.0064
    8301       5.0884
    8302       5.0411
    8303       5.0900
    8304       5.1114
    8305       5.0545
    8306       5.0404
    8307       5.1095
    8308       5.1177
    8309       4.9666
    8310       4.9254
    8311       5.1696
    8312       4.9380
    8313       4.8999
    8314       4.9295
    8315       4.9706
    8316       5.0093
    8317       4.9730
    8318       5.0761
    8319       4.9156
    8320       4.9619
    8321       4.8577
    8322       5.0538
    8323       5.0218
    8324       4.9927
    8325       5.0181
    8326       4.9255
    8327       4.9170
    8328       4.9191
    8329       4.8567
    8330       4.8788
    8331       4.8838
    8332       4.7808
    8333       4.8163
    8334       4.8350
    8335       4.9732
    8336       4.9526
    8337       4.8873
    8338       4.7737
    8339       4.7682
    8340       4.8918
    8341       4.8775
    8342       4.7639
    8343       4.8067
    8344       4.7952
    8345       4.6391
    8346       4.6676
    8347       4.7106
    8348       4.6659
    8349       4.8436
    8350       4.8414
    8351       4.8003
    8352       4.8052
    8353       4.7646
    8354       4.7765
    8355       4.8858
    8356       5.0227
    8357       4.9975
    8358       5.1062
    8359       5.0873
    8360       5.0697
    8361       4.9501
    8362       4.8161
    8363       4.6589
    8364       4.8617
    8365       4.7975
    8366       4.7982
    8367       4.7232
    8368       4.6978
    8369       4.8740
    8370       4.7809
    8371       4.8478
    8372       4.7320
    8373       4.5662
    8374       4.3862
    8375       4.5405
    8376       4.5081
    8377       4.4542
    8378       4.6676
    8379       4.6985
    8380       4.5631
    8381       4.6797
    8382       4.6780
    8383       4.6372
    8384       4.5995
    8385       4.5961
    8386       4.7972
    8387       4.6938
    8388       4.5748
    8389       4.5667
    8390       4.7059
    8391       4.7008
    8392       4.6334
    8393       4.6710
    8394       4.6387
    8395       4.6256
    8396       4.6192
    8397       4.5901
    8398       4.7206
    8399       4.6386
    8400       4.6817
    8401       4.7354
    8402       4.6047
    8403       4.5259
    8404       4.7576
    8405       4.5770
    8406       4.6444
    8407       4.6863
    8408       4.5640
    8409       4.5014
    8410       4.5972
    8411       4.6661
    8412       4.6959
    8413       4.5826
    8414       4.5897
    8415       4.5804
    8416       4.5539
    8417       4.4847
    8418       4.4934
    8419       4.4631
    8420       4.5959
    8421       4.5248
    8422       4.6030
    8423       4.6715
    8424       4.5763
    8425       4.6217
    8426       4.6564
    8427       4.7327
    8428       4.6634
    8429       4.6509
    8430       4.6538
    8431       4.6175
    8432       4.7315
    8433       4.6936
    8434       4.6892
    8435       4.7490
    8436       4.7296
    8437       4.6567
    8438       4.6830
    8439       4.7721
    8440       4.7516
    8441       4.7189
    8442       4.7520
    8443       4.8511
    8444       4.9029
    8445       4.8621
    8446       4.8317
    8447       4.7709
    8448       4.6727
    8449       4.6678
    8450       4.7264
    8451       4.8000
    8452       4.6256
    8453       4.6687
    8454       4.5568
    8455       4.5484
    8456       4.5947
    8457       4.4044
    8458       4.3519
    8459       4.3577
    8460       4.4210
    8461       4.3924
    8462       4.4079
    8463       4.4531
    8464       4.3623
    8465       4.4122
    8466       4.2556
    8467       4.1660
    8468       4.1846
    8469       4.3341
    8470       4.3062
    8471       4.2103
    8472       4.2675
    8473       4.3571
    8474       4.4568
    8475       4.3600
    8476       4.5049
    8477       4.3962
    8478       4.4082
    8479       4.4161
    8480       4.4202
    8481       4.4559
    8482       4.5131
    8483       4.5623
    8484       4.5626
    8485       4.3853
    8486       4.3524
    8487       4.3438
    8488       4.3586
    8489       4.3541
    8490       4.4486
    8491       4.3043
    8492       4.3459
    8493       4.1503
    8494       4.2814
    8495       4.2937
    8496       4.4250
    8497       4.3952
    8498       4.5585
    8499       4.3737
    8500       4.4927
    8501       4.4854
    8502       4.5193
    8503       4.3932
    8504       4.3545
    8505       4.4265
    8506       4.3706
    8507       4.4532
    8508       4.5149
    8509       4.4054
    8510       4.4992
    8511       4.3799
    8512       4.5006
    8513       4.4827
    8514       4.6179
    8515       4.6081
    8516       4.6061
    8517       4.6100
    8518       4.5730
    8519       4.5711
    8520       4.5422
    8521       4.5924
    8522       4.5947
    8523       4.4870
    8524       4.3349
    8525       4.4288
    8526       4.4283
    8527       4.5210
    8528       4.4928
    8529       4.5293
    8530       4.5158
    8531       4.4720
    8532       4.6192
    8533       4.6881
    8534       4.7573
    8535       4.6571
    8536       4.7843
    8537       4.7281
    8538       4.7501
    8539       4.7856
    8540       4.8091
    8541       4.9870
    8542       4.9195
    8543       4.9197
    8544       4.8233
    8545       4.7895
    8546       4.8822
    8547       4.8153
    8548       4.8929
    8549       5.0005
    8550       4.8578
    8551       4.8115
    8552       4.7133
    8553       4.5939
    8554       4.6494
    8555       4.8483
    8556       4.7319
    8557       4.6405
    8558       4.6690
    8559       4.7888
    8560       4.7177
    8561       4.7243
    8562       4.7892
    8563       4.8286
    8564       4.8270
    8565       4.7475
    8566       4.7706
    8567       4.7791
    8568       4.8416
    8569       4.7788
    8570       4.6630
    8571       4.5946
    8572       4.6535
    8573       4.6673
    8574       4.6544
    8575       4.7284
    8576       4.6134
    8577       4.7284
    8578       4.6919
    8579       4.6018
    8580       4.8916
    8581       4.7694
    8582       4.7275
    8583       4.8510
    8584       4.7158
    8585       4.6664
    8586       4.5863
    8587       4.6352
    8588       4.6141
    8589       4.7454
    8590       4.7935
    8591       4.8010
    8592       4.8433
    8593       4.7517
    8594       4.7183
    8595       4.7190
    8596       4.8204
    8597       4.8998
    8598       4.8000
    8599       4.7930
    8600       4.6762
    8601       4.6820
    8602       4.6944
    8603       4.9025
    8604       4.8566
    8605       4.9648
    8606       4.9763
    8607       4.9047
    8608       5.0864
    8609       5.0644
    8610       4.9818
    8611       5.1124
    8612       5.1183
    8613       5.0310
    8614       4.9679
    8615       5.0527
    8616       5.0710
    8617       5.0498
    8618       5.0154
    8619       4.9196
    8620       5.0933
    8621       5.0680
    8622       4.9127
    8623       4.8835
    8624       4.9667
    8625       4.9711
    8626       4.8395
    8627       4.9010
    8628       4.9414
    8629       4.9538
    8630       4.9224
    8631       4.9326
    8632       4.9817
    8633       4.9882
    8634       4.9352
    8635       5.0178
    8636       4.9880
    8637       4.9693
    8638       5.0924
    8639       5.0400
    8640       4.9469
    8641       4.9234
    8642       4.9508
    8643       5.0331
    8644       4.9937
    8645       4.9903
    8646       4.9672
    8647       5.0144
    8648       5.0259
    8649       4.9604
    8650       4.9956
    8651       4.9419
    8652       5.0343
    8653       5.0632
    8654       5.0621
    8655       5.1841
    8656       5.1076
    8657       5.1087
    8658       5.1300
    8659       5.1508
    8660       5.1156
    8661       5.1556
    8662       5.2151
    8663       5.2255
    8664       5.2645
    8665       5.4869
    8666       5.3089
    8667       5.3876
    8668       5.3693
    8669       5.3011
    8670       5.4031
    8671       5.4472
    8672       5.3133
    8673       5.3795
    8674       5.3200
    8675       5.2650
    8676       5.1277
    8677       5.3408
    8678       5.4220
    8679       5.3677
    8680       5.3670
    8681       5.3495
    8682       5.3490
    8683       5.2676
    8684       5.2942
    8685       5.2346
    8686       5.1460
    8687       5.2302
    8688       5.1173
    8689       5.2786
    8690       5.2610
    8691       5.2802
    8692       5.3205
    8693       5.3268
    8694       5.3485
    8695       5.3963
    8696       5.4213
    8697       5.5839
    8698       5.5117
    8699       5.5893
    8700       5.5721
    8701       5.5129
    8702       5.4409
    8703       5.4207
    8704       5.2870
    8705       5.2227
    8706       5.1835
    8707       5.2472
    8708       5.3543
    8709       5.3285
    8710       5.2699
    8711       5.2862
    8712       5.2028
    8713       5.2029
    8714       5.2493
    8715       5.1539
    8716       5.0886
    8717       5.0936
    8718       5.0799
    8719       5.1490
    8720       5.0759
    8721       5.0644
    8722       5.0819
    8723       5.0291
    8724       5.0584
    8725       4.9744
    8726       4.9448
    8727       5.1882
    8728       4.9715
    8729       4.9424
    8730       5.0333
    8731       5.0381
    8732       4.9622
    8733       4.9824
    8734       4.9703
    8735       4.9825
    8736       5.1677
    8737       5.2280
    8738       5.1371
    8739       5.2607
    8740       5.3078
    8741       5.3107
    8742       5.3361
    8743       5.2639
    8744       5.2657
    8745       5.3561
    8746       5.3765
    8747       5.4797
    8748       5.4339
    8749       5.3726
    8750       5.4732
    8751       5.5442
    8752       5.5138
    8753       5.3601
    8754       5.3851
    8755       5.3636
    8756       5.3242
    8757       5.2677
    8758       5.2367
    8759       5.2016
    8760       5.0770
    8761       5.1913
    8762       5.2883
    8763       5.2469
    8764       5.0909
    8765       5.1186
    8766       5.1696
    8767       5.2735
    8768       5.1220
    8769       5.0686
    8770       5.0076
    8771       4.9751
    8772       4.9336
    8773       4.9755
    8774       5.0962
    8775       5.1248
    8776       5.0357
    8777       4.8997
    8778       4.9470
    8779       5.0844
    8780       5.0966
    8781       5.0646
    8782       5.0968
    8783       5.2202
    8784       5.2160
    8785       5.0442
    8786       5.0950
    8787       5.0953
    8788       5.0135
    8789       4.8494
    8790       4.8805
    8791       4.9019
    8792       4.8679
    8793       4.7613
    8794       4.7636
    8795       4.7444
    8796       4.8037
    8797       4.8111
    8798       4.9492
    8799       5.0568
    8800       5.1284
    8801       5.1327
    8802       5.0843
    8803       4.9262
    8804       4.9376
    8805       4.9305
    8806       5.0081
    8807       5.1281
    8808       4.9030
    8809       4.9816
    8810       4.8798
    8811       4.8893
    8812       4.9393
    8813       4.9082
    8814       4.8627
    8815       4.8725
    8816       4.9880
    8817       4.7903
    8818       4.6895
    8819       4.8968
    8820       4.8341
    8821       4.8202
    8822       4.7680
    8823       4.7895
    8824       4.7902
    8825       4.8176
    8826       4.7389
    8827       4.7808
    8828       4.8850
    8829       4.8691
    8830       4.7424
    8831       4.7471
    8832       4.8163
    8833       4.7588
    8834       4.7625
    8835       4.6869
    8836       4.7224
    8837       4.7234
    8838       4.8098
    8839       4.6749
    8840       4.6923
    8841       4.6844
    8842       4.7051
    8843       4.7161
    8844       4.7231
    8845       4.8212
    8846       4.8144
    8847       4.6810
    8848       4.7252
    8849       4.7280
    8850       4.7902
    8851       4.7777
    8852       4.6200
    8853       4.6389
    8854       4.5660
    8855       4.6008
    8856       4.6738
    8857       4.6506
    8858       4.6623
    8859       4.5931
    8860       4.4488
    8861       4.4684
    8862       4.5491
    8863       4.5229
    8864       4.5497
    8865       4.5552
    8866       4.5450
    8867       4.5351
    8868       4.5518
    8869       4.5698
    8870       4.5309
    8871       4.5104
    8872       4.6136
    8873       4.5143
    8874       4.5779
    8875       4.5228
    8876       4.5726
    8877       4.4538
    8878       4.4608
    8879       4.4093
    8880       4.4564
    8881       4.5610
    8882       4.5362
    8883       4.6017
    8884       4.5535
    8885       4.4888
    8886       4.6988
    8887       4.8486
    8888       4.7302
    8889       4.6574
    8890       4.7131
    8891       4.8691
    8892       4.8934
    8893       4.9188
    8894       4.8407
    8895       4.8683
    8896       4.8341
    8897       4.7355
    8898       4.8947
    8899       4.9194
    8900       4.7681
    8901       4.8115
    8902       4.6882
    8903       4.7484
    8904       4.8235
    8905       4.7663
    8906       4.7553
    8907       4.8291
    8908       4.7695
    8909       4.7150
    8910       4.6556
    8911       4.7373
    8912       4.7518
    8913       4.8574
    8914       4.8595
    8915       4.8268
    8916       4.8267
    8917       4.7809
    8918       4.8020
    8919       4.8773
    8920       4.8911
    8921       4.8949
    8922       4.9933
    8923       5.0460
    8924       5.0953
    8925       5.1198
    8926       5.1357
    8927       5.0398
    8928       4.9025
    8929       4.9205
    8930       4.8498
    8931       4.9470
    8932       5.0181
    8933       4.9343
    8934       4.9493
    8935       4.8355
    8936       4.8721
    8937       5.0648
    8938       4.9577
    8939       5.0004
    8940       5.0625
    8941       5.2000
    8942       5.0861
    8943       5.1082
    8944       5.0606
    8945       5.1112
    8946       4.9901
    8947       4.9689
    8948       5.0779
    8949       4.9449
    8950       5.0444
    8951       5.0715
    8952       5.0361
    8953       4.9851
    8954       4.9504
    8955       4.9616
    8956       5.0111
    8957       4.9101
    8958       4.8991
    8959       4.8780
    8960       4.8068
    8961       4.9221
    8962       4.8088
    8963       4.8618
    8964       4.7892
    8965       4.8490
    8966       4.9881
    8967       4.8346
    8968       5.0504
    8969       4.7956
    8970       4.9270
    8971       4.9629
    8972       4.9861
    8973       4.9910
    8974       4.9501
    8975       5.0010
    8976       4.8670
    8977       4.8744
    8978       4.9112
    8979       5.0074
    8980       5.1635
    8981       5.0730
    8982       5.0980
    8983       5.2475
    8984       5.2087
    8985       5.1632
    8986       5.1805
    8987       5.3468
    8988       5.3594
    8989       5.2967
    8990       5.3367
    8991       5.3890
    8992       5.3659
    8993       5.3996
    8994       5.3957
    8995       5.3034
    8996       5.3530
    8997       5.3496
    8998       5.3370
    8999       5.3280
    9000       5.3403
    9001       5.2309
    9002       5.2841
    9003       5.2128
    9004       5.3247
    9005       5.3132
    9006       5.2045
    9007       5.2332
    9008       5.1895
    9009       5.1446
    9010       5.1557
    9011       5.2507
    9012       5.1867
    9013       5.2597
    9014       5.3256
    9015       5.2707
    9016       5.2783
    9017       5.4128
    9018       5.3566
    9019       5.4304
    9020       5.2127
    9021       5.1499
    9022       5.2171
    9023       5.1421
    9024       5.1800
    9025       5.1404
    9026       5.1808
    9027       5.2514
    9028       5.3745
    9029       5.3196
    9030       5.1784
    9031       5.2844
    9032       5.2980
    9033       5.2909
    9034       5.2379
    9035       5.3283
    9036       5.2707
    9037       5.2275
    9038       5.2673
    9039       5.3322
    9040       5.4313
    9041       5.3895
    9042       5.4177
    9043       5.2001
    9044       5.2197
    9045       5.2066
    9046       5.1630
    9047       5.0903
    9048       4.8903
    9049       4.8908
    9050       4.9054
    9051       4.8038
    9052       4.8649
    9053       4.9270
    9054       4.8966
    9055       4.9028
    9056       4.8070
    9057       4.7897
    9058       4.8996
    9059       5.0529
    9060       5.0083
    9061       4.9490
    9062       5.0113
    9063       5.0035
    9064       5.0471
    9065       5.0680
    9066       5.0770
    9067       5.0270
    9068       4.9400
    9069       5.0004
    9070       4.9107
    9071       4.8050
    9072       4.8462
    9073       4.9034
    9074       4.8617
    9075       4.8444
    9076       5.0114
    9077       4.9865
    9078       5.0245
    9079       5.0356
    9080       5.0056
    9081       5.0504
    9082       4.9405
    9083       4.8697
    9084       4.9134
    9085       4.9187
    9086       4.9240
    9087       4.7637
    9088       4.8593
    9089       4.9107
    9090       4.8690
    9091       4.9230
    9092       4.8189
    9093       4.8196
    9094       4.9503
    9095       4.9215
    9096       4.8657
    9097       4.9464
    9098       4.8331
    9099       4.6817
    9100       4.7628
    9101       4.7247
    9102       4.7943
    9103       4.9738
    9104       4.8757
    9105       4.8927
    9106       4.9232
    9107       4.9513
    9108       4.9255
    9109       4.8422
    9110       4.8694
    9111       4.8691
    9112       4.8424
    9113       4.9115
    9114       4.9520
    9115       4.9050
    9116       5.0597
    9117       5.0279
    9118       5.0325
    9119       5.1720
    9120       5.1643
    9121       5.2441
    9122       5.1008
    9123       5.1996
    9124       5.1606
    9125       5.1174
    9126       5.1657
    9127       5.0769
    9128       5.0553
    9129       4.9701
    9130       4.9711
    9131       5.0417
    9132       4.9800
    9133       5.0225
    9134       5.0245
    9135       5.1786
    9136       5.0958
    9137       5.0920
    9138       5.0364
    9139       5.0436
    9140       5.0117
    9141       5.0005
    9142       4.9701
    9143       4.9808
    9144       5.0275
    9145       5.1305
    9146       5.0561
    9147       5.0159
    9148       4.9466
    9149       4.9878
    9150       4.9158
    9151       4.8210
    9152       4.8915
    9153       4.8813
    9154       4.8954
    9155       4.6918
    9156       4.9291
    9157       4.8229
    9158       4.8036
    9159       4.9051
    9160       4.9067
    9161       4.7742
    9162       4.6734
    9163       4.6080
    9164       4.6755
    9165       4.7761
    9166       4.8083
    9167       4.8637
    9168       4.8569
    9169       4.8093
    9170       4.8634
    9171       4.8485
    9172       4.7128
    9173       4.6714
    9174       4.7100
    9175       4.8115
    9176       4.8673
    9177       4.9184
    9178       4.8932
    9179       4.9410
    9180       4.8631
    9181       4.8251
    9182       4.8395
    9183       4.8912
    9184       4.9522
    9185       4.8828
    9186       4.9224
    9187       4.8808
    9188       4.9313
    9189       4.9757
    9190       4.8253
    9191       4.8379
    9192       4.9915
    9193       4.8735
    9194       4.8573
    9195       4.8400
    9196       4.7484
    9197       4.9385
    9198       4.9804
    9199       4.9607
    9200       4.8649
    9201       4.8993
    9202       4.8523
    9203       4.8469
    9204       4.8304
    9205       5.0260
    9206       4.9426
    9207       4.9676
    9208       4.9810
    9209       4.9747
    9210       4.9704
    9211       5.0183
    9212       4.9762
    9213       5.0213
    9214       5.0678
    9215       5.0480
    9216       5.0575
    9217       5.1321
    9218       5.0503
    9219       5.1879
    9220       5.3883
    9221       5.3596
    9222       5.3161
    9223       5.3460
    9224       5.2696
    9225       5.3381
    9226       5.4606
    9227       5.4315
    9228       5.3750
    9229       5.3424
    9230       5.3430
    9231       5.3284
    9232       5.3117
    9233       5.3256
    9234       5.2203
    9235       5.2778
    9236       5.2889
    9237       5.3891
    9238       5.4534
    9239       5.4329
    9240       5.4707
    9241       5.4510
    9242       5.4217
    9243       5.4176
    9244       5.2915
    9245       5.3020
    9246       5.1731
    9247       5.1738
    9248       5.1417
    9249       5.1431
    9250       5.1116
    9251       5.0313
    9252       5.1950
    9253       5.1249
    9254       5.2246
    9255       5.1245
    9256       5.1193
    9257       5.0365
    9258       5.0744
    9259       5.0762
    9260       4.9802
    9261       4.8923
    9262       4.8572
    9263       4.8053
    9264       4.8796
    9265       4.8442
    9266       5.0711
    9267       4.9128
    9268       4.8097
    9269       4.7425
    9270       4.7925
    9271       4.7589
    9272       4.8430
    9273       4.8297
    9274       4.9008
    9275       5.0577
    9276       5.0242
    9277       4.9001
    9278       4.9306
    9279       4.9073
    9280       4.9374
    9281       4.9521
    9282       5.0672
    9283       5.0399
    9284       4.9607
    9285       4.9161
    9286       5.0328
    9287       5.0096
    9288       4.9838
    9289       5.0936
    9290       5.0445
    9291       5.1702
    9292       5.1893
    9293       5.1985
    9294       5.1394
    9295       5.1174
    9296       4.9935
    9297       4.8705
    9298       4.9126
    9299       4.9302
    9300       4.9967
    9301       4.9632
    9302       5.0530
    9303       4.9845
    9304       4.9144
    9305       5.0373
    9306       4.9264
    9307       4.8806
    9308       4.8300
    9309       4.8401
    9310       4.9061
    9311       4.8430
    9312       4.9110
    9313       4.9406
    9314       4.9823
    9315       4.9467
    9316       5.1162
    9317       5.1405
    9318       5.2042
    9319       5.1725
    9320       5.0678
    9321       5.2100
    9322       5.3584
    9323       5.3789
    9324       5.3720
    9325       5.3203
    9326       5.2998
    9327       5.2878
    9328       5.3440
    9329       5.0633
    9330       5.2418
    9331       5.1493
    9332       5.2120
    9333       5.1736
    9334       5.3377
    9335       5.3131
    9336       5.3513
    9337       5.3501
    9338       5.3639
    9339       5.3782
    9340       5.2065
    9341       5.1627
    9342       5.1791
    9343       5.2022
    9344       5.1444
    9345       5.2695
    9346       5.1394
    9347       5.1702
    9348       5.2377
    9349       5.1950
    9350       5.0145
    9351       5.1117
    9352       5.2164
    9353       5.1549
    9354       5.1865
    9355       5.1425
    9356       5.1108
    9357       5.1616
    9358       4.9806
    9359       5.0056
    9360       5.1463
    9361       5.1548
    9362       5.1679
    9363       5.2758
    9364       5.1701
    9365       5.1602
    9366       5.1820
    9367       5.2623
    9368       5.3057
    9369       5.3994
    9370       5.4074
    9371       5.5092
    9372       5.4599
    9373       5.5010
    9374       5.5059
    9375       5.5045
    9376       5.5219
    9377       5.4911
    9378       5.4472
    9379       5.4527
    9380       5.5049
    9381       5.4505
    9382       5.4067
    9383       5.3585
    9384       5.3282
    9385       5.4740
    9386       5.5274
    9387       5.4903
    9388       5.5537
    9389       5.5518
    9390       5.5414
    9391       5.5362
    9392       5.5663
    9393       5.3701
    9394       5.3966
    9395       5.4371
    9396       5.5815
    9397       5.4161
    9398       5.5065
    9399       5.3692
    9400       5.3994
    9401       5.3628
    9402       5.4326
    9403       5.3682
    9404       5.3081
    9405       5.2987
    9406       5.4410
    9407       5.4834
    9408       5.4739
    9409       5.4924
    9410       5.4633
    9411       5.4992
    9412       5.5697
    9413       5.6186
    9414       5.7818
    9415       5.6493
    9416       5.6311
    9417       5.5330
    9418       5.5658
    9419       5.5330
    9420       5.5768
    9421       5.5611
    9422       5.4887
    9423       5.7327
    9424       5.7448
    9425       5.7079
    9426       5.8069
    9427       5.7455
    9428       5.8881
    9429       5.8569
    9430       6.0214
    9431       6.0336
    9432       6.0952
    9433       6.0671
    9434       6.1123
    9435       6.1045
    9436       6.1485
    9437       6.1376
    9438       6.2152
    9439       6.0638
    9440       5.9457
    9441       6.0070
    9442       5.9593
    9443       6.0157
    9444       5.9109
    9445       6.0030
    9446       5.8999
    9447       5.8731
    9448       5.9154
    9449       5.9269
    9450       5.8191
    9451       5.9078
    9452       5.8597
    9453       5.8829
    9454       6.0100
    9455       6.0892
    9456       6.0180
    9457       6.2078
    9458       6.3101
    9459       6.3660
    9460       6.3266
    9461       6.1799
    9462       6.2165
    9463       6.1984
    9464       6.1894
    9465       6.2609
    9466       6.2307
    9467       6.0580
    9468       6.0059
    9469       6.0768
    9470       6.0395
    9471       5.9572
    9472       6.0131
    9473       6.0898
    9474       6.0524
    9475       6.1520
    9476       6.1393
    9477       6.1151
    9478       6.0646
    9479       6.1576
    9480       6.0507
    9481       6.0988
    9482       6.0484
    9483       6.1953
    9484       6.2945
    9485       6.2854
    9486       6.2168
    9487       6.2347
    9488       6.2270
    9489       6.2438
    9490       6.1574
    9491       6.2103
    9492       6.2423
    9493       6.2901
    9494       6.1799
    9495       6.2831
    9496       6.2081
    9497       6.2244
    9498       6.2616
    9499       6.3820
    9500       6.4435
    9501       6.2830
    9502       6.3062
    9503       6.4585
    9504       6.3738
    9505       6.3827
    9506       6.4115
    9507       6.3108
    9508       6.3630
    9509       6.4706
    9510       6.5751
    9511       6.6039
    9512       6.4564
    9513       6.4305
    9514       6.3514
    9515       6.2315
    9516       6.2049
    9517       6.2407
    9518       6.1559
    9519       6.1567
    9520       6.1903
    9521       6.2180
    9522       6.2441
    9523       6.2495
    9524       6.2934
    9525       6.3347
    9526       6.3262
    9527       6.3560
    9528       6.3231
    9529       6.2887
    9530       6.2780
    9531       6.3465
    9532       6.3349
    9533       6.2845
    9534       6.1624
    9535       6.0876
    9536       6.1850
    9537       6.1251
    9538       6.1579
    9539       6.1415
    9540       6.1558
    9541       6.1375
    9542       6.3177
    9543       6.2874
    9544       6.2090
    9545       6.1268
    9546       6.1835
    9547       6.3287
    9548       6.2348
    9549       6.2573
    9550       6.2254
    9551       6.2067
    9552       6.2257
    9553       6.1419
    9554       6.1288
    9555       6.1618
    9556       6.0961
    9557       6.2155
    9558       6.1775
    9559       6.1975
    9560       6.1449
    9561       6.2001
    9562       6.1633
    9563       6.1093
    9564       6.1154
    9565       6.0994
    9566       6.1361
    9567       6.2161
    9568       6.2949
    9569       6.1249
    9570       6.1927
    9571       6.2030
    9572       6.2293
    9573       6.2863
    9574       6.3964
    9575       6.4851
    9576       6.2158
    9577       6.1849
    9578       6.2504
    9579       6.2004
    9580       6.1552
    9581       6.0768
    9582       6.0893
    9583       6.1836
    9584       6.1559
    9585       6.1500
    9586       6.1239
    9587       6.1250
    9588       6.0916
    9589       5.9936
    9590       6.0784
    9591       5.9992
    9592       6.0265
    9593       6.1511
    9594       6.0429
    9595       6.1248
    9596       6.2297
    9597       6.2118
    9598       6.2069
    9599       6.2156
    9600       6.2014
    9601       6.1449
    9602       6.1293
    9603       6.1532
    9604       6.0632
    9605       6.1663
    9606       6.1540
    9607       6.2332
    9608       6.0064
    9609       6.1665
    9610       6.0387
    9611       5.8913
    9612       5.9159
    9613       5.8937
    9614       5.8605
    9615       5.8320
    9616       5.8718
    9617       5.8155
    9618       5.8485
    9619       6.1492
    9620       6.2793
    9621       6.2649
    9622       6.1915
    9623       6.2043
    9624       6.2136
    9625       6.2311
    9626       6.3292
    9627       6.2171
    9628       6.2785
    9629       6.2189
    9630       6.1833
    9631       6.1673
    9632       6.0052
    9633       6.1192
    9634       6.2134
    9635       6.0714
    9636       6.0618
    9637       6.0716
    9638       6.0049
    9639       5.9539
    9640       5.9524
    9641       6.0583
    9642       6.1394
    9643       6.0574
    9644       6.1414
    9645       5.9434
    9646       6.0332
    9647       6.0120
    9648       6.1371
    9649       6.0080
    9650       5.9939
    9651       6.1358
    9652       6.1310
    9653       6.1339
    9654       6.0579
    9655       6.0850
    9656       6.1175
    9657       5.9935
    9658       5.9881
    9659       6.1372
    9660       6.0418
    9661       6.0102
    9662       6.0651
    9663       5.9882
    9664       5.9987
    9665       5.9467
    9666       6.0787
    9667       6.1065
    9668       6.1277
    9669       6.2260
    9670       6.1368
    9671       6.0042
    9672       6.1561
    9673       6.1367
    9674       6.1238
    9675       6.1849
    9676       6.0568
    9677       5.9471
    9678       6.0517
    9679       5.9120
    9680       5.9735
    9681       5.9719
    9682       6.0737
    9683       6.0840
    9684       6.0626
    9685       5.9619
    9686       6.1658
    9687       6.1459
    9688       6.0337
    9689       6.0277
    9690       5.9744
    9691       5.9847
    9692       5.9062
    9693       5.7858
    9694       5.9363
    9695       6.0343
    9696       6.1092
    9697       5.9694
    9698       6.1022
    9699       6.0613
    9700       5.9421
    9701       5.9606
    9702       5.8202
    9703       5.9258
    9704       5.9409
    9705       5.9802
    9706       5.9088
    9707       5.9352
    9708       5.9706
    9709       5.9632
    9710       5.8478
    9711       5.7993
    9712       5.9227
    9713       5.8463
    9714       5.9630
    9715       5.9179
    9716       5.8826
    9717       5.9717
    9718       6.0203
    9719       5.9858
    9720       5.9992
    9721       5.9057
    9722       5.8889
    9723       5.9617
    9724       5.9345
    9725       5.9185
    9726       5.8793
    9727       5.9798
    9728       5.9946
    9729       6.0620
    9730       5.9297
    9731       6.0103
    9732       6.0138
    9733       5.9386
    9734       5.9471
    9735       5.8848
    9736       5.9652
    9737       6.0085
    9738       6.0236
    9739       5.9573
    9740       5.9086
    9741       5.8935
    9742       5.8942
    9743       5.8225
    9744       5.8528
    9745       5.9582
    9746       6.0277
    9747       5.8433
    9748       5.8106
    9749       5.8266
    9750       5.8908
    9751       5.8511
    9752       5.8809
    9753       5.9557
    9754       6.0003
    9755       5.9826
    9756       5.9200
    9757       5.9006
    9758       5.6928
    9759       5.7816
    9760       5.9110
    9761       6.0491
    9762       6.0112
    9763       5.9652
    9764       6.0059
    9765       6.0091
    9766       5.9711
    9767       6.0720
    9768       6.0075
    9769       6.0355
    9770       6.0409
    9771       6.2685
    9772       6.2401
    9773       6.3099
    9774       6.3152
    9775       6.1432
    9776       6.1460
    9777       6.2417
    9778       6.3241
    9779       6.1974
    9780       6.1835
    9781       6.0701
    9782       6.1428
    9783       6.3603
    9784       6.2170
    9785       6.2640
    9786       6.2325
    9787       6.1544
    9788       6.1174
    9789       6.0977
    9790       5.9861
    9791       5.9865
    9792       6.0376
    9793       5.8314
    9794       5.6736
    9795       5.9351
    9796       5.9273
    9797       6.0001
    9798       6.0518
    9799       6.0600
    9800       6.0275
    9801       5.9288
    9802       5.9856
    9803       5.9758
    9804       5.8456
    9805       5.7654
    9806       5.7176
    9807       5.7576
    9808       5.7049
    9809       5.7521
    9810       5.7971
    9811       5.7952
    9812       5.7837
    9813       5.9025
    9814       5.8155
    9815       5.7052
    9816       5.6692
    9817       5.7741
    9818       6.0257
    9819       6.0038
    9820       6.0700
    9821       5.9549
    9822       5.8513
    9823       5.8717
    9824       5.7945
    9825       5.8428
    9826       5.8379
    9827       5.7796
    9828       5.8523
    9829       5.9492
    9830       6.0257
    9831       5.9589
    9832       5.8814
    9833       5.9645
    9834       5.8743
    9835       5.7797
    9836       5.8879
    9837       5.7871
    9838       5.7620
    9839       5.8426
    9840       5.9829
    9841       5.8701
    9842       5.7659
    9843       5.7383
    9844       5.7091
    9845       5.6555
    9846       5.6122
    9847       5.7048
    9848       5.6694
    9849       5.6913
    9850       5.6179
    9851       5.6839
    9852       5.6721
    9853       5.6290
    9854       5.6202
    9855       5.7519
    9856       5.7460
    9857       5.8268
    9858       5.8923
    9859       5.8514
    9860       5.8761
    9861       5.8817
    9862       5.8623
    9863       5.9254
    9864       5.9516
    9865       6.0591
    9866       5.9811
    9867       5.9177
    9868       5.9355
    9869       5.9436
    9870       5.9462
    9871       6.0287
    9872       6.2324
    9873       6.3260
    9874       6.2726
    9875       6.2945
    9876       6.2015
    9877       6.1603
    9878       6.2406
    9879       6.1263
    9880       6.2223
    9881       6.2610
    9882       6.1195
    9883       6.2710
    9884       6.2738
    9885       6.2916
    9886       6.3116
    9887       6.3174
    9888       6.3150
    9889       6.2681
    9890       6.1588
    9891       6.1052
    9892       6.1999
    9893       6.2892
    9894       6.1553
    9895       6.2488
    9896       6.2145
    9897       6.4378
    9898       6.4375
    9899       6.4477
    9900       6.4440
    9901       6.5513
    9902       6.6629
    9903       6.6753
    9904       6.6276
    9905       6.6903
    9906       6.6108
    9907       6.5722
    9908       6.5605
    9909       6.5075
    9910       6.4316
    9911       6.3237
    9912       6.4843
    9913       6.4817
    9914       6.3217
    9915       6.3006
    9916       6.3127
    9917       6.3510
    9918       6.3505
    9919       6.4310
    9920       6.5469
    9921       6.4846
    9922       6.4517
    9923       6.4447
    9924       6.2674
    9925       6.1963
    9926       6.2238
    9927       6.2789
    9928       6.3678
    9929       6.3912
    9930       6.2712
    9931       6.2166
    9932       6.0601
    9933       6.0999
    9934       6.2618
    9935       6.3360
    9936       6.1823
    9937       6.1925
    9938       6.0865
    9939       6.0955
    9940       6.0604
    9941       6.1701
    9942       6.1065
    9943       6.1903
    9944       6.1092
    9945       6.0687
    9946       5.8666
    9947       5.9803
    9948       5.9065
    9949       6.0979
    9950       6.1516
    9951       6.0684
    9952       6.2085
    9953       6.1754
    9954       6.2117
    9955       6.3099
    9956       6.3284
    9957       6.2814
    9958       6.2532
    9959       6.3630
    9960       6.3222
    9961       6.3334
    9962       6.5401
    9963       6.3505
    9964       6.3565
    9965       6.3196
    9966       6.2193
    9967       6.1795
    9968       6.2130
    9969       6.3622
    9970       6.2718
    9971       6.3305
    9972       6.3380
    9973       6.3202
    9974       6.3733
    9975       6.2740
    9976       6.3024
    9977       6.2874
    9978       6.1822
    9979       6.2256
    9980       6.2195
    9981       6.2666
    9982       6.2893
    9983       6.3106
    9984       6.3065
    9985       6.1592
    9986       6.2319
    9987       6.3291
    9988       6.3232
    9989       6.3533
    9990       6.3185
    9991       6.3484
    9992       6.0852
    9993       6.0339
    9994       6.1916
    9995       6.0798
    9996       6.1767
    9997       6.3149
    9998       6.2529
    9999       6.2017
   10000       6.1137
   10001       6.1740
   10002       6.1453
   10003       6.0932
   10004       6.1946
   10005       6.3382
   10006       6.1142
   10007       6.0335
   10008       6.0314
   10009       6.0004
   10010       6.1085
   10011       6.1095
   10012       6.1200
   10013       6.2927
   10014       6.3690
   10015       6.2681
   10016       6.3379
   10017       6.3910
   10018       6.4613
   10019       6.4552
   10020       6.5050
   10021       6.3568
   10022       6.2346
   10023       6.1781
   10024       6.1903
   10025       6.0377
   10026       6.1791
   10027       6.1879
   10028       5.9867
   10029       6.1063
   10030       6.1412
   10031       6.1542
   10032       6.1143
   10033       6.0204
   10034       5.9530
   10035       6.0351
   10036       6.0095
   10037       6.1168
   10038       6.1196
   10039       6.0165
   10040       5.9530
   10041       6.0175
   10042       5.9218
   10043       6.0506
   10044       6.0370
   10045       5.9673
   10046       5.8912
   10047       6.0701
   10048       5.9415
   10049       5.9132
   10050       5.8122
   10051       5.8515
   10052       5.8197
   10053       6.0872
   10054       6.1670
   10055       6.0757
   10056       6.0033
   10057       6.0080
   10058       6.0185
   10059       5.9747
   10060       5.9535
   10061       5.9910
   10062       5.8192
   10063       5.8607
   10064       5.8573
   10065       5.8992
   10066       5.8060
   10067       5.7419
   10068       5.7607
   10069       5.6977
   10070       5.7229
   10071       5.7953
   10072       5.8317
   10073       5.7525
   10074       5.7621
   10075       5.8250
   10076       5.8168
   10077       5.7988
   10078       5.8739
   10079       5.9122
   10080       6.0746
   10081       6.0428
   10082       6.0259
   10083       6.0540
   10084       6.0875
   10085       6.1505
   10086       6.2229
   10087       6.2083
   10088       6.0166
   10089       6.0278
   10090       6.0305
   10091       6.0501
   10092       6.1346
   10093       6.0757
   10094       6.1262
   10095       6.1522
   10096       6.0599
   10097       6.1028
   10098       6.2236
   10099       6.2783
   10100       6.2852
   10101       6.2042
   10102       6.2688
   10103       6.2758
   10104       6.1949
   10105       6.2275
   10106       6.1811
   10107       6.1592
   10108       6.1462
   10109       6.1937
   10110       6.3225
   10111       6.3234
   10112       6.3368
   10113       6.3435
   10114       6.2772
   10115       6.4123
   10116       6.3852
   10117       6.3798
   10118       6.4921
   10119       6.3072
   10120       6.2389
   10121       6.1916
   10122       6.2029
   10123       6.3680
   10124       6.3219
   10125       6.3850
   10126       6.3821
   10127       6.3270
   10128       6.3934
   10129       6.4017
   10130       6.3859
   10131       6.3370
   10132       6.2576
   10133       6.2133
   10134       6.2720
   10135       6.2422
   10136       6.2095
   10137       6.2021
   10138       6.1414
   10139       6.0663
   10140       5.9746
   10141       6.0876
   10142       6.1621
   10143       6.1637
   10144       6.2365
   10145       6.2200
   10146       6.1262
   10147       6.1838
   10148       6.2772
   10149       6.1395
   10150       6.0957
   10151       6.1165
   10152       6.1620
   10153       6.1866
   10154       6.2919
   10155       6.3501
   10156       6.2513
   10157       6.2812
   10158       6.2955
   10159       6.1314
   10160       6.3264
   10161       6.2992
   10162       6.1736
   10163       6.1858
   10164       6.1272
   10165       6.2272
   10166       6.0048
   10167       5.9088
   10168       6.0670
   10169       6.1336
   10170       6.0020
   10171       6.0500
   10172       6.1267
   10173       6.1346
   10174       6.1142
   10175       6.1454
   10176       6.0432
   10177       6.1577
   10178       6.1128
   10179       6.0944
   10180       6.1010
   10181       5.9965
   10182       6.0674
   10183       6.1443
   10184       6.0384
   10185       6.0698
   10186       6.1461
   10187       6.1881
   10188       6.2262
   10189       6.2196
   10190       6.2331
   10191       6.3464
   10192       6.3551
   10193       6.2234
   10194       6.1488
   10195       6.2369
   10196       6.1201
   10197       6.1318
   10198       6.2250
   10199       6.1318
   10200       6.0397
   10201       6.0922
   10202       6.2033
   10203       6.1047
   10204       6.0887
   10205       6.0216
   10206       6.0561
   10207       5.9648
   10208       6.0931
   10209       6.0458
   10210       6.1273
   10211       5.9382
   10212       6.0134
   10213       6.0556
   10214       6.0026
   10215       6.0032
   10216       5.9594
   10217       5.9963
   10218       5.9555
   10219       6.0685
   10220       5.9353
   10221       5.9476
   10222       5.9302
   10223       6.0288
   10224       6.0136
   10225       5.8428
   10226       5.7424
   10227       5.7855
   10228       5.7784
   10229       5.8449
   10230       5.8169
   10231       5.8485
   10232       5.9076
   10233       5.8496
   10234       5.7440
   10235       5.7790
   10236       5.6850
   10237       5.7173
   10238       5.7585
   10239       5.7111
   10240       5.7682
   10241       5.8224
   10242       5.8152
   10243       5.8652
   10244       5.8016
   10245       5.6755
   10246       5.8959
   10247       5.9662
   10248       5.9182
   10249       5.9817
   10250       5.9231
   10251       6.0156
   10252       5.9444
   10253       5.9657
   10254       5.9522
   10255       5.9995
   10256       6.0183
   10257       5.9948
   10258       6.0882
   10259       6.1406
   10260       6.2390
   10261       6.2156
   10262       6.1210
   10263       6.1375
   10264       6.0953
   10265       6.2436
   10266       6.1939
   10267       6.1811
   10268       6.1843
   10269       6.1823
   10270       6.2400
   10271       6.2141
   10272       6.2046
   10273       6.1445
   10274       6.2863
   10275       6.3295
   10276       6.3679
   10277       6.3809
   10278       6.3978
   10279       6.4149
   10280       6.2731
   10281       6.3231
   10282       6.4221
   10283       6.5208
   10284       6.3515
   10285       6.4751
   10286       6.4619
   10287       6.3936
   10288       6.4555
   10289       6.6269
   10290       6.4017
   10291       6.4270
   10292       6.3406
   10293       6.3898
   10294       6.3413
   10295       6.3000
   10296       6.5464
   10297       6.5691
   10298       6.3306
   10299       6.3186
   10300       6.3313
   10301       6.2905
   10302       6.2021
   10303       6.2040
   10304       6.2981
   10305       6.3491
   10306       6.4516
   10307       6.3675
   10308       6.4950
   10309       6.4468
   10310       6.4642
   10311       6.3427
   10312       6.4522
   10313       6.4184
   10314       6.5573
   10315       6.5421
   10316       6.5104
   10317       6.5770
   10318       6.4888
   10319       6.6237
   10320       6.7667
   10321       6.7010
   10322       6.6498
   10323       6.6715
   10324       6.6390
   10325       6.6184
   10326       6.4708
   10327       6.4402
   10328       6.5275
   10329       6.4540
   10330       6.5194
   10331       6.5292
   10332       6.5504
   10333       6.5216
   10334       6.5577
   10335       6.4234
   10336       6.3614
   10337       6.2663
   10338       6.2929
   10339       6.2452
   10340       6.2986
   10341       6.5116
   10342       6.5384
   10343       6.3789
   10344       6.3048
   10345       6.3003
   10346       6.1048
   10347       6.3139
   10348       6.3631
   10349       6.3469
   10350       6.2472
   10351       6.2705
   10352       6.4408
   10353       6.3700
   10354       6.3100
   10355       6.2236
   10356       6.1274
   10357       6.2301
   10358       6.2069
   10359       6.2525
   10360       6.2866
   10361       6.1213
   10362       6.1947
   10363       6.2123
   10364       6.1770
   10365       6.1371
   10366       6.0954
   10367       6.1081
   10368       6.2417
   10369       6.2698
   10370       6.2673
   10371       6.0210
   10372       6.1008
   10373       5.9680
   10374       6.0366
   10375       6.0623
   10376       6.0265
   10377       6.1925
   10378       6.1844
   10379       6.2471
   10380       6.3674
   10381       6.3702
   10382       6.3690
   10383       6.4377
   10384       6.2641
   10385       6.1294
   10386       6.2929
   10387       6.2441
   10388       6.1762
   10389       6.1756
   10390       6.1534
   10391       6.2980
   10392       6.2631
   10393       6.2817
   10394       6.3277
   10395       6.3540
   10396       6.2951
   10397       6.1380
   10398       6.0648
   10399       6.1306
   10400       6.2097
   10401       6.0515
   10402       5.9899
   10403       6.0366
   10404       5.9355
   10405       5.9030
   10406       5.9693
   10407       5.8755
   10408       6.0112
   10409       6.0292
   10410       6.0353
   10411       6.0628
   10412       6.0797
   10413       5.9043
   10414       5.8943
   10415       5.9846
   10416       6.1641
   10417       6.0704
   10418       6.0120
   10419       5.9993
   10420       6.0307
   10421       6.0676
   10422       6.1016
   10423       5.9281
   10424       6.0441
   10425       5.9524
   10426       5.8691
   10427       5.7858
   10428       5.7563
   10429       5.6753
   10430       5.7087
   10431       5.6049
   10432       5.5471
   10433       5.5598
   10434       5.5049
   10435       5.4483
   10436       5.5946
   10437       5.6388
   10438       5.7119
   10439       5.7798
   10440       5.8292
   10441       5.8179
   10442       5.7604
   10443       5.7871
   10444       5.6844
   10445       5.6172
   10446       5.6896
   10447       5.7669
   10448       5.7884
   10449       5.8482
   10450       5.9074
   10451       5.8710
   10452       5.8767
   10453       5.9058
   10454       5.7191
   10455       5.8054
   10456       5.8706
   10457       5.8975
   10458       5.8265
   10459       5.8219
   10460       5.8972
   10461       5.9207
   10462       5.8637
   10463       5.7361
   10464       5.8736
   10465       5.9814
   10466       5.9563
   10467       5.8661
   10468       5.7585
   10469       5.8728
   10470       5.9503
   10471       5.9851
   10472       5.9663
   10473       6.0052
   10474       5.8963
   10475       5.8769
   10476       5.7584
   10477       5.7925
   10478       5.9085
   10479       5.8584
   10480       5.9004
   10481       5.8569
   10482       5.8492
   10483       5.9368
   10484       6.0340
   10485       6.1812
   10486       6.0980
   10487       5.9330
   10488       6.1174
   10489       5.9905
   10490       6.0091
   10491       6.0036
   10492       5.9579
   10493       5.8912
   10494       5.9814
   10495       5.8581
   10496       5.8063
   10497       5.7700
   10498       5.6811
   10499       5.8717
   10500       5.8243
   10501       5.9360
   10502       5.9802
   10503       5.9761
   10504       5.9044
   10505       5.8659
   10506       5.9206
   10507       5.8157
   10508       5.8101
   10509       5.8424
   10510       5.9086
   10511       5.7645
   10512       5.8186
   10513       5.8198
   10514       5.9134
   10515       5.8700
   10516       5.9397
   10517       5.9754
   10518       5.8836
   10519       5.8157
   10520       5.8914
   10521       5.9206
   10522       5.8070
   10523       5.9811
   10524       6.0151
   10525       5.8545
   10526       5.8735
   10527       5.7438
   10528       5.8996
   10529       6.0472
   10530       5.9506
   10531       5.9099
   10532       5.8487
   10533       5.8892
   10534       5.9514
   10535       5.8890
   10536       5.8792
   10537       6.0317
   10538       6.0185
   10539       5.8803
   10540       5.9001
   10541       5.8944
   10542       5.6680
   10543       5.8016
   10544       5.7851
   10545       5.9252
   10546       5.9381
   10547       5.9480
   10548       5.9566
   10549       5.7554
   10550       5.8507
   10551       5.9173
   10552       5.7367
   10553       5.7550
   10554       5.7263
   10555       5.8009
   10556       5.6968
   10557       5.8114
   10558       5.8592
   10559       5.8686
   10560       5.8576
   10561       5.7937
   10562       5.7928
   10563       5.7713
   10564       5.6366
   10565       5.6842
   10566       5.6511
   10567       5.7243
   10568       5.6876
   10569       5.6024
   10570       5.7472
   10571       5.8136
   10572       5.7831
   10573       5.7341
   10574       5.8119
   10575       5.8396
   10576       5.9751
   10577       5.9590
   10578       5.8905
   10579       5.8328
   10580       5.8423
   10581       5.9120
   10582       5.9835
   10583       6.0389
   10584       5.9971
   10585       5.9890
   10586       5.9766
   10587       5.9882
   10588       6.0017
   10589       6.1087
   10590       6.0620
   10591       6.0770
   10592       6.0801
   10593       6.0100
   10594       6.1904
   10595       6.4495
   10596       6.3542
   10597       6.2188
   10598       6.1239
   10599       6.1628
   10600       6.1939
   10601       6.1793
   10602       6.1553
   10603       6.2635
   10604       6.2560
   10605       6.0718
   10606       6.1045
   10607       6.0702
   10608       6.1020
   10609       6.2298
   10610       6.1206
   10611       6.1359
   10612       6.0394
   10613       6.1824
   10614       6.0696
   10615       6.1002
   10616       6.1279
   10617       6.0724
   10618       6.0575
   10619       6.0858
   10620       6.1087
   10621       6.0798
   10622       6.0620
   10623       6.1157
   10624       6.1301
   10625       6.2068
   10626       6.3239
   10627       6.1047
   10628       6.1453
   10629       5.9735
   10630       6.0124
   10631       5.9470
   10632       5.9864
   10633       5.9854
   10634       6.0058
   10635       6.2562
   10636       6.2231
   10637       6.1484
   10638       6.2106
   10639       6.4080
   10640       6.4457
   10641       6.3369
   10642       6.2781
   10643       6.3769
   10644       6.2829
   10645       6.4497
   10646       6.5103
   10647       6.3694
   10648       6.3971
   10649       6.5743
   10650       6.6094
   10651       6.6197
   10652       6.4217
   10653       6.4406
   10654       6.3241
   10655       6.3435
   10656       6.4680
   10657       6.3402
   10658       6.3899
   10659       6.3799
   10660       6.2941
   10661       6.3115
   10662       6.2938
   10663       6.2057
   10664       6.2877
   10665       6.3122
   10666       6.3384
   10667       6.1877
   10668       6.2332
   10669       6.1362
   10670       6.1820
   10671       6.2356
   10672       6.2142
   10673       6.2458
   10674       6.2527
   10675       6.1616
   10676       6.1687
   10677       6.3885
   10678       6.3107
   10679       6.1979
   10680       6.3578
   10681       6.4091
   10682       6.3528
   10683       6.3732
   10684       6.3687
   10685       6.3414
   10686       6.2247
   10687       6.2219
   10688       6.1609
   10689       6.0668
   10690       6.0957
   10691       6.0658
   10692       6.0712
   10693       6.2251
   10694       6.2536
   10695       6.1496
   10696       6.2784
   10697       6.2861
   10698       6.3453
   10699       6.4262
   10700       6.4021
   10701       6.3632
   10702       6.4176
   10703       6.3543
   10704       6.3149
   10705       6.4340
   10706       6.4347
   10707       6.4701
   10708       6.2788
   10709       6.2022
   10710       6.3213
   10711       6.3307
   10712       6.4167
   10713       6.6250
   10714       6.5770
   10715       6.4918
   10716       6.4638
   10717       6.4168
   10718       6.5145
   10719       6.4572
   10720       6.5257
   10721       6.5608
   10722       6.5104
   10723       6.6305
   10724       6.7146
   10725       6.6235
   10726       6.6097
   10727       6.4554
   10728       6.4871
   10729       6.5479
   10730       6.3864
   10731       6.5437
   10732       6.4315
   10733       6.4092
   10734       6.4756
   10735       6.5549
   10736       6.5067
   10737       6.3620
   10738       6.4579
   10739       6.3917
   10740       6.4688
   10741       6.4170
   10742       6.4486
   10743       6.4550
   10744       6.4772
   10745       6.4115
   10746       6.4228
   10747       6.4011
   10748       6.2045
   10749       6.2854
   10750       6.3488
   10751       6.4405
   10752       6.4182
   10753       6.3246
   10754       6.3520
   10755       6.4537
   10756       6.3790
   10757       6.2939
   10758       6.2700
   10759       6.3664
   10760       6.3408
   10761       6.3000
   10762       6.2889
   10763       6.3176
   10764       6.1276
   10765       6.1029
   10766       6.0558
   10767       6.1013
   10768       6.0915
   10769       6.1652
   10770       6.1019
   10771       6.1956
   10772       6.0413
   10773       6.0374
   10774       6.2004
   10775       6.3188
   10776       6.3812
   10777       6.1766
   10778       6.1535
   10779       6.1747
   10780       6.1522
   10781       6.0889
   10782       6.0327
   10783       6.0960
   10784       6.0657
   10785       6.0224
   10786       6.1072
   10787       6.0453
   10788       5.8832
   10789       5.9633
   10790       5.9460
   10791       5.8972
   10792       5.9884
   10793       5.9643
   10794       6.0437
   10795       5.8100
   10796       5.9414
   10797       5.8233
   10798       5.9692
   10799       6.1113
   10800       6.1672
   10801       6.1555
   10802       6.2998
   10803       6.1131
   10804       5.9990
   10805       6.0310
   10806       6.0240
   10807       5.9579
   10808       6.0029
   10809       5.9947
   10810       5.8367
   10811       5.9165
   10812       5.9213
   10813       5.9256
   10814       5.9455
   10815       5.9845
   10816       6.0149
   10817       5.9126
   10818       5.9857
   10819       6.0433
   10820       6.0025
   10821       6.0205
   10822       6.0237
   10823       6.0372
   10824       6.1186
   10825       6.1331
   10826       6.1405
   10827       6.1613
   10828       6.0691
   10829       6.1339
   10830       6.1460
   10831       6.2281
   10832       6.0865
   10833       6.0399
   10834       6.0984
   10835       5.9701
   10836       6.1204
   10837       5.9545
   10838       5.8897
   10839       5.8969
   10840       6.0508
   10841       5.9898
   10842       5.9504
   10843       5.9261
   10844       5.9518
   10845       5.9574
   10846       6.0859
   10847       6.1071
   10848       6.1503
   10849       6.2302
   10850       6.2146
   10851       6.1381
   10852       6.2241
   10853       6.1480
   10854       6.2095
   10855       6.1921
   10856       6.2303
   10857       6.4421
   10858       6.3803
   10859       6.2176
   10860       6.2342
   10861       6.3141
   10862       6.2492
   10863       6.2307
   10864       6.1822
   10865       6.1977
   10866       6.3123
   10867       6.1563
   10868       6.2327
   10869       6.1537
   10870       6.2968
   10871       6.3603
   10872       6.3648
   10873       6.3041
   10874       6.1966
   10875       6.3605
   10876       6.4674
   10877       6.3964
   10878       6.3391
   10879       6.2708
   10880       6.3533
   10881       6.2374
   10882       6.2733
   10883       6.2711
   10884       6.2149
   10885       6.2352
   10886       6.3082
   10887       6.1904
   10888       6.2451
   10889       6.2386
   10890       6.1891
   10891       6.1674
   10892       6.1659
   10893       6.2092
   10894       6.2309
   10895       6.0926
   10896       6.1450
   10897       6.1947
   10898       6.2857
   10899       6.3514
   10900       6.2277
   10901       6.2751
   10902       6.2038
   10903       6.2701
   10904       6.2105
   10905       6.2515
   10906       6.3350
   10907       6.3499
   10908       6.3128
   10909       6.3389
   10910       6.3164
   10911       6.2141
   10912       6.1988
   10913       6.3355
   10914       6.2179
   10915       6.1886
   10916       6.1747
   10917       6.1347
   10918       5.9675
   10919       6.1127
   10920       6.0433
   10921       6.1534
   10922       6.2293
   10923       6.1161
   10924       6.1414
   10925       6.0829
   10926       6.3117
   10927       6.1168
   10928       6.0640
   10929       6.0693
   10930       6.2191
   10931       6.1879
   10932       6.1474
   10933       6.1731
   10934       6.2770
   10935       6.1092
   10936       6.0405
   10937       6.0450
   10938       6.0369
   10939       6.0904
   10940       6.0427
   10941       6.1536
   10942       6.1650
   10943       6.0821
   10944       6.0380
   10945       6.1015
   10946       6.0128
   10947       5.9391
   10948       6.0869
   10949       6.0315
   10950       6.0019
   10951       6.1154
   10952       6.1564
   10953       6.0474
   10954       5.9602
   10955       5.9772
   10956       6.0420
   10957       6.0318
   10958       6.1383
   10959       6.1317
   10960       6.1747
   10961       6.1691
   10962       6.1071
   10963       6.1749
   10964       6.2699
   10965       6.2174
   10966       6.2342
   10967       6.2820
   10968       6.2423
   10969       6.2397
   10970       6.1697
   10971       6.2637
   10972       6.1419
   10973       6.1632
   10974       6.2898
   10975       6.2874
   10976       6.2192
   10977       6.2541
   10978       6.3524
   10979       6.3341
   10980       6.3942
   10981       6.3339
   10982       6.2772
   10983       6.3634
   10984       6.2427
   10985       6.2314
   10986       6.2939
   10987       6.3327
   10988       6.4794
   10989       6.4365
   10990       6.4003
   10991       6.3851
   10992       6.4082
   10993       6.4938
   10994       6.4858
   10995       6.4374
   10996       6.3974
   10997       6.4357
   10998       6.4059
   10999       6.4289
   11000       6.3227
   11001       6.3498
   11002       6.2384
   11003       6.3070
   11004       6.3744
   11005       6.3933
   11006       6.3967
   11007       6.3059
   11008       6.3758
   11009       6.3215
   11010       6.4086
   11011       6.3682
   11012       6.3605
   11013       6.2929
   11014       6.3148
   11015       6.3063
   11016       6.3871
   11017       6.3550
   11018       6.3300
   11019       6.4126
   11020       6.4815
   11021       6.6683
   11022       6.4927
   11023       6.6016
   11024       6.4688
   11025       6.3010
   11026       6.2039
   11027       6.1558
   11028       6.1749
   11029       6.2149
   11030       6.1364
   11031       6.0566
   11032       6.0521
   11033       6.1302
   11034       6.0853
   11035       6.1800
   11036       6.2605
   11037       6.3025
   11038       6.2408
   11039       6.1611
   11040       6.1701
   11041       6.2115
   11042       6.1965
   11043       6.2898
   11044       6.3673
   11045       6.2460
   11046       6.3330
   11047       6.3435
   11048       6.3491
   11049       6.2085
   11050       6.3143
   11051       6.3243
   11052       6.2829
   11053       6.3199
   11054       6.0989
   11055       6.2641
   11056       6.3421
   11057       6.4747
   11058       6.4492
   11059       6.4457
   11060       6.2477
   11061       6.3151
   11062       6.3377
   11063       6.1975
   11064       6.2356
   11065       6.2697
   11066       6.3867
   11067       6.3878
   11068       6.2663
   11069       6.2238
   11070       6.3805
   11071       6.4571
   11072       6.4024
   11073       6.5352
   11074       6.3071
   11075       6.3269
   11076       6.2714
   11077       6.3922
   11078       6.4138
   11079       6.2196
   11080       6.2166
   11081       6.2350
   11082       6.1789
   11083       6.0058
   11084       6.1768
   11085       6.2132
   11086       6.0862
   11087       6.0376
   11088       6.0526
   11089       5.9541
   11090       5.9000
   11091       5.9174
   11092       6.0435
   11093       5.9848
   11094       6.0272
   11095       5.9196
   11096       5.8611
   11097       5.9157
   11098       5.8602
   11099       5.6761
   11100       5.7653
   11101       5.8303
   11102       5.9228
   11103       5.7984
   11104       5.8299
   11105       5.9267
   11106       6.0737
   11107       6.0312
   11108       5.9904
   11109       6.0042
   11110       5.8852
   11111       5.7993
   11112       5.9044
   11113       5.9289
   11114       5.9510
   11115       5.9003
   11116       5.9847
   11117       6.0679
   11118       6.0708
   11119       6.0980
   11120       6.1919
   11121       6.1222
   11122       6.1083
   11123       6.2404
   11124       6.1848
   11125       6.0891
   11126       6.0912
   11127       6.0590
   11128       5.9931
   11129       5.8323
   11130       5.9546
   11131       5.9569
   11132       5.9173
   11133       5.8688
   11134       5.8967
   11135       5.7872
   11136       5.7931
   11137       5.8601
   11138       5.8190
   11139       5.9340
   11140       5.9511
   11141       6.0504
   11142       5.9588
   11143       5.9972
   11144       5.9958
   11145       5.9384
   11146       6.0860
   11147       6.0877
   11148       5.9931
   11149       6.0813
   11150       5.9995
   11151       6.1218
   11152       6.1390
   11153       6.2466
   11154       6.1263
   11155       6.1890
   11156       6.1212
   11157       6.0762
   11158       5.8975
   11159       5.8832
   11160       5.8251
   11161       5.7786
   11162       5.9110
   11163       5.8070
   11164       5.8665
   11165       5.9349
   11166       5.9644
   11167       5.9751
   11168       6.1257
   11169       6.1189
   11170       6.2182
   11171       6.1358
   11172       5.9759
   11173       5.8424
   11174       5.7729
   11175       5.7994
   11176       5.7818
   11177       5.7961
   11178       5.7263
   11179       5.7575
   11180       5.6898
   11181       5.6236
   11182       5.6100
   11183       5.5258
   11184       5.6789
   11185       5.6200
   11186       5.6014
   11187       5.5846
   11188       5.7071
   11189       5.7856
   11190       5.7023
   11191       5.6320
   11192       5.5548
   11193       5.6315
   11194       5.6998
   11195       5.7344
   11196       5.7134
   11197       5.7885
   11198       5.7294
   11199       5.7591
   11200       5.6504
   11201       5.6734
   11202       5.7648
   11203       5.8306
   11204       5.7611
   11205       5.8311
   11206       5.8746
   11207       5.9082
   11208       5.8780
   11209       5.8935
   11210       5.9458
   11211       6.0746
   11212       5.8739
   11213       5.8124
   11214       5.8752
   11215       5.7802
   11216       5.8384
   11217       5.9204
   11218       5.9788
   11219       5.8803
   11220       5.9855
   11221       5.9664
   11222       5.9535
   11223       5.9152
   11224       5.9477
   11225       6.0300
   11226       5.9499
   11227       5.8556
   11228       5.9247
   11229       5.9935
   11230       5.8359
   11231       5.8369
   11232       5.8145
   11233       5.7081
   11234       5.6107
   11235       5.7078
   11236       5.5882
   11237       5.7233
   11238       5.6573
   11239       5.6736
   11240       5.6161
   11241       5.6077
   11242       5.4921
   11243       5.4368
   11244       5.5624
   11245       5.5942
   11246       5.4809
   11247       5.5549
   11248       5.6136
   11249       5.6906
   11250       5.7800
   11251       5.7424
   11252       5.6992
   11253       5.5910
   11254       5.6935
   11255       5.7343
   11256       5.7295
   11257       5.7549
   11258       5.7939
   11259       5.7727
   11260       5.6135
   11261       5.6648
   11262       5.6822
   11263       5.6780
   11264       5.6422
   11265       5.6095
   11266       5.7392
   11267       5.7757
   11268       5.7716
   11269       5.8949
   11270       5.7847
   11271       5.6279
   11272       5.8241
   11273       5.8754
   11274       5.8176
   11275       5.7870
   11276       5.7388
   11277       5.8253
   11278       5.7977
   11279       5.8040
   11280       5.8972
   11281       5.7804
   11282       5.7918
   11283       5.8414
   11284       5.8059
   11285       5.7647
   11286       5.7775
   11287       5.7811
   11288       5.8447
   11289       5.7367
   11290       5.7904
   11291       5.7022
   11292       5.7510
   11293       5.7993
   11294       5.7772
   11295       5.7565
   11296       5.7839
   11297       5.7208
   11298       5.7621
   11299       5.7364
   11300       5.8708
   11301       6.0198
   11302       6.0216
   11303       5.9256
   11304       5.9215
   11305       5.9064
   11306       5.8929
   11307       5.9399
   11308       5.8225
   11309       5.8433
   11310       5.9140
   11311       5.8738
   11312       5.8908
   11313       5.9760
   11314       6.0360
   11315       5.9150
   11316       6.0305
   11317       5.8988
   11318       5.8858
   11319       5.9976
   11320       5.9800
   11321       5.9243
   11322       5.9475
   11323       5.9832
   11324       5.8450
   11325       6.0164
   11326       5.9848
   11327       5.9081
   11328       5.8561
   11329       5.8399
   11330       5.8383
   11331       5.9818
   11332       5.7923
   11333       5.9656
   11334       5.8251
   11335       5.9019
   11336       5.9355
   11337       5.9636
   11338       6.0326
   11339       5.9484
   11340       5.9458
   11341       5.8754
   11342       5.8252
   11343       5.8530
   11344       5.7529
   11345       5.8229
   11346       5.8205
   11347       5.6933
   11348       5.6413
   11349       5.7094
   11350       5.7492
   11351       5.8334
   11352       5.7761
   11353       5.7275
   11354       5.7482
   11355       5.8225
   11356       5.6775
   11357       5.7544
   11358       5.7216
   11359       5.7970
   11360       5.7904
   11361       5.7766
   11362       5.7061
   11363       5.7064
   11364       5.6794
   11365       5.5708
   11366       5.6580
   11367       5.6910
   11368       5.8144
   11369       5.8175
   11370       5.7615
   11371       5.8614
   11372       5.8005
   11373       5.9064
   11374       5.7510
   11375       5.7362
   11376       5.7709
   11377       5.6792
   11378       5.7061
   11379       5.6239
   11380       5.7230
   11381       5.6644
   11382       5.7203
   11383       5.6092
   11384       5.6774
   11385       5.7123
   11386       5.7414
   11387       5.7460
   11388       5.8558
   11389       5.7797
   11390       5.7805
   11391       5.7278
   11392       5.6307
   11393       5.5778
   11394       5.5554
   11395       5.6544
   11396       5.5571
   11397       5.5992
   11398       5.5076
   11399       5.6914
   11400       5.7585
   11401       5.6638
   11402       5.6395
   11403       5.6292
   11404       5.5742
   11405       5.4285
   11406       5.5079
   11407       5.4905
   11408       5.5792
   11409       5.6246
   11410       5.5899
   11411       5.6364
   11412       5.6226
   11413       5.5073
   11414       5.6087
   11415       5.7027
   11416       5.6259
   11417       5.5901
   11418       5.5742
   11419       5.6650
   11420       5.5794
   11421       5.5145
   11422       5.6871
   11423       5.6310
   11424       5.6251
   11425       5.6459
   11426       5.6638
   11427       5.7354
   11428       5.7529
   11429       5.7148
   11430       5.6623
   11431       5.7168
   11432       5.6951
   11433       5.7063
   11434       5.7225
   11435       5.5924
   11436       5.6305
   11437       5.7135
   11438       5.5898
   11439       5.6386
   11440       5.5911
   11441       5.6510
   11442       5.6165
   11443       5.6448
   11444       5.6196
   11445       5.6126
   11446       5.5884
   11447       5.6161
   11448       5.6314
   11449       5.6699
   11450       5.7804
   11451       5.6859
   11452       5.6848
   11453       5.6406
   11454       5.7446
   11455       5.6556
   11456       5.7083
   11457       5.7211
   11458       5.4865
   11459       5.4267
   11460       5.3317
   11461       5.3220
   11462       5.2129
   11463       5.2950
   11464       5.2971
   11465       5.3426
   11466       5.3793
   11467       5.3500
   11468       5.4744
   11469       5.4818
   11470       5.5154
   11471       5.4951
   11472       5.4818
   11473       5.5436
   11474       5.5523
   11475       5.5819
   11476       5.5574
   11477       5.6898
   11478       5.6654
   11479       5.5701
   11480       5.6366
   11481       5.5874
   11482       5.4915
   11483       5.4725
   11484       5.5347
   11485       5.6256
   11486       5.5359
   11487       5.6133
   11488       5.6096
   11489       5.5662
   11490       5.4869
   11491       5.5088
   11492       5.4428
   11493       5.3230
   11494       5.4092
   11495       5.3866
   11496       5.3466
   11497       5.4160
   11498       5.3768
   11499       5.4772
   11500       5.4192
   11501       5.3791
   11502       5.3538
   11503       5.3386
   11504       5.2170
   11505       5.2855
   11506       5.2346
   11507       5.3224
   11508       5.4059
   11509       5.4007
   11510       5.4686
   11511       5.4002
   11512       5.4027
   11513       5.3529
   11514       5.3630
   11515       5.3566
   11516       5.5143
   11517       5.3225
   11518       5.2936
   11519       5.3404
   11520       5.5004
   11521       5.4343
   11522       5.3087
   11523       5.4493
   11524       5.4582
   11525       5.4938
   11526       5.4857
   11527       5.5932
   11528       5.6246
   11529       5.4232
   11530       5.2924
   11531       5.2783
   11532       5.2644
   11533       5.3282
   11534       5.1252
   11535       5.1749
   11536       5.2581
   11537       5.2649
   11538       5.3202
   11539       5.4144
   11540       5.5668
   11541       5.5320
   11542       5.4990
   11543       5.5792
   11544       5.5120
   11545       5.5726
   11546       5.7207
   11547       5.8076
   11548       5.8869
   11549       5.7436
   11550       5.7240
   11551       5.6749
   11552       5.6534
   11553       5.7270
   11554       5.8346
   11555       5.7944
   11556       5.7803
   11557       5.8154
   11558       5.9217
   11559       5.7125
   11560       5.8066
   11561       5.7462
   11562       5.8058
   11563       5.6117
   11564       5.5610
   11565       5.5960
   11566       5.7022
   11567       5.7631
   11568       5.8542
   11569       5.8279
   11570       5.8793
   11571       5.8619
   11572       5.9065
   11573       5.8113
   11574       5.7940
   11575       5.7835
   11576       5.7379
   11577       5.8832
   11578       5.7709
   11579       5.7312
   11580       5.7948
   11581       5.8571
   11582       5.8386
   11583       5.8908
   11584       5.7763
   11585       5.8872
   11586       5.8313
   11587       5.8628
   11588       5.9505
   11589       5.9218
   11590       5.9505
   11591       5.8395
   11592       5.7863
   11593       5.8490
   11594       5.8778
   11595       5.8178
   11596       5.8584
   11597       5.7756
   11598       5.9054
   11599       5.9251
   11600       5.9963
   11601       5.9951
   11602       5.8828
   11603       5.8546
   11604       5.8796
   11605       5.8364
   11606       5.8430
   11607       5.7720
   11608       5.7954
   11609       5.7199
   11610       5.7613
   11611       5.7831
   11612       5.8025
   11613       5.9447
   11614       5.8681
   11615       5.8640
   11616       5.8738
   11617       5.9325
   11618       5.9182
   11619       6.0189
   11620       6.0296
   11621       5.8945
   11622       5.8477
   11623       5.7966
   11624       5.7923
   11625       5.7928
   11626       5.8288
   11627       5.8062
   11628       5.7021
   11629       5.6272
   11630       5.6785
   11631       5.6677
   11632       5.6886
   11633       5.7618
   11634       5.8367
   11635       5.7511
   11636       5.8190
   11637       5.8653
   11638       6.0486
   11639       6.0073
   11640       6.0020
   11641       6.0014
   11642       5.9503
   11643       5.9357
   11644       6.0014
   11645       5.9912
   11646       6.1335
   11647       6.0325
   11648       6.1191
   11649       5.8810
   11650       5.9148
   11651       6.0416
   11652       5.9490
   11653       6.1129
   11654       6.0801
   11655       6.1002
   11656       6.0579
   11657       6.0560
   11658       6.0383
   11659       6.0143
   11660       6.0736
   11661       6.1210
   11662       6.0582
   11663       5.9524
   11664       6.0138
   11665       6.0567
   11666       6.0381
   11667       5.9563
   11668       5.8038
   11669       5.9855
   11670       5.9632
   11671       6.0195
   11672       5.9481
   11673       5.9581
   11674       5.9122
   11675       5.9409
   11676       6.0285
   11677       6.0232
   11678       5.9998
   11679       5.8733
   11680       5.7854
   11681       5.7378
   11682       5.8319
   11683       5.8992
   11684       5.8174
   11685       5.8546
   11686       5.7825
   11687       5.8038
   11688       5.7554
   11689       5.7534
   11690       5.8137
   11691       5.6855
   11692       5.6937
   11693       5.7331
   11694       5.8074
   11695       5.7748
   11696       5.7536
   11697       5.7590
   11698       5.6955
   11699       5.6363
   11700       5.6504
   11701       5.5670
   11702       5.4666
   11703       5.4823
   11704       5.5359
   11705       5.5772
   11706       5.4806
   11707       5.4129
   11708       5.5156
   11709       5.4736
   11710       5.6220
   11711       5.6197
   11712       5.5547
   11713       5.4087
   11714       5.5442
   11715       5.5933
   11716       5.4632
   11717       5.6300
   11718       5.6560
   11719       5.5383
   11720       5.6722
   11721       5.5145
   11722       5.4703
   11723       5.5676
   11724       5.5553
   11725       5.6791
   11726       5.6503
   11727       5.5942
   11728       5.6932
   11729       5.6284
   11730       5.5606
   11731       5.5732
   11732       5.4943
   11733       5.5885
   11734       5.5211
   11735       5.5290
   11736       5.5460
   11737       5.4746
   11738       5.4841
   11739       5.4520
   11740       5.3322
   11741       5.3871
   11742       5.3015
   11743       5.3534
   11744       5.3603
   11745       5.4007
   11746       5.2809
   11747       5.3456
   11748       5.2781
   11749       5.3000
   11750       5.4456
   11751       5.4867
   11752       5.4343
   11753       5.4266
   11754       5.5974
   11755       5.4178
   11756       5.5461
   11757       5.4985
   11758       5.6440
   11759       5.5844
   11760       5.6048
   11761       5.7844
   11762       5.7512
   11763       5.7530
   11764       5.7104
   11765       5.7763
   11766       5.9017
   11767       5.9747
   11768       5.8607
   11769       5.8962
   11770       5.7322
   11771       5.9686
   11772       5.9258
   11773       5.8397
   11774       5.6672
   11775       5.7353
   11776       5.7549
   11777       5.9099
   11778       5.7557
   11779       5.7574
   11780       5.8718
   11781       5.9381
   11782       5.9085
   11783       5.8758
   11784       5.8900
   11785       5.8101
   11786       5.8190
   11787       5.9184
   11788       6.0585
   11789       5.9769
   11790       5.9470
   11791       5.9038
   11792       5.9558
   11793       6.0085
   11794       5.9279
   11795       5.9923
   11796       6.0090
   11797       6.0485
   11798       6.0424
   11799       6.0573
   11800       6.0829
   11801       6.0008
   11802       5.9336
   11803       6.0215
   11804       6.0320
   11805       6.0111
   11806       6.0372
   11807       6.0286
   11808       6.0770
   11809       6.0113
   11810       6.0273
   11811       5.9363
   11812       5.8393
   11813       6.0820
   11814       6.0442
   11815       5.8996
   11816       5.7001
   11817       5.9082
   11818       5.7958
   11819       5.7414
   11820       5.8270
   11821       5.8180
   11822       5.8605
   11823       5.6421
   11824       5.8041
   11825       5.7483
   11826       5.8800
   11827       5.8526
   11828       5.9026
   11829       5.8441
   11830       5.8836
   11831       5.9958
   11832       5.9034
   11833       5.8320
   11834       5.8750
   11835       5.8429
   11836       5.7054
   11837       5.6530
   11838       5.6041
   11839       5.7357
   11840       5.7520
   11841       5.7377
   11842       5.7589
   11843       5.8278
   11844       5.9307
   11845       6.0411
   11846       6.2554
   11847       6.1521
   11848       6.0233
   11849       6.1317
   11850       6.2088
   11851       6.1252
   11852       6.0964
   11853       6.0493
   11854       6.0130
   11855       6.1726
   11856       6.1360
   11857       6.0385
   11858       6.0518
   11859       6.1549
   11860       6.0020
   11861       5.9900
   11862       5.9961
   11863       5.9608
   11864       6.0684
   11865       6.1529
   11866       6.0211
   11867       6.0827
   11868       6.0432
   11869       6.1703
   11870       6.1744
   11871       6.0968
   11872       6.0082
   11873       5.8752
   11874       5.9478
   11875       5.9436
   11876       5.9273
   11877       6.0200
   11878       5.9674
   11879       6.0637
   11880       6.0279
   11881       6.1930
   11882       6.2633
   11883       6.1905
   11884       6.1651
   11885       6.0043
   11886       6.1138
   11887       6.0493
   11888       6.0660
   11889       6.0480
   11890       5.9729
   11891       6.0058
   11892       5.9109
   11893       5.9186
   11894       5.8453
   11895       5.8934
   11896       5.8600
   11897       5.7978
   11898       5.8640
   11899       5.7621
   11900       5.7030
   11901       5.7876
   11902       5.7671
   11903       5.6284
   11904       5.7747
   11905       5.5913
   11906       5.6783
   11907       5.5183
   11908       5.4696
   11909       5.5639
   11910       5.6477
   11911       5.6834
   11912       5.5334
   11913       5.4326
   11914       5.3678
   11915       5.4445
   11916       5.5626
   11917       5.7229
   11918       5.6783
   11919       5.7007
   11920       5.5866
   11921       5.6290
   11922       5.7301
   11923       5.6721
   11924       5.6599
   11925       5.6209
   11926       5.6124
   11927       5.5071
   11928       5.4943
   11929       5.5261
   11930       5.4468
   11931       5.4803
   11932       5.5207
   11933       5.6100
   11934       5.6605
   11935       5.6415
   11936       5.6752
   11937       5.4767
   11938       5.3973
   11939       5.5589
   11940       5.5140
   11941       5.4912
   11942       5.4751
   11943       5.3865
   11944       5.4934
   11945       5.5585
   11946       5.4111
   11947       5.5334
   11948       5.5750
   11949       5.6188
   11950       5.4757
   11951       5.5863
   11952       5.6316
   11953       5.8822
   11954       5.7691
   11955       5.8597
   11956       5.9698
   11957       5.8172
   11958       5.7916
   11959       5.7486
   11960       5.8518
   11961       5.8749
   11962       5.8254
   11963       5.9140
   11964       5.7846
   11965       5.8062
   11966       5.8456
   11967       5.8394
   11968       5.7739
   11969       5.8457
   11970       5.8913
   11971       5.9781
   11972       5.9741
   11973       5.8508
   11974       5.7693
   11975       5.8323
   11976       5.8411
   11977       5.8256
   11978       5.9620
   11979       6.0125
   11980       5.8890
   11981       5.8117
   11982       5.9029
   11983       5.7449
   11984       5.7163
   11985       5.7071
   11986       5.6832
   11987       5.7889
   11988       5.7494
   11989       5.7948
   11990       5.7527
   11991       5.6903
   11992       5.6854
   11993       5.6575
   11994       5.7469
   11995       5.7145
   11996       5.7603
   11997       5.7024
   11998       5.6573
   11999       5.6635
   12000       5.6832
   12001       5.8277
   12002       5.8249
   12003       5.8342
   12004       5.9118
   12005       5.8698
   12006       5.9472
   12007       5.8823
   12008       5.8991
   12009       5.7338
   12010       5.7431
   12011       5.7183
   12012       5.6622
   12013       5.5829
   12014       5.5686
   12015       5.5617
   12016       5.5411
   12017       5.6475
   12018       5.7084
   12019       5.7569
   12020       5.6826
   12021       5.6461
   12022       5.5730
   12023       5.5075
   12024       5.5329
   12025       5.4809
   12026       5.4393
   12027       5.5173
   12028       5.5342
   12029       5.5623
   12030       5.5265
   12031       5.5371
   12032       5.4780
   12033       5.3998
   12034       5.4169
   12035       5.3768
   12036       5.3157
   12037       5.4094
   12038       5.3400
   12039       5.2331
   12040       5.3187
   12041       5.4159
   12042       5.4439
   12043       5.4266
   12044       5.2523
   12045       5.2473
   12046       5.2603
   12047       5.2185
   12048       5.2873
   12049       5.3796
   12050       5.4723
   12051       5.4413
   12052       5.3948
   12053       5.3125
   12054       5.3555
   12055       5.4272
   12056       5.4129
   12057       5.4070
   12058       5.3010
   12059       5.2636
   12060       5.3202
   12061       5.3238
   12062       5.1557
   12063       5.1921
   12064       5.3158
   12065       5.3029
   12066       5.2952
   12067       5.3687
   12068       5.3840
   12069       5.4303
   12070       5.4631
   12071       5.4763
   12072       5.5704
   12073       5.5447
   12074       5.4052
   12075       5.4483
   12076       5.3719
   12077       5.4329
   12078       5.5469
   12079       5.5305
   12080       5.4937
   12081       5.5724
   12082       5.5995
   12083       5.5908
   12084       5.5371
   12085       5.5531
   12086       5.6498
   12087       5.5980
   12088       5.5851
   12089       5.6195
   12090       5.4866
   12091       5.5317
   12092       5.6162
   12093       5.4725
   12094       5.5250
   12095       5.4415
   12096       5.4593
   12097       5.6310
   12098       5.6038
   12099       5.5660
   12100       5.6527
   12101       5.6949
   12102       5.8500
   12103       5.8044
   12104       5.6764
   12105       5.7315
   12106       5.6701
   12107       5.6637
   12108       5.7081
   12109       5.6313
   12110       5.7520
   12111       5.6031
   12112       5.6740
   12113       5.6009
   12114       5.5688
   12115       5.6092
   12116       5.5510
   12117       5.5463
   12118       5.6218
   12119       5.6399
   12120       5.4812
   12121       5.6730
   12122       5.6409
   12123       5.5882
   12124       5.5774
   12125       5.6387
   12126       5.4727
   12127       5.4813
   12128       5.6322
   12129       5.5487
   12130       5.5428
   12131       5.5082
   12132       5.5081
   12133       5.4876
   12134       5.4706
   12135       5.5774
   12136       5.5890
   12137       5.7080
   12138       5.7396
   12139       5.6629
   12140       5.6324
   12141       5.7123
   12142       5.7369
   12143       5.7053
   12144       5.6637
   12145       5.6815
   12146       5.5907
   12147       5.5658
   12148       5.6340
   12149       5.5901
   12150       5.5819
   12151       5.5543
   12152       5.4505
   12153       5.4425
   12154       5.5341
   12155       5.5217
   12156       5.5153
   12157       5.4140
   12158       5.4783
   12159       5.3291
   12160       5.1940
   12161       5.2426
   12162       5.2912
   12163       5.2632
   12164       5.2070
   12165       5.2114
   12166       5.1770
   12167       5.2761
   12168       5.3215
   12169       5.3294
   12170       5.2273
   12171       5.2228
   12172       5.2498
   12173       5.1607
   12174       5.0078
   12175       5.0876
   12176       5.1865
   12177       5.0480
   12178       5.0392
   12179       5.1308
   12180       5.2123
   12181       5.2007
   12182       5.2482
   12183       5.3099
   12184       5.4010
   12185       5.4174
   12186       5.3627
   12187       5.2259
   12188       5.1884
   12189       5.2501
   12190       5.1566
   12191       5.2481
   12192       5.4263
   12193       5.3352
   12194       5.3018
   12195       5.3878
   12196       5.2391
   12197       5.3152
   12198       5.3623
   12199       5.4153
   12200       5.3288
   12201       5.4435
   12202       5.4744
   12203       5.4310
   12204       5.3703
   12205       5.3030
   12206       5.2800
   12207       5.3386
   12208       5.4815
   12209       5.3978
   12210       5.4473
   12211       5.4755
   12212       5.4133
   12213       5.4037
   12214       5.3738
   12215       5.3541
   12216       5.2983
   12217       5.2577
   12218       5.3845
   12219       5.3499
   12220       5.3271
   12221       5.1642
   12222       5.2529
   12223       5.1283
   12224       5.0622
   12225       5.0137
   12226       5.0172
   12227       5.0494
   12228       5.0247
   12229       4.9615
   12230       4.9345
   12231       4.9887
   12232       4.9256
   12233       4.9999
   12234       5.0325
   12235       5.0705
   12236       5.0383
   12237       5.0602
   12238       5.1754
   12239       5.1172
   12240       5.0823
   12241       5.1011
   12242       5.1223
   12243       5.1917
   12244       5.1517
   12245       5.2452
   12246       5.2691
   12247       5.3235
   12248       5.1833
   12249       5.1119
   12250       5.0910
   12251       5.1241
   12252       5.3256
   12253       5.1846
   12254       5.2892
   12255       5.2516
   12256       5.2178
   12257       5.1654
   12258       5.2800
   12259       5.3227
   12260       5.3623
   12261       5.4227
   12262       5.4120
   12263       5.3085
   12264       5.3890
   12265       5.2566
   12266       5.2463
   12267       5.1786
   12268       5.1215
   12269       5.0335
   12270       5.0378
   12271       5.1086
   12272       5.1193
   12273       5.0173
   12274       5.0917
   12275       5.1317
   12276       5.0332
   12277       5.0577
   12278       5.1115
   12279       5.2494
   12280       5.1611
   12281       5.1560
   12282       5.1136
   12283       5.1932
   12284       5.1888
   12285       5.2443
   12286       5.3108
   12287       5.2946
   12288       5.2277
   12289       5.2587
   12290       5.1977
   12291       5.2030
   12292       5.2089
   12293       5.0917
   12294       5.1578
   12295       5.0756
   12296       5.1295
   12297       5.1262
   12298       5.0695
   12299       5.1171
   12300       5.2644
   12301       5.2077
   12302       5.2347
   12303       5.1928
   12304       5.2402
   12305       5.1992
   12306       5.3668
   12307       5.3105
   12308       5.3215
   12309       5.2307
   12310       5.2052
   12311       5.2315
   12312       5.2989
   12313       5.1475
   12314       5.1489
   12315       5.0707
   12316       5.0529
   12317       5.0150
   12318       5.0949
   12319       5.0324
   12320       5.0867
   12321       5.0294
   12322       4.9626
   12323       4.9988
   12324       4.9277
   12325       4.9564
   12326       5.0668
   12327       5.0155
   12328       4.9376
   12329       4.8448
   12330       4.8754
   12331       4.8324
   12332       5.0309
   12333       5.0002
   12334       4.9419
   12335       4.8932
   12336       4.9047
   12337       4.7716
   12338       4.9385
   12339       5.0067
   12340       4.8637
   12341       4.8533
   12342       4.9867
   12343       4.9621
   12344       4.8250
   12345       4.8894
   12346       4.9974
   12347       4.9581
   12348       4.8568
   12349       4.8685
   12350       4.9818
   12351       5.0240
   12352       5.0364
   12353       4.9692
   12354       5.0227
   12355       4.9319
   12356       4.9276
   12357       4.9456
   12358       4.8727
   12359       4.8277
   12360       4.7696
   12361       4.7954
   12362       4.7990
   12363       4.9520
   12364       5.0220
   12365       4.9378
   12366       5.0974
   12367       5.0667
   12368       5.1052
   12369       5.1048
   12370       5.0468
   12371       5.2254
   12372       5.1304
   12373       5.0197
   12374       5.0205
   12375       4.8932
   12376       4.8007
   12377       4.8635
   12378       4.9230
   12379       4.9612
   12380       4.9059
   12381       4.8293
   12382       4.9612
   12383       4.8105
   12384       4.9000
   12385       4.9058
   12386       5.0409
   12387       4.9808
   12388       5.0170
   12389       5.0770
   12390       5.0114
   12391       5.0102
   12392       4.9795
   12393       4.9876
   12394       5.0477
   12395       4.8810
   12396       5.0402
   12397       5.0774
   12398       5.0581
   12399       4.9368
   12400       5.0209
   12401       5.1798
   12402       5.2253
   12403       5.2619
   12404       5.3793
   12405       5.3600
   12406       5.3372
   12407       5.4034
   12408       5.2067
   12409       5.1910
   12410       5.2412
   12411       5.1950
   12412       5.2847
   12413       5.2800
   12414       5.4327
   12415       5.3749
   12416       5.4171
   12417       5.2223
   12418       5.2723
   12419       5.2452
   12420       5.2244
   12421       5.1746
   12422       5.1159
   12423       5.1327
   12424       5.2433
   12425       5.1832
   12426       5.3038
   12427       5.2578
   12428       5.2225
   12429       5.1643
   12430       5.1127
   12431       5.2160
   12432       5.0992
   12433       5.0958
   12434       5.1503
   12435       5.1761
   12436       5.1100
   12437       5.0856
   12438       5.1494
   12439       5.2140
   12440       5.2784
   12441       5.2386
   12442       5.1896
   12443       5.2065
   12444       5.3053
   12445       5.1158
   12446       5.1224
   12447       5.1708
   12448       5.2197
   12449       5.1011
   12450       5.1471
   12451       5.1304
   12452       5.0702
   12453       5.1825
   12454       5.1667
   12455       5.0554
   12456       5.1148
   12457       5.1322
   12458       5.0446
   12459       5.2461
   12460       5.2317
   12461       5.1874
   12462       5.1909
   12463       5.2954
   12464       5.1618
   12465       5.1449
   12466       5.2026
   12467       5.2658
   12468       5.1693
   12469       5.2237
   12470       5.1485
   12471       5.1447
   12472       5.0847
   12473       5.1476
   12474       5.0614
   12475       5.2010
   12476       4.9652
   12477       5.0968
   12478       5.0410
   12479       5.0091
   12480       5.0624
   12481       5.0214
   12482       5.1470
   12483       5.0534
   12484       5.0623
   12485       5.0833
   12486       5.0217
   12487       5.1289
   12488       5.2091
   12489       5.0928
   12490       5.2129
   12491       5.2958
   12492       5.3075
   12493       5.2598
   12494       5.2967
   12495       5.3350
   12496       5.3086
   12497       5.2216
   12498       5.2977
   12499       5.2616
   12500       5.1551
   12501       5.1517
   12502       5.1681
   12503       5.2249
   12504       5.0671
   12505       5.1020
   12506       5.1085
   12507       5.1901
   12508       5.2468
   12509       5.1864
   12510       5.2243
   12511       5.2169
   12512       5.2330
   12513       5.2959
   12514       5.1284
   12515       5.1428
   12516       5.2256
   12517       5.0117
   12518       5.0217
   12519       5.2016
   12520       5.0813
   12521       5.0550
   12522       5.0561
   12523       5.0418
   12524       5.1069
   12525       5.0364
   12526       5.0681
   12527       5.0117
   12528       5.0336
   12529       5.1002
   12530       5.0256
   12531       4.9965
   12532       5.1628
   12533       5.1667
   12534       5.2532
   12535       5.2640
   12536       5.2811
   12537       5.1106
   12538       5.0955
   12539       5.0812
   12540       4.9987
   12541       4.8704
   12542       4.8954
   12543       4.9664
   12544       5.1040
   12545       5.0370
   12546       5.0156
   12547       5.1295
   12548       4.9955
   12549       5.2201
   12550       5.1140
   12551       5.0750
   12552       5.0438
   12553       4.9846
   12554       5.1190
   12555       5.0146
   12556       5.0652
   12557       5.0238
   12558       5.0767
   12559       5.0882
   12560       5.2135
   12561       5.1867
   12562       5.1108
   12563       5.1887
   12564       5.2026
   12565       5.0668
   12566       5.0883
   12567       5.0092
   12568       4.9952
   12569       5.0369
   12570       5.0936
   12571       5.1957
   12572       5.2571
   12573       5.2002
   12574       5.2032
   12575       5.2655
   12576       5.3516
   12577       5.3267
   12578       5.3013
   12579       5.4063
   12580       5.3890
   12581       5.3997
   12582       5.2231
   12583       5.3668
   12584       5.3668
   12585       5.4063
   12586       5.4978
   12587       5.5402
   12588       5.4400
   12589       5.4722
   12590       5.3423
   12591       5.4757
   12592       5.3964
   12593       5.3255
   12594       5.2907
   12595       5.2602
   12596       5.2031
   12597       5.2316
   12598       5.2558
   12599       5.3109
   12600       5.3634
   12601       5.1414
   12602       5.1904
   12603       5.1883
   12604       5.1069
   12605       5.1115
   12606       5.1381
   12607       5.2031
   12608       5.1562
   12609       5.0903
   12610       5.1591
   12611       5.2559
   12612       5.2199
   12613       5.1535
   12614       5.2787
   12615       5.3421
   12616       5.2333
   12617       5.2132
   12618       5.3423
   12619       5.2988
   12620       5.3929
   12621       5.5166
   12622       5.3751
   12623       5.3350
   12624       5.1837
   12625       5.3897
   12626       5.2922
   12627       5.3048
   12628       5.2331
   12629       5.0439
   12630       5.0457
   12631       5.0925
   12632       5.1975
   12633       5.1041
   12634       5.1086
   12635       5.0355
   12636       5.1220
   12637       5.1758
   12638       5.2070
   12639       5.1140
   12640       5.0655
   12641       5.2090
   12642       5.0894
   12643       5.2203
   12644       5.1213
   12645       5.0683
   12646       5.0856
   12647       4.9626
   12648       5.1063
   12649       5.0457
   12650       5.0139
   12651       5.0383
   12652       5.0575
   12653       5.1185
   12654       5.1410
   12655       5.2162
   12656       5.2160
   12657       5.1071
   12658       5.0995
   12659       5.1449
   12660       5.0882
   12661       4.9455
   12662       4.9916
   12663       4.9925
   12664       5.1680
   12665       5.0636
   12666       5.1499
   12667       5.1804
   12668       5.1118
   12669       5.2051
   12670       5.0742
   12671       5.0652
   12672       5.0854
   12673       5.1607
   12674       5.1485
   12675       5.1526
   12676       5.2195
   12677       5.0630
   12678       5.1101
   12679       5.0932
   12680       5.0168
   12681       4.8501
   12682       4.8729
   12683       4.9260
   12684       4.8175
   12685       4.8564
   12686       4.8981
   12687       4.9345
   12688       4.8367
   12689       4.8112
   12690       4.9787
   12691       5.1379
   12692       5.0493
   12693       5.1954
   12694       5.0166
   12695       4.9832
   12696       4.9873
   12697       4.9636
   12698       4.9823
   12699       5.0625
   12700       5.1024
   12701       5.1477
   12702       5.0146
   12703       5.0427
   12704       4.9735
   12705       5.0447
   12706       5.0371
   12707       5.1960
   12708       4.9459
   12709       5.0158
   12710       5.0132
   12711       4.9727
   12712       5.0928
   12713       5.0221
   12714       5.0133
   12715       5.0217
   12716       5.0487
   12717       5.0965
   12718       5.0499
   12719       4.9530
   12720       4.8638
   12721       4.8772
   12722       4.9554
   12723       4.9266
   12724       5.1016
   12725       5.0921
   12726       5.2419
   12727       5.0924
   12728       5.1859
   12729       5.2192
   12730       5.3044
   12731       5.3271
   12732       5.2273
   12733       5.2876
   12734       5.3625
   12735       5.2689
   12736       5.4208
   12737       5.3516
   12738       5.1684
   12739       5.1099
   12740       5.1768
   12741       5.0230
   12742       5.0109
   12743       4.9434
   12744       4.9873
   12745       4.9623
   12746       5.1037
   12747       5.1604
   12748       5.0771
   12749       4.9876
   12750       4.8832
   12751       4.8981
   12752       4.8672
   12753       4.8187
   12754       4.9743
   12755       4.9806
   12756       4.9200
   12757       5.0297
   12758       5.0254
   12759       5.0722
   12760       5.0219
   12761       5.0793
   12762       5.0892
   12763       5.2173
   12764       5.0993
   12765       5.0928
   12766       5.1584
   12767       5.0672
   12768       5.1502
   12769       5.1196
   12770       5.1312
   12771       5.2019
   12772       5.2317
   12773       5.2039
   12774       5.2208
   12775       5.2598
   12776       5.1093
   12777       5.0811
   12778       5.0583
   12779       5.1336
   12780       5.1182
   12781       5.0588
   12782       5.0735
   12783       5.0292
   12784       5.0302
   12785       4.9447
   12786       4.8686
   12787       4.8203
   12788       4.7355
   12789       4.7576
   12790       4.7706
   12791       4.7969
   12792       4.9700
   12793       5.0635
   12794       5.0220
   12795       5.0538
   12796       5.0261
   12797       5.0379
   12798       5.0978
   12799       5.1312
   12800       5.1180
   12801       5.0848
   12802       4.9625
   12803       5.0176
   12804       5.0879
   12805       5.1325
   12806       5.1114
   12807       4.9961
   12808       5.0623
   12809       5.0365
   12810       5.0086
   12811       5.0138
   12812       4.9379
   12813       4.9574
   12814       4.9947
   12815       4.9207
   12816       4.9365
   12817       4.9406
   12818       4.8756
   12819       5.0003
   12820       4.9293
   12821       4.9294
   12822       4.8150
   12823       5.0779
   12824       5.0383
   12825       5.0227
   12826       5.0324
   12827       4.9295
   12828       4.6927
   12829       4.7425
   12830       4.7321
   12831       4.8894
   12832       4.8374
   12833       4.8582
   12834       4.9311
   12835       4.9273
   12836       4.9333
   12837       4.8995
   12838       4.8685
   12839       4.8836
   12840       4.8637
   12841       4.8595
   12842       4.8926
   12843       4.8029
   12844       4.9550
   12845       4.8641
   12846       4.8074
   12847       5.0180
   12848       4.8507
   12849       4.8138
   12850       4.8370
   12851       4.8033
   12852       4.8671
   12853       4.8365
   12854       4.9865
   12855       4.9908
   12856       4.9077
   12857       4.8987
   12858       4.8615
   12859       4.7710
   12860       4.9867
   12861       4.9160
   12862       4.9467
   12863       5.0784
   12864       4.9732
   12865       4.9193
   12866       4.7588
   12867       4.7570
   12868       4.8411
   12869       4.8168
   12870       4.8044
   12871       4.8262
   12872       4.8615
   12873       4.8315
   12874       5.0033
   12875       5.0222
   12876       5.0150
   12877       4.9360
   12878       4.9082
   12879       5.0421
   12880       4.8892
   12881       4.8731
   12882       4.9138
   12883       4.9703
   12884       5.0497
   12885       5.1371
   12886       5.0805
   12887       4.8808
   12888       4.9461
   12889       4.9193
   12890       4.8750
   12891       4.9768
   12892       5.0041
   12893       4.9533
   12894       5.0196
   12895       4.9859
   12896       4.9683
   12897       5.0411
   12898       5.1910
   12899       5.1450
   12900       5.1095
   12901       5.0662
   12902       5.0845
   12903       4.9319
   12904       4.9249
   12905       5.0646
   12906       5.0597
   12907       5.0384
   12908       5.1063
   12909       5.1207
   12910       5.1243
   12911       5.0632
   12912       4.9996
   12913       4.9860
   12914       4.9600
   12915       5.0524
   12916       5.1943
   12917       5.2261
   12918       5.0982
   12919       5.2132
   12920       5.1326
   12921       5.0180
   12922       5.0236
   12923       5.1468
   12924       5.0572
   12925       5.0032
   12926       5.1172
   12927       5.0851
   12928       5.0473
   12929       5.0125
   12930       5.1317
   12931       5.1472
   12932       5.0232
   12933       5.0793
   12934       5.0793
   12935       5.1730
   12936       5.1838
   12937       5.1575
   12938       5.2482
   12939       5.1978
   12940       5.0541
   12941       4.9831
   12942       4.9298
   12943       4.9394
   12944       5.0578
   12945       5.0214
   12946       5.1208
   12947       5.1130
   12948       5.0923
   12949       5.2133
   12950       5.2139
   12951       5.1863
   12952       5.1909
   12953       5.2013
   12954       5.2388
   12955       5.2951
   12956       5.3081
   12957       5.2687
   12958       5.2531
   12959       5.3115
   12960       5.1941
   12961       5.2152
   12962       5.1991
   12963       5.1687
   12964       5.3247
   12965       5.3027
   12966       5.3228
   12967       5.2622
   12968       5.4128
   12969       5.4049
   12970       5.2671
   12971       5.4032
   12972       5.4120
   12973       5.4094
   12974       5.2842
   12975       5.2422
   12976       5.3335
   12977       5.2665
   12978       5.3081
   12979       5.2254
   12980       5.2573
   12981       5.3366
   12982       5.4557
   12983       5.5704
   12984       5.5400
   12985       5.5656
   12986       5.5190
   12987       5.3797
   12988       5.3130
   12989       5.4901
   12990       5.3902
   12991       5.4210
   12992       5.3850
   12993       5.4961
   12994       5.3376
   12995       5.2400
   12996       5.1820
   12997       5.2955
   12998       5.1768
   12999       5.2208
   13000       5.2621
   13001       5.2839
   13002       5.1791
   13003       5.3104
   13004       5.1751
   13005       5.1993
   13006       5.2382
   13007       5.2927
   13008       5.3759
   13009       5.4273
   13010       5.2705
   13011       5.2119
   13012       5.1984
   13013       5.1051
   13014       5.0758
   13015       5.0476
   13016       5.1320
   13017       5.0997
   13018       5.1113
   13019       5.2099
   13020       5.1385
   13021       5.2020
   13022       5.1799
   13023       5.2651
   13024       5.2352
   13025       5.2531
   13026       5.2547
   13027       5.2824
   13028       5.3705
   13029       5.3665
   13030       5.3008
   13031       5.3254
   13032       5.2271
   13033       5.3118
   13034       5.2553
   13035       5.1655
   13036       5.1718
   13037       5.1942
   13038       5.0932
   13039       5.1707
   13040       5.0802
   13041       5.1664
   13042       5.0938
   13043       5.1015
   13044       5.0992
   13045       5.0434
   13046       5.0030
   13047       5.2175
   13048       5.2821
   13049       5.1408
   13050       5.0683
   13051       5.0968
   13052       5.1866
   13053       5.0749
   13054       5.0550
   13055       5.0957
   13056       5.1359
   13057       5.0260
   13058       5.1277
   13059       5.1111
   13060       5.1610
   13061       5.2310
   13062       5.2899
   13063       5.1871
   13064       5.1251
   13065       5.1496
   13066       5.1667
   13067       5.0965
   13068       5.2328
   13069       5.2167
   13070       5.2162
   13071       5.2167
   13072       5.1307
   13073       5.1700
   13074       5.0941
   13075       5.1022
   13076       5.0807
   13077       5.0424
   13078       5.0930
   13079       5.0898
   13080       5.0957
   13081       5.1719
   13082       5.3155
   13083       5.2486
   13084       5.2130
   13085       5.3458
   13086       5.2201
   13087       5.2140
   13088       5.2652
   13089       5.2809
   13090       5.1686
   13091       5.2424
   13092       5.3413
   13093       5.2911
   13094       5.3410
   13095       5.3840
   13096       5.3110
   13097       5.4324
   13098       5.3421
   13099       5.2832
   13100       5.3027
   13101       5.3631
   13102       5.3223
   13103       5.2728
   13104       5.3474
   13105       5.2890
   13106       5.3415
   13107       5.2862
   13108       5.2454
   13109       5.2747
   13110       5.1697
   13111       5.2096
   13112       5.2087
   13113       5.2220
   13114       5.2942
   13115       5.1959
   13116       5.0822
   13117       5.0007
   13118       5.0566
   13119       5.0112
   13120       4.9507
   13121       4.9193
   13122       4.9344
   13123       4.9133
   13124       4.9636
   13125       5.0222
   13126       5.0318
   13127       5.1091
   13128       5.0154
   13129       5.0373
   13130       5.0547
   13131       5.0182
   13132       4.9251
   13133       4.9091
   13134       4.9718
   13135       5.0366
   13136       4.9548
   13137       5.0180
   13138       5.0095
   13139       5.1155
   13140       5.1779
   13141       5.0472
   13142       5.0168
   13143       5.0980
   13144       5.0417
   13145       5.0933
   13146       5.0254
   13147       5.0971
   13148       5.0507
   13149       4.9558
   13150       5.1314
   13151       5.0037
   13152       5.1296
   13153       5.0965
   13154       4.9370
   13155       4.9881
   13156       4.8700
   13157       5.0963
   13158       5.0786
   13159       5.0156
   13160       5.0717
   13161       4.9691
   13162       5.0321
   13163       5.0798
   13164       5.1010
   13165       4.9274
   13166       4.8472
   13167       4.9323
   13168       4.9683
   13169       4.9187
   13170       4.9129
   13171       5.0443
   13172       5.0103
   13173       4.8459
   13174       4.8228
   13175       4.9204
   13176       4.9087
   13177       4.8677
   13178       4.9132
   13179       5.0706
   13180       4.8788
   13181       4.8703
   13182       4.8471
   13183       4.8959
   13184       4.8713
   13185       4.9156
   13186       4.8594
   13187       4.8599
   13188       4.8417
   13189       4.8732
   13190       4.9369
   13191       4.9407
   13192       5.1318
   13193       5.0699
   13194       4.9859
   13195       5.0089
   13196       5.0542
   13197       4.9287
   13198       4.7988
   13199       4.8132
   13200       4.8034
   13201       4.8927
   13202       4.9674
   13203       4.9501
   13204       5.0798
   13205       4.8990
   13206       4.9922
   13207       4.9473
   13208       4.8391
   13209       4.8426
   13210       4.7977
   13211       4.7772
   13212       4.7486
   13213       4.7181
   13214       4.8532
   13215       4.8980
   13216       4.8871
   13217       4.7613
   13218       4.7880
   13219       4.8722
   13220       4.8008
   13221       4.8942
   13222       4.9240
   13223       4.9522
   13224       4.8770
   13225       4.9172
   13226       4.9670
   13227       4.7835
   13228       4.9307
   13229       4.9567
   13230       5.0184
   13231       5.0005
   13232       4.9155
   13233       5.0424
   13234       5.0004
   13235       5.0981
   13236       5.1017
   13237       5.0715
   13238       5.0770
   13239       5.2161
   13240       5.2748
   13241       4.9680
   13242       4.9209
   13243       5.0720
   13244       5.1149
   13245       5.1034
   13246       5.1184
   13247       5.0946
   13248       5.0611
   13249       5.1893
   13250       5.1950
   13251       5.1626
   13252       5.1256
   13253       5.1518
   13254       5.1921
   13255       5.2892
   13256       5.2808
   13257       5.3073
   13258       5.2560
   13259       5.3397
   13260       5.2432
   13261       5.2909
   13262       5.4154
   13263       5.3472
   13264       5.4766
   13265       5.3786
   13266       5.3151
   13267       5.3715
   13268       5.2742
   13269       5.2711
   13270       5.2804
   13271       5.4022
   13272       5.3681
   13273       5.3519
   13274       5.4820
   13275       5.4118
   13276       5.4403
   13277       5.5042
   13278       5.4351
   13279       5.3956
   13280       5.5439
   13281       5.3926
   13282       5.4197
   13283       5.3887
   13284       5.3705
   13285       5.4935
   13286       5.3799
   13287       5.3531
   13288       5.3679
   13289       5.3784
   13290       5.4218
   13291       5.3650
   13292       5.4133
   13293       5.3284
   13294       5.1933
   13295       5.2152
   13296       5.3735
   13297       5.3936
   13298       5.3616
   13299       5.4078
   13300       5.3597
   13301       5.3707
   13302       5.4533
   13303       5.5853
   13304       5.5301
   13305       5.3774
   13306       5.3919
   13307       5.3570
   13308       5.4653
   13309       5.4015
   13310       5.5203
   13311       5.5587
   13312       5.5334
   13313       5.5107
   13314       5.4592
   13315       5.5745
   13316       5.5907
   13317       5.5185
   13318       5.4006
   13319       5.4292
   13320       5.5051
   13321       5.4251
   13322       5.5380
   13323       5.4436
   13324       5.5627
   13325       5.4798
   13326       5.4325
   13327       5.5155
   13328       5.5233
   13329       5.5449
   13330       5.5508
   13331       5.5076
   13332       5.4971
   13333       5.4278
   13334       5.5787
   13335       5.6172
   13336       5.4711
   13337       5.4937
   13338       5.4610
   13339       5.4757
   13340       5.4547
   13341       5.3437
   13342       5.3186
   13343       5.3577
   13344       5.4536
   13345       5.4693
   13346       5.3889
   13347       5.4006
   13348       5.2910
   13349       5.3000
   13350       5.3051
   13351       5.2597
   13352       5.3232
   13353       5.2434
   13354       5.2426
   13355       5.2393
   13356       5.1532
   13357       5.1140
   13358       5.1364
   13359       5.0799
   13360       5.1330
   13361       5.1313
   13362       5.0362
   13363       5.1535
   13364       5.1185
   13365       5.1309
   13366       4.9153
   13367       5.0545
   13368       5.0203
   13369       5.1980
   13370       5.2195
   13371       5.2222
   13372       5.2251
   13373       5.1266
   13374       5.1131
   13375       4.9517
   13376       5.0450
   13377       5.0151
   13378       5.0746
   13379       5.0339
   13380       4.9736
   13381       5.1059
   13382       5.0726
   13383       5.1559
   13384       5.0674
   13385       4.9649
   13386       5.0482
   13387       5.0286
   13388       5.1026
   13389       4.9578
   13390       4.9324
   13391       4.9590
   13392       4.9523
   13393       4.9417
   13394       4.8476
   13395       4.8705
   13396       4.9346
   13397       4.8530
   13398       4.8747
   13399       4.9174
   13400       4.8871
   13401       4.8304
   13402       4.8837
   13403       4.9676
   13404       5.1609
   13405       4.9820
   13406       4.9405
   13407       4.9696
   13408       4.8794
   13409       5.0348
   13410       5.1144
   13411       5.0863
   13412       5.1137
   13413       5.1747
   13414       5.1512
   13415       4.9732
   13416       5.1651
   13417       5.1817
   13418       5.1638
   13419       5.2477
   13420       5.1783
   13421       5.1506
   13422       5.0750
   13423       5.0663
   13424       5.1156
   13425       5.1345
   13426       5.2129
   13427       5.1957
   13428       5.0704
   13429       5.0383
   13430       4.9523
   13431       4.9895
   13432       5.0724
   13433       4.9660
   13434       4.9962
   13435       5.1297
   13436       5.0441
   13437       5.0456
   13438       5.1311
   13439       5.1663
   13440       5.1402
   13441       5.2092
   13442       5.0455
   13443       5.0521
   13444       5.1015
   13445       5.1653
   13446       5.0685
   13447       5.1204
   13448       5.0486
   13449       5.0885
   13450       5.1181
   13451       5.2568
   13452       5.2260
   13453       5.2592
   13454       5.2505
   13455       5.3174
   13456       5.3283
   13457       5.4369
   13458       5.3364
   13459       5.2888
   13460       5.3612
   13461       5.3291
   13462       5.1921
   13463       5.1674
   13464       5.2101
   13465       5.1277
   13466       5.2011
   13467       5.3743
   13468       5.2252
   13469       5.3012
   13470       5.1500
   13471       5.2349
   13472       5.2294
   13473       5.2104
   13474       5.0933
   13475       5.1178
   13476       5.0784
   13477       4.9910
   13478       5.0652
   13479       4.9243
   13480       5.0064
   13481       5.0985
   13482       5.1399
   13483       5.1263
   13484       5.0329
   13485       5.1106
   13486       5.1398
   13487       5.1896
   13488       5.2819
   13489       5.1963
   13490       5.1665
   13491       5.1597
   13492       5.0876
   13493       5.0489
   13494       5.0813
   13495       5.0352
   13496       5.1130
   13497       5.1665
   13498       5.1089
   13499       5.0998
   13500       5.1160
   13501       5.0735
   13502       5.2104
   13503       5.2362
   13504       5.1900
   13505       5.1631
   13506       5.0857
   13507       5.0095
   13508       5.0433
   13509       5.0673
   13510       5.0845
   13511       5.0237
   13512       5.1515
   13513       5.1140
   13514       5.1419
   13515       5.1737
   13516       5.1778
   13517       5.0876
   13518       5.2912
   13519       5.3134
   13520       5.2513
   13521       5.1524
   13522       5.3152
   13523       5.2308
   13524       5.2340
   13525       5.2316
   13526       5.2584
   13527       5.2086
   13528       5.2257
   13529       5.2504
   13530       5.1428
   13531       5.1872
   13532       5.3349
   13533       5.3242
   13534       5.3234
   13535       5.2916
   13536       5.2743
   13537       5.2437
   13538       5.2205
   13539       5.1844
   13540       5.2021
   13541       5.1774
   13542       5.1519
   13543       5.3166
   13544       5.1959
   13545       5.2029
   13546       5.1838
   13547       5.1587
   13548       5.1546
   13549       5.2597
   13550       5.2354
   13551       5.0898
   13552       5.1330
   13553       5.1493
   13554       5.2247
   13555       5.1433
   13556       5.1546
   13557       5.1755
   13558       5.0835
   13559       5.0713
   13560       5.0431
   13561       5.1490
   13562       5.1342
   13563       5.1858
   13564       5.1791
   13565       5.1830
   13566       5.1303
   13567       5.1768
   13568       5.0622
   13569       5.0200
   13570       5.1102
   13571       5.1109
   13572       5.0180
   13573       5.0637
   13574       5.0700
   13575       5.0029
   13576       5.0014
   13577       4.8617
   13578       4.8875
   13579       4.8664
   13580       4.9311
   13581       4.9448
   13582       4.9915
   13583       4.9665
   13584       4.9291
   13585       5.0165
   13586       5.0054
   13587       4.9548
   13588       4.9052
   13589       5.0177
   13590       4.9264
   13591       4.9626
   13592       5.0470
   13593       5.1327
   13594       5.0294
   13595       4.9911
   13596       4.9940
   13597       5.0208
   13598       5.0106
   13599       4.9771
   13600       5.0005
   13601       4.9929
   13602       5.0666
   13603       4.9412
   13604       5.0031
   13605       4.9604
   13606       5.0790
   13607       5.0744
   13608       4.9817
   13609       4.9844
   13610       4.9284
   13611       4.9829
   13612       4.9641
   13613       4.8164
   13614       4.8892
   13615       4.9907
   13616       5.0427
   13617       4.9482
   13618       5.1839
   13619       5.2475
   13620       5.2928
   13621       5.0745
   13622       5.0581
   13623       5.0973
   13624       5.1179
   13625       4.9792
   13626       4.9968
   13627       5.0104
   13628       4.9596
   13629       5.0247
   13630       5.2017
   13631       5.1181
   13632       5.1306
   13633       5.1852
   13634       5.0909
   13635       5.0069
   13636       5.1625
   13637       5.0986
   13638       5.1392
   13639       5.0636
   13640       5.0532
   13641       5.0775
   13642       5.1287
   13643       5.0809
   13644       5.0878
   13645       4.9455
   13646       4.9630
   13647       5.0047
   13648       5.0062
   13649       4.9476
   13650       5.0037
   13651       5.0211
   13652       5.0198
   13653       5.0200
   13654       5.0260
   13655       5.1353
   13656       5.1627
   13657       5.0172
   13658       5.0055
   13659       5.1053
   13660       5.1746
   13661       5.0822
   13662       5.0677
   13663       5.2354
   13664       5.1862
   13665       5.1876
   13666       5.3387
   13667       5.2792
   13668       5.3306
   13669       5.2515
   13670       5.2165
   13671       5.3314
   13672       5.3714
   13673       5.2955
   13674       5.3355
   13675       5.2869
   13676       5.1502
   13677       5.2098
   13678       5.2444
   13679       5.1955
   13680       5.1723
   13681       5.2319
   13682       5.1969
   13683       5.2989
   13684       5.3589
   13685       5.4518
   13686       5.3468
   13687       5.4014
   13688       5.4396
   13689       5.4361
   13690       5.3284
   13691       5.2681
   13692       5.2939
   13693       5.2949
   13694       5.3410
   13695       5.3347
   13696       5.3732
   13697       5.3001
   13698       5.3463
   13699       5.3835
   13700       5.4338
   13701       5.4443
   13702       5.5174
   13703       5.5347
   13704       5.4204
   13705       5.4824
   13706       5.5736
   13707       5.5583
   13708       5.4621
   13709       5.5500
   13710       5.7015
   13711       5.6613
   13712       5.5173
   13713       5.4535
   13714       5.4448
   13715       5.4863
   13716       5.6084
   13717       5.5441
   13718       5.4749
   13719       5.4608
   13720       5.6516
   13721       5.6364
   13722       5.6441
   13723       5.4752
   13724       5.5133
   13725       5.5039
   13726       5.4880
   13727       5.3305
   13728       5.2741
   13729       5.3775
   13730       5.2697
   13731       5.3875
   13732       5.3542
   13733       5.3232
   13734       5.2759
   13735       5.3842
   13736       5.3093
   13737       5.3739
   13738       5.4035
   13739       5.3484
   13740       5.4245
   13741       5.2966
   13742       5.2692
   13743       5.2723
   13744       5.3170
   13745       5.2898
   13746       5.2021
   13747       5.2749
   13748       5.3109
   13749       5.2690
   13750       5.2086
   13751       5.1873
   13752       5.1300
   13753       5.1042
   13754       5.1448
   13755       5.2153
   13756       5.1599
   13757       5.2322
   13758       5.1287
   13759       5.1334
   13760       5.1263
   13761       5.1794
   13762       5.1712
   13763       5.1467
   13764       5.1101
   13765       5.1474
   13766       5.1831
   13767       5.1790
   13768       5.2099
   13769       5.1939
   13770       5.0393
   13771       5.1362
   13772       5.2508
   13773       5.1548
   13774       5.2293
   13775       5.2251
   13776       5.2120
   13777       5.1905
   13778       5.3014
   13779       5.3612
   13780       5.3634
   13781       5.4276
   13782       5.3695
   13783       5.2716
   13784       5.2707
   13785       5.2597
   13786       5.3670
   13787       5.2183
   13788       5.3143
   13789       5.3064
   13790       5.2827
   13791       5.3263
   13792       5.2779
   13793       5.2791
   13794       5.2125
   13795       5.2488
   13796       5.1810
   13797       5.3551
   13798       5.2572
   13799       5.2505
   13800       5.2150
   13801       5.2687
   13802       5.2659
   13803       5.2343
   13804       5.2523
   13805       5.1390
   13806       5.1880
   13807       5.2379
   13808       5.1712
   13809       5.2375
   13810       5.2464
   13811       5.2038
   13812       5.1907
   13813       5.1801
   13814       5.1448
   13815       5.2585
   13816       5.3379
   13817       5.3560
   13818       5.5067
   13819       5.4781
   13820       5.4696
   13821       5.4804
   13822       5.3556
   13823       5.3306
   13824       5.3831
   13825       5.2555
   13826       5.4696
   13827       5.3900
   13828       5.4250
   13829       5.2558
   13830       5.2896
   13831       5.2106
   13832       5.3023
   13833       5.3300
   13834       5.1956
   13835       5.2376
   13836       5.1769
   13837       5.1228
   13838       5.2373
   13839       5.1460
   13840       5.1022
   13841       5.0883
   13842       5.1499
   13843       5.1774
   13844       5.1729
   13845       5.0701
   13846       5.0799
   13847       5.0494
   13848       5.1293
   13849       5.0040
   13850       4.9715
   13851       5.0077
   13852       5.2175
   13853       5.2219
   13854       5.1601
   13855       5.3097
   13856       5.3822
   13857       5.2954
   13858       5.4629
   13859       5.4460
   13860       5.4619
   13861       5.4685
   13862       5.4132
   13863       5.2914
   13864       5.2084
   13865       5.3021
   13866       5.2567
   13867       5.3467
   13868       5.2175
   13869       5.2105
   13870       5.1490
   13871       5.2727
   13872       5.3418
   13873       5.1722
   13874       5.3246
   13875       5.1743
   13876       5.1841
   13877       5.3205
   13878       5.2856
   13879       5.2494
   13880       5.2727
   13881       5.2733
   13882       5.1857
   13883       5.1970
   13884       5.1301
   13885       5.2628
   13886       5.2166
   13887       5.1231
   13888       5.1621
   13889       5.2688
   13890       5.1861
   13891       5.3041
   13892       5.1912
   13893       5.1425
   13894       5.0997
   13895       5.2524
   13896       5.1391
   13897       5.0684
   13898       5.1962
   13899       5.2447
   13900       5.2698
   13901       5.3262
   13902       5.2912
   13903       5.2287
   13904       5.2744
   13905       5.1689
   13906       5.0784
   13907       5.3915
   13908       5.3282
   13909       5.3752
   13910       5.4153
   13911       5.3073
   13912       5.4212
   13913       5.3360
   13914       5.4441
   13915       5.4682
   13916       5.4629
   13917       5.3745
   13918       5.2762
   13919       5.2722
   13920       5.2103
   13921       5.4797
   13922       5.4613
   13923       5.4419
   13924       5.4600
   13925       5.4283
   13926       5.5849
   13927       5.5418
   13928       5.4724
   13929       5.4565
   13930       5.3574
   13931       5.5070
   13932       5.5482
   13933       5.3006
   13934       5.4512
   13935       5.3900
   13936       5.2355
   13937       5.3239
   13938       5.3696
   13939       5.3465
   13940       5.3530
   13941       5.2756
   13942       5.1832
   13943       5.1130
   13944       5.1056
   13945       5.0724
   13946       5.1181
   13947       5.1590
   13948       5.1576
   13949       5.0582
   13950       5.1131
   13951       5.1463
   13952       5.1680
   13953       5.1588
   13954       5.1962
   13955       5.1960
   13956       5.1525
   13957       5.0366
   13958       4.9819
   13959       5.0199
   13960       5.0424
   13961       4.9716
   13962       4.9733
   13963       5.0724
   13964       5.0230
   13965       5.0446
   13966       5.0119
   13967       5.0334
   13968       5.2250
   13969       5.2297
   13970       5.1983
   13971       5.1142
   13972       5.0728
   13973       5.0652
   13974       5.0185
   13975       4.9757
   13976       4.9374
   13977       5.1169
   13978       5.0964
   13979       5.1582
   13980       5.1804
   13981       5.1785
   13982       5.1556
   13983       5.1348
   13984       5.1760
   13985       5.2121
   13986       5.1829
   13987       5.2018
   13988       5.0721
   13989       4.9800
   13990       5.0244
   13991       5.0361
   13992       5.0304
   13993       5.2556
   13994       5.0660
   13995       5.0713
   13996       5.0525
   13997       5.0491
   13998       5.0865
   13999       5.1025
   14000       5.1785
   14001       5.0973
   14002       5.0318
   14003       5.1723
   14004       5.0959
   14005       5.0509
   14006       5.0846
   14007       5.1188
   14008       5.1376
   14009       5.0152
   14010       5.0327
   14011       4.9453
   14012       4.8571
   14013       4.8739
   14014       4.8297
   14015       4.8865
   14016       4.9575
   14017       5.0025
   14018       5.0318
   14019       5.1120
   14020       5.1216
   14021       4.9597
   14022       5.0006
   14023       4.9992
   14024       4.8745
   14025       4.9084
   14026       4.8901
   14027       5.0119
   14028       5.0581
   14029       4.9758
   14030       5.0236
   14031       5.0435
   14032       5.0451
   14033       5.0647
   14034       5.1018
   14035       5.0636
   14036       5.0515
   14037       5.0296
   14038       5.2208
   14039       5.2759
   14040       5.1131
   14041       5.1940
   14042       5.0916
   14043       5.1286
   14044       5.1522
   14045       5.2206
   14046       5.1199
   14047       4.9919
   14048       5.1909
   14049       5.2744
   14050       5.2363
   14051       5.0536
   14052       5.0060
   14053       5.0394
   14054       5.0408
   14055       5.0451
   14056       5.1276
   14057       5.1651
   14058       5.1852
   14059       5.0567
   14060       5.2002
   14061       5.2803
   14062       5.2264
   14063       5.2951
   14064       5.2852
   14065       5.2606
   14066       5.0516
   14067       4.9081
   14068       4.9965
   14069       4.9707
   14070       4.9251
   14071       4.9518
   14072       4.9597
   14073       4.8818
   14074       4.8761
   14075       4.9410
   14076       5.0878
   14077       5.0733
   14078       5.1811
   14079       5.0200
   14080       5.1031
   14081       5.0262
   14082       4.9709
   14083       5.1194
   14084       5.0910
   14085       5.1663
   14086       5.1044
   14087       5.1405
   14088       5.1729
   14089       5.2337
   14090       5.1412
   14091       4.9454
   14092       5.0034
   14093       4.9960
   14094       5.0644
   14095       5.0112
   14096       5.1199
   14097       5.0501
   14098       5.0262
   14099       4.9900
   14100       4.9486
   14101       5.0449
   14102       5.0051
   14103       5.0384
   14104       5.0451
   14105       5.0260
   14106       4.9442
   14107       4.9927
   14108       4.9809
   14109       4.9247
   14110       4.8264
   14111       5.0364
   14112       5.0431
   14113       4.7447
   14114       4.7813
   14115       4.8042
   14116       4.9116
   14117       4.9144
   14118       4.8930
   14119       4.8646
   14120       5.0194
   14121       5.0437
   14122       4.9475
   14123       5.0008
   14124       4.8744
   14125       4.9205
   14126       5.0443
   14127       5.1649
   14128       5.1585
   14129       5.1719
   14130       5.0754
   14131       5.0453
   14132       5.1193
   14133       5.0637
   14134       5.0245
   14135       4.9579
   14136       5.0086
   14137       5.0845
   14138       5.0442
   14139       5.1118
   14140       5.1431
   14141       5.1193
   14142       4.9967
   14143       4.9139
   14144       4.9038
   14145       4.9616
   14146       4.8401
   14147       4.9209
   14148       5.0608
   14149       4.9571
   14150       4.9202
   14151       4.8790
   14152       4.8904
   14153       4.9593
   14154       5.0853
   14155       5.1322
   14156       5.0365
   14157       4.9323
   14158       4.9504
   14159       4.9587
   14160       4.8292
   14161       4.8941
   14162       4.9450
   14163       4.9906
   14164       4.9411
   14165       5.0335
   14166       5.0175
   14167       4.9219
   14168       4.9184
   14169       4.9931
   14170       4.9504
   14171       5.0822
   14172       4.9937
   14173       5.0336
   14174       4.9409
   14175       5.0021
   14176       4.9704
   14177       4.9914
   14178       4.9211
   14179       5.0562
   14180       5.0912
   14181       5.1673
   14182       5.0440
   14183       5.2398
   14184       5.0985
   14185       5.1781
   14186       5.1814
   14187       5.1833
   14188       5.1308
   14189       5.1588
   14190       5.2273
   14191       5.1975
   14192       5.2280
   14193       5.2874
   14194       5.4170
   14195       5.4469
   14196       5.3252
   14197       5.1183
   14198       5.3458
   14199       5.3633
   14200       5.5009
   14201       5.3815
   14202       5.3171
   14203       5.4527
   14204       5.4646
   14205       5.4505
   14206       5.4328
   14207       5.4519
   14208       5.3867
   14209       5.3892
   14210       5.3473
   14211       5.3728
   14212       5.2454
   14213       5.2658
   14214       5.2269
   14215       5.2266
   14216       5.2535
   14217       5.1680
   14218       5.2340
   14219       5.3624
   14220       5.4610
   14221       5.4019
   14222       5.3644
   14223       5.3130
   14224       5.3522
   14225       5.5614
   14226       5.4926
   14227       5.5095
   14228       5.6168
   14229       5.5298
   14230       5.6061
   14231       5.5646
   14232       5.4060
   14233       5.4255
   14234       5.4403
   14235       5.4785
   14236       5.5785
   14237       5.5749
   14238       5.5678
   14239       5.5414
   14240       5.6221
   14241       5.5847
   14242       5.5532
   14243       5.5882
   14244       5.5886
   14245       5.5744
   14246       5.7447
   14247       5.8236
   14248       5.7178
   14249       5.7888
   14250       5.6665
   14251       5.7423
   14252       5.6147
   14253       5.5755
   14254       5.6913
   14255       5.5536
   14256       5.6320
   14257       5.5537
   14258       5.5862
   14259       5.7078
   14260       5.6699
   14261       5.7105
   14262       5.5113
   14263       5.6639
   14264       5.6290
   14265       5.5567
   14266       5.6332
   14267       5.6488
   14268       5.5845
   14269       5.4984
   14270       5.5880
   14271       5.7040
   14272       5.7130
   14273       5.7804
   14274       5.6877
   14275       5.6381
   14276       5.6187
   14277       5.5762
   14278       5.5414
   14279       5.6387
   14280       5.7408
   14281       5.7373
   14282       5.6772
   14283       5.5541
   14284       5.5561
   14285       5.5903
   14286       5.3750
   14287       5.5712
   14288       5.5485
   14289       5.5516
   14290       5.5405
   14291       5.6847
   14292       5.7114
   14293       5.7356
   14294       5.6465
   14295       5.7469
   14296       5.6912
   14297       5.6837
   14298       5.5761
   14299       5.6409
   14300       5.6170
   14301       5.7137
   14302       5.7305
   14303       5.5746
   14304       5.6373
   14305       5.6179
   14306       5.5549
   14307       5.6773
   14308       5.6999
   14309       5.7066
   14310       5.7280
   14311       5.7187
   14312       5.6468
   14313       5.5504
   14314       5.5464
   14315       5.5632
   14316       5.5952
   14317       5.6794
   14318       5.5979
   14319       5.5731
   14320       5.5942
   14321       5.6482
   14322       5.7167
   14323       5.7627
   14324       5.9252
   14325       5.8902
   14326       5.8845
   14327       5.8378
   14328       5.7908
   14329       5.8129
   14330       5.6737
   14331       5.7560
   14332       5.6358
   14333       5.7013
   14334       5.5991
   14335       5.5014
   14336       5.5724
   14337       5.5048
   14338       5.4331
   14339       5.3220
   14340       5.5994
   14341       5.5836
   14342       5.6209
   14343       5.7436
   14344       5.8176
   14345       5.8555
   14346       5.6493
   14347       5.6860
   14348       5.6609
   14349       5.6646
   14350       5.5160
   14351       5.5069
   14352       5.4932
   14353       5.5344
   14354       5.4852
   14355       5.5840
   14356       5.6013
   14357       5.7192
   14358       5.8095
   14359       5.7975
   14360       5.8372
   14361       5.8706
   14362       5.8989
   14363       5.8717
   14364       5.9482
   14365       5.9551
   14366       5.9252
   14367       5.9526
   14368       5.9568
   14369       5.9960
   14370       5.9888
   14371       5.9174
   14372       5.9531
   14373       5.9825
   14374       5.9141
   14375       6.0268
   14376       5.9887
   14377       5.8803
   14378       5.9492
   14379       5.9653
   14380       6.0809
   14381       5.9329
   14382       5.8745
   14383       5.9692
   14384       5.9672
   14385       5.8441
   14386       5.8210
   14387       5.8583
   14388       5.9684
   14389       5.9779
   14390       5.9056
   14391       5.7983
   14392       5.7691
   14393       5.8466
   14394       5.7757
   14395       5.7279
   14396       5.7148
   14397       5.8375
   14398       5.7467
   14399       5.9510
   14400       5.9374
   14401       5.9473
   14402       6.0434
   14403       5.9732
   14404       6.0288
   14405       5.9778
   14406       5.9578
   14407       5.8867
   14408       5.9280
   14409       6.0255
   14410       6.1567
   14411       6.2461
   14412       6.1241
   14413       5.9445
   14414       6.0374
   14415       6.0540
   14416       6.1452
   14417       6.1995
   14418       6.1469
   14419       6.1776
   14420       6.2226
   14421       6.3207
   14422       6.3628
   14423       6.2379
   14424       6.1982
   14425       6.2264
   14426       6.2722
   14427       6.2135
   14428       6.1212
   14429       6.1885
   14430       6.1170
   14431       6.2246
   14432       6.1674
   14433       6.1851
   14434       6.1488
   14435       6.1932
   14436       6.1516
   14437       6.1616
   14438       6.1919
   14439       6.1257
   14440       5.9365
   14441       5.8720
   14442       5.9275
   14443       5.9506
   14444       6.0152
   14445       6.1473
   14446       6.1143
   14447       6.1535
   14448       6.2369
   14449       6.1554
   14450       6.1216
   14451       6.0846
   14452       6.2358
   14453       6.0541
   14454       6.0536
   14455       6.1254
   14456       6.0509
   14457       6.1133
   14458       6.1353
   14459       6.1958
   14460       6.2712
   14461       6.2663
   14462       6.2703
   14463       6.2519
   14464       6.2993
   14465       6.2327
   14466       6.3135
   14467       6.1978
   14468       6.1058
   14469       6.3581
   14470       6.3879
   14471       6.4268
   14472       6.3853
   14473       6.4002
   14474       6.2312
   14475       6.2886
   14476       6.3988
   14477       6.2416
   14478       6.3769
   14479       6.3696
   14480       6.3229
   14481       6.4528
   14482       6.3952
   14483       6.3617
   14484       6.2859
   14485       6.3915
   14486       6.3812
   14487       6.3593
   14488       6.3253
   14489       6.2995
   14490       6.4027
   14491       6.4390
   14492       6.4601
   14493       6.2734
   14494       6.3204
   14495       6.3017
   14496       6.4019
   14497       6.3878
   14498       6.3668
   14499       6.4195
   14500       6.3353
   14501       6.4183
   14502       6.3159
   14503       6.2864
   14504       6.2326
   14505       6.2122
   14506       6.1675
   14507       6.3969
   14508       6.3015
   14509       6.3338
   14510       6.3294
   14511       6.2748
   14512       6.2499
   14513       6.2971
   14514       6.3722
   14515       6.3362
   14516       6.3587
   14517       6.4087
   14518       6.4220
   14519       6.4585
   14520       6.3334
   14521       6.4014
   14522       6.3758
   14523       6.3357
   14524       6.2892
   14525       6.4473
   14526       6.4742
   14527       6.4247
   14528       6.3908
   14529       6.4461
   14530       6.4910
   14531       6.3467
   14532       6.4279
   14533       6.3919
   14534       6.4299
   14535       6.5344
   14536       6.5255
   14537       6.5659
   14538       6.4878
   14539       6.4747
   14540       6.4506
   14541       6.4677
   14542       6.4229
   14543       6.3887
   14544       6.3458
   14545       6.3599
   14546       6.3763
   14547       6.3286
   14548       6.3810
   14549       6.4581
   14550       6.4108
   14551       6.4533
   14552       6.3587
   14553       6.2826
   14554       6.4070
   14555       6.5428
   14556       6.4295
   14557       6.6623
   14558       6.6025
   14559       6.5265
   14560       6.6121
   14561       6.5721
   14562       6.6035
   14563       6.6115
   14564       6.5699
   14565       6.3948
   14566       6.3687
   14567       6.4772
   14568       6.4697
   14569       6.5590
   14570       6.5698
   14571       6.5790
   14572       6.6820
   14573       6.5349
   14574       6.4978
   14575       6.3899
   14576       6.3172
   14577       6.3641
   14578       6.4992
   14579       6.4319
   14580       6.3537
   14581       6.2813
   14582       6.1984
   14583       6.2991
   14584       6.2873
   14585       6.3392
   14586       6.3928
   14587       6.3959
   14588       6.3896
   14589       6.2093
   14590       6.3438
   14591       6.3258
   14592       6.3392
   14593       6.3102
   14594       6.4129
   14595       6.4457
   14596       6.4908
   14597       6.4803
   14598       6.6120
   14599       6.6019
   14600       6.5901
   14601       6.6213
   14602       6.4710
   14603       6.3156
   14604       6.5610
   14605       6.4947
   14606       6.4492
   14607       6.4829
   14608       6.5359
   14609       6.5341
   14610       6.4003
   14611       6.3498
   14612       6.4117
   14613       6.4039
   14614       6.4080
   14615       6.4537
   14616       6.4541
   14617       6.4985
   14618       6.6153
   14619       6.7001
   14620       6.5940
   14621       6.6810
   14622       6.5547
   14623       6.4840
   14624       6.5133
   14625       6.6019
   14626       6.5981
   14627       6.6059
   14628       6.5356
   14629       6.3276
   14630       6.3115
   14631       6.2969
   14632       6.3897
   14633       6.3654
   14634       6.4150
   14635       6.3427
   14636       6.3863
   14637       6.3568
   14638       6.5170
   14639       6.3176
   14640       6.3644
   14641       6.3252
   14642       6.3345
   14643       6.3671
   14644       6.3101
   14645       6.3977
   14646       6.3212
   14647       6.4707
   14648       6.4901
   14649       6.4293
   14650       6.5119
   14651       6.4929
   14652       6.4833
   14653       6.4217
   14654       6.3730
   14655       6.2691
   14656       6.2172
   14657       6.3035
   14658       6.2273
   14659       6.3568
   14660       6.3779
   14661       6.3920
   14662       6.4387
   14663       6.4100
   14664       6.3760
   14665       6.3274
   14666       6.2745
   14667       6.3275
   14668       6.3824
   14669       6.1850
   14670       6.2687
   14671       6.2863
   14672       6.2082
   14673       6.3356
   14674       6.3376
   14675       6.4846
   14676       6.5086
   14677       6.4532
   14678       6.5272
   14679       6.5488
   14680       6.5111
   14681       6.6166
   14682       6.5228
   14683       6.5615
   14684       6.4322
   14685       6.4171
   14686       6.4408
   14687       6.3666
   14688       6.4299
   14689       6.5227
   14690       6.4869
   14691       6.5248
   14692       6.4733
   14693       6.5506
   14694       6.5469
   14695       6.5240
   14696       6.5401
   14697       6.4486
   14698       6.4611
   14699       6.5096
   14700       6.4801
   14701       6.5482
   14702       6.4854
   14703       6.4483
   14704       6.6041
   14705       6.6308
   14706       6.6768
   14707       6.5245
   14708       6.5563
   14709       6.5596
   14710       6.6435
   14711       6.5986
   14712       6.6350
   14713       6.6503
   14714       6.6036
   14715       6.5514
   14716       6.5715
   14717       6.6699
   14718       6.6570
   14719       6.5753
   14720       6.5944
   14721       6.5466
   14722       6.5591
   14723       6.5752
   14724       6.5315
   14725       6.6290
   14726       6.5241
   14727       6.5478
   14728       6.5474
   14729       6.5279
   14730       6.6785
   14731       6.6229
   14732       6.6010
   14733       6.5009
   14734       6.5016
   14735       6.5467
   14736       6.5760
   14737       6.5750
   14738       6.6283
   14739       6.6678
   14740       6.6131
   14741       6.6583
   14742       6.6274
   14743       6.5942
   14744       6.6511
   14745       6.5952
   14746       6.6617
   14747       6.4979
   14748       6.6019
   14749       6.5720
   14750       6.5847
   14751       6.6903
   14752       6.5446
   14753       6.6917
   14754       6.5833
   14755       6.6946
   14756       6.5936
   14757       6.6416
   14758       6.4821
   14759       6.4407
   14760       6.5191
   14761       6.6716
   14762       6.6885
   14763       6.6203
   14764       6.5650
   14765       6.6579
   14766       6.6960
   14767       6.5859
   14768       6.5240
   14769       6.5071
   14770       6.3525
   14771       6.5158
   14772       6.6228
   14773       6.4887
   14774       6.6016
   14775       6.7078
   14776       6.7344
   14777       6.7825
   14778       6.8385
   14779       6.8654
   14780       6.8140
   14781       6.5612
   14782       6.5852
   14783       6.6363
   14784       6.5204
   14785       6.5241
   14786       6.3340
   14787       6.5113
   14788       6.4718
   14789       6.4620
   14790       6.4143
   14791       6.4525
   14792       6.4647
   14793       6.5080
   14794       6.4246
   14795       6.5061
   14796       6.5911
   14797       6.7245
   14798       6.5787
   14799       6.5889
   14800       6.5447
   14801       6.5673
   14802       6.6432
   14803       6.5708
   14804       6.6795
   14805       6.6395
   14806       6.5261
   14807       6.6113
   14808       6.7044
   14809       6.6224
   14810       6.5458
   14811       6.4287
   14812       6.4916
   14813       6.4485
   14814       6.3777
   14815       6.3122
   14816       6.2724
   14817       6.3491
   14818       6.3965
   14819       6.4467
   14820       6.5271
   14821       6.4875
   14822       6.6141
   14823       6.5048
   14824       6.6116
   14825       6.5032
   14826       6.4870
   14827       6.5000
   14828       6.4318
   14829       6.4601
   14830       6.3712
   14831       6.4435
   14832       6.4647
   14833       6.4687
   14834       6.5483
   14835       6.6020
   14836       6.4703
   14837       6.4675
   14838       6.4320
   14839       6.4513
   14840       6.5834
   14841       6.5968
   14842       6.5768
   14843       6.7414
   14844       6.7240
   14845       6.6790
   14846       6.6361
   14847       6.7157
   14848       6.6814
   14849       6.6290
   14850       6.6267
   14851       6.6163
   14852       6.5219
   14853       6.6074
   14854       6.5281
   14855       6.6615
   14856       6.5544
   14857       6.6064
   14858       6.5904
   14859       6.4864
   14860       6.5859
   14861       6.6225
   14862       6.5650
   14863       6.4821
   14864       6.3655
   14865       6.3402
   14866       6.3253
   14867       6.4629
   14868       6.4173
   14869       6.3013
   14870       6.1321
   14871       6.2182
   14872       6.3528
   14873       6.2664
   14874       6.2384
   14875       6.3772
   14876       6.3836
   14877       6.1572
   14878       6.2531
   14879       6.2485
   14880       6.2588
   14881       6.1790
   14882       6.0353
   14883       5.9740
   14884       6.0464
   14885       5.9973
   14886       6.0578
   14887       6.0962
   14888       5.9897
   14889       5.9664
   14890       5.9094
   14891       5.9192
   14892       5.9126
   14893       6.0498
   14894       6.0370
   14895       6.0128
   14896       5.9641
   14897       5.8789
   14898       5.8763
   14899       5.9363
   14900       5.9627
   14901       6.0536
   14902       6.0113
   14903       5.9237
   14904       6.1031
   14905       6.0226
   14906       5.8883
   14907       5.8908
   14908       5.9724
   14909       5.9325
   14910       5.9405
   14911       5.8718
   14912       6.0786
   14913       6.0562
   14914       6.1615
   14915       6.1172
   14916       6.1148
   14917       6.1438
   14918       6.1339
   14919       6.0199
   14920       6.1275
   14921       6.2253
   14922       6.3141
   14923       6.3204
   14924       6.3899
   14925       6.3518
   14926       6.3566
   14927       6.4954
   14928       6.3286
   14929       6.3729
   14930       6.3211
   14931       6.2330
   14932       6.1398
   14933       6.2080
   14934       6.2499
   14935       6.2970
   14936       6.3523
   14937       6.4569
   14938       6.3902
   14939       6.5140
   14940       6.4805
   14941       6.4161
   14942       6.4365
   14943       6.3676
   14944       6.3084
   14945       6.4847
   14946       6.4504
   14947       6.5036
   14948       6.3687
   14949       6.3271
   14950       6.2068
   14951       6.3093
   14952       6.1577
   14953       6.1982
   14954       6.1219
   14955       6.2426
   14956       6.3069
   14957       6.2922
   14958       6.2327
   14959       6.3243
   14960       6.3078
   14961       6.3799
   14962       6.2852
   14963       6.2980
   14964       6.2245
   14965       6.3861
   14966       6.3270
   14967       6.2260
   14968       6.1987
   14969       6.2590
   14970       6.1827
   14971       6.2837
   14972       6.4125
   14973       6.3736
   14974       6.2886
   14975       6.1817
   14976       6.1844
   14977       6.1135
   14978       6.0943
   14979       6.1973
   14980       6.1549
   14981       5.9919
   14982       6.1022
   14983       6.0072
   14984       6.0632
   14985       6.0796
   14986       6.0655
   14987       5.9796
   14988       6.0382
   14989       6.1441
   14990       6.1619
   14991       6.1843
   14992       6.2450
   14993       6.1045
   14994       6.1358
   14995       6.0886
   14996       6.1409
   14997       6.1493
   14998       6.1447
   14999       6.0527
   15000       6.1305
   15001       6.0629
   15002       6.0008
   15003       6.0585
   15004       6.0206
   15005       5.9874
   15006       6.0720
   15007       6.0306
   15008       6.1452
   15009       6.0995
   15010       6.1255
   15011       6.3502
   15012       6.3492
   15013       6.3665
   15014       6.2600
   15015       6.3900
   15016       6.2456
   15017       6.3091
   15018       6.4074
   15019       6.3867
   15020       6.3493
   15021       6.4199
   15022       6.4585
   15023       6.4725
   15024       6.4866
   15025       6.4763
   15026       6.5220
   15027       6.5429
   15028       6.5719
   15029       6.5164
   15030       6.3708
   15031       6.6234
   15032       6.6332
   15033       6.6257
   15034       6.6098
   15035       6.5626
   15036       6.5227
   15037       6.3557
   15038       6.3674
   15039       6.3972
   15040       6.4918
   15041       6.5589
   15042       6.4875
   15043       6.4253
   15044       6.4613
   15045       6.4284
   15046       6.3289
   15047       6.5003
   15048       6.3818
   15049       6.3567
   15050       6.3744
   15051       6.2053
   15052       6.2005
   15053       6.2212
   15054       6.3019
   15055       6.2538
   15056       6.2882
   15057       6.3582
   15058       6.3840
   15059       6.3909
   15060       6.3144
   15061       6.3954
   15062       6.3779
   15063       6.4649
   15064       6.4926
   15065       6.4387
   15066       6.5237
   15067       6.4126
   15068       6.3982
   15069       6.3481
   15070       6.2992
   15071       6.3189
   15072       6.3673
   15073       6.4462
   15074       6.4275
   15075       6.4689
   15076       6.4649
   15077       6.4496
   15078       6.3925
   15079       6.4074
   15080       6.4205
   15081       6.4154
   15082       6.3650
   15083       6.4265
   15084       6.3531
   15085       6.4091
   15086       6.3458
   15087       6.4314
   15088       6.4513
   15089       6.3400
   15090       6.4542
   15091       6.4182
   15092       6.4210
   15093       6.3656
   15094       6.3647
   15095       6.3654
   15096       6.4140
   15097       6.4361
   15098       6.4764
   15099       6.3926
   15100       6.3423
   15101       6.4727
   15102       6.5057
   15103       6.5778
   15104       6.5100
   15105       6.5894
   15106       6.5018
   15107       6.5519
   15108       6.4742
   15109       6.5963
   15110       6.6043
   15111       6.5258
   15112       6.5251
   15113       6.5357
   15114       6.6806
   15115       6.5828
   15116       6.6935
   15117       6.8062
   15118       6.5459
   15119       6.4520
   15120       6.4937
   15121       6.4208
   15122       6.5660
   15123       6.5911
   15124       6.6620
   15125       6.6331
   15126       6.6153
   15127       6.5937
   15128       6.6056
   15129       6.5608
   15130       6.5899
   15131       6.5997
   15132       6.5726
   15133       6.5178
   15134       6.4208
   15135       6.3561
   15136       6.4863
   15137       6.4479
   15138       6.5826
   15139       6.5898
   15140       6.4843
   15141       6.4922
   15142       6.4810
   15143       6.4885
   15144       6.4689
   15145       6.5999
   15146       6.4920
   15147       6.4692
   15148       6.5268
   15149       6.5612
   15150       6.5621
   15151       6.6587
   15152       6.5506
   15153       6.5363
   15154       6.5300
   15155       6.5387
   15156       6.5257
   15157       6.4786
   15158       6.5423
   15159       6.5784
   15160       6.4204
   15161       6.5238
   15162       6.5857
   15163       6.6942
   15164       6.6449
   15165       6.4234
   15166       6.5042
   15167       6.4631
   15168       6.5025
   15169       6.5929
   15170       6.6831
   15171       6.7658
   15172       6.5716
   15173       6.7119
   15174       6.7593
   15175       6.8065
   15176       6.8477
   15177       6.8276
   15178       6.7465
   15179       6.7594
   15180       6.6278
   15181       6.7219
   15182       6.8348
   15183       6.7669
   15184       6.6888
   15185       6.8541
   15186       6.8326
   15187       6.8139
   15188       6.9605
   15189       6.8324
   15190       6.6921
   15191       6.8592
   15192       6.8695
   15193       6.9686
   15194       6.9989
   15195       6.9668
   15196       6.8933
   15197       6.7578
   15198       6.9210
   15199       6.8730
   15200       6.8678
   15201       6.8370
   15202       6.7082
   15203       6.6938
   15204       6.6686
   15205       6.8097
   15206       6.8846
   15207       6.8877
   15208       6.8824
   15209       6.8900
   15210       6.8316
   15211       6.8810
   15212       6.9064
   15213       6.8535
   15214       6.9395
   15215       6.9152
   15216       6.8922
   15217       6.8212
   15218       6.8431
   15219       6.8013
   15220       6.8819
   15221       6.9605
   15222       6.8994
   15223       7.0250
   15224       7.1343
   15225       7.0787
   15226       7.0305
   15227       6.8590
   15228       6.9286
   15229       6.8907
   15230       6.8577
   15231       7.0010
   15232       6.9940
   15233       6.8058
   15234       6.9674
   15235       6.8933
   15236       6.9066
   15237       6.9623
   15238       7.0160
   15239       7.0812
   15240       7.0862
   15241       7.1655
   15242       7.2036
   15243       7.0350
   15244       6.9411
   15245       6.9930
   15246       7.0105
   15247       7.0770
   15248       7.1399
   15249       7.0194
   15250       6.9652
   15251       6.9808
   15252       7.0252
   15253       6.8688
   15254       7.0332
   15255       6.9719
   15256       6.8434
   15257       6.7760
   15258       6.8197
   15259       6.7910
   15260       6.7999
   15261       6.8007
   15262       6.7217
   15263       6.7618
   15264       6.6065
   15265       6.5490
   15266       6.6458
   15267       6.7472
   15268       6.7894
   15269       6.8612
   15270       6.8825
   15271       6.8781
   15272       6.8721
   15273       6.8918
   15274       6.9303
   15275       6.8942
   15276       6.8718
   15277       6.8968
   15278       6.9242
   15279       6.8912
   15280       6.7888
   15281       6.8110
   15282       6.6708
   15283       6.7748
   15284       6.6905
   15285       6.5830
   15286       6.5472
   15287       6.5768
   15288       6.6703
   15289       6.5731
   15290       6.7065
   15291       6.7313
   15292       6.7313
   15293       6.6378
   15294       6.4889
   15295       6.4101
   15296       6.3761
   15297       6.4604
   15298       6.5511
   15299       6.6937
   15300       6.6509
   15301       6.5609
   15302       6.6196
   15303       6.6462
   15304       6.6461
   15305       6.7381
   15306       6.8009
   15307       6.7794
   15308       6.7646
   15309       6.8282
   15310       6.7921
   15311       6.9010
   15312       6.8281
   15313       6.8250
   15314       6.7829
   15315       6.8193
   15316       6.8199
   15317       6.9394
   15318       6.8201
   15319       6.8790
   15320       6.9952
   15321       6.9818
   15322       6.9903
   15323       6.9838
   15324       6.9167
   15325       6.9645
   15326       7.0774
   15327       6.9567
   15328       6.9710
   15329       7.1278
   15330       7.0763
   15331       7.0467
   15332       7.0941
   15333       6.9166
   15334       6.8115
   15335       6.9433
   15336       6.8540
   15337       6.8226
   15338       7.0414
   15339       6.9506
   15340       6.9277
   15341       6.8528
   15342       6.8290
   15343       6.8042
   15344       6.7676
   15345       6.9291
   15346       6.8655
   15347       6.9047
   15348       6.9149
   15349       6.9811
   15350       7.0321
   15351       7.1100
   15352       6.9966
   15353       6.9046
   15354       6.9247
   15355       6.8110
   15356       6.9282
   15357       6.9623
   15358       6.8720
   15359       6.9398
   15360       7.0060
   15361       6.9586
   15362       7.0722
   15363       7.1255
   15364       7.0687
   15365       7.0197
   15366       7.0058
   15367       7.0474
   15368       7.0579
   15369       7.0746
   15370       7.0859
   15371       7.0319
   15372       6.9187
   15373       7.0836
   15374       7.1104
   15375       7.1599
   15376       7.2531
   15377       7.2098
   15378       7.3160
   15379       7.1816
   15380       7.2315
   15381       7.2028
   15382       7.2312
   15383       7.2829
   15384       7.2934
   15385       7.1744
   15386       7.2233
   15387       7.2427
   15388       7.0825
   15389       7.1767
   15390       7.1170
   15391       7.2398
   15392       7.2861
   15393       7.3182
   15394       7.1832
   15395       7.0251
   15396       7.0510
   15397       7.1687
   15398       7.2559
   15399       7.2020
   15400       7.2462
   15401       7.1853
   15402       7.1062
   15403       7.2331
   15404       7.1129
   15405       7.2959
   15406       7.3532
   15407       7.2930
   15408       7.1873
   15409       7.1924
   15410       7.2826
   15411       7.2149
   15412       7.2368
   15413       7.2108
   15414       7.2778
   15415       7.1214
   15416       7.1941
   15417       7.2067
   15418       7.1255
   15419       7.1846
   15420       7.2054
   15421       7.1930
   15422       7.2474
   15423       7.1783
   15424       7.0363
   15425       6.9497
   15426       7.0739
   15427       7.1002
   15428       7.1331
   15429       7.0759
   15430       7.1582
   15431       7.1302
   15432       7.1712
   15433       7.1921
   15434       7.1884
   15435       7.1476
   15436       7.2283
   15437       7.2728
   15438       7.2887
   15439       7.2471
   15440       7.1764
   15441       7.1576
   15442       7.1600
   15443       7.2230
   15444       7.1114
   15445       7.0668
   15446       7.0263
   15447       6.9889
   15448       7.0913
   15449       7.1122
   15450       7.0676
   15451       7.1483
   15452       7.2348
   15453       7.2193
   15454       7.1378
   15455       7.0558
   15456       7.0618
   15457       7.0247
   15458       7.0696
   15459       7.0876
   15460       6.9214
   15461       7.0542
   15462       6.8903
   15463       6.9939
   15464       6.9051
   15465       6.9659
   15466       7.0196
   15467       6.9874
   15468       7.0033
   15469       6.9553
   15470       6.9156
   15471       6.8954
   15472       6.8910
   15473       6.8562
   15474       6.7362
   15475       6.8360
   15476       6.7828
   15477       6.8872
   15478       6.7975
   15479       6.7797
   15480       6.8493
   15481       6.7344
   15482       6.7548
   15483       6.6891
   15484       6.7855
   15485       6.7249
   15486       6.6598
   15487       6.7699
   15488       6.6599
   15489       6.6334
   15490       6.7497
   15491       6.8216
   15492       6.7817
   15493       6.8273
   15494       6.7655
   15495       6.7618
   15496       6.7206
   15497       6.5949
   15498       6.4262
   15499       6.5363
   15500       6.6491
   15501       6.5722
   15502       6.5674
   15503       6.4284
   15504       6.4625
   15505       6.5137
   15506       6.5060
   15507       6.5853
   15508       6.6140
   15509       6.6593
   15510       6.7126
   15511       6.6826
   15512       6.7546
   15513       6.6945
   15514       6.8284
   15515       6.8559
   15516       6.8380
   15517       6.7337
   15518       6.8355
   15519       6.8674
   15520       6.8908
   15521       6.8042
   15522       6.8258
   15523       6.7432
   15524       6.7177
   15525       6.8466
   15526       6.7650
   15527       6.7761
   15528       6.7583
   15529       6.8716
   15530       6.8219
   15531       6.6612
   15532       6.7269
   15533       6.7892
   15534       6.8087
   15535       6.7886
   15536       6.9374
   15537       7.1048
   15538       7.0637
   15539       6.9815
   15540       7.0153
   15541       6.8871
   15542       6.9380
   15543       6.8819
   15544       6.7580
   15545       6.7909
   15546       6.7441
   15547       6.7255
   15548       6.6754
   15549       6.7119
   15550       6.8664
   15551       6.7056
   15552       6.6007
   15553       6.5641
   15554       6.6423
   15555       6.6954
   15556       6.5969
   15557       6.6658
   15558       6.6990
   15559       6.6985
   15560       6.7108
   15561       6.7581
   15562       6.5820
   15563       6.6886
   15564       6.7352
   15565       6.6608
   15566       6.6046
   15567       6.5230
   15568       6.6862
   15569       6.6948
   15570       6.6767
   15571       6.8858
   15572       6.8829
   15573       6.7933
   15574       6.8770
   15575       6.8493
   15576       6.7818
   15577       6.8488
   15578       6.8404
   15579       6.8376
   15580       6.7341
   15581       6.8695
   15582       6.7991
   15583       6.8938
   15584       6.9414
   15585       6.9117
   15586       6.9495
   15587       6.8783
   15588       6.8620
   15589       6.8920
   15590       6.8043
   15591       6.8127
   15592       6.7505
   15593       6.7018
   15594       6.7697
   15595       6.8223
   15596       6.8302
   15597       6.7269
   15598       6.8032
   15599       6.7547
   15600       6.6494
   15601       6.7186
   15602       6.6481
   15603       6.5940
   15604       6.6050
   15605       6.6305
   15606       6.5889
   15607       6.5587
   15608       6.5766
   15609       6.5628
   15610       6.4920
   15611       6.5705
   15612       6.5845
   15613       6.7395
   15614       6.6115
   15615       6.4762
   15616       6.4291
   15617       6.5766
   15618       6.4995
   15619       6.6430
   15620       6.6306
   15621       6.6591
   15622       6.6412
   15623       6.7418
   15624       6.8878
   15625       6.8090
   15626       6.7953
   15627       6.9318
   15628       6.8371
   15629       6.7544
   15630       6.7966
   15631       6.6840
   15632       6.6805
   15633       6.7844
   15634       6.7861
   15635       6.7280
   15636       6.8039
   15637       6.9352
   15638       6.9548
   15639       6.9945
   15640       6.9719
   15641       6.9424
   15642       6.9312
   15643       6.9597
   15644       7.0421
   15645       6.9391
   15646       6.9889
   15647       6.8805
   15648       6.8603
   15649       6.7293
   15650       6.7195
   15651       6.6710
   15652       6.5178
   15653       6.6563
   15654       6.6987
   15655       6.7751
   15656       6.9153
   15657       6.9152
   15658       6.9332
   15659       7.0154
   15660       6.8196
   15661       6.8568
   15662       6.8568
   15663       6.7970
   15664       6.7098
   15665       6.7728
   15666       6.8789
   15667       6.8966
   15668       6.8819
   15669       6.9322
   15670       6.8048
   15671       6.8864
   15672       6.8313
   15673       6.7685
   15674       6.7442
   15675       6.8332
   15676       6.8032
   15677       6.8186
   15678       6.6739
   15679       6.7709
   15680       6.8853
   15681       6.7265
   15682       6.7270
   15683       6.8766
   15684       6.8376
   15685       6.8329
   15686       6.8199
   15687       6.7573
   15688       6.7434
   15689       6.7072
   15690       6.6571
   15691       6.6660
   15692       6.5558
   15693       6.5698
   15694       6.7358
   15695       6.6928
   15696       6.7690
   15697       6.8080
   15698       6.9802
   15699       6.9896
   15700       6.9784
   15701       6.9885
   15702       6.9025
   15703       6.8785
   15704       6.8578
   15705       6.9476
   15706       6.9237
   15707       6.8860
   15708       6.8244
   15709       6.8581
   15710       6.8987
   15711       6.9773
   15712       6.8948
   15713       6.9268
   15714       6.9605
   15715       7.0974
   15716       7.0787
   15717       7.0151
   15718       7.0796
   15719       7.0755
   15720       7.0226
   15721       7.0145
   15722       7.0490
   15723       7.2331
   15724       7.1909
   15725       7.2137
   15726       6.9801
   15727       7.0340
   15728       7.0273
   15729       7.0557
   15730       7.0951
   15731       7.1395
   15732       7.0812
   15733       7.1644
   15734       7.0862
   15735       7.0787
   15736       7.1342
   15737       7.2586
   15738       7.2597
   15739       7.2025
   15740       7.1080
   15741       7.1387
   15742       7.1437
   15743       7.1691
   15744       7.1566
   15745       7.1356
   15746       6.9677
   15747       6.9837
   15748       7.0074
   15749       7.0183
   15750       7.0074
   15751       6.9564
   15752       6.9414
   15753       6.7710
   15754       6.8895
   15755       6.8390
   15756       6.8445
   15757       6.9591
   15758       6.9544
   15759       7.0958
   15760       6.9998
   15761       7.0749
   15762       7.1121
   15763       6.9958
   15764       7.1175
   15765       7.0133
   15766       6.9618
   15767       6.9030
   15768       6.9836
   15769       7.0104
   15770       6.8830
   15771       6.7938
   15772       6.7260
   15773       6.7625
   15774       6.7587
   15775       6.5660
   15776       6.6370
   15777       6.7359
   15778       6.7688
   15779       6.8570
   15780       6.7844
   15781       6.7590
   15782       6.6425
   15783       6.6123
   15784       6.5988
   15785       6.7249
   15786       6.6914
   15787       6.8038
   15788       6.7855
   15789       6.8556
   15790       6.7821
   15791       6.8773
   15792       6.6869
   15793       6.7045
   15794       6.8180
   15795       6.7858
   15796       6.7141
   15797       6.7811
   15798       6.8086
   15799       6.8107
   15800       6.8754
   15801       6.7437
   15802       6.6709
   15803       6.6698
   15804       6.8759
   15805       6.9916
   15806       6.9333
   15807       7.0144
   15808       6.9868
   15809       6.9981
   15810       6.9616
   15811       6.7819
   15812       6.8830
   15813       6.7009
   15814       6.8477
   15815       6.8636
   15816       6.7346
   15817       6.8297
   15818       6.8299
   15819       6.9190
   15820       6.7312
   15821       6.8154
   15822       6.8037
   15823       6.7294
   15824       6.7873
   15825       6.7817
   15826       6.9132
   15827       6.9701
   15828       6.8665
   15829       6.9248
   15830       6.8460
   15831       6.9408
   15832       6.9472
   15833       6.9171
   15834       6.8620
   15835       6.8437
   15836       6.7894
   15837       6.8930
   15838       6.8681
   15839       6.8202
   15840       6.9426
   15841       6.8659
   15842       6.8375
   15843       6.8591
   15844       6.7609
   15845       6.8225
   15846       6.7356
   15847       6.5775
   15848       6.5473
   15849       6.6666
   15850       6.6585
   15851       6.8351
   15852       6.6994
   15853       6.7941
   15854       6.7496
   15855       6.8237
   15856       6.6400
   15857       6.7673
   15858       6.6640
   15859       6.7057
   15860       6.7192
   15861       6.7215
   15862       6.8457
   15863       6.7898
   15864       6.9199
   15865       6.8152
   15866       6.8310
   15867       6.7834
   15868       6.7877
   15869       6.8120
   15870       6.8071
   15871       6.7814
   15872       6.7135
   15873       6.7448
   15874       6.7600
   15875       6.7483
   15876       6.8314
   15877       6.8033
   15878       6.8395
   15879       6.8624
   15880       6.8105
   15881       6.9402
   15882       6.9787
   15883       6.9406
   15884       6.9087
   15885       6.7714
   15886       6.5907
   15887       6.6235
   15888       6.5586
   15889       6.5123
   15890       6.5680
   15891       6.5040
   15892       6.5886
   15893       6.6159
   15894       6.5491
   15895       6.7141
   15896       6.6939
   15897       6.7140
   15898       6.6826
   15899       6.7498
   15900       6.6737
   15901       6.6531
   15902       6.7786
   15903       6.8037
   15904       6.9156
   15905       6.7965
   15906       6.6660
   15907       6.7732
   15908       6.7787
   15909       6.7400
   15910       6.8042
   15911       6.7769
   15912       6.7050
   15913       6.6937
   15914       6.6475
   15915       6.6938
   15916       6.5983
   15917       6.5684
   15918       6.6221
   15919       6.5804
   15920       6.6296
   15921       6.6728
   15922       6.4884
   15923       6.5832
   15924       6.4637
   15925       6.4394
   15926       6.4548
   15927       6.4600
   15928       6.4726
   15929       6.5466
   15930       6.5501
   15931       6.5223
   15932       6.5845
   15933       6.6046
   15934       6.6783
   15935       6.6090
   15936       6.4625
   15937       6.4414
   15938       6.4434
   15939       6.3827
   15940       6.5148
   15941       6.5472
   15942       6.4614
   15943       6.4426
   15944       6.5646
   15945       6.5201
   15946       6.4988
   15947       6.4034
   15948       6.5066
   15949       6.5507
   15950       6.5129
   15951       6.6966
   15952       6.5733
   15953       6.4938
   15954       6.5723
   15955       6.5356
   15956       6.5996
   15957       6.6177
   15958       6.5116
   15959       6.5619
   15960       6.5055
   15961       6.3301
   15962       6.3611
   15963       6.4976
   15964       6.4220
   15965       6.4679
   15966       6.5043
   15967       6.3603
   15968       6.4659
   15969       6.5076
   15970       6.5041
   15971       6.4066
   15972       6.3545
   15973       6.4241
   15974       6.3449
   15975       6.4548
   15976       6.5754
   15977       6.6010
   15978       6.5482
   15979       6.5978
   15980       6.5921
   15981       6.6357
   15982       6.7761
   15983       6.8532
   15984       6.6633
   15985       6.7014
   15986       6.6590
   15987       6.6845
   15988       6.4166
   15989       6.3806
   15990       6.5158
   15991       6.3682
   15992       6.5640
   15993       6.5434
   15994       6.5461
   15995       6.5556
   15996       6.5477
   15997       6.5677
   15998       6.6105
   15999       6.6674
   16000       6.4496
   16001       6.5989
   16002       6.6426
   16003       6.5749
   16004       6.5094
   16005       6.3795
   16006       6.4475
   16007       6.5278
   16008       6.4293
   16009       6.6317
   16010       6.7048
   16011       6.7126
   16012       6.7032
   16013       6.5575
   16014       6.4259
   16015       6.4491
   16016       6.4626
   16017       6.5155
   16018       6.6053
   16019       6.5038
   16020       6.5812
   16021       6.7222
   16022       6.7583
   16023       6.7232
   16024       6.7598
   16025       6.6953
   16026       6.6659
   16027       6.7391
   16028       6.7548
   16029       6.7417
   16030       6.7765
   16031       6.8360
   16032       6.7032
   16033       6.7230
   16034       6.7055
   16035       6.7291
   16036       6.7630
   16037       6.7641
   16038       6.7518
   16039       6.7258
   16040       6.7653
   16041       6.7549
   16042       6.6138
   16043       6.5411
   16044       6.5407
   16045       6.5039
   16046       6.5542
   16047       6.5778
   16048       6.5048
   16049       6.6207
   16050       6.6094
   16051       6.6149
   16052       6.5088
   16053       6.5991
   16054       6.6451
   16055       6.6632
   16056       6.5972
   16057       6.6007
   16058       6.5616
   16059       6.5796
   16060       6.7477
   16061       6.7280
   16062       6.7150
   16063       6.6522
   16064       6.7042
   16065       6.6058
   16066       6.7773
   16067       6.8570
   16068       6.7942
   16069       6.8542
   16070       6.9050
   16071       6.7716
   16072       6.6941
   16073       6.6817
   16074       6.7738
   16075       6.7013
   16076       6.7159
   16077       6.5851
   16078       6.5694
   16079       6.5702
   16080       6.5475
   16081       6.4916
   16082       6.4335
   16083       6.4033
   16084       6.5036
   16085       6.4401
   16086       6.4426
   16087       6.4960
   16088       6.4971
   16089       6.4522
   16090       6.3995
   16091       6.4613
   16092       6.4740
   16093       6.5290
   16094       6.5264
   16095       6.5939
   16096       6.5661
   16097       6.5972
   16098       6.7306
   16099       6.6918
   16100       6.7920
   16101       6.7001
   16102       6.7929
   16103       6.8484
   16104       6.9422
   16105       7.0295
   16106       6.8455
   16107       6.8539
   16108       6.8935
   16109       6.8079
   16110       6.7716
   16111       6.8047
   16112       6.6655
   16113       6.7514
   16114       6.6895
   16115       6.6927
   16116       6.7765
   16117       6.7261
   16118       6.7478
   16119       6.7057
   16120       6.7581
   16121       6.7349
   16122       6.7293
   16123       6.6633
   16124       6.7097
   16125       6.7630
   16126       6.7113
   16127       6.6484
   16128       6.7332
   16129       6.7996
   16130       6.7431
   16131       6.8940
   16132       6.8511
   16133       6.9431
   16134       6.8844
   16135       7.0128
   16136       7.0520
   16137       6.9659
   16138       6.7959
   16139       6.9031
   16140       6.9118
   16141       6.9218
   16142       6.9336
   16143       6.7892
   16144       6.8326
   16145       6.9143
   16146       6.8198
   16147       6.8499
   16148       6.8232
   16149       6.8189
   16150       6.6244
   16151       6.6682
   16152       6.6687
   16153       6.6189
   16154       6.8310
   16155       6.7513
   16156       6.6388
   16157       6.5855
   16158       6.5670
   16159       6.6008
   16160       6.7343
   16161       6.5657
   16162       6.6678
   16163       6.5007
   16164       6.6113
   16165       6.5569
   16166       6.4690
   16167       6.4288
   16168       6.4394
   16169       6.4046
   16170       6.5142
   16171       6.5890
   16172       6.5565
   16173       6.5794
   16174       6.6720
   16175       6.6030
   16176       6.5404
   16177       6.6493
   16178       6.5017
   16179       6.4052
   16180       6.5496
   16181       6.5881
   16182       6.6278
   16183       6.5335
   16184       6.5406
   16185       6.5909
   16186       6.5642
   16187       6.6608
   16188       6.6717
   16189       6.6639
   16190       6.5776
   16191       6.5533
   16192       6.6282
   16193       6.6971
   16194       6.7755
   16195       6.7923
   16196       6.8037
   16197       6.7942
   16198       6.7397
   16199       6.8224
   16200       6.8842
   16201       6.9196
   16202       6.8592
   16203       6.9344
   16204       6.8138
   16205       6.7995
   16206       6.7166
   16207       6.8152
   16208       6.8067
   16209       6.8690
   16210       6.7796
   16211       6.7759
   16212       6.8026
   16213       6.8025
   16214       6.6543
   16215       6.6637
   16216       6.5277
   16217       6.6302
   16218       6.5848
   16219       6.4463
   16220       6.3960
   16221       6.4397
   16222       6.4525
   16223       6.4366
   16224       6.5036
   16225       6.5250
   16226       6.6306
   16227       6.5316
   16228       6.5853
   16229       6.6851
   16230       6.7370
   16231       6.6362
   16232       6.6550
   16233       6.8045
   16234       6.8984
   16235       6.7766
   16236       6.8250
   16237       6.7783
   16238       6.7726
   16239       6.7297
   16240       6.7667
   16241       6.7800
   16242       6.6097
   16243       6.6254
   16244       6.6249
   16245       6.6074
   16246       6.6472
   16247       6.5556
   16248       6.4783
   16249       6.5254
   16250       6.5701
   16251       6.4292
   16252       6.4116
   16253       6.5898
   16254       6.5234
   16255       6.5553
   16256       6.5467
   16257       6.4523
   16258       6.4314
   16259       6.5003
   16260       6.3441
   16261       6.4381
   16262       6.4524
   16263       6.5556
   16264       6.5121
   16265       6.4375
   16266       6.3842
   16267       6.4247
   16268       6.5063
   16269       6.4002
   16270       6.4495
   16271       6.3399
   16272       6.2608
   16273       6.2823
   16274       6.2392
   16275       6.2576
   16276       6.3045
   16277       6.3710
   16278       6.2894
   16279       6.3676
   16280       6.3485
   16281       6.4959
   16282       6.5607
   16283       6.4555
   16284       6.4457
   16285       6.5871
   16286       6.5703
   16287       6.5923
   16288       6.5598
   16289       6.6270
   16290       6.7760
   16291       6.7655
   16292       6.6476
   16293       6.6721
   16294       6.7350
   16295       6.7826
   16296       6.6083
   16297       6.7040
   16298       6.6600
   16299       6.6661
   16300       6.6520
   16301       6.5600
   16302       6.5054
   16303       6.5203
   16304       6.4770
   16305       6.4744
   16306       6.6110
   16307       6.5426
   16308       6.4366
   16309       6.4927
   16310       6.4435
   16311       6.3284
   16312       6.3143
   16313       6.3750
   16314       6.4369
   16315       6.5811
   16316       6.4701
   16317       6.5504
   16318       6.4807
   16319       6.6868
   16320       6.6150
   16321       6.6487
   16322       6.6069
   16323       6.6659
   16324       6.5897
   16325       6.5592
   16326       6.5584
   16327       6.5381
   16328       6.6235
   16329       6.5888
   16330       6.6054
   16331       6.5847
   16332       6.5972
   16333       6.6289
   16334       6.8220
   16335       6.6970
   16336       6.8185
   16337       6.7601
   16338       6.7552
   16339       6.9955
   16340       6.9450
   16341       6.9642
   16342       6.9636
   16343       7.0117
   16344       6.8667
   16345       6.8669
   16346       6.6801
   16347       6.6584
   16348       6.6922
   16349       6.6277
   16350       6.6331
   16351       6.6973
   16352       6.6099
   16353       6.6795
   16354       6.7355
   16355       6.5550
   16356       6.6050
   16357       6.6662
   16358       6.6722
   16359       6.5906
   16360       6.4879
   16361       6.2924
   16362       6.4341
   16363       6.5322
   16364       6.3469
   16365       6.3666
   16366       6.2571
   16367       6.3658
   16368       6.2827
   16369       6.3328
   16370       6.2641
   16371       6.2986
   16372       6.3950
   16373       6.3397
   16374       6.3261
   16375       6.3273
   16376       6.4324
   16377       6.4394
   16378       6.4615
   16379       6.4423
   16380       6.5063
   16381       6.3793
   16382       6.3898
   16383       6.3103
   16384       6.3668
   16385       6.4453
   16386       6.4134
   16387       6.5017
   16388       6.4298
   16389       6.5197
   16390       6.5433
   16391       6.5132
   16392       6.6038
   16393       6.6989
   16394       6.5300
   16395       6.4048
   16396       6.4369
   16397       6.5883
   16398       6.5657
   16399       6.5968
   16400       6.5501
   16401       6.4962
   16402       6.4932
   16403       6.3381
   16404       6.3694
   16405       6.4599
   16406       6.3454
   16407       6.4842
   16408       6.4823
   16409       6.3980
   16410       6.5048
   16411       6.4843
   16412       6.6199
   16413       6.4785
   16414       6.4061
   16415       6.4095
   16416       6.5105
   16417       6.6011
   16418       6.6209
   16419       6.7057
   16420       6.5945
   16421       6.6508
   16422       6.4810
   16423       6.6825
   16424       6.4896
   16425       6.5918
   16426       6.6229
   16427       6.6285
   16428       6.5153
   16429       6.5073
   16430       6.4849
   16431       6.4356
   16432       6.4182
   16433       6.3839
   16434       6.4037
   16435       6.4078
   16436       6.4650
   16437       6.5094
   16438       6.5849
   16439       6.5563
   16440       6.3997
   16441       6.4560
   16442       6.6049
   16443       6.6695
   16444       6.6992
   16445       6.5706
   16446       6.5976
   16447       6.6009
   16448       6.6472
   16449       6.5867
   16450       6.5749
   16451       6.5531
   16452       6.5348
   16453       6.5723
   16454       6.5451
   16455       6.4967
   16456       6.4425
   16457       6.5915
   16458       6.5785
   16459       6.5972
   16460       6.5310
   16461       6.4909
   16462       6.4358
   16463       6.4618
   16464       6.4088
   16465       6.3068
   16466       6.2383
   16467       6.3840
   16468       6.3063
   16469       6.1945
   16470       6.1397
   16471       6.1324
   16472       6.2636
   16473       6.3192
   16474       6.4398
   16475       6.4091
   16476       6.4983
   16477       6.4556
   16478       6.4902
   16479       6.4788
   16480       6.5373
   16481       6.6102
   16482       6.5653
   16483       6.6699
   16484       6.7670
   16485       6.7921
   16486       6.8354
   16487       6.7535
   16488       6.7669
   16489       6.7760
   16490       6.5450
   16491       6.6108
   16492       6.5172
   16493       6.4501
   16494       6.4288
   16495       6.4288
   16496       6.3838
   16497       6.4198
   16498       6.5750
   16499       6.5464
   16500       6.3723
   16501       6.5892
   16502       6.6255
   16503       6.5862
   16504       6.5266
   16505       6.3456
   16506       6.3716
   16507       6.4178
   16508       6.1850
   16509       6.2886
   16510       6.2368
   16511       6.2858
   16512       6.2854
   16513       6.3708
   16514       6.3835
   16515       6.3024
   16516       6.2792
   16517       6.2495
   16518       6.3435
   16519       6.2737
   16520       6.1533
   16521       6.1952
   16522       6.1518
   16523       6.1869
   16524       6.2232
   16525       6.1929
   16526       6.3143
   16527       6.5097
   16528       6.3286
   16529       6.4266
   16530       6.4517
   16531       6.4811
   16532       6.5668
   16533       6.4784
   16534       6.4090
   16535       6.4241
   16536       6.3113
   16537       6.3498
   16538       6.2699
   16539       6.2537
   16540       6.3096
   16541       6.3116
   16542       6.3041
   16543       6.3744
   16544       6.4806
   16545       6.3638
   16546       6.5268
   16547       6.4068
   16548       6.4064
   16549       6.4181
   16550       6.5124
   16551       6.4320
   16552       6.4508
   16553       6.4613
   16554       6.4221
   16555       6.4539
   16556       6.4690
   16557       6.4313
   16558       6.5083
   16559       6.4143
   16560       6.2904
   16561       6.2875
   16562       6.3012
   16563       6.3567
   16564       6.3635
   16565       6.4167
   16566       6.3672
   16567       6.4487
   16568       6.5418
   16569       6.4762
   16570       6.5156
   16571       6.4803
   16572       6.5251
   16573       6.6167
   16574       6.5951
   16575       6.4750
   16576       6.4446
   16577       6.5317
   16578       6.5747
   16579       6.6196
   16580       6.5901
   16581       6.4938
   16582       6.5248
   16583       6.4486
   16584       6.6212
   16585       6.5312
   16586       6.5683
   16587       6.5709
   16588       6.4789
   16589       6.3779
   16590       6.5314
   16591       6.6549
   16592       6.6109
   16593       6.5985
   16594       6.6390
   16595       6.7572
   16596       6.7694
   16597       6.7704
   16598       6.7534
   16599       6.5655
   16600       6.5598
   16601       6.6157
   16602       6.6504
   16603       6.5934
   16604       6.8015
   16605       6.6719
   16606       6.5947
   16607       6.6244
   16608       6.6382
   16609       6.6828
   16610       6.7757
   16611       6.7232
   16612       6.6261
   16613       6.5773
   16614       6.5968
   16615       6.5599
   16616       6.4657
   16617       6.5124
   16618       6.6681
   16619       6.7078
   16620       6.7213
   16621       6.7272
   16622       6.8587
   16623       6.9279
   16624       6.8350
   16625       6.8272
   16626       6.8904
   16627       6.9059
   16628       6.9434
   16629       6.8746
   16630       6.8195
   16631       6.7964
   16632       6.8138
   16633       6.6998
   16634       6.7999
   16635       6.7366
   16636       6.6868
   16637       6.6295
   16638       6.6234
   16639       6.6830
   16640       6.7957
   16641       6.7440
   16642       6.6469
   16643       6.6470
   16644       6.5833
   16645       6.5262
   16646       6.5276
   16647       6.4760
   16648       6.4122
   16649       6.3579
   16650       6.3821
   16651       6.3219
   16652       6.3890
   16653       6.4027
   16654       6.5369
   16655       6.4570
   16656       6.4185
   16657       6.3984
   16658       6.4491
   16659       6.5124
   16660       6.3503
   16661       6.4903
   16662       6.4448
   16663       6.5093
   16664       6.5789
   16665       6.6875
   16666       6.5942
   16667       6.5555
   16668       6.5562
   16669       6.4076
   16670       6.5465
   16671       6.6925
   16672       6.6757
   16673       6.6426
   16674       6.6267
   16675       6.6863
   16676       6.8328
   16677       6.7521
   16678       6.6898
   16679       6.6982
   16680       6.8144
   16681       6.8227
   16682       6.8314
   16683       6.7440
   16684       6.6826
   16685       6.7161
   16686       6.6521
   16687       6.6979
   16688       6.5936
   16689       6.7301
   16690       6.6841
   16691       6.6814
   16692       6.5704
   16693       6.5946
   16694       6.5615
   16695       6.6529
   16696       6.6826
   16697       6.7005
   16698       6.7123
   16699       6.7282
   16700       6.7501
   16701       6.7773
   16702       6.6331
   16703       6.6982
   16704       6.7429
   16705       6.6994
   16706       6.6266
   16707       6.5076
   16708       6.5581
   16709       6.5465
   16710       6.5405
   16711       6.5385
   16712       6.5152
   16713       6.5360
   16714       6.5381
   16715       6.4605
   16716       6.3668
   16717       6.4808
   16718       6.6416
   16719       6.4549
   16720       6.5082
   16721       6.4997
   16722       6.5865
   16723       6.6165
   16724       6.6447
   16725       6.6858
   16726       6.6580
   16727       6.7094
   16728       6.6440
   16729       6.7275
   16730       6.7111
   16731       6.7529
   16732       6.5869
   16733       6.6650
   16734       6.4721
   16735       6.3632
   16736       6.4836
   16737       6.3691
   16738       6.5138
   16739       6.5299
   16740       6.5165
   16741       6.6257
   16742       6.4529
   16743       6.5744
   16744       6.4770
   16745       6.4323
   16746       6.4921
   16747       6.3793
   16748       6.5739
   16749       6.4976
   16750       6.5451
   16751       6.3889
   16752       6.5097
   16753       6.4339
   16754       6.4218
   16755       6.5018
   16756       6.5080
   16757       6.5859
   16758       6.6852
   16759       6.6026
   16760       6.5813
   16761       6.6651
   16762       6.5783
   16763       6.6374
   16764       6.5379
   16765       6.3723
   16766       6.3551
   16767       6.4405
   16768       6.4534
   16769       6.4035
   16770       6.3765
   16771       6.4401
   16772       6.4270
   16773       6.4360
   16774       6.6078
   16775       6.4707
   16776       6.3814
   16777       6.2188
   16778       6.2956
   16779       6.3501
   16780       6.3175
   16781       6.4365
   16782       6.3000
   16783       6.3615
   16784       6.3610
   16785       6.4313
   16786       6.5135
   16787       6.4067
   16788       6.4691
   16789       6.5001
   16790       6.5209
   16791       6.4441
   16792       6.4908
   16793       6.6225
   16794       6.6110
   16795       6.5603
   16796       6.4262
   16797       6.4259
   16798       6.3242
   16799       6.2472
   16800       6.2632
   16801       6.2428
   16802       6.2858
   16803       6.4059
   16804       6.4250
   16805       6.3538
   16806       6.5337
   16807       6.3656
   16808       6.3159
   16809       6.3714
   16810       6.3567
   16811       6.2955
   16812       6.3389
   16813       6.2954
   16814       6.2806
   16815       6.3055
   16816       6.3796
   16817       6.3217
   16818       6.3242
   16819       6.2632
   16820       6.3309
   16821       6.3676
   16822       6.3881
   16823       6.3279
   16824       6.1825
   16825       6.2942
   16826       6.2134
   16827       6.1735
   16828       6.2869
   16829       6.3437
   16830       6.2674
   16831       6.2726
   16832       6.1574
   16833       6.1248
   16834       6.1047
   16835       6.1299
   16836       6.1241
   16837       6.0032
   16838       6.0879
   16839       6.0163
   16840       5.9517
   16841       6.0428
   16842       6.0571
   16843       6.1639
   16844       6.0177
   16845       6.1163
   16846       6.0926
   16847       6.1881
   16848       6.1564
   16849       6.1263
   16850       6.1873
   16851       6.1835
   16852       6.2780
   16853       6.3179
   16854       6.4240
   16855       6.3278
   16856       6.2594
   16857       6.3819
   16858       6.3763
   16859       6.4350
   16860       6.5368
   16861       6.5341
   16862       6.4235
   16863       6.3803
   16864       6.3816
   16865       6.4167
   16866       6.3804
   16867       6.3172
   16868       6.3313
   16869       6.3107
   16870       6.3922
   16871       6.3949
   16872       6.4987
   16873       6.4563
   16874       6.4868
   16875       6.5315
   16876       6.4364
   16877       6.4707
   16878       6.5037
   16879       6.3859
   16880       6.3478
   16881       6.4942
   16882       6.4935
   16883       6.5223
   16884       6.5822
   16885       6.7927
   16886       6.7425
   16887       6.6854
   16888       6.6381
   16889       6.5968
   16890       6.7240
   16891       6.6805
   16892       6.5420
   16893       6.5662
   16894       6.6336
   16895       6.6005
   16896       6.6680
   16897       6.6622
   16898       6.3665
   16899       6.4456
   16900       6.4922
   16901       6.5354
   16902       6.5714
   16903       6.4430
   16904       6.3981
   16905       6.3813
   16906       6.3847
   16907       6.2929
   16908       6.3141
   16909       6.3598
   16910       6.3494
   16911       6.4207
   16912       6.4354
   16913       6.4310
   16914       6.4652
   16915       6.4598
   16916       6.3855
   16917       6.4329
   16918       6.4939
   16919       6.4131
   16920       6.3595
   16921       6.3610
   16922       6.3948
   16923       6.3539
   16924       6.3639
   16925       6.2592
   16926       6.3133
   16927       6.2961
   16928       6.4052
   16929       6.5457
   16930       6.5157
   16931       6.3447
   16932       6.1574
   16933       6.3490
   16934       6.3222
   16935       6.2977
   16936       6.3414
   16937       6.3761
   16938       6.3623
   16939       6.3487
   16940       6.3826
   16941       6.4773
   16942       6.3951
   16943       6.5528
   16944       6.4459
   16945       6.6354
   16946       6.6740
   16947       6.6555
   16948       6.7506
   16949       6.7634
   16950       6.6703
   16951       6.7487
   16952       6.8333
   16953       6.8035
   16954       6.8234
   16955       6.8429
   16956       6.8532
   16957       6.8096
   16958       6.8867
   16959       6.8522
   16960       6.9028
   16961       6.9360
   16962       6.7629
   16963       6.6643
   16964       6.8536
   16965       6.7471
   16966       6.7695
   16967       6.7470
   16968       6.8226
   16969       6.7178
   16970       6.7497
   16971       6.8079
   16972       6.8000
   16973       6.8095
   16974       6.7031
   16975       6.6887
   16976       6.7480
   16977       6.6884
   16978       6.5623
   16979       6.5336
   16980       6.4921
   16981       6.5646
   16982       6.5836
   16983       6.4924
   16984       6.3907
   16985       6.4461
   16986       6.6213
   16987       6.6192
   16988       6.5826
   16989       6.5887
   16990       6.6896
   16991       6.5971
   16992       6.6589
   16993       6.6296
   16994       6.7200
   16995       6.6849
   16996       6.6392
   16997       6.7129
   16998       6.8008
   16999       6.7588
   17000       6.8983
   17001       6.9075
   17002       6.8275
   17003       6.8593
   17004       6.8532
   17005       6.8654
   17006       6.7352
   17007       6.5109
   17008       6.6412
   17009       6.6250
   17010       6.6241
   17011       6.5034
   17012       6.5803
   17013       6.5576
   17014       6.6182
   17015       6.6720
   17016       6.6181
   17017       6.5717
   17018       6.5604
   17019       6.5956
   17020       6.6412
   17021       6.5567
   17022       6.5759
   17023       6.5286
   17024       6.5288
   17025       6.6528
   17026       6.5829
   17027       6.6160
   17028       6.6847
   17029       6.7014
   17030       6.5567
   17031       6.5522
   17032       6.5267
   17033       6.5414
   17034       6.5314
   17035       6.5248
   17036       6.5493
   17037       6.5104
   17038       6.4517
   17039       6.4919
   17040       6.3841
   17041       6.5209
   17042       6.5348
   17043       6.5670
   17044       6.4137
   17045       6.4424
   17046       6.6323
   17047       6.5565
   17048       6.6533
   17049       6.7020
   17050       6.6474
   17051       6.5558
   17052       6.6241
   17053       6.5794
   17054       6.6505
   17055       6.5332
   17056       6.5737
   17057       6.5126
   17058       6.5072
   17059       6.6527
   17060       6.5591
   17061       6.4520
   17062       6.4970
   17063       6.5783
   17064       6.5384
   17065       6.5080
   17066       6.5847
   17067       6.4691
   17068       6.4531
   17069       6.4137
   17070       6.4147
   17071       6.3998
   17072       6.5263
   17073       6.5248
   17074       6.5432
   17075       6.5160
   17076       6.5411
   17077       6.6812
   17078       6.6379
   17079       6.6714
   17080       6.8200
   17081       6.8568
   17082       6.8780
   17083       6.8542
   17084       6.8763
   17085       6.6769
   17086       6.6907
   17087       6.7359
   17088       6.7446
   17089       6.6128
   17090       6.7130
   17091       6.8208
   17092       6.6987
   17093       6.7898
   17094       6.7732
   17095       6.7098
   17096       6.4825
   17097       6.5529
   17098       6.5162
   17099       6.5361
   17100       6.7050
   17101       6.6571
   17102       6.6733
   17103       6.6091
   17104       6.6568
   17105       6.5918
   17106       6.5968
   17107       6.7319
   17108       6.7040
   17109       6.6783
   17110       6.5681
   17111       6.5894
   17112       6.6505
   17113       6.5924
   17114       6.5397
   17115       6.4427
   17116       6.3722
   17117       6.4201
   17118       6.5141
   17119       6.4867
   17120       6.5379
   17121       6.5042
   17122       6.6745
   17123       6.7142
   17124       6.7587
   17125       6.6938
   17126       6.8134
   17127       6.7004
   17128       6.6375
   17129       6.6093
   17130       6.3965
   17131       6.3979
   17132       6.5154
   17133       6.5931
   17134       6.4649
   17135       6.4553
   17136       6.4888
   17137       6.4965
   17138       6.6353
   17139       6.5706
   17140       6.6308
   17141       6.5759
   17142       6.6478
   17143       6.7639
   17144       6.6003
   17145       6.5785
   17146       6.5666
   17147       6.5022
   17148       6.4873
   17149       6.5426
   17150       6.5092
   17151       6.4794
   17152       6.6325
   17153       6.5191
   17154       6.5326
   17155       6.7308
   17156       6.7003
   17157       6.6435
   17158       6.6503
   17159       6.7065
   17160       6.6656
   17161       6.6887
   17162       6.5883
   17163       6.5781
   17164       6.6480
   17165       6.7330
   17166       6.6471
   17167       6.4786
   17168       6.5609
   17169       6.4371
   17170       6.3920
   17171       6.4464
   17172       6.4144
   17173       6.5229
   17174       6.4551
   17175       6.4734
   17176       6.5791
   17177       6.5246
   17178       6.4004
   17179       6.4407
   17180       6.4991
   17181       6.6074
   17182       6.6815
   17183       6.5772
   17184       6.5353
   17185       6.5375
   17186       6.5058
   17187       6.5267
   17188       6.5067
   17189       6.5230
   17190       6.4268
   17191       6.4757
   17192       6.4223
   17193       6.4662
   17194       6.4095
   17195       6.4144
   17196       6.3817
   17197       6.4056
   17198       6.4187
   17199       6.3971
   17200       6.3939
   17201       6.2914
   17202       6.2995
   17203       6.2671
   17204       6.2947
   17205       6.3663
   17206       6.3019
   17207       6.1719
   17208       6.1285
   17209       6.2547
   17210       6.2669
   17211       6.2506
   17212       6.2985
   17213       6.2876
   17214       6.1499
   17215       6.1721
   17216       6.1934
   17217       6.2859
   17218       6.3363
   17219       6.2641
   17220       6.3183
   17221       6.2815
   17222       6.3196
   17223       6.3155
   17224       6.2928
   17225       6.4073
   17226       6.4777
   17227       6.5167
   17228       6.4376
   17229       6.5914
   17230       6.5487
   17231       6.4893
   17232       6.4342
   17233       6.2899
   17234       6.2462
   17235       6.1516
   17236       6.0976
   17237       6.1373
   17238       6.2490
   17239       6.2533
   17240       6.1963
   17241       6.2131
   17242       6.2872
   17243       6.2405
   17244       6.2673
   17245       6.1473
   17246       6.2878
   17247       6.2565
   17248       6.1967
   17249       6.1593
   17250       6.3653
   17251       6.3053
   17252       6.3847
   17253       6.4576
   17254       6.3642
   17255       6.3489
   17256       6.3576
   17257       6.4045
   17258       6.2894
   17259       6.2881
   17260       6.2323
   17261       6.3796
   17262       6.3127
   17263       6.1364
   17264       6.2581
   17265       6.2390
   17266       6.1223
   17267       6.3775
   17268       6.4067
   17269       6.4202
   17270       6.5456
   17271       6.5712
   17272       6.4455
   17273       6.4720
   17274       6.3973
   17275       6.3134
   17276       6.4126
   17277       6.3259
   17278       6.3214
   17279       6.3462
   17280       6.3371
   17281       6.2496
   17282       6.2755
   17283       6.2449
   17284       6.3476
   17285       6.2580
   17286       6.3111
   17287       6.3589
   17288       6.4171
   17289       6.3384
   17290       6.3729
   17291       6.3937
   17292       6.3941
   17293       6.3084
   17294       6.4070
   17295       6.4722
   17296       6.4841
   17297       6.4139
   17298       6.4742
   17299       6.3779
   17300       6.4407
   17301       6.4523
   17302       6.4294
   17303       6.4195
   17304       6.4384
   17305       6.5531
   17306       6.6052
   17307       6.6734
   17308       6.6306
   17309       6.6664
   17310       6.5994
   17311       6.5547
   17312       6.5874
   17313       6.6610
   17314       6.5999
   17315       6.4643
   17316       6.6551
   17317       6.5358
   17318       6.5226
   17319       6.4732
   17320       6.6204
   17321       6.6668
   17322       6.4998
   17323       6.4791
   17324       6.3830
   17325       6.4615
   17326       6.4683
   17327       6.5156
   17328       6.6044
   17329       6.6964
   17330       6.6657
   17331       6.5240
   17332       6.6142
   17333       6.6371
   17334       6.5739
   17335       6.4127
   17336       6.4256
   17337       6.3877
   17338       6.3411
   17339       6.3770
   17340       6.4778
   17341       6.4484
   17342       6.4703
   17343       6.4562
   17344       6.4423
   17345       6.5449
   17346       6.6394
   17347       6.5886
   17348       6.7045
   17349       6.7156
   17350       6.6298
   17351       6.7640
   17352       6.7864
   17353       6.8174
   17354       6.8531
   17355       6.8062
   17356       6.7736
   17357       6.7802
   17358       6.7358
   17359       6.8107
   17360       6.7511
   17361       6.7264
   17362       6.7715
   17363       6.6337
   17364       6.6983
   17365       6.7511
   17366       6.8179
   17367       6.6807
   17368       6.7590
   17369       6.7351
   17370       6.7134
   17371       6.6568
   17372       6.5861
   17373       6.5250
   17374       6.6580
   17375       6.5737
   17376       6.5133
   17377       6.4545
   17378       6.5268
   17379       6.6481
   17380       6.6467
   17381       6.6869
   17382       6.5948
   17383       6.5022
   17384       6.6347
   17385       6.6564
   17386       6.5576
   17387       6.5797
   17388       6.6089
   17389       6.6177
   17390       6.7395
   17391       6.6871
   17392       6.7010
   17393       6.5424
   17394       6.4824
   17395       6.5471
   17396       6.5733
   17397       6.5545
   17398       6.6346
   17399       6.5702
   17400       6.5285
   17401       6.6520
   17402       6.7791
   17403       6.5902
   17404       6.7067
   17405       6.7554
   17406       6.7122
   17407       6.7729
   17408       6.6159
   17409       6.5559
   17410       6.7035
   17411       6.8149
   17412       6.6945
   17413       6.7336
   17414       6.7601
   17415       6.6095
   17416       6.6385
   17417       6.5795
   17418       6.5978
   17419       6.5612
   17420       6.4721
   17421       6.5155
   17422       6.5450
   17423       6.5843
   17424       6.6636
   17425       6.5711
   17426       6.5134
   17427       6.4466
   17428       6.5884
   17429       6.5926
   17430       6.5682
   17431       6.6397
   17432       6.5488
   17433       6.5983
   17434       6.6117
   17435       6.6245
   17436       6.5598
   17437       6.5067
   17438       6.5134
   17439       6.5749
   17440       6.5205
   17441       6.5264
   17442       6.5025
   17443       6.5083
   17444       6.4839
   17445       6.5190
   17446       6.6721
   17447       6.4774
   17448       6.5520
   17449       6.4996
   17450       6.4302
   17451       6.4973
   17452       6.5678
   17453       6.4050
   17454       6.3758
   17455       6.5615
   17456       6.5304
   17457       6.5901
   17458       6.5721
   17459       6.4335
   17460       6.5077
   17461       6.6106
   17462       6.6476
   17463       6.5873
   17464       6.7713
   17465       6.7375
   17466       6.7069
   17467       6.7625
   17468       6.7343
   17469       6.6176
   17470       6.6331
   17471       6.5879
   17472       6.6387
   17473       6.6131
   17474       6.4470
   17475       6.6584
   17476       6.5459
   17477       6.6562
   17478       6.7016
   17479       6.6345
   17480       6.7333
   17481       6.8350
   17482       6.8411
   17483       6.8994
   17484       6.8966
   17485       6.6928
   17486       6.7252
   17487       6.7078
   17488       6.8401
   17489       6.9267
   17490       6.7504
   17491       6.8490
   17492       7.0246
   17493       6.9597
   17494       7.0085
   17495       6.8641
   17496       6.7169
   17497       6.9059
   17498       6.9236
   17499       6.9663
   17500       7.0945
   17501       7.0666
   17502       7.0445
   17503       6.9693
   17504       6.8255
   17505       6.8843
   17506       6.9618
   17507       6.9338
   17508       6.8715
   17509       6.8698
   17510       6.8013
   17511       6.7942
   17512       6.6401
   17513       6.5607
   17514       6.5741
   17515       6.7218
   17516       6.7946
   17517       6.7629
   17518       6.7255
   17519       6.8298
   17520       6.9127
   17521       6.8623
   17522       7.0032
   17523       6.8760
   17524       6.8328
   17525       6.8877
   17526       6.9170
   17527       7.0283
   17528       6.9900
   17529       6.9680
   17530       7.0764
   17531       7.0550
   17532       6.9988
   17533       7.0453
   17534       7.1952
   17535       7.2369
   17536       7.2659
   17537       7.1677
   17538       7.0936
   17539       7.1024
   17540       7.0831
   17541       7.1480
   17542       7.3243
   17543       7.3420
   17544       7.4002
   17545       7.4833
   17546       7.3657
   17547       7.3215
   17548       7.1739
   17549       7.2516
   17550       7.2954
   17551       7.1943
   17552       7.1944
   17553       7.2433
   17554       7.1847
   17555       7.2170
   17556       7.0518
   17557       7.1111
   17558       7.1770
   17559       7.0923
   17560       7.0311
   17561       7.0475
   17562       6.9475
   17563       6.9937
   17564       6.8842
   17565       6.9697
   17566       6.9677
   17567       6.8713
   17568       6.9089
   17569       6.9564
   17570       6.9702
   17571       7.0573
   17572       7.0166
   17573       6.9622
   17574       7.0813
   17575       7.0319
   17576       7.0821
   17577       7.1526
   17578       7.0433
   17579       7.0704
   17580       6.9438
   17581       6.7681
   17582       6.9232
   17583       6.9867
   17584       6.9714
   17585       6.8995
   17586       6.8352
   17587       6.7636
   17588       6.7109
   17589       6.6541
   17590       6.7584
   17591       6.8068
   17592       6.8393
   17593       6.7282
   17594       6.7888
   17595       6.8140
   17596       6.8396
   17597       6.7923
   17598       6.7225
   17599       6.8088
   17600       6.7899
   17601       6.8681
   17602       6.9296
   17603       6.7697
   17604       6.8025
   17605       6.9866
   17606       7.0105
   17607       6.9871
   17608       6.9696
   17609       6.8818
   17610       6.8020
   17611       6.8768
   17612       6.9416
   17613       6.9156
   17614       6.8158
   17615       6.8142
   17616       6.7819
   17617       6.6991
   17618       6.5908
   17619       6.5606
   17620       6.6445
   17621       6.5442
   17622       6.5035
   17623       6.4986
   17624       6.3655
   17625       6.3948
   17626       6.5175
   17627       6.5067
   17628       6.4954
   17629       6.3874
   17630       6.4182
   17631       6.5089
   17632       6.4550
   17633       6.5569
   17634       6.6732
   17635       6.5937
   17636       6.6108
   17637       6.6753
   17638       6.5927
   17639       6.7561
   17640       6.6659
   17641       6.6934
   17642       6.7149
   17643       6.6974
   17644       6.7276
   17645       6.6604
   17646       6.7231
   17647       6.5470
   17648       6.4583
   17649       6.4163
   17650       6.5232
   17651       6.4582
   17652       6.3883
   17653       6.4212
   17654       6.4371
   17655       6.4479
   17656       6.5032
   17657       6.5454
   17658       6.5096
   17659       6.5172
   17660       6.4747
   17661       6.4091
   17662       6.4003
   17663       6.3694
   17664       6.3020
   17665       6.3669
   17666       6.5034
   17667       6.5897
   17668       6.5068
   17669       6.4674
   17670       6.4404
   17671       6.4694
   17672       6.4549
   17673       6.3673
   17674       6.3698
   17675       6.4902
   17676       6.4387
   17677       6.3253
   17678       6.2797
   17679       6.2852
   17680       6.2190
   17681       6.2597
   17682       6.3460
   17683       6.4960
   17684       6.3266
   17685       6.3562
   17686       6.3507
   17687       6.2618
   17688       6.3880
   17689       6.3850
   17690       6.3947
   17691       6.4133
   17692       6.3878
   17693       6.4545
   17694       6.3221
   17695       6.4475
   17696       6.4664
   17697       6.5004
   17698       6.4833
   17699       6.5785
   17700       6.6942
   17701       6.6167
   17702       6.4263
   17703       6.5790
   17704       6.5254
   17705       6.5110
   17706       6.4465
   17707       6.5711
   17708       6.4728
   17709       6.5024
   17710       6.4964
   17711       6.4776
   17712       6.5176
   17713       6.4922
   17714       6.5611
   17715       6.5881
   17716       6.6182
   17717       6.4661
   17718       6.4595
   17719       6.3453
   17720       6.3363
   17721       6.4056
   17722       6.2317
   17723       6.3215
   17724       6.2789
   17725       6.2939
   17726       6.3106
   17727       6.3863
   17728       6.4363
   17729       6.3729
   17730       6.3564
   17731       6.3101
   17732       6.3590
   17733       6.2316
   17734       6.2878
   17735       6.4093
   17736       6.3595
   17737       6.4232
   17738       6.3355
   17739       6.3387
   17740       6.3158
   17741       6.5230
   17742       6.4790
   17743       6.5638
   17744       6.4651
   17745       6.5405
   17746       6.4593
   17747       6.5154
   17748       6.6837
   17749       6.6267
   17750       6.6096
   17751       6.5951
   17752       6.6420
   17753       6.5029
   17754       6.4970
   17755       6.4775
   17756       6.5377
   17757       6.5491
   17758       6.5541
   17759       6.4906
   17760       6.4568
   17761       6.4128
   17762       6.3179
   17763       6.4144
   17764       6.4852
   17765       6.4116
   17766       6.5397
   17767       6.5066
   17768       6.4447
   17769       6.4340
   17770       6.4498
   17771       6.3063
   17772       6.2116
   17773       6.2979
   17774       6.3710
   17775       6.3704
   17776       6.4452
   17777       6.4124
   17778       6.4149
   17779       6.3260
   17780       6.3689
   17781       6.5049
   17782       6.4601
   17783       6.5303
   17784       6.6374
   17785       6.5937
   17786       6.6696
   17787       6.6025
   17788       6.7290
   17789       6.7026
   17790       6.6447
   17791       6.6215
   17792       6.5758
   17793       6.6845
   17794       6.5926
   17795       6.5896
   17796       6.5963
   17797       6.6306
   17798       6.6458
   17799       6.6340
   17800       6.6252
   17801       6.5843
   17802       6.6166
   17803       6.5427
   17804       6.6260
   17805       6.6545
   17806       6.6189
   17807       6.5416
   17808       6.5766
   17809       6.3590
   17810       6.4396
   17811       6.5764
   17812       6.4856
   17813       6.4972
   17814       6.3820
   17815       6.4179
   17816       6.3233
   17817       6.3791
   17818       6.4415
   17819       6.5575
   17820       6.4031
   17821       6.3560
   17822       6.4572
   17823       6.4778
   17824       6.4589
   17825       6.6294
   17826       6.3768
   17827       6.3765
   17828       6.4541
   17829       6.3895
   17830       6.3978
   17831       6.5696
   17832       6.6397
   17833       6.6450
   17834       6.5861
   17835       6.5405
   17836       6.5941
   17837       6.5551
   17838       6.5723
   17839       6.5838
   17840       6.5899
   17841       6.6885
   17842       6.7517
   17843       6.7276
   17844       6.6359
   17845       6.7096
   17846       6.7708
   17847       6.8274
   17848       6.8189
   17849       6.7747
   17850       6.7901
   17851       6.8244
   17852       6.6972
   17853       6.8960
   17854       6.8200
   17855       6.7684
   17856       6.9434
   17857       6.7952
   17858       6.9866
   17859       6.9371
   17860       6.8445
   17861       6.8143
   17862       7.0208
   17863       6.9249
   17864       6.9884
   17865       6.8200
   17866       6.9259
   17867       6.9198
   17868       6.8987
   17869       6.8830
   17870       7.0627
   17871       6.9178
   17872       6.9817
   17873       7.0288
   17874       7.0674
   17875       7.1444
   17876       7.2143
   17877       7.0863
   17878       7.0399
   17879       7.1384
   17880       7.1707
   17881       7.1320
   17882       7.1103
   17883       7.0576
   17884       7.0982
   17885       7.1194
   17886       7.0829
   17887       7.0222
   17888       6.9376
   17889       6.8820
   17890       7.0001
   17891       7.0810
   17892       7.0777
   17893       7.0008
   17894       6.8542
   17895       6.9641
   17896       6.9105
   17897       6.8216
   17898       6.7281
   17899       6.6660
   17900       6.6053
   17901       6.5944
   17902       6.6007
   17903       6.4970
   17904       6.5418
   17905       6.4577
   17906       6.5387
   17907       6.6141
   17908       6.6394
   17909       6.7144
   17910       6.8856
   17911       6.8075
   17912       6.8177
   17913       6.7656
   17914       6.8327
   17915       6.8510
   17916       6.7497
   17917       6.7031
   17918       6.7940
   17919       6.8023
   17920       6.6765
   17921       6.6412
   17922       6.6871
   17923       6.6634
   17924       6.7646
   17925       6.7260
   17926       6.7502
   17927       6.8229
   17928       6.7432
   17929       6.7827
   17930       6.6538
   17931       6.7106
   17932       6.6334
   17933       6.6518
   17934       6.6329
   17935       6.7234
   17936       6.7220
   17937       6.6476
   17938       6.5804
   17939       6.5806
   17940       6.6166
   17941       6.6538
   17942       6.6312
   17943       6.7181
   17944       6.7569
   17945       6.8556
   17946       6.8554
   17947       6.7825
   17948       6.6202
   17949       6.6319
   17950       6.5745
   17951       6.5176
   17952       6.4400
   17953       6.5248
   17954       6.6076
   17955       6.5878
   17956       6.6419
   17957       6.6812
   17958       6.6748
   17959       6.6072
   17960       6.7356
   17961       6.8376
   17962       7.0138
   17963       6.9536
   17964       7.1483
   17965       6.9744
   17966       7.1105
   17967       7.0784
   17968       7.1419
   17969       7.1329
   17970       7.1435
   17971       7.1044
   17972       6.9257
   17973       6.9488
   17974       6.8051
   17975       6.6989
   17976       6.8274
   17977       6.7458
   17978       6.8287
   17979       6.7200
   17980       6.5757
   17981       6.6378
   17982       6.6813
   17983       6.5707
   17984       6.5007
   17985       6.6443
   17986       6.6983
   17987       6.7252
   17988       6.6539
   17989       6.5305
   17990       6.5904
   17991       6.6190
   17992       6.5494
   17993       6.5227
   17994       6.5596
   17995       6.6858
   17996       6.6904
   17997       6.7012
   17998       6.8286
   17999       6.7953
   18000       6.8048
   18001       6.8762
   18002       6.9177
   18003       6.8751
   18004       6.7438
   18005       6.8174
   18006       6.7885
   18007       6.8320
   18008       6.6876
   18009       6.7227
   18010       6.8298
   18011       6.8218
   18012       6.7769
   18013       6.8067
   18014       6.8936
   18015       6.9354
   18016       7.0681
   18017       7.0962
   18018       7.0116
   18019       6.9546
   18020       6.9552
   18021       6.9116
   18022       6.9077
   18023       6.9207
   18024       6.8539
   18025       6.8823
   18026       6.8527
   18027       6.8676
   18028       6.8674
   18029       6.9597
   18030       6.9301
   18031       6.8312
   18032       6.8864
   18033       6.8910
   18034       6.8265
   18035       6.7161
   18036       6.6751
   18037       6.7060
   18038       6.7260
   18039       6.7339
   18040       6.5940
   18041       6.5384
   18042       6.4918
   18043       6.6219
   18044       6.6279
   18045       6.5468
   18046       6.4656
   18047       6.5394
   18048       6.5444
   18049       6.5127
   18050       6.5971
   18051       6.5711
   18052       6.6408
   18053       6.6818
   18054       6.6506
   18055       6.6372
   18056       6.7806
   18057       6.8080
   18058       6.8729
   18059       6.8620
   18060       7.0209
   18061       6.9279
   18062       6.9835
   18063       7.0785
   18064       7.1063
   18065       7.2044
   18066       7.0252
   18067       7.1049
   18068       7.1824
   18069       6.8799
   18070       6.9101
   18071       6.8517
   18072       6.7931
   18073       6.7037
   18074       6.7039
   18075       6.7275
   18076       6.8372
   18077       6.7603
   18078       6.8386
   18079       6.8274
   18080       6.8287
   18081       6.8363
   18082       6.9113
   18083       6.8988
   18084       6.9572
   18085       6.9611
   18086       6.9014
   18087       6.9156
   18088       6.9171
   18089       7.0288
   18090       6.9856
   18091       6.9054
   18092       6.9343
   18093       6.9260
   18094       7.0338
   18095       7.0510
   18096       7.1694
   18097       7.0468
   18098       7.1139
   18099       6.9401
   18100       6.8411
   18101       6.9190
   18102       7.0306
   18103       6.8143
   18104       6.8969
   18105       6.9903
   18106       6.9151
   18107       7.0106
   18108       7.0682
   18109       7.1063
   18110       7.1405
   18111       7.1632
   18112       7.2174
   18113       7.1068
   18114       6.9738
   18115       7.0189
   18116       7.0927
   18117       7.0777
   18118       6.9411
   18119       6.9635
   18120       7.0187
   18121       7.1387
   18122       7.0616
   18123       6.8562
   18124       6.9831
   18125       6.9721
   18126       6.8983
   18127       6.8719
   18128       6.8641
   18129       7.0689
   18130       7.1689
   18131       7.0630
   18132       7.1830
   18133       7.1396
   18134       7.0145
   18135       6.9834
   18136       7.0102
   18137       7.0250
   18138       6.9328
   18139       6.9321
   18140       6.9366
   18141       7.0615
   18142       7.1151
   18143       7.1209
   18144       7.0545
   18145       6.9284
   18146       6.8368
   18147       6.9642
   18148       6.8437
   18149       6.8758
   18150       6.7462
   18151       6.8621
   18152       6.8592
   18153       6.7768
   18154       6.8121
   18155       6.8900
   18156       6.8833
   18157       6.8854
   18158       6.9174
   18159       6.8077
   18160       6.8250
   18161       6.9983
   18162       6.9868
   18163       6.9396
   18164       7.0330
   18165       7.0358
   18166       6.9166
   18167       6.9196
   18168       6.8017
   18169       6.8371
   18170       6.8306
   18171       6.8108
   18172       6.8719
   18173       6.7374
   18174       6.7002
   18175       6.6839
   18176       6.6842
   18177       6.5845
   18178       6.7059
   18179       6.6714
   18180       6.8254
[truncated: 150,041 more chars]
