# Supplementary material for: Identification of the occurrence and potential mechanisms of heterotopic ossification associated with 17-beta-estradiol targeting MKX by bioinformatics analysis and cellular experiments
Source: PeerJ. 2022 Jan 3;10:e12696. doi: 10.7717/peerj.12696 (PMC8734462; doi:10.7717/peerj.12696)
Supplement: Supplemental Information 4 [file peerj-10-12696-s004.zip › MD raw data/c1/rmsf_rec.dat]

#Res        AtomicFlx
   1.000      21.9055
   2.000      20.6996
   3.000      20.3351
   4.000      18.1151
   5.000      17.6061
   6.000      15.5210
   7.000      13.3012
   8.000      12.2870
   9.000      14.1854
  10.000      13.5367
  11.000      10.6362
  12.000      10.9804
  13.000      12.3415
  14.000      10.5468
  15.000       7.9587
  16.000       9.7431
  17.000      10.9884
  18.000       8.7129
  19.000       7.6206
  20.000      10.7250
  21.000      11.8344
  22.000      10.3681
  23.000      13.3742
  24.000      14.9066
  25.000      14.0635
  26.000      15.6819
  27.000      16.5527
  28.000      19.9502
  29.000      21.8251
  30.000      22.2207
  31.000      18.9841
  32.000      17.9700
  33.000      20.1832
  34.000      19.3323
  35.000      16.1050
  36.000      17.3029
  37.000      19.4175
  38.000      17.4240
  39.000      15.3252
  40.000      17.8318
  41.000      16.8784
  42.000      18.6470
  43.000      18.6744
  44.000      18.2544
  45.000      15.8296
  46.000      14.4018
  47.000      15.2785
  48.000      14.4059
  49.000      11.6170
  50.000      11.3104
  51.000      12.9347
  52.000      11.2969
  53.000       8.6345
  54.000      10.1327
  55.000      11.6346
  56.000       9.4284
  57.000       8.0175
  58.000      10.9400
  59.000      12.1376
  60.000      10.2881
  61.000       9.9937
  62.000      12.8103
  63.000      14.4726
  64.000      15.2505
  65.000      16.8146
  66.000      19.8637
  67.000      20.8091
  68.000      18.6682
  69.000      18.8131
  70.000      21.6953
  71.000      22.0760
  72.000      20.9609
  73.000      20.7246
  74.000      19.7894
  75.000      16.9439
  76.000      17.6201
  77.000      18.7312
  78.000      18.2415
  79.000      15.6756
  80.000      14.4610
  81.000      15.1818
  82.000      15.1162
  83.000      13.6374
