# Supplementary material for: Identification of the occurrence and potential mechanisms of heterotopic ossification associated with 17-beta-estradiol targeting MKX by bioinformatics analysis and cellular experiments
Source: PeerJ. 2022 Jan 3;10:e12696. doi: 10.7717/peerj.12696 (PMC8734462; doi:10.7717/peerj.12696)
Supplement: Supplemental Information 4 [file peerj-10-12696-s004.zip › MD raw data/p1/decomp_gbsa.dat]

| Run on Thu Oct 28 13:07:42 2021
| GB non-polar solvation energies calculated with gbsa=2
idecomp = 2: Per-residue decomp adding 1-4 interactions to EEL and VDW.
Energy Decomposition Analysis (All units kcal/mol): Generalized Born solvent
DELTAS:
Total Energy Decomposition:
Residue,Location,Internal,,,van der Waals,,,Electrostatic,,,Polar Solvation,,,Non-Polar Solv.,,,TOTAL,,
,,Avg.,Std. Dev.,Std. Err. of Mean,Avg.,Std. Dev.,Std. Err. of Mean,Avg.,Std. Dev.,Std. Err. of Mean,Avg.,Std. Dev.,Std. Err. of Mean,Avg.,Std. Dev.,Std. Err. of Mean
ARG   1,R ARG   1,-0.004333333333333126,0.00951915852819832,0.001332948810374149,0.06345098039215684,0.4427454592818827,0.06199676489262545,-11.499117647058819,8.70868299772054,1.2194595359821419,11.05356862745098,7.600673309325568,1.0643071460251858,-0.0546708705882353,0.09424721939232801,0.013197250429009533,-0.4411022431372568,0.9810814151822891,0.13737887664897744
HIE   2,R HIE   2,-0.012980392156862865,0.028723489189490102,0.004022092985583683,-0.08129411764705882,0.07547374406924101,0.01056843806871853,0.6050000000000002,0.7068083468774867,0.09897296513573058,-0.5341372549019605,0.6970375132563397,0.09760477476332623,-0.007929741176470584,0.02556024337210516,0.003579149973686779,-0.031341505882353,0.04609687138272879,0.006454853093323582
LYS   3,R LYS   3,0.0,0.0,0.0,-0.066,0.04772880907466972,0.006683370078163535,-2.6974705882352943,2.038223191543732,0.2854083341922695,2.7615490196078465,2.048611335627093,0.2868629653192639,-0.003990211764705875,0.01407496020372107,0.0019708886456757434,-0.005911780392153229,0.043890936156231804,0.006145960376891628
ARG   4,R ARG   4,0.0,0.0,0.0,-0.9732941176470592,0.4882976147326883,0.06837534249885655,-9.962803921568627,6.669387184182192,0.933901004668197,10.030862745098041,6.028812207078597,0.8442025663917109,-0.2212514823529412,0.12014255508956713,0.016823322713615883,-1.1264867764705877,0.8983048356396236,0.12578783707322197
GLN   5,R GLN   5,0.0,0.0,0.0,-0.587862745098039,0.19247673855970848,0.026952134364382586,-0.20366666666666514,0.5027960513777393,0.07040552970721722,0.8128235294117643,0.5925008382845853,0.08296671236198054,-0.0676622117647059,0.02817253258222153,0.003944943629151501,-0.046368094117644774,0.2289306317482446,0.03205670042610173
ALA   6,R ALA   6,0.0,0.0,0.0,-1.1660392156862744,0.4511054813731206,0.06316740213626491,-0.9357843137254902,0.35461635241624073,0.049656221575911985,1.0235490196078432,0.3712948890786157,0.05199168384781745,-0.1902317647058824,0.041821434749868956,0.005856172216571843,-1.2685062745098037,0.5846350537222623,0.08186528221519294
LEU   7,R LEU   7,0.0,0.0,0.0,-1.0240392156862745,0.2542005508073448,0.035595196864447516,-1.3122549019607839,0.5569535075163765,0.07798909043047264,1.0941764705882353,0.29488852701984797,0.04129265313942487,-0.07299854117647059,0.02833638700135671,0.003967887837130998,-1.3151161882352929,0.5473374658891974,0.07664257527270033
GLN   8,R GLN   8,0.0,0.0,0.0,-0.2075098039215687,0.06991293536488134,0.009789769100738087,-1.4481764705882347,0.5889242671070232,0.08246589222307564,1.54243137254902,0.6097581408954791,0.08538321807698844,-0.0016703999999999979,0.006607486321011416,0.0009252331500799791,-0.11492530196078483,0.11071310311988299,0.015502935333971145
ASP   9,R ASP   9,0.0,0.0,0.0,-0.0475686274509804,0.01179939330770162,0.0016522455452387958,-2.0766862745098074,0.37410575678889657,0.05238528405517182,2.122039215686274,0.3762170296040456,0.05268092138267212,0.0,0.0,0.0,-0.0022156862745121636,0.02461652061673639,0.0034470023557680867
MET  10,R MET  10,0.0,0.0,0.0,-0.7279607843137256,0.3739767718897927,0.05236722255663628,-0.8537450980392155,0.5183268649670387,0.07258027860300198,0.8446470588235296,0.4186609758353742,0.058624262642200636,-0.07948602352941177,0.030584205022306955,0.0042826453178565855,-0.8165448470588237,0.3745850812860889,0.052452402909892344
ALA  11,R ALA  11,0.0,0.0,0.0,-1.158941176470588,0.2558876447503313,0.03583143726927234,-0.9765882352941176,0.6880062179515698,0.09634014046850173,0.8332941176470591,0.5422878294461322,0.0759354847384197,-0.2262122823529411,0.03723925122435866,0.00521453818335851,-1.5284475764705883,0.5105446524519879,0.07149055088355206
ARG  12,R ARG  12,0.0,0.0,0.0,-0.161843137254902,0.0400614099920333,0.005609719454992494,2.7672549019607855,0.6116526581652966,0.0856485035571657,-2.8731960784313717,0.6167758362172462,0.08636589197647314,-0.0005216470588235264,0.002244772855826641,0.00031433107231807237,-0.2683059607843121,0.10535949098301213,0.014753279688684055
PRO  13,R PRO  13,0.0,0.0,0.0,-0.0671372549019608,0.015490692471569855,0.0021691308155741894,-0.09454901960784298,0.10185828558431607,0.014263012869695512,0.10378431372549012,0.10065848175896167,0.014095006729557073,0.0,0.0,0.0,-0.057901960784313394,0.03325083215939983,0.004656047805016564
LEU  14,R LEU  14,0.0,0.0,0.0,-1.0772745098039218,0.4194590390356141,0.058736013842709794,1.1666666666666667,0.2958156332733093,0.04142247398167485,-0.7449411764705882,0.20356060057982675,0.028504185488471192,-0.12131915294117646,0.0353757492235458,0.004953595709530051,-0.7768681725490202,0.3242203663866852,0.04539993218875397
LYS  15,R LYS  15,0.0,0.0,0.0,-0.902843137254902,0.2833012235010936,0.03967010610493493,7.72850980392157,1.2640213043089887,0.17699838582109853,-7.199156862745094,0.9782878675853507,0.13698770174259972,-0.13475195294117642,0.03259040611132857,0.004563569660807813,-0.5082421490196044,0.3743325874282342,0.05241704669784301
GLN  16,R GLN  16,0.0,0.0,0.0,-0.042980392156862716,0.011941836486476518,0.001672191579873209,0.09788235294117628,0.2625089090595594,0.036758599723602105,-0.1357843137254903,0.24932342281804473,0.034912262345380266,0.0,0.0,0.0,-0.08088235294117535,0.03573466875915081,0.0050038544972776785
TRP  17,R TRP  17,0.0,0.0,0.0,-0.04558823529411763,0.012838631150827137,0.0017977679506684847,0.2627058823529413,0.07953006438994277,0.011136436524670208,-0.18856862745098044,0.06740229090828234,0.009438208557672995,0.0,0.0,0.0,0.02854901960784339,0.031047284447884762,0.00434748940755256
LEU  18,R LEU  18,0.0,0.0,0.0,-0.39905882352941185,0.1633246990632649,0.022870032332815798,0.6773333333333341,0.12847532252044294,0.01799014354144515,-0.5230980392156862,0.10455175187286372,0.014640173589780923,-0.04216263529411763,0.022326496899290983,0.0031263348954190277,-0.28698616470588173,0.13928611251055764,0.019503956933021847
TYR  19,R TYR  19,0.0,0.0,0.0,-0.01590196078431372,0.004827433459135812,0.000675975892979832,0.2706470588235297,0.06603172841911768,0.009246291421923682,-0.2657450980392156,0.06287860795784125,0.008804766243477024,0.0,0.0,0.0,-0.01099999999999972,0.009519845113256903,0.0013330449515125014
LYS  20,R LYS  20,0.0,0.0,0.0,-0.004529411764705919,0.001126384832654549,0.00015772542481173876,1.989901960784313,0.27972418172066105,0.03916922006844735,-1.985882352941177,0.2775895295998779,0.038870308983341276,0.0,0.0,0.0,-0.0005098039215702257,0.007703761620066712,0.0010787423968678773
HIE  21,R HIE  21,0.0,0.0,0.0,-0.005431372549019541,0.0013468176283195083,0.0001885921901753646,0.07978431372549052,0.08937326742606794,0.012514760642123219,-0.06786274509803919,0.0917447481229891,0.012846834361078778,0.0,0.0,0.0,0.006490196078431698,0.00669026963617224,0.0009368251328309307
ARG  22,R ARG  22,0.0,0.0,0.0,-0.0036274509803921077,0.0011875297199785717,0.0001662874216077353,1.070490196078431,0.21221838294725234,0.029716517510566684,-1.0568627450980388,0.21107047606658577,0.029555778396235074,0.0,0.0,0.0,0.009999999999996479,0.0028491484796028146,0.0003989605872426505
ASP  23,R ASP  23,0.0,0.0,0.0,-0.0016274509803921495,0.0006249951941376407,8.751683229641578e-05,-0.9221568627450974,0.24086057903138516,0.03372722718451031,0.9285098039215686,0.24002462067740957,0.033610169601095426,0.0,0.0,0.0,0.004725490196078982,0.0050374224321292575,0.0007053802306546538
ASN  24,R ASN  24,0.0,0.0,0.0,-0.000764705882352957,0.0004681308386789619,6.555142901214795e-05,0.024215686274510907,0.042720851191071274,0.0059821157095581385,-0.02092156862745102,0.04247944976622659,0.005948312748811539,0.0,0.0,0.0,0.002529411764707093,0.0012263918251840943,0.00017172920480200478
PRO  25,R PRO  25,0.0,0.0,0.0,-0.0011372549019607874,0.0004858632036613188,6.803445676489894e-05,-0.04190196078431372,0.037076103451357,0.005191692925629736,0.04611764705882352,0.03782863686432128,0.005297068680703686,0.0,0.0,0.0,0.003078431372549081,0.001866559561929359,0.0002613706180221728
TYR  26,R TYR  26,0.0,0.0,0.0,-0.003000000000000006,0.0010289915108550609,0.00014408763192842334,0.024882352941176508,0.032055495419982726,0.004488667182025289,-0.019490196078431367,0.03241602880506731,0.004539151953901404,0.0,0.0,0.0,0.002392156862745235,0.0020202740191985185,0.00028289494733629064
PRO  27,R PRO  27,0.0,0.0,0.0,-0.004058823529411806,0.0012432052928742028,0.0001740835611969955,0.14417647058823527,0.02567497131934373,0.0035952150996467376,-0.14427450980392154,0.026340960745481645,0.003688472272606154,0.0,0.0,0.0,-0.00415686274509827,0.003201547107746767,0.0004483062653055275
THR  28,R THR  28,0.0,0.0,0.0,-0.0009803921568627568,0.00036996004439439567,5.180476820515906e-05,-0.06829411764705835,0.032476413231425555,0.004547607464862894,0.07480392156862742,0.03362831417173732,0.004708905859412064,0.0,0.0,0.0,0.005529411764706057,0.002878949571349106,0.0004031335747681129
LYS  29,R LYS  29,0.0,0.0,0.0,-0.0007450980392156804,0.00043580609354691566,6.102505932917937e-05,0.42013725490196147,0.14913791743213412,0.020883485555363113,-0.4147254901960825,0.14902441942696598,0.02086759265574173,0.0,0.0,0.0,0.004666666666664707,0.0013234931004470368,0.00018532610299044677
THR  30,R THR  30,0.0,0.0,0.0,-0.0006078431372548873,0.0004882313567838602,6.83660645302413e-05,-0.007764705882353166,0.021557572924698426,0.003018664002643666,0.011784313725490134,0.021359035123145815,0.0029908631496995833,0.0,0.0,0.0,0.003411764705882273,0.0013887004870292686,0.0001944569634667082
GLU  31,R GLU  31,0.0,0.0,0.0,-0.0027647058823529044,0.0007026067791046909,9.838462796833658e-05,-1.7835490196078392,0.2800891534343783,0.039220326330642534,1.7937058823529406,0.27983064164707305,0.03918412743991753,0.0,0.0,0.0,0.007392156862748629,0.006724489721504492,0.0009416169032273798
LYS  32,R LYS  32,0.0,0.0,0.0,-0.004215686274509906,0.001404666250084116,0.0001966926174699095,0.7202941176470591,0.2868292034054117,0.0401641221046217,-0.7074705882352927,0.285472594264535,0.0399741588284437,0.0,0.0,0.0,0.008607843137256436,0.004682375931886947,0.0006556637763353385
ILE  33,R ILE  33,0.0,0.0,0.0,-0.001568627450980353,0.000602442803754393,8.435886598632713e-05,-0.011294117647058904,0.015408546288707895,0.0021576280491901367,0.01727450980392162,0.015691984254954727,0.002197317303109421,0.0,0.0,0.0,0.004411764705882494,0.0024428886034672877,0.0003420728258934241
LEU  34,R LEU  34,0.0,0.0,0.0,-0.0021568627450980564,0.0006965615556208647,9.753812736354656e-05,0.036156862745097856,0.018128487547114044,0.002538496006577358,-0.03458823529411766,0.01771360003775564,0.0024804001349307023,0.0,0.0,0.0,-0.0005882352941180873,0.0017620895638165003,0.00024674189224858483
LEU  35,R LEU  35,0.0,0.0,0.0,-0.023941176470588264,0.007423892971427548,0.001039552947384552,0.08543137254901953,0.03972466754853508,0.005562566081284745,-0.08956862745098039,0.03958770600506621,0.005543387629125026,0.0,0.0,0.0,-0.02807843137254948,0.01641596919460548,0.0022986954723223383
ALA  36,R ALA  36,0.0,0.0,0.0,-0.004764705882352974,0.00211055457161601,0.00029553675328881663,-0.00086274509803926,0.0227914841405114,0.0031914461327398353,0.010901960784313674,0.02458060362535259,0.0034419729709967923,0.0,0.0,0.0,0.005274509803921458,0.006981989242280058,0.000977674048286258
LEU  37,R LEU  37,0.0,0.0,0.0,-0.002392156862745121,0.000909178283872154,0.00012731042437369414,0.0366862745098039,0.012374056028291962,0.0017327144215063968,-0.03454901960784311,0.012930149788329367,0.0018105831232096599,0.0,0.0,0.0,-0.0002549019607846949,0.0019787413037709524,0.0002770792039114083
GLY  38,R GLY  38,0.0,0.0,0.0,-0.0032156862745098005,0.0014185566468773406,0.00019863766206878943,0.08429411764705876,0.028597472888246617,0.00400444717389427,-0.08611764705882337,0.02885232655098786,0.004040133824722085,0.0,0.0,0.0,-0.005039215686274539,0.003130875867641142,0.0004384103123021806
SER  39,R SER  39,0.0,0.0,0.0,-0.03203921568627451,0.019456296711804984,0.002724426479448017,0.00017647058823523986,0.07259441610956294,0.01016525150898631,0.01847058823529427,0.0735191992907965,0.010294747056058852,0.0,0.0,0.0,-0.013392156862745077,0.02484625543363511,0.0034791716646391966
GLN  40,R GLN  40,0.0,0.0,0.0,-0.008627450980392148,0.004480724662652133,0.0006274269507124904,0.06970588235294103,0.048537551307895284,0.006796616642393344,-0.058725490196078485,0.04899703009461947,0.006860956541801667,0.0,0.0,0.0,0.002352941176469702,0.0038031129118231196,0.0005325423267735687
MET  41,R MET  41,0.0,0.0,0.0,-0.16172549019607846,0.11303341141161735,0.015827843482943214,-0.0077843137254901594,0.1317959375918147,0.018455122656561664,0.08150980392156858,0.10451069418007312,0.014634424362829843,-0.03978324705882353,0.03403364837897443,0.004765664001189005,-0.12778324705882366,0.1241136683251324,0.017379389791134094
THR  42,R THR  42,0.0,0.0,0.0,-0.004607843137254965,0.0019511528153190471,0.0002732160428186443,-0.0326666666666657,0.050207673293197023,0.007030480497784879,0.05729411764705888,0.047270309098425285,0.006619167239637295,0.0,0.0,0.0,0.020019607843138595,0.010921269401329444,0.0015292836034986126
LEU  43,R LEU  43,0.0,0.0,0.0,-0.0030784313725489955,0.0011348859708617924,0.000158915822264056,-0.03137254901960773,0.028943461305207197,0.004052895242851698,0.04127450980392156,0.027822320304256614,0.003895904101349865,0.0,0.0,0.0,0.006823529411764668,0.0041807489823062335,0.0005854219536243789
VAL  44,R VAL  44,0.0,0.0,0.0,-0.0038235294117646913,0.0015172974213453329,0.00021246413606569253,0.0005490196078426937,0.04320462653398155,0.006049857807340246,0.012215686274509812,0.04047817796289372,0.005668078643918155,0.0,0.0,0.0,0.008941176470587843,0.004948407407522955,0.0006929156340411068
GLN  45,R GLN  45,0.0,0.0,0.0,-0.029921568627451003,0.021529590341771564,0.003014745657286451,0.04937254901960786,0.15821218821995117,0.02215413762148885,0.014019607843137175,0.12841698168139576,0.017981974189944825,-1.8776470588237528e-05,0.00013276969679692517,1.8591476218717176e-05,0.03345181176470493,0.02984237090747712,0.00417876776419171
VAL  46,R VAL  46,0.0,0.0,0.0,-0.026705882352941197,0.012345188977416268,0.001728672225863811,-0.01692156862745104,0.08371727470369507,0.011722763245668611,0.03725490196078432,0.07808488170241785,0.010934070471157888,0.0,0.0,0.0,-0.006372549019608038,0.01429378143180268,0.002001529746440266
SER  47,R SER  47,0.0,0.0,0.0,-0.007901960784313686,0.003107580244958181,0.00043514827265338246,-0.09764705882352931,0.05207115174730309,0.007291419674414882,0.10870588235294117,0.05210746592009263,0.007296504675707397,0.0,0.0,0.0,0.003156862745098275,0.007047103560258215,0.000986791876551246
ASN  48,R ASN  48,0.0,0.0,0.0,-0.022019607843137293,0.013148458787008611,0.001841152497511124,0.08958823529411826,0.2130590617250541,0.029834236085528765,-0.076607843137255,0.21420185444642886,0.02999425907432009,0.0,0.0,0.0,-0.009039215686273923,0.028735412861588074,0.00402376263364041
TRP  49,R TRP  49,0.0,0.0,0.0,-1.555313725490196,0.5377651827446578,0.07530218752810273,0.32347058823529423,0.3905107943546466,0.05468244879327693,0.6396470588235295,0.32379125589384017,0.045339844701056134,-0.35230955294117655,0.0667885704089986,0.009352270498442321,-0.9445056313725487,0.38424037314686227,0.05380441419970421
PHE  50,R PHE  50,0.0,0.0,0.0,-0.06676470588235293,0.026960819964326012,0.003775269924511047,0.06892156862745095,0.12620102904046673,0.017671678754920605,-0.05390196078431374,0.11947914001245616,0.016730426021623643,0.0,0.0,0.0,-0.05174509803921583,0.040663055032772205,0.005693966611812585
ALA  51,R ALA  51,0.0,0.0,0.0,-0.015450980392156902,0.005737095410110686,0.00080335404429465,-0.08845098039215685,0.06322704612571985,0.008853557346176584,0.08570588235294117,0.06451000655549556,0.009033207740017679,0.0,0.0,0.0,-0.018196078431372546,0.01412551523661099,0.001977967766246057
ASN  52,R ASN  52,0.0,0.0,0.0,-0.12537254901960773,0.1023519419979779,0.014332138594135846,-0.4397647058823526,1.0209789532933817,0.1429656494508486,0.4893333333333332,1.0364822041294892,0.1451365387891978,-0.01708192941176471,0.032463668623315345,0.004545822862771347,-0.09288585098039392,0.1036721119881823,0.014516999368617315
ALA  53,R ALA  53,0.0,0.0,0.0,-0.3734509803921568,0.17968701697024814,0.025161215122184145,0.2510980392156863,0.21394055019038158,0.029957669159758615,-0.2310196078431373,0.18886985769292106,0.026447070020060172,-0.05948978823529412,0.03861381680130271,0.0054070158635170324,-0.4128623372549018,0.19734692862192593,0.02763409737933801
ARG  54,R ARG  54,0.0,0.0,0.0,-0.03529411764705882,0.013839831855556666,0.0019379640913632413,1.1117647058823525,0.3993669789208474,0.055922562680129656,-1.135980392156865,0.3965003518627685,0.05552115460235329,0.0,0.0,0.0,-0.05950980392156912,0.03261743341691504,0.00456735424058158
ARG  55,R ARG  55,0.0,0.0,0.0,-0.015509803921568645,0.0063164042545304985,0.0008844735080288845,-0.8868235294117646,0.6996952195282462,0.09797692807950092,0.8831960784313727,0.6921961361962468,0.0969268463756744,0.0,0.0,0.0,-0.019137254901959094,0.012387564301639476,0.0017346059581202099
ARG  56,R ARG  56,0.0,0.0,0.0,-0.12529411764705878,0.1283257640932007,0.017969201172738564,-4.487627450980391,2.3200928815145097,0.32487798550799246,4.529725490196076,2.327342430195748,0.32589312537164544,-0.025603482352941184,0.04853102652724866,0.006795702990354132,-0.10879956078431863,0.13265529543053023,0.01857545682322233
LEU  57,R LEU  57,0.0,0.0,0.0,-0.6151960784313724,0.2893714635312026,0.04052010972687805,0.29996078431372536,0.2912550907261443,0.040783870291559096,-0.2600196078431372,0.23779283207885296,0.03329765668846346,-0.20817063529411767,0.06527707734562706,0.009140619135063754,-0.783425537254902,0.3153779003013529,0.04416173927345557
LYS  58,R LYS  58,0.0,0.0,0.0,-0.03178431372549019,0.012319781201090937,0.0017251144255470312,2.1433333333333358,0.8587492881332035,0.12024895253461557,-2.0691372549019618,0.8287927913326811,0.11605420394891354,0.0,0.0,0.0,0.04241176470588284,0.0403825707261732,0.005654690952971285
ASN  59,R ASN  59,0.0,0.0,0.0,-0.00605882352941175,0.002042794747551244,0.0002860484800753033,-0.13960784313725472,0.19216037811910458,0.026907835041947388,0.1448431372549019,0.19311709061653964,0.02704180158757729,0.0,0.0,0.0,-0.0008235294117661303,0.005264404635922591,0.0007371640965947129
THR  60,R THR  60,0.0,0.0,0.0,-0.007862745098039187,0.0043114967504502095,0.000603730303200691,-0.05445098039215667,0.08947128222047628,0.01252848545857823,0.06166666666666659,0.08983419731113493,0.012579303735942482,0.0,0.0,0.0,-0.000647058823529715,0.012116790375200652,0.001696690024473575
VAL  61,R VAL  61,0.0,0.0,0.0,-0.010176470588235292,0.0052532189286074865,0.0007355977842768022,0.09282352941176487,0.058347070387787026,0.00817022406253986,-0.0869803921568627,0.05696076743950349,0.007976102821648788,0.0,0.0,0.0,-0.004333333333333074,0.004071260664547641,0.0005700905225452702
ARG  62,R ARG  62,0.0,0.0,0.0,-0.0031960784313725147,0.0010850066927260776,0.00015193132628614248,0.7290784313725496,0.3184914098719846,0.04459771781777419,-0.7221960784313693,0.3170884715787574,0.04440126716266156,0.0,0.0,0.0,0.0036862745098103773,0.0033693555331743273,0.00047180414491135867
GLN  63,R GLN  63,0.0,0.0,0.0,-0.001098039215686293,0.0005333910003426123,7.468967947795372e-05,-0.021058823529412005,0.04725376290222591,0.006616850308736854,0.02282352941176462,0.04726093851281281,0.006617855095196412,0.0,0.0,0.0,0.0006666666666666455,0.0011826634392151463,0.000165606006004104
PRO  64,R PRO  64,0.0,0.0,0.0,-0.000647058823529445,0.0005538998781108425,7.756149678641548e-05,0.009352941176470515,0.02293966812537658,0.0032121960410176975,-0.00888235294117645,0.022793744462473217,0.003191762641122498,0.0,0.0,0.0,-0.00017647058823555333,0.0009011078661236517,0.00012618033984939276
ASP  65,R ASP  65,0.0,0.0,0.0,-0.0004901960784313447,0.0004999038738816172,7.000054385248786e-05,-0.4498627450980389,0.2958412411828731,0.04142605980625042,0.4497843137254897,0.29427360309655887,0.04120654656712746,0.0,0.0,0.0,-0.0005686274509803208,0.0019428592428903412,0.0002720547103889082
LEU  66,R LEU  66,0.0,0.0,0.0,-0.000725490196078408,0.0004462669284996346,6.248986921383901e-05,0.024568627450980533,0.012026530968476395,0.0016840511795103588,-0.024470588235294112,0.011918601281892349,0.0016689380004504563,0.0,0.0,0.0,-0.0006274509803920529,0.0009280125149959774,0.00012994774424776118
SER  67,R SER  67,0.0,0.0,0.0,-9.80392156862746e-05,0.0002973676644726101,4.163980181949195e-05,0.020803921568627433,0.017154453612369842,0.0024021039745783838,-0.02033333333333335,0.01680063802087574,0.0023525598819596053,0.0,0.0,0.0,0.00037254901960786304,0.0007659617641032099,0.00010725610034006852
TRP  68,R TRP  68,0.0,0.0,0.0,-0.0003529411764705994,0.00047788461203742474,6.691723046994579e-05,0.006882352941176374,0.016071710694874633,0.0022504896402292915,-0.006117647058823578,0.015753800735090053,0.002205973341709242,0.0,0.0,0.0,0.00041176470588278653,0.0007964743533954674,0.00011152871744987599
ALA  69,R ALA  69,0.0,0.0,0.0,-7.843137254901533e-05,0.00026884920001571253,3.764641803888651e-05,-0.0014313725490196047,0.0150009867674917,0.002100558301128634,0.001607843137254971,0.014945756078556508,0.0020928244577543245,0.0,0.0,0.0,9.803921568656847e-05,0.0007209716200333185,0.00010095622006820655
LEU  70,R LEU  70,0.0,0.0,0.0,-0.00047058823529415073,0.0005723340987971379,8.014280399557515e-05,0.004490196078431497,0.017978606621203756,0.002517508479024573,-0.0038431372549019172,0.018121996761621614,0.0025375871148118835,0.0,0.0,0.0,0.00017647058823531823,0.0007594084992566408,0.00010633845971506738
ARG  71,R ARG  71,0.0,0.0,0.0,-0.0001960784313725666,0.00039702856335918445,5.559511900621188e-05,-0.2654313725490198,0.24111556540071863,0.03376293241797793,0.2651176470588244,0.2401331858437795,0.033625371765124125,0.0,0.0,0.0,-0.0005098039215710617,0.0013191284856137427,0.0001847149346678953
ILE  72,R ILE  72,0.0,0.0,0.0,-0.0007058823529411726,0.0006037178164055071,8.4537403468551e-05,-0.028588235294117702,0.026824905365465928,0.0037562380739198037,0.029999999999999936,0.02652560730948974,0.003714327963222628,0.0,0.0,0.0,0.0007058823529409507,0.0007487012977272691,0.00010483915160934203
LYS  73,R LYS  73,0.0,0.0,0.0,-0.000549019607843105,0.0004975912760960307,6.967671539033545e-05,-0.3393137254901954,0.24952036265651556,0.034939839438736506,0.3392941176470597,0.2486930775637778,0.03482399635481911,0.0,0.0,0.0,-0.0005686274509805995,0.001287266475465712,0.00018025336084315672
LEU  74,R LEU  74,0.0,0.0,0.0,-0.0023921568627450524,0.001086069209735449,0.00015208010842685885,-0.056980392156862514,0.04921959206437442,0.006892121451172658,0.060823529411764714,0.04911838675033022,0.006877949872607268,0.0,0.0,0.0,0.00145098039215679,0.00203222784628665,0.00028456881793623314
TYR  75,R TYR  75,0.0,0.0,0.0,-0.0020196078431372762,0.0011962391406015356,0.00016750698443191125,0.03401960784313731,0.08675850869637393,0.01214862118475033,-0.02780392156862736,0.08585350486932256,0.012021895301251412,0.0,0.0,0.0,0.004196078431373323,0.0021964285435200517,0.0003075615145481777
ASN  76,R ASN  76,0.0,0.0,0.0,-0.004529411764705843,0.002584667773064128,0.0003619258806450726,-0.032764705882351954,0.17699724028371408,0.024784571049720497,0.04621568627450992,0.17824067379012157,0.02495868656720405,0.0,0.0,0.0,0.008921568627451644,0.0037408352703372613,0.0005238217126682802
LYS  77,R LYS  77,0.0,0.0,0.0,-0.09123529411764715,0.11992997764795509,0.016793555917835587,-5.866999999999998,7.198517660588459,1.007994091464592,5.774647058823533,6.735891846925077,0.9432135201415833,-0.04564531764705884,0.08103701364775331,0.011347451628005498,-0.22923355294117428,0.6257234877639056,0.08761881380243411
TYR  78,R TYR  78,0.0,0.0,0.0,-0.04288235294117645,0.06385204928884615,0.00894107529435461,0.12382352941176446,0.20661868885369872,0.028932403498981442,-0.09400000000000001,0.19616819513956316,0.02746904167736505,-0.00534578823529412,0.017086700097130324,0.0023926165847771054,-0.01840461176470587,0.053223696279941606,0.00745280818991579
VAL  79,R VAL  79,0.0,0.0,0.0,-0.003764705882352935,0.003461770120108393,0.0004847447754671034,0.020666666666666708,0.10498415691243314,0.014700722406295164,-0.017274509803921565,0.10407332980980714,0.014573181101115152,0.0,0.0,0.0,-0.00037254901960774117,0.0029569511611057145,0.0004140559820339831
GLN  80,R GLN  80,0.0,0.0,0.0,-0.004725490196078435,0.004073243306533216,0.000570368147953886,0.2108431372549017,0.22019958616450752,0.030834109501736956,-0.19919607843137266,0.215009167119464,0.03010730546008354,0.0,0.0,0.0,0.0069215686274507315,0.003854425199409148,0.000539727484210832
GLY  81,R GLY  81,0.0019215686274509254,0.0026556867377783063,0.00037187052483282775,-0.00433333333333332,0.0022980525998405775,0.000321791728760555,0.13111764705882348,0.22676727701296642,0.03175377017105196,-0.12396078431372551,0.2233668363033537,0.03127761323079308,0.0,0.0,0.0,0.0047450980392156165,0.004626620064980969,0.0006478563933357228
ASN  82,R ASN  82,0.005627450980392138,0.008207984597303061,0.001149347736161214,-0.006235294117647064,0.002509497530317841,0.00035139994126215493,0.2653529411764712,0.20901832394852646,0.02926841962220364,-0.2548039215686274,0.2052953892501397,0.02874710449097486,0.0,0.0,0.0,0.009941176470587777,0.008752392983043101,0.0012255801581741756
ALA  83,R ALA  83,0.0,0.0,0.0,-0.02758823529411764,0.028650823121042515,0.004011917700740506,5.506823529411765,2.040557437352018,0.2857351939839264,-5.370843137254902,1.973883902783691,0.27639903172514824,-0.00038894117647058865,0.0026838345208606527,0.0003758120028388028,0.1080032156862755,0.05651775696399227,0.007914068947061374
MOL  84,L MOL   1,0.0,0.0,0.0,-12.243529411764703,1.5654335032369215,0.2192045357452858,-18.360411764705884,8.636366929004954,1.209333260904378,29.723333333333322,7.6415533957863655,1.0700315031156256,-2.860278494117647,0.1590339242124741,0.022269203675954734,-3.7408863372549024,1.555856333751443,0.2178634637760982
