# Supplementary material for: Identification of the occurrence and potential mechanisms of heterotopic ossification associated with 17-beta-estradiol targeting MKX by bioinformatics analysis and cellular experiments
Source: PeerJ. 2022 Jan 3;10:e12696. doi: 10.7717/peerj.12696 (PMC8734462; doi:10.7717/peerj.12696)
Supplement: Supplemental Information 4 [file peerj-10-12696-s004.zip › MD raw data/p1/gbsa.dat]

| Run on Thu Oct 28 13:07:42 2021
|
|Input file:
|--------------------------------------------------------------
|input file for running PB and GB
|&general
|     startframe = 20000, endframe = 25000, interval = 100, verbose=1, keep_files=0
|/
|&gb
|  igb=8, saltcon=0.150
|/
|&decomp
|  idecomp = 2
|/
|
|--------------------------------------------------------------
|MMPBSA.py Version=14.0
|Solvated complex topology file:  cpx_solvated.prmtop
|Complex topology file:           cpx_vac.prmtop
|Receptor topology file:          rec.prmtop
|Ligand topology file:            lig.prmtop
|Initial mdcrd(s):                prod.nc
|
|Receptor mask:                  ":1-83"
|Ligand mask:                    ":84"
|Ligand residue name is "MOL"
|
|Calculations performed using 51.0 complex frames.
|
|Generalized Born ESURF calculated using 'LCPO' surface areas
|
|All units are reported in kcal/mole.
-------------------------------------------------------------------------------
-------------------------------------------------------------------------------

GENERALIZED BORN:

WARNING: INCONSISTENCIES EXIST WITHIN INTERNAL POTENTIAL
TERMS. THE VALIDITY OF THESE RESULTS ARE HIGHLY QUESTIONABLE
Complex:
Energy Component            Average              Std. Dev.   Std. Err. of Mean
-------------------------------------------------------------------------------
BOND                       288.8013               14.8018              2.0727
ANGLE                      772.8455               19.2342              2.6933
DIHED                      515.1701               12.2766              1.7191
VDWAALS                   -596.6599               14.2283              1.9924
EEL                      -3906.7125               73.2497             10.2570
1-4 VDW                    303.5111                7.5064              1.0511
1-4 EEL                   1996.9431               37.1585              5.2032
EGB                      -2908.8112               69.4080              9.7191
ESURF                       48.9610                1.6127              0.2258

G gas                     -626.1013               76.0779             10.6530
G solv                   -2859.8503               69.1927              9.6889

TOTAL                    -3485.9516               27.0225              3.7839


Receptor:
Energy Component            Average              Std. Dev.   Std. Err. of Mean
-------------------------------------------------------------------------------
BOND                       280.4156               14.7311              2.0628
ANGLE                      739.5401               19.1579              2.6826
DIHED                      495.3071               12.3665              1.7317
VDWAALS                   -569.0009               13.5628              1.8992
EEL                      -3636.4669               70.8601              9.9224
1-4 VDW                    296.9574                7.2759              1.0188
1-4 EEL                   1760.2423               35.5320              4.9755
EGB                      -2889.9994               67.2237              9.4132
ESURF                       49.4596                1.6115              0.2257

G gas                     -633.0052               72.3242             10.1274
G solv                   -2840.5398               66.9695              9.3776

TOTAL                    -3473.5450               25.7995              3.6127


Ligand:
Energy Component            Average              Std. Dev.   Std. Err. of Mean
-------------------------------------------------------------------------------
BOND                         8.3857                2.1148              0.2961
ANGLE                       33.3054                6.4032              0.8966
DIHED                       19.8727                2.0287              0.2841
VDWAALS                     -3.1720                0.7260              0.1017
EEL                       -233.5248                8.3139              1.1642
1-4 VDW                      6.5537                1.3662              0.1913
1-4 EEL                    236.7008                9.8531              1.3797
EGB                        -69.8631                2.7026              0.3784
ESURF                        3.1282                0.0386              0.0054

G gas                       68.1215                4.7956              0.6715
G solv                     -66.7349                2.6906              0.3768

TOTAL                        1.3866                3.9399              0.5517


Differences (Complex - Receptor - Ligand):
Energy Component            Average              Std. Dev.   Std. Err. of Mean
-------------------------------------------------------------------------------
BOND                        -0.0000                0.0001              0.0000
ANGLE                        0.0000                0.0000              0.0000
DIHED                       -0.0098                0.0405              0.0057
VDWAALS                    -24.4871                3.1308              0.4384
EEL                        -36.7208               17.2728              2.4187
1-4 VDW                     -0.0000                0.0000              0.0000
1-4 EEL                      0.0000                0.0001              0.0000
EGB                         51.0513               15.2921              2.1413
ESURF                       -3.6269                0.3279              0.0459

DELTA G gas                -61.2177               16.2734              2.2787
DELTA G solv                47.4244               15.1933              2.1275

DELTA TOTAL                -13.7932                2.6804              0.3753


-------------------------------------------------------------------------------
-------------------------------------------------------------------------------
