# Supplementary material for: Identification of the occurrence and potential mechanisms of heterotopic ossification associated with 17-beta-estradiol targeting MKX by bioinformatics analysis and cellular experiments
Source: PeerJ. 2022 Jan 3;10:e12696. doi: 10.7717/peerj.12696 (PMC8734462; doi:10.7717/peerj.12696)
Supplement: Supplemental Information 4 [file peerj-10-12696-s004.zip › MD raw data/p1/last.pdb]

CRYST1   65.018   60.553   54.996  90.00  90.00  90.00 P 1           1
ATOM      1  N   ARG     1      49.089  59.819  25.228  1.00  0.00           N  
ATOM      2  H1  ARG     1      48.551  60.410  24.611  1.00  0.00           H  
ATOM      3  H2  ARG     1      50.024  60.187  25.126  1.00  0.00           H  
ATOM      4  H3  ARG     1      48.806  59.770  26.197  1.00  0.00           H  
ATOM      5  CA  ARG     1      48.990  58.439  24.707  1.00  0.00           C  
ATOM      6  HA  ARG     1      49.212  58.402  23.641  1.00  0.00           H  
ATOM      7  CB  ARG     1      49.865  57.434  25.478  1.00  0.00           C  
ATOM      8  HB2 ARG     1      50.879  57.775  25.268  1.00  0.00           H  
ATOM      9  HB3 ARG     1      49.787  57.685  26.536  1.00  0.00           H  
ATOM     10  CG  ARG     1      49.649  55.950  24.986  1.00  0.00           C  
ATOM     11  HG2 ARG     1      48.661  55.555  25.224  1.00  0.00           H  
ATOM     12  HG3 ARG     1      49.823  55.965  23.910  1.00  0.00           H  
ATOM     13  CD  ARG     1      50.640  55.001  25.691  1.00  0.00           C  
ATOM     14  HD2 ARG     1      50.723  54.088  25.101  1.00  0.00           H  
ATOM     15  HD3 ARG     1      51.632  55.444  25.603  1.00  0.00           H  
ATOM     16  NE  ARG     1      50.338  54.835  27.115  1.00  0.00           N  
ATOM     17  HE  ARG     1      49.652  55.409  27.583  1.00  0.00           H  
ATOM     18  CZ  ARG     1      50.981  54.013  27.877  1.00  0.00           C  
ATOM     19  NH1 ARG     1      50.540  53.935  29.122  1.00  0.00           N  
ATOM     20 HH11 ARG     1      49.762  54.523  29.383  1.00  0.00           H  
ATOM     21 HH12 ARG     1      51.120  53.392  29.746  1.00  0.00           H  
ATOM     22  NH2 ARG     1      51.932  53.267  27.488  1.00  0.00           N  
ATOM     23 HH21 ARG     1      52.345  53.441  26.583  1.00  0.00           H  
ATOM     24 HH22 ARG     1      52.334  52.683  28.207  1.00  0.00           H  
ATOM     25  C   ARG     1      47.545  57.959  24.742  1.00  0.00           C  
ATOM     26  O   ARG     1      46.807  58.194  25.662  1.00  0.00           O  
ATOM     27  N   HIE     2      47.138  57.247  23.660  1.00  0.00           N  
ATOM     28  H   HIE     2      47.719  57.487  22.869  1.00  0.00           H  
ATOM     29  CA  HIE     2      45.774  56.929  23.352  1.00  0.00           C  
ATOM     30  HA  HIE     2      45.121  57.660  23.830  1.00  0.00           H  
ATOM     31  CB  HIE     2      45.570  57.012  21.782  1.00  0.00           C  
ATOM     32  HB2 HIE     2      45.669  58.064  21.514  1.00  0.00           H  
ATOM     33  HB3 HIE     2      46.326  56.408  21.281  1.00  0.00           H  
ATOM     34  CG  HIE     2      44.131  56.601  21.295  1.00  0.00           C  
ATOM     35  ND1 HIE     2      42.977  57.130  21.885  1.00  0.00           N  
ATOM     36  CE1 HIE     2      41.979  56.780  21.021  1.00  0.00           C  
ATOM     37  HE1 HIE     2      40.921  56.986  21.088  1.00  0.00           H  
ATOM     38  NE2 HIE     2      42.484  56.119  19.965  1.00  0.00           N  
ATOM     39  HE2 HIE     2      42.001  55.836  19.124  1.00  0.00           H  
ATOM     40  CD2 HIE     2      43.859  56.011  20.081  1.00  0.00           C  
ATOM     41  HD2 HIE     2      44.486  55.652  19.279  1.00  0.00           H  
ATOM     42  C   HIE     2      45.351  55.557  23.977  1.00  0.00           C  
ATOM     43  O   HIE     2      46.244  54.736  24.278  1.00  0.00           O  
ATOM     44  N   LYS     3      44.064  55.218  24.067  1.00  0.00           N  
ATOM     45  H   LYS     3      43.398  55.936  23.821  1.00  0.00           H  
ATOM     46  CA  LYS     3      43.630  53.961  24.791  1.00  0.00           C  
ATOM     47  HA  LYS     3      44.324  53.730  25.600  1.00  0.00           H  
ATOM     48  CB  LYS     3      42.221  54.139  25.346  1.00  0.00           C  
ATOM     49  HB2 LYS     3      41.495  54.660  24.722  1.00  0.00           H  
ATOM     50  HB3 LYS     3      41.825  53.138  25.513  1.00  0.00           H  
ATOM     51  CG  LYS     3      42.372  54.926  26.658  1.00  0.00           C  
ATOM     52  HG2 LYS     3      42.895  54.351  27.421  1.00  0.00           H  
ATOM     53  HG3 LYS     3      43.020  55.782  26.465  1.00  0.00           H  
ATOM     54  CD  LYS     3      40.956  55.303  27.241  1.00  0.00           C  
ATOM     55  HD2 LYS     3      40.638  56.226  26.757  1.00  0.00           H  
ATOM     56  HD3 LYS     3      40.311  54.425  27.205  1.00  0.00           H  
ATOM     57  CE  LYS     3      41.340  55.658  28.687  1.00  0.00           C  
ATOM     58  HE2 LYS     3      42.119  56.415  28.790  1.00  0.00           H  
ATOM     59  HE3 LYS     3      40.464  56.205  29.036  1.00  0.00           H  
ATOM     60  NZ  LYS     3      41.519  54.586  29.622  1.00  0.00           N  
ATOM     61  HZ1 LYS     3      40.821  53.857  29.611  1.00  0.00           H  
ATOM     62  HZ2 LYS     3      42.488  54.312  29.703  1.00  0.00           H  
ATOM     63  HZ3 LYS     3      41.298  54.980  30.526  1.00  0.00           H  
ATOM     64  C   LYS     3      43.715  52.765  23.850  1.00  0.00           C  
ATOM     65  O   LYS     3      42.710  52.431  23.225  1.00  0.00           O  
ATOM     66  N   ARG     4      44.914  52.111  23.715  1.00  0.00           N  
ATOM     67  H   ARG     4      45.737  52.481  24.170  1.00  0.00           H  
ATOM     68  CA  ARG     4      45.177  50.935  22.794  1.00  0.00           C  
ATOM     69  HA  ARG     4      44.219  50.426  22.686  1.00  0.00           H  
ATOM     70  CB  ARG     4      45.731  51.447  21.422  1.00  0.00           C  
ATOM     71  HB2 ARG     4      46.650  52.018  21.560  1.00  0.00           H  
ATOM     72  HB3 ARG     4      45.930  50.616  20.746  1.00  0.00           H  
ATOM     73  CG  ARG     4      44.871  52.477  20.700  1.00  0.00           C  
ATOM     74  HG2 ARG     4      43.865  52.073  20.584  1.00  0.00           H  
ATOM     75  HG3 ARG     4      44.809  53.359  21.338  1.00  0.00           H  
ATOM     76  CD  ARG     4      45.466  52.753  19.275  1.00  0.00           C  
ATOM     77  HD2 ARG     4      45.742  51.778  18.874  1.00  0.00           H  
ATOM     78  HD3 ARG     4      44.731  53.189  18.599  1.00  0.00           H  
ATOM     79  NE  ARG     4      46.689  53.625  19.337  1.00  0.00           N  
ATOM     80  HE  ARG     4      47.206  53.678  20.203  1.00  0.00           H  
ATOM     81  CZ  ARG     4      46.994  54.492  18.380  1.00  0.00           C  
ATOM     82  NH1 ARG     4      47.891  55.373  18.793  1.00  0.00           N  
ATOM     83 HH11 ARG     4      48.240  55.259  19.734  1.00  0.00           H  
ATOM     84 HH12 ARG     4      48.197  56.065  18.123  1.00  0.00           H  
ATOM     85  NH2 ARG     4      46.469  54.488  17.254  1.00  0.00           N  
ATOM     86 HH21 ARG     4      45.931  53.727  16.866  1.00  0.00           H  
ATOM     87 HH22 ARG     4      46.814  55.164  16.588  1.00  0.00           H  
ATOM     88  C   ARG     4      46.023  49.877  23.420  1.00  0.00           C  
ATOM     89  O   ARG     4      47.070  49.563  22.883  1.00  0.00           O  
ATOM     90  N   GLN     5      45.513  49.402  24.533  1.00  0.00           N  
ATOM     91  H   GLN     5      44.715  49.916  24.876  1.00  0.00           H  
ATOM     92  CA  GLN     5      46.108  48.330  25.316  1.00  0.00           C  
ATOM     93  HA  GLN     5      47.173  48.258  25.097  1.00  0.00           H  
ATOM     94  CB  GLN     5      46.048  48.577  26.785  1.00  0.00           C  
ATOM     95  HB2 GLN     5      45.007  48.866  26.930  1.00  0.00           H  
ATOM     96  HB3 GLN     5      46.325  47.691  27.356  1.00  0.00           H  
ATOM     97  CG  GLN     5      46.925  49.670  27.308  1.00  0.00           C  
ATOM     98  HG2 GLN     5      46.947  49.646  28.397  1.00  0.00           H  
ATOM     99  HG3 GLN     5      47.897  49.303  26.978  1.00  0.00           H  
ATOM    100  CD  GLN     5      46.534  51.065  26.996  1.00  0.00           C  
ATOM    101  OE1 GLN     5      45.453  51.386  26.590  1.00  0.00           O  
ATOM    102  NE2 GLN     5      47.422  51.943  27.342  1.00  0.00           N  
ATOM    103 HE21 GLN     5      47.224  52.904  27.100  1.00  0.00           H  
ATOM    104 HE22 GLN     5      48.274  51.700  27.827  1.00  0.00           H  
ATOM    105  C   GLN     5      45.419  46.938  24.903  1.00  0.00           C  
ATOM    106  O   GLN     5      44.273  46.650  25.249  1.00  0.00           O  
ATOM    107  N   ALA     6      46.058  46.147  24.011  1.00  0.00           N  
ATOM    108  H   ALA     6      46.951  46.546  23.759  1.00  0.00           H  
ATOM    109  CA  ALA     6      45.446  45.097  23.221  1.00  0.00           C  
ATOM    110  HA  ALA     6      44.434  45.423  22.982  1.00  0.00           H  
ATOM    111  CB  ALA     6      46.215  44.799  21.945  1.00  0.00           C  
ATOM    112  HB1 ALA     6      47.224  44.464  22.183  1.00  0.00           H  
ATOM    113  HB2 ALA     6      45.705  44.109  21.273  1.00  0.00           H  
ATOM    114  HB3 ALA     6      46.322  45.684  21.318  1.00  0.00           H  
ATOM    115  C   ALA     6      45.112  43.778  24.047  1.00  0.00           C  
ATOM    116  O   ALA     6      45.980  43.006  24.504  1.00  0.00           O  
ATOM    117  N   LEU     7      43.790  43.481  24.048  1.00  0.00           N  
ATOM    118  H   LEU     7      43.185  44.129  23.565  1.00  0.00           H  
ATOM    119  CA  LEU     7      43.149  42.388  24.668  1.00  0.00           C  
ATOM    120  HA  LEU     7      43.815  41.854  25.345  1.00  0.00           H  
ATOM    121  CB  LEU     7      41.944  42.804  25.489  1.00  0.00           C  
ATOM    122  HB2 LEU     7      42.248  43.512  26.260  1.00  0.00           H  
ATOM    123  HB3 LEU     7      41.299  43.322  24.780  1.00  0.00           H  
ATOM    124  CG  LEU     7      41.169  41.638  26.188  1.00  0.00           C  
ATOM    125  HG  LEU     7      40.903  40.981  25.360  1.00  0.00           H  
ATOM    126  CD1 LEU     7      41.932  40.842  27.335  1.00  0.00           C  
ATOM    127 HD11 LEU     7      42.883  40.559  26.884  1.00  0.00           H  
ATOM    128 HD12 LEU     7      42.244  41.593  28.061  1.00  0.00           H  
ATOM    129 HD13 LEU     7      41.373  39.932  27.554  1.00  0.00           H  
ATOM    130  CD2 LEU     7      39.811  42.045  26.762  1.00  0.00           C  
ATOM    131 HD21 LEU     7      39.134  42.412  25.990  1.00  0.00           H  
ATOM    132 HD22 LEU     7      39.344  41.164  27.203  1.00  0.00           H  
ATOM    133 HD23 LEU     7      39.871  42.706  27.625  1.00  0.00           H  
ATOM    134  C   LEU     7      42.887  41.464  23.459  1.00  0.00           C  
ATOM    135  O   LEU     7      41.801  41.367  22.948  1.00  0.00           O  
ATOM    136  N   GLN     8      44.003  40.778  22.978  1.00  0.00           N  
ATOM    137  H   GLN     8      44.864  40.955  23.476  1.00  0.00           H  
ATOM    138  CA  GLN     8      44.057  39.779  21.930  1.00  0.00           C  
ATOM    139  HA  GLN     8      43.822  40.278  20.990  1.00  0.00           H  
ATOM    140  CB  GLN     8      45.441  39.201  21.825  1.00  0.00           C  
ATOM    141  HB2 GLN     8      45.786  38.669  22.712  1.00  0.00           H  
ATOM    142  HB3 GLN     8      45.353  38.451  21.039  1.00  0.00           H  
ATOM    143  CG  GLN     8      46.511  40.330  21.424  1.00  0.00           C  
ATOM    144  HG2 GLN     8      46.597  41.089  22.202  1.00  0.00           H  
ATOM    145  HG3 GLN     8      47.504  39.881  21.472  1.00  0.00           H  
ATOM    146  CD  GLN     8      46.326  41.084  20.137  1.00  0.00           C  
ATOM    147  OE1 GLN     8      45.459  40.851  19.299  1.00  0.00           O  
ATOM    148  NE2 GLN     8      47.131  42.075  19.912  1.00  0.00           N  
ATOM    149 HE21 GLN     8      47.087  42.610  19.056  1.00  0.00           H  
ATOM    150 HE22 GLN     8      47.886  42.363  20.519  1.00  0.00           H  
ATOM    151  C   GLN     8      42.999  38.666  22.164  1.00  0.00           C  
ATOM    152  O   GLN     8      42.268  38.309  21.208  1.00  0.00           O  
ATOM    153  N   ASP     9      42.986  38.117  23.432  1.00  0.00           N  
ATOM    154  H   ASP     9      43.681  38.544  24.029  1.00  0.00           H  
ATOM    155  CA  ASP     9      41.907  37.370  24.007  1.00  0.00           C  
ATOM    156  HA  ASP     9      42.043  36.376  23.581  1.00  0.00           H  
ATOM    157  CB  ASP     9      41.949  37.237  25.541  1.00  0.00           C  
ATOM    158  HB2 ASP     9      41.915  38.196  26.058  1.00  0.00           H  
ATOM    159  HB3 ASP     9      40.996  36.780  25.809  1.00  0.00           H  
ATOM    160  CG  ASP     9      43.101  36.390  26.094  1.00  0.00           C  
ATOM    161  OD1 ASP     9      44.016  35.920  25.363  1.00  0.00           O  
ATOM    162  OD2 ASP     9      43.060  36.133  27.322  1.00  0.00           O  
ATOM    163  C   ASP     9      40.508  37.727  23.423  1.00  0.00           C  
ATOM    164  O   ASP     9      39.737  36.798  23.147  1.00  0.00           O  
ATOM    165  N   MET    10      40.125  39.031  23.393  1.00  0.00           N  
ATOM    166  H   MET    10      40.649  39.754  23.865  1.00  0.00           H  
ATOM    167  CA  MET    10      38.849  39.441  22.840  1.00  0.00           C  
ATOM    168  HA  MET    10      38.198  38.588  23.030  1.00  0.00           H  
ATOM    169  CB  MET    10      38.413  40.693  23.611  1.00  0.00           C  
ATOM    170  HB2 MET    10      38.353  40.418  24.664  1.00  0.00           H  
ATOM    171  HB3 MET    10      39.246  41.397  23.608  1.00  0.00           H  
ATOM    172  CG  MET    10      37.150  41.471  23.307  1.00  0.00           C  
ATOM    173  HG2 MET    10      36.944  41.332  22.246  1.00  0.00           H  
ATOM    174  HG3 MET    10      36.283  40.946  23.707  1.00  0.00           H  
ATOM    175  SD  MET    10      37.084  43.223  23.752  1.00  0.00           S  
ATOM    176  CE  MET    10      38.065  44.117  22.373  1.00  0.00           C  
ATOM    177  HE1 MET    10      38.526  45.017  22.782  1.00  0.00           H  
ATOM    178  HE2 MET    10      38.839  43.533  21.875  1.00  0.00           H  
ATOM    179  HE3 MET    10      37.330  44.416  21.627  1.00  0.00           H  
ATOM    180  C   MET    10      38.743  39.775  21.316  1.00  0.00           C  
ATOM    181  O   MET    10      37.781  39.542  20.583  1.00  0.00           O  
ATOM    182  N   ALA    11      39.842  40.476  20.955  1.00  0.00           N  
ATOM    183  H   ALA    11      40.492  40.882  21.612  1.00  0.00           H  
ATOM    184  CA  ALA    11      40.027  40.880  19.550  1.00  0.00           C  
ATOM    185  HA  ALA    11      39.283  41.653  19.358  1.00  0.00           H  
ATOM    186  CB  ALA    11      41.377  41.571  19.418  1.00  0.00           C  
ATOM    187  HB1 ALA    11      42.071  40.769  19.673  1.00  0.00           H  
ATOM    188  HB2 ALA    11      41.569  42.039  18.452  1.00  0.00           H  
ATOM    189  HB3 ALA    11      41.295  42.379  20.145  1.00  0.00           H  
ATOM    190  C   ALA    11      39.824  39.810  18.481  1.00  0.00           C  
ATOM    191  O   ALA    11      39.311  40.157  17.423  1.00  0.00           O  
ATOM    192  N   ARG    12      40.418  38.607  18.642  1.00  0.00           N  
ATOM    193  H   ARG    12      40.927  38.552  19.513  1.00  0.00           H  
ATOM    194  CA  ARG    12      40.473  37.506  17.711  1.00  0.00           C  
ATOM    195  HA  ARG    12      40.865  37.916  16.781  1.00  0.00           H  
ATOM    196  CB  ARG    12      41.585  36.581  18.096  1.00  0.00           C  
ATOM    197  HB2 ARG    12      41.443  36.291  19.137  1.00  0.00           H  
ATOM    198  HB3 ARG    12      41.564  35.673  17.493  1.00  0.00           H  
ATOM    199  CG  ARG    12      43.034  37.234  18.066  1.00  0.00           C  
ATOM    200  HG2 ARG    12      43.248  37.445  17.019  1.00  0.00           H  
ATOM    201  HG3 ARG    12      43.125  38.188  18.585  1.00  0.00           H  
ATOM    202  CD  ARG    12      44.193  36.268  18.583  1.00  0.00           C  
ATOM    203  HD2 ARG    12      44.374  35.381  17.976  1.00  0.00           H  
ATOM    204  HD3 ARG    12      45.080  36.895  18.667  1.00  0.00           H  
ATOM    205  NE  ARG    12      43.842  35.630  19.912  1.00  0.00           N  
ATOM    206  HE  ARG    12      42.995  35.974  20.341  1.00  0.00           H  
ATOM    207  CZ  ARG    12      44.452  34.646  20.581  1.00  0.00           C  
ATOM    208  NH1 ARG    12      44.012  34.287  21.779  1.00  0.00           N  
ATOM    209 HH11 ARG    12      43.122  34.547  22.178  1.00  0.00           H  
ATOM    210 HH12 ARG    12      44.536  33.661  22.373  1.00  0.00           H  
ATOM    211  NH2 ARG    12      45.618  34.162  20.200  1.00  0.00           N  
ATOM    212 HH21 ARG    12      45.985  34.345  19.277  1.00  0.00           H  
ATOM    213 HH22 ARG    12      45.936  33.355  20.718  1.00  0.00           H  
ATOM    214  C   ARG    12      39.094  36.859  17.351  1.00  0.00           C  
ATOM    215  O   ARG    12      38.767  36.835  16.178  1.00  0.00           O  
ATOM    216  N   PRO    13      38.224  36.496  18.256  1.00  0.00           N  
ATOM    217  CD  PRO    13      38.550  36.215  19.658  1.00  0.00           C  
ATOM    218  HD2 PRO    13      38.640  37.163  20.187  1.00  0.00           H  
ATOM    219  HD3 PRO    13      39.480  35.656  19.762  1.00  0.00           H  
ATOM    220  CG  PRO    13      37.376  35.365  20.219  1.00  0.00           C  
ATOM    221  HG2 PRO    13      37.160  35.483  21.281  1.00  0.00           H  
ATOM    222  HG3 PRO    13      37.502  34.307  19.989  1.00  0.00           H  
ATOM    223  CB  PRO    13      36.266  36.009  19.379  1.00  0.00           C  
ATOM    224  HB2 PRO    13      36.035  36.934  19.908  1.00  0.00           H  
ATOM    225  HB3 PRO    13      35.375  35.381  19.402  1.00  0.00           H  
ATOM    226  CA  PRO    13      36.756  36.362  18.036  1.00  0.00           C  
ATOM    227  HA  PRO    13      36.624  35.445  17.462  1.00  0.00           H  
ATOM    228  C   PRO    13      36.105  37.590  17.348  1.00  0.00           C  
ATOM    229  O   PRO    13      35.453  37.386  16.375  1.00  0.00           O  
ATOM    230  N   LEU    14      36.341  38.805  17.876  1.00  0.00           N  
ATOM    231  H   LEU    14      36.940  38.919  18.682  1.00  0.00           H  
ATOM    232  CA  LEU    14      35.787  40.052  17.322  1.00  0.00           C  
ATOM    233  HA  LEU    14      34.705  39.943  17.391  1.00  0.00           H  
ATOM    234  CB  LEU    14      36.277  41.309  18.083  1.00  0.00           C  
ATOM    235  HB2 LEU    14      37.095  41.155  18.786  1.00  0.00           H  
ATOM    236  HB3 LEU    14      36.624  41.987  17.303  1.00  0.00           H  
ATOM    237  CG  LEU    14      35.160  42.005  18.875  1.00  0.00           C  
ATOM    238  HG  LEU    14      34.367  42.330  18.201  1.00  0.00           H  
ATOM    239  CD1 LEU    14      34.774  41.170  20.101  1.00  0.00           C  
ATOM    240 HD11 LEU    14      35.634  40.982  20.743  1.00  0.00           H  
ATOM    241 HD12 LEU    14      33.973  41.674  20.643  1.00  0.00           H  
ATOM    242 HD13 LEU    14      34.332  40.229  19.776  1.00  0.00           H  
ATOM    243  CD2 LEU    14      35.741  43.331  19.420  1.00  0.00           C  
ATOM    244 HD21 LEU    14      36.640  43.108  19.994  1.00  0.00           H  
ATOM    245 HD22 LEU    14      36.080  43.990  18.621  1.00  0.00           H  
ATOM    246 HD23 LEU    14      35.018  43.840  20.058  1.00  0.00           H  
ATOM    247  C   LEU    14      35.999  40.158  15.857  1.00  0.00           C  
ATOM    248  O   LEU    14      35.061  40.366  15.119  1.00  0.00           O  
ATOM    249  N   LYS    15      37.254  40.069  15.318  1.00  0.00           N  
ATOM    250  H   LYS    15      38.041  40.115  15.950  1.00  0.00           H  
ATOM    251  CA  LYS    15      37.651  40.000  13.925  1.00  0.00           C  
ATOM    252  HA  LYS    15      37.649  41.004  13.500  1.00  0.00           H  
ATOM    253  CB  LYS    15      39.146  39.533  13.927  1.00  0.00           C  
ATOM    254  HB2 LYS    15      39.606  40.253  14.604  1.00  0.00           H  
ATOM    255  HB3 LYS    15      39.227  38.505  14.281  1.00  0.00           H  
ATOM    256  CG  LYS    15      39.936  39.629  12.607  1.00  0.00           C  
ATOM    257  HG2 LYS    15      39.475  38.963  11.877  1.00  0.00           H  
ATOM    258  HG3 LYS    15      39.958  40.657  12.244  1.00  0.00           H  
ATOM    259  CD  LYS    15      41.385  39.109  12.878  1.00  0.00           C  
ATOM    260  HD2 LYS    15      41.780  39.669  13.726  1.00  0.00           H  
ATOM    261  HD3 LYS    15      41.545  38.048  13.065  1.00  0.00           H  
ATOM    262  CE  LYS    15      42.018  39.502  11.584  1.00  0.00           C  
ATOM    263  HE2 LYS    15      41.418  39.138  10.750  1.00  0.00           H  
ATOM    264  HE3 LYS    15      42.078  40.589  11.520  1.00  0.00           H  
ATOM    265  NZ  LYS    15      43.421  38.922  11.528  1.00  0.00           N  
ATOM    266  HZ1 LYS    15      44.084  39.305  12.187  1.00  0.00           H  
ATOM    267  HZ2 LYS    15      43.399  37.921  11.395  1.00  0.00           H  
ATOM    268  HZ3 LYS    15      43.823  39.136  10.626  1.00  0.00           H  
ATOM    269  C   LYS    15      36.796  39.007  13.246  1.00  0.00           C  
ATOM    270  O   LYS    15      36.249  39.329  12.197  1.00  0.00           O  
ATOM    271  N   GLN    16      36.675  37.786  13.790  1.00  0.00           N  
ATOM    272  H   GLN    16      36.937  37.731  14.764  1.00  0.00           H  
ATOM    273  CA  GLN    16      35.866  36.724  13.194  1.00  0.00           C  
ATOM    274  HA  GLN    16      36.120  36.722  12.134  1.00  0.00           H  
ATOM    275  CB  GLN    16      36.181  35.324  13.743  1.00  0.00           C  
ATOM    276  HB2 GLN    16      37.259  35.171  13.799  1.00  0.00           H  
ATOM    277  HB3 GLN    16      35.861  35.301  14.784  1.00  0.00           H  
ATOM    278  CG  GLN    16      35.578  34.236  12.906  1.00  0.00           C  
ATOM    279  HG2 GLN    16      35.292  34.583  11.913  1.00  0.00           H  
ATOM    280  HG3 GLN    16      36.294  33.433  12.729  1.00  0.00           H  
ATOM    281  CD  GLN    16      34.289  33.607  13.487  1.00  0.00           C  
ATOM    282  OE1 GLN    16      33.793  33.936  14.531  1.00  0.00           O  
ATOM    283  NE2 GLN    16      33.702  32.619  12.840  1.00  0.00           N  
ATOM    284 HE21 GLN    16      33.073  32.010  13.343  1.00  0.00           H  
ATOM    285 HE22 GLN    16      33.971  32.481  11.877  1.00  0.00           H  
ATOM    286  C   GLN    16      34.329  37.130  13.222  1.00  0.00           C  
ATOM    287  O   GLN    16      33.683  36.834  12.216  1.00  0.00           O  
ATOM    288  N   TRP    17      33.809  37.746  14.317  1.00  0.00           N  
ATOM    289  H   TRP    17      34.457  38.031  15.038  1.00  0.00           H  
ATOM    290  CA  TRP    17      32.450  38.276  14.329  1.00  0.00           C  
ATOM    291  HA  TRP    17      31.840  37.425  14.029  1.00  0.00           H  
ATOM    292  CB  TRP    17      32.011  38.689  15.739  1.00  0.00           C  
ATOM    293  HB2 TRP    17      32.583  39.556  16.071  1.00  0.00           H  
ATOM    294  HB3 TRP    17      31.069  39.235  15.807  1.00  0.00           H  
ATOM    295  CG  TRP    17      32.119  37.710  16.888  1.00  0.00           C  
ATOM    296  CD1 TRP    17      32.239  36.336  16.891  1.00  0.00           C  
ATOM    297  HD1 TRP    17      32.511  35.790  16.000  1.00  0.00           H  
ATOM    298  NE1 TRP    17      32.310  35.944  18.173  1.00  0.00           N  
ATOM    299  HE1 TRP    17      32.486  34.965  18.346  1.00  0.00           H  
ATOM    300  CE2 TRP    17      32.060  36.869  19.084  1.00  0.00           C  
ATOM    301  CZ2 TRP    17      31.985  36.825  20.516  1.00  0.00           C  
ATOM    302  HZ2 TRP    17      32.206  35.880  20.990  1.00  0.00           H  
ATOM    303  CH2 TRP    17      31.625  37.989  21.212  1.00  0.00           C  
ATOM    304  HH2 TRP    17      31.528  38.012  22.288  1.00  0.00           H  
ATOM    305  CZ3 TRP    17      31.551  39.162  20.498  1.00  0.00           C  
ATOM    306  HZ3 TRP    17      31.119  40.028  20.979  1.00  0.00           H  
ATOM    307  CE3 TRP    17      31.758  39.205  19.115  1.00  0.00           C  
ATOM    308  HE3 TRP    17      31.839  40.148  18.595  1.00  0.00           H  
ATOM    309  CD2 TRP    17      31.953  38.033  18.290  1.00  0.00           C  
ATOM    310  C   TRP    17      32.263  39.360  13.284  1.00  0.00           C  
ATOM    311  O   TRP    17      31.305  39.250  12.577  1.00  0.00           O  
ATOM    312  N   LEU    18      33.241  40.239  13.076  1.00  0.00           N  
ATOM    313  H   LEU    18      34.053  40.207  13.675  1.00  0.00           H  
ATOM    314  CA  LEU    18      33.083  41.244  12.003  1.00  0.00           C  
ATOM    315  HA  LEU    18      32.165  41.740  12.318  1.00  0.00           H  
ATOM    316  CB  LEU    18      34.150  42.255  12.014  1.00  0.00           C  
ATOM    317  HB2 LEU    18      35.107  41.736  11.958  1.00  0.00           H  
ATOM    318  HB3 LEU    18      34.036  42.878  11.127  1.00  0.00           H  
ATOM    319  CG  LEU    18      34.168  43.207  13.234  1.00  0.00           C  
ATOM    320  HG  LEU    18      33.678  42.637  14.022  1.00  0.00           H  
ATOM    321  CD1 LEU    18      35.559  43.591  13.750  1.00  0.00           C  
ATOM    322 HD11 LEU    18      35.478  44.275  14.595  1.00  0.00           H  
ATOM    323 HD12 LEU    18      36.172  42.778  14.137  1.00  0.00           H  
ATOM    324 HD13 LEU    18      36.084  44.084  12.932  1.00  0.00           H  
ATOM    325  CD2 LEU    18      33.174  44.281  12.865  1.00  0.00           C  
ATOM    326 HD21 LEU    18      33.395  44.784  11.923  1.00  0.00           H  
ATOM    327 HD22 LEU    18      32.166  43.870  12.813  1.00  0.00           H  
ATOM    328 HD23 LEU    18      33.183  45.017  13.670  1.00  0.00           H  
ATOM    329  C   LEU    18      32.855  40.681  10.584  1.00  0.00           C  
ATOM    330  O   LEU    18      32.137  41.186   9.773  1.00  0.00           O  
ATOM    331  N   TYR    19      33.447  39.583  10.217  1.00  0.00           N  
ATOM    332  H   TYR    19      34.153  39.198  10.829  1.00  0.00           H  
ATOM    333  CA  TYR    19      33.106  38.790   8.985  1.00  0.00           C  
ATOM    334  HA  TYR    19      32.964  39.503   8.173  1.00  0.00           H  
ATOM    335  CB  TYR    19      34.303  37.879   8.614  1.00  0.00           C  
ATOM    336  HB2 TYR    19      35.090  38.578   8.329  1.00  0.00           H  
ATOM    337  HB3 TYR    19      34.545  37.280   9.492  1.00  0.00           H  
ATOM    338  CG  TYR    19      34.083  36.870   7.473  1.00  0.00           C  
ATOM    339  CD1 TYR    19      33.770  37.388   6.259  1.00  0.00           C  
ATOM    340  HD1 TYR    19      33.622  38.452   6.154  1.00  0.00           H  
ATOM    341  CE1 TYR    19      33.677  36.542   5.161  1.00  0.00           C  
ATOM    342  HE1 TYR    19      33.494  37.005   4.202  1.00  0.00           H  
ATOM    343  CZ  TYR    19      33.843  35.151   5.241  1.00  0.00           C  
ATOM    344  OH  TYR    19      33.581  34.367   4.148  1.00  0.00           O  
ATOM    345  HH  TYR    19      32.914  34.754   3.576  1.00  0.00           H  
ATOM    346  CE2 TYR    19      34.115  34.602   6.542  1.00  0.00           C  
ATOM    347  HE2 TYR    19      34.360  33.552   6.598  1.00  0.00           H  
ATOM    348  CD2 TYR    19      34.257  35.476   7.696  1.00  0.00           C  
ATOM    349  HD2 TYR    19      34.528  35.103   8.673  1.00  0.00           H  
ATOM    350  C   TYR    19      31.854  37.989   9.039  1.00  0.00           C  
ATOM    351  O   TYR    19      30.888  38.306   8.342  1.00  0.00           O  
ATOM    352  N   LYS    20      31.817  36.856   9.850  1.00  0.00           N  
ATOM    353  H   LYS    20      32.674  36.639  10.340  1.00  0.00           H  
ATOM    354  CA  LYS    20      30.716  35.938  10.128  1.00  0.00           C  
ATOM    355  HA  LYS    20      30.697  35.236   9.294  1.00  0.00           H  
ATOM    356  CB  LYS    20      31.013  35.190  11.412  1.00  0.00           C  
ATOM    357  HB2 LYS    20      32.071  34.930  11.405  1.00  0.00           H  
ATOM    358  HB3 LYS    20      30.917  35.756  12.339  1.00  0.00           H  
ATOM    359  CG  LYS    20      30.022  34.005  11.594  1.00  0.00           C  
ATOM    360  HG2 LYS    20      29.000  34.339  11.778  1.00  0.00           H  
ATOM    361  HG3 LYS    20      30.050  33.372  10.708  1.00  0.00           H  
ATOM    362  CD  LYS    20      30.256  33.099  12.793  1.00  0.00           C  
ATOM    363  HD2 LYS    20      31.113  32.463  12.572  1.00  0.00           H  
ATOM    364  HD3 LYS    20      30.351  33.780  13.639  1.00  0.00           H  
ATOM    365  CE  LYS    20      29.167  32.031  13.082  1.00  0.00           C  
ATOM    366  HE2 LYS    20      28.210  32.544  12.989  1.00  0.00           H  
ATOM    367  HE3 LYS    20      29.170  31.313  12.261  1.00  0.00           H  
ATOM    368  NZ  LYS    20      29.380  31.434  14.346  1.00  0.00           N  
ATOM    369  HZ1 LYS    20      28.623  30.931  14.787  1.00  0.00           H  
ATOM    370  HZ2 LYS    20      30.217  30.873  14.283  1.00  0.00           H  
ATOM    371  HZ3 LYS    20      29.522  32.251  14.924  1.00  0.00           H  
ATOM    372  C   LYS    20      29.381  36.679  10.193  1.00  0.00           C  
ATOM    373  O   LYS    20      28.435  36.265   9.533  1.00  0.00           O  
ATOM    374  N   HIE    21      29.322  37.674  11.065  1.00  0.00           N  
ATOM    375  H   HIE    21      30.133  37.949  11.601  1.00  0.00           H  
ATOM    376  CA  HIE    21      28.103  38.489  11.259  1.00  0.00           C  
ATOM    377  HA  HIE    21      27.291  37.872  10.874  1.00  0.00           H  
ATOM    378  CB  HIE    21      27.902  38.639  12.763  1.00  0.00           C  
ATOM    379  HB2 HIE    21      28.624  39.349  13.165  1.00  0.00           H  
ATOM    380  HB3 HIE    21      26.983  39.192  12.959  1.00  0.00           H  
ATOM    381  CG  HIE    21      27.854  37.416  13.668  1.00  0.00           C  
ATOM    382  ND1 HIE    21      26.841  36.465  13.780  1.00  0.00           N  
ATOM    383  CE1 HIE    21      27.340  35.507  14.540  1.00  0.00           C  
ATOM    384  HE1 HIE    21      26.839  34.667  14.998  1.00  0.00           H  
ATOM    385  NE2 HIE    21      28.554  35.800  15.015  1.00  0.00           N  
ATOM    386  HE2 HIE    21      29.186  35.179  15.500  1.00  0.00           H  
ATOM    387  CD2 HIE    21      28.887  37.036  14.431  1.00  0.00           C  
ATOM    388  HD2 HIE    21      29.774  37.610  14.653  1.00  0.00           H  
ATOM    389  C   HIE    21      28.215  39.818  10.453  1.00  0.00           C  
ATOM    390  O   HIE    21      28.157  40.850  11.107  1.00  0.00           O  
ATOM    391  N   ARG    22      28.231  39.767   9.109  1.00  0.00           N  
ATOM    392  H   ARG    22      27.866  38.969   8.610  1.00  0.00           H  
ATOM    393  CA  ARG    22      28.733  40.891   8.320  1.00  0.00           C  
ATOM    394  HA  ARG    22      29.752  41.109   8.639  1.00  0.00           H  
ATOM    395  CB  ARG    22      28.752  40.522   6.846  1.00  0.00           C  
ATOM    396  HB2 ARG    22      28.974  39.455   6.874  1.00  0.00           H  
ATOM    397  HB3 ARG    22      27.785  40.800   6.427  1.00  0.00           H  
ATOM    398  CG  ARG    22      29.871  41.293   6.113  1.00  0.00           C  
ATOM    399  HG2 ARG    22      29.723  42.357   6.293  1.00  0.00           H  
ATOM    400  HG3 ARG    22      30.761  40.910   6.612  1.00  0.00           H  
ATOM    401  CD  ARG    22      29.900  40.948   4.619  1.00  0.00           C  
ATOM    402  HD2 ARG    22      30.807  41.333   4.153  1.00  0.00           H  
ATOM    403  HD3 ARG    22      29.936  39.872   4.452  1.00  0.00           H  
ATOM    404  NE  ARG    22      28.758  41.510   3.942  1.00  0.00           N  
ATOM    405  HE  ARG    22      28.407  42.368   4.343  1.00  0.00           H  
ATOM    406  CZ  ARG    22      28.013  40.873   3.021  1.00  0.00           C  
ATOM    407  NH1 ARG    22      26.916  41.485   2.615  1.00  0.00           N  
ATOM    408 HH11 ARG    22      26.599  42.301   3.119  1.00  0.00           H  
ATOM    409 HH12 ARG    22      26.372  41.210   1.810  1.00  0.00           H  
ATOM    410  NH2 ARG    22      28.389  39.816   2.423  1.00  0.00           N  
ATOM    411 HH21 ARG    22      29.244  39.370   2.723  1.00  0.00           H  
ATOM    412 HH22 ARG    22      27.777  39.238   1.866  1.00  0.00           H  
ATOM    413  C   ARG    22      27.901  42.189   8.592  1.00  0.00           C  
ATOM    414  O   ARG    22      28.400  43.169   9.105  1.00  0.00           O  
ATOM    415  N   ASP    23      26.658  42.190   8.130  1.00  0.00           N  
ATOM    416  H   ASP    23      26.440  41.396   7.545  1.00  0.00           H  
ATOM    417  CA  ASP    23      25.765  43.340   7.991  1.00  0.00           C  
ATOM    418  HA  ASP    23      26.325  44.221   8.306  1.00  0.00           H  
ATOM    419  CB  ASP    23      25.287  43.445   6.518  1.00  0.00           C  
ATOM    420  HB2 ASP    23      24.952  42.442   6.251  1.00  0.00           H  
ATOM    421  HB3 ASP    23      24.522  44.217   6.445  1.00  0.00           H  
ATOM    422  CG  ASP    23      26.437  43.883   5.647  1.00  0.00           C  
ATOM    423  OD1 ASP    23      26.610  43.333   4.513  1.00  0.00           O  
ATOM    424  OD2 ASP    23      27.168  44.815   6.033  1.00  0.00           O  
ATOM    425  C   ASP    23      24.498  43.237   8.856  1.00  0.00           C  
ATOM    426  O   ASP    23      24.013  44.232   9.305  1.00  0.00           O  
ATOM    427  N   ASN    24      23.925  42.035   8.838  1.00  0.00           N  
ATOM    428  H   ASN    24      24.451  41.201   8.620  1.00  0.00           H  
ATOM    429  CA  ASN    24      22.554  41.780   9.364  1.00  0.00           C  
ATOM    430  HA  ASN    24      22.124  42.759   9.578  1.00  0.00           H  
ATOM    431  CB  ASN    24      21.715  41.291   8.178  1.00  0.00           C  
ATOM    432  HB2 ASN    24      22.338  40.758   7.459  1.00  0.00           H  
ATOM    433  HB3 ASN    24      20.920  40.639   8.539  1.00  0.00           H  
ATOM    434  CG  ASN    24      20.982  42.400   7.351  1.00  0.00           C  
ATOM    435  OD1 ASN    24      20.993  42.338   6.101  1.00  0.00           O  
ATOM    436  ND2 ASN    24      20.352  43.353   7.883  1.00  0.00           N  
ATOM    437 HD21 ASN    24      19.657  43.789   7.294  1.00  0.00           H  
ATOM    438 HD22 ASN    24      20.367  43.728   8.821  1.00  0.00           H  
ATOM    439  C   ASN    24      22.578  40.980  10.747  1.00  0.00           C  
ATOM    440  O   ASN    24      21.930  41.578  11.591  1.00  0.00           O  
ATOM    441  N   PRO    25      23.250  39.842  10.939  1.00  0.00           N  
ATOM    442  CD  PRO    25      23.774  39.019   9.855  1.00  0.00           C  
ATOM    443  HD2 PRO    25      24.831  39.227   9.689  1.00  0.00           H  
ATOM    444  HD3 PRO    25      23.225  39.148   8.922  1.00  0.00           H  
ATOM    445  CG  PRO    25      23.799  37.542  10.431  1.00  0.00           C  
ATOM    446  HG2 PRO    25      24.682  36.995  10.103  1.00  0.00           H  
ATOM    447  HG3 PRO    25      22.982  36.941  10.031  1.00  0.00           H  
ATOM    448  CB  PRO    25      23.694  37.680  11.937  1.00  0.00           C  
ATOM    449  HB2 PRO    25      24.743  37.628  12.227  1.00  0.00           H  
ATOM    450  HB3 PRO    25      23.170  36.934  12.535  1.00  0.00           H  
ATOM    451  CA  PRO    25      23.180  39.111  12.250  1.00  0.00           C  
ATOM    452  HA  PRO    25      22.135  38.894  12.474  1.00  0.00           H  
ATOM    453  C   PRO    25      23.875  39.738  13.503  1.00  0.00           C  
ATOM    454  O   PRO    25      24.794  40.574  13.380  1.00  0.00           O  
ATOM    455  N   TYR    26      23.566  39.197  14.675  1.00  0.00           N  
ATOM    456  H   TYR    26      22.896  38.444  14.728  1.00  0.00           H  
ATOM    457  CA  TYR    26      24.196  39.629  15.910  1.00  0.00           C  
ATOM    458  HA  TYR    26      24.891  40.426  15.647  1.00  0.00           H  
ATOM    459  CB  TYR    26      23.154  40.247  16.882  1.00  0.00           C  
ATOM    460  HB2 TYR    26      22.444  39.513  17.262  1.00  0.00           H  
ATOM    461  HB3 TYR    26      23.675  40.732  17.707  1.00  0.00           H  
ATOM    462  CG  TYR    26      22.261  41.195  16.185  1.00  0.00           C  
ATOM    463  CD1 TYR    26      22.821  42.299  15.467  1.00  0.00           C  
ATOM    464  HD1 TYR    26      23.894  42.385  15.549  1.00  0.00           H  
ATOM    465  CE1 TYR    26      21.950  43.298  14.899  1.00  0.00           C  
ATOM    466  HE1 TYR    26      22.356  44.059  14.248  1.00  0.00           H  
ATOM    467  CZ  TYR    26      20.580  43.088  14.896  1.00  0.00           C  
ATOM    468  OH  TYR    26      19.738  43.895  14.277  1.00  0.00           O  
ATOM    469  HH  TYR    26      19.012  43.361  13.947  1.00  0.00           H  
ATOM    470  CE2 TYR    26      20.044  41.990  15.524  1.00  0.00           C  
ATOM    471  HE2 TYR    26      18.992  41.750  15.545  1.00  0.00           H  
ATOM    472  CD2 TYR    26      20.824  40.997  16.203  1.00  0.00           C  
ATOM    473  HD2 TYR    26      20.401  40.124  16.678  1.00  0.00           H  
ATOM    474  C   TYR    26      25.035  38.385  16.524  1.00  0.00           C  
ATOM    475  O   TYR    26      24.549  37.266  16.304  1.00  0.00           O  
ATOM    476  N   PRO    27      26.182  38.595  17.257  1.00  0.00           N  
ATOM    477  CD  PRO    27      26.912  39.870  17.318  1.00  0.00           C  
ATOM    478  HD2 PRO    27      26.427  40.533  18.034  1.00  0.00           H  
ATOM    479  HD3 PRO    27      26.896  40.263  16.301  1.00  0.00           H  
ATOM    480  CG  PRO    27      28.326  39.514  17.810  1.00  0.00           C  
ATOM    481  HG2 PRO    27      28.748  40.344  18.378  1.00  0.00           H  
ATOM    482  HG3 PRO    27      28.978  39.374  16.949  1.00  0.00           H  
ATOM    483  CB  PRO    27      28.139  38.187  18.555  1.00  0.00           C  
ATOM    484  HB2 PRO    27      27.848  38.488  19.561  1.00  0.00           H  
ATOM    485  HB3 PRO    27      29.034  37.565  18.575  1.00  0.00           H  
ATOM    486  CA  PRO    27      26.926  37.491  17.822  1.00  0.00           C  
ATOM    487  HA  PRO    27      27.380  36.936  17.001  1.00  0.00           H  
ATOM    488  C   PRO    27      26.094  36.618  18.781  1.00  0.00           C  
ATOM    489  O   PRO    27      25.521  37.176  19.685  1.00  0.00           O  
ATOM    490  N   THR    28      25.951  35.334  18.494  1.00  0.00           N  
ATOM    491  H   THR    28      26.589  34.880  17.857  1.00  0.00           H  
ATOM    492  CA  THR    28      25.074  34.493  19.362  1.00  0.00           C  
ATOM    493  HA  THR    28      24.041  34.839  19.307  1.00  0.00           H  
ATOM    494  CB  THR    28      24.973  33.037  18.908  1.00  0.00           C  
ATOM    495  HB  THR    28      24.270  32.506  19.549  1.00  0.00           H  
ATOM    496  CG2 THR    28      24.346  33.055  17.481  1.00  0.00           C  
ATOM    497 HG21 THR    28      25.046  33.523  16.788  1.00  0.00           H  
ATOM    498 HG22 THR    28      24.171  32.042  17.119  1.00  0.00           H  
ATOM    499 HG23 THR    28      23.384  33.550  17.613  1.00  0.00           H  
ATOM    500  OG1 THR    28      26.266  32.429  18.950  1.00  0.00           O  
ATOM    501  HG1 THR    28      26.839  32.958  18.390  1.00  0.00           H  
ATOM    502  C   THR    28      25.394  34.443  20.901  1.00  0.00           C  
ATOM    503  O   THR    28      26.496  34.842  21.292  1.00  0.00           O  
ATOM    504  N   LYS    29      24.480  34.095  21.800  1.00  0.00           N  
ATOM    505  H   LYS    29      23.539  33.874  21.505  1.00  0.00           H  
ATOM    506  CA  LYS    29      24.645  33.978  23.285  1.00  0.00           C  
ATOM    507  HA  LYS    29      24.949  34.963  23.639  1.00  0.00           H  
ATOM    508  CB  LYS    29      23.305  33.555  23.829  1.00  0.00           C  
ATOM    509  HB2 LYS    29      22.515  34.249  23.539  1.00  0.00           H  
ATOM    510  HB3 LYS    29      23.073  32.580  23.400  1.00  0.00           H  
ATOM    511  CG  LYS    29      23.212  33.458  25.366  1.00  0.00           C  
ATOM    512  HG2 LYS    29      23.930  32.676  25.616  1.00  0.00           H  
ATOM    513  HG3 LYS    29      23.458  34.368  25.913  1.00  0.00           H  
ATOM    514  CD  LYS    29      21.783  32.949  25.723  1.00  0.00           C  
ATOM    515  HD2 LYS    29      21.506  32.072  25.138  1.00  0.00           H  
ATOM    516  HD3 LYS    29      21.792  32.627  26.765  1.00  0.00           H  
ATOM    517  CE  LYS    29      20.627  33.966  25.473  1.00  0.00           C  
ATOM    518  HE2 LYS    29      20.950  35.006  25.515  1.00  0.00           H  
ATOM    519  HE3 LYS    29      20.202  33.802  24.483  1.00  0.00           H  
ATOM    520  NZ  LYS    29      19.603  33.838  26.556  1.00  0.00           N  
ATOM    521  HZ1 LYS    29      18.986  34.626  26.693  1.00  0.00           H  
ATOM    522  HZ2 LYS    29      19.062  33.006  26.371  1.00  0.00           H  
ATOM    523  HZ3 LYS    29      20.054  33.610  27.431  1.00  0.00           H  
ATOM    524  C   LYS    29      25.880  33.059  23.612  1.00  0.00           C  
ATOM    525  O   LYS    29      26.787  33.482  24.276  1.00  0.00           O  
ATOM    526  N   THR    30      25.898  31.791  23.147  1.00  0.00           N  
ATOM    527  H   THR    30      25.076  31.378  22.730  1.00  0.00           H  
ATOM    528  CA  THR    30      27.019  30.867  23.212  1.00  0.00           C  
ATOM    529  HA  THR    30      27.089  30.602  24.267  1.00  0.00           H  
ATOM    530  CB  THR    30      26.836  29.579  22.464  1.00  0.00           C  
ATOM    531  HB  THR    30      26.728  29.773  21.397  1.00  0.00           H  
ATOM    532  CG2 THR    30      27.966  28.535  22.623  1.00  0.00           C  
ATOM    533 HG21 THR    30      27.611  27.585  22.224  1.00  0.00           H  
ATOM    534 HG22 THR    30      28.803  28.841  21.995  1.00  0.00           H  
ATOM    535 HG23 THR    30      28.187  28.578  23.689  1.00  0.00           H  
ATOM    536  OG1 THR    30      25.702  28.943  22.973  1.00  0.00           O  
ATOM    537  HG1 THR    30      24.905  29.398  22.694  1.00  0.00           H  
ATOM    538  C   THR    30      28.310  31.589  22.884  1.00  0.00           C  
ATOM    539  O   THR    30      29.286  31.492  23.660  1.00  0.00           O  
ATOM    540  N   GLU    31      28.485  32.146  21.723  1.00  0.00           N  
ATOM    541  H   GLU    31      27.693  32.340  21.127  1.00  0.00           H  
ATOM    542  CA  GLU    31      29.669  32.946  21.321  1.00  0.00           C  
ATOM    543  HA  GLU    31      30.513  32.257  21.294  1.00  0.00           H  
ATOM    544  CB  GLU    31      29.532  33.604  19.994  1.00  0.00           C  
ATOM    545  HB2 GLU    31      28.465  33.823  19.951  1.00  0.00           H  
ATOM    546  HB3 GLU    31      30.206  34.456  19.903  1.00  0.00           H  
ATOM    547  CG  GLU    31      29.828  32.707  18.801  1.00  0.00           C  
ATOM    548  HG2 GLU    31      30.865  32.547  18.507  1.00  0.00           H  
ATOM    549  HG3 GLU    31      29.441  31.735  19.107  1.00  0.00           H  
ATOM    550  CD  GLU    31      29.202  33.277  17.500  1.00  0.00           C  
ATOM    551  OE1 GLU    31      29.971  33.516  16.523  1.00  0.00           O  
ATOM    552  OE2 GLU    31      27.945  33.504  17.380  1.00  0.00           O  
ATOM    553  C   GLU    31      30.175  33.964  22.391  1.00  0.00           C  
ATOM    554  O   GLU    31      31.365  33.898  22.781  1.00  0.00           O  
ATOM    555  N   LYS    32      29.341  34.911  22.694  1.00  0.00           N  
ATOM    556  H   LYS    32      28.513  34.980  22.119  1.00  0.00           H  
ATOM    557  CA  LYS    32      29.570  35.958  23.681  1.00  0.00           C  
ATOM    558  HA  LYS    32      30.558  36.398  23.543  1.00  0.00           H  
ATOM    559  CB  LYS    32      28.470  37.001  23.698  1.00  0.00           C  
ATOM    560  HB2 LYS    32      27.568  36.438  23.936  1.00  0.00           H  
ATOM    561  HB3 LYS    32      28.600  37.706  24.519  1.00  0.00           H  
ATOM    562  CG  LYS    32      28.304  37.832  22.453  1.00  0.00           C  
ATOM    563  HG2 LYS    32      29.211  38.417  22.299  1.00  0.00           H  
ATOM    564  HG3 LYS    32      28.168  37.200  21.575  1.00  0.00           H  
ATOM    565  CD  LYS    32      27.060  38.784  22.472  1.00  0.00           C  
ATOM    566  HD2 LYS    32      27.180  39.530  23.258  1.00  0.00           H  
ATOM    567  HD3 LYS    32      27.008  39.391  21.569  1.00  0.00           H  
ATOM    568  CE  LYS    32      25.664  38.153  22.764  1.00  0.00           C  
ATOM    569  HE2 LYS    32      25.497  37.420  21.976  1.00  0.00           H  
ATOM    570  HE3 LYS    32      25.830  37.459  23.588  1.00  0.00           H  
ATOM    571  NZ  LYS    32      24.606  39.163  22.957  1.00  0.00           N  
ATOM    572  HZ1 LYS    32      24.798  39.725  23.774  1.00  0.00           H  
ATOM    573  HZ2 LYS    32      24.560  39.785  22.163  1.00  0.00           H  
ATOM    574  HZ3 LYS    32      23.697  38.735  23.054  1.00  0.00           H  
ATOM    575  C   LYS    32      29.761  35.390  25.081  1.00  0.00           C  
ATOM    576  O   LYS    32      30.474  36.022  25.807  1.00  0.00           O  
ATOM    577  N   ILE    33      29.182  34.271  25.502  1.00  0.00           N  
ATOM    578  H   ILE    33      28.462  33.842  24.937  1.00  0.00           H  
ATOM    579  CA  ILE    33      29.565  33.501  26.705  1.00  0.00           C  
ATOM    580  HA  ILE    33      29.471  34.187  27.547  1.00  0.00           H  
ATOM    581  CB  ILE    33      28.595  32.241  26.882  1.00  0.00           C  
ATOM    582  HB  ILE    33      28.473  31.680  25.956  1.00  0.00           H  
ATOM    583  CG2 ILE    33      29.089  31.193  27.868  1.00  0.00           C  
ATOM    584 HG21 ILE    33      29.073  31.463  28.924  1.00  0.00           H  
ATOM    585 HG22 ILE    33      28.349  30.412  27.691  1.00  0.00           H  
ATOM    586 HG23 ILE    33      30.044  30.717  27.645  1.00  0.00           H  
ATOM    587  CG1 ILE    33      27.211  32.843  27.336  1.00  0.00           C  
ATOM    588 HG12 ILE    33      27.376  33.262  28.329  1.00  0.00           H  
ATOM    589 HG13 ILE    33      26.866  33.604  26.636  1.00  0.00           H  
ATOM    590  CD1 ILE    33      26.016  31.886  27.417  1.00  0.00           C  
ATOM    591 HD11 ILE    33      25.721  31.429  26.473  1.00  0.00           H  
ATOM    592 HD12 ILE    33      26.198  31.123  28.174  1.00  0.00           H  
ATOM    593 HD13 ILE    33      25.137  32.361  27.853  1.00  0.00           H  
ATOM    594  C   ILE    33      31.024  32.949  26.712  1.00  0.00           C  
ATOM    595  O   ILE    33      31.807  33.156  27.643  1.00  0.00           O  
ATOM    596  N   LEU    34      31.435  32.247  25.559  1.00  0.00           N  
ATOM    597  H   LEU    34      30.813  32.027  24.794  1.00  0.00           H  
ATOM    598  CA  LEU    34      32.797  31.788  25.515  1.00  0.00           C  
ATOM    599  HA  LEU    34      33.096  31.138  26.336  1.00  0.00           H  
ATOM    600  CB  LEU    34      33.034  30.842  24.317  1.00  0.00           C  
ATOM    601  HB2 LEU    34      32.785  31.406  23.417  1.00  0.00           H  
ATOM    602  HB3 LEU    34      34.089  30.594  24.204  1.00  0.00           H  
ATOM    603  CG  LEU    34      32.230  29.568  24.534  1.00  0.00           C  
ATOM    604  HG  LEU    34      31.239  29.973  24.739  1.00  0.00           H  
ATOM    605  CD1 LEU    34      32.201  28.706  23.245  1.00  0.00           C  
ATOM    606 HD11 LEU    34      31.845  29.277  22.387  1.00  0.00           H  
ATOM    607 HD12 LEU    34      33.244  28.401  23.161  1.00  0.00           H  
ATOM    608 HD13 LEU    34      31.616  27.787  23.223  1.00  0.00           H  
ATOM    609  CD2 LEU    34      32.660  28.681  25.713  1.00  0.00           C  
ATOM    610 HD21 LEU    34      32.393  29.066  26.697  1.00  0.00           H  
ATOM    611 HD22 LEU    34      32.250  27.673  25.659  1.00  0.00           H  
ATOM    612 HD23 LEU    34      33.740  28.563  25.795  1.00  0.00           H  
ATOM    613  C   LEU    34      33.904  32.916  25.618  1.00  0.00           C  
ATOM    614  O   LEU    34      34.949  32.662  26.254  1.00  0.00           O  
ATOM    615  N   LEU    35      33.652  34.028  24.966  1.00  0.00           N  
ATOM    616  H   LEU    35      32.886  34.058  24.309  1.00  0.00           H  
ATOM    617  CA  LEU    35      34.336  35.313  25.197  1.00  0.00           C  
ATOM    618  HA  LEU    35      35.359  35.023  24.954  1.00  0.00           H  
ATOM    619  CB  LEU    35      33.957  36.403  24.169  1.00  0.00           C  
ATOM    620  HB2 LEU    35      33.673  35.859  23.268  1.00  0.00           H  
ATOM    621  HB3 LEU    35      33.010  36.842  24.482  1.00  0.00           H  
ATOM    622  CG  LEU    35      35.019  37.425  23.820  1.00  0.00           C  
ATOM    623  HG  LEU    35      35.891  36.774  23.761  1.00  0.00           H  
ATOM    624  CD1 LEU    35      34.720  38.013  22.461  1.00  0.00           C  
ATOM    625 HD11 LEU    35      34.529  37.257  21.700  1.00  0.00           H  
ATOM    626 HD12 LEU    35      33.758  38.518  22.547  1.00  0.00           H  
ATOM    627 HD13 LEU    35      35.524  38.716  22.244  1.00  0.00           H  
ATOM    628  CD2 LEU    35      35.268  38.420  24.943  1.00  0.00           C  
ATOM    629 HD21 LEU    35      34.293  38.892  25.063  1.00  0.00           H  
ATOM    630 HD22 LEU    35      35.327  37.869  25.882  1.00  0.00           H  
ATOM    631 HD23 LEU    35      36.109  39.105  24.833  1.00  0.00           H  
ATOM    632  C   LEU    35      34.266  35.857  26.634  1.00  0.00           C  
ATOM    633  O   LEU    35      35.371  36.017  27.220  1.00  0.00           O  
ATOM    634  N   ALA    36      33.056  36.033  27.198  1.00  0.00           N  
ATOM    635  H   ALA    36      32.193  35.890  26.693  1.00  0.00           H  
ATOM    636  CA  ALA    36      32.871  36.516  28.565  1.00  0.00           C  
ATOM    637  HA  ALA    36      33.240  37.530  28.716  1.00  0.00           H  
ATOM    638  CB  ALA    36      31.381  36.590  28.870  1.00  0.00           C  
ATOM    639  HB1 ALA    36      30.973  35.583  28.961  1.00  0.00           H  
ATOM    640  HB2 ALA    36      31.199  37.099  29.816  1.00  0.00           H  
ATOM    641  HB3 ALA    36      30.956  37.107  28.009  1.00  0.00           H  
ATOM    642  C   ALA    36      33.699  35.701  29.557  1.00  0.00           C  
ATOM    643  O   ALA    36      34.332  36.290  30.400  1.00  0.00           O  
ATOM    644  N   LEU    37      33.737  34.360  29.468  1.00  0.00           N  
ATOM    645  H   LEU    37      33.071  33.989  28.805  1.00  0.00           H  
ATOM    646  CA  LEU    37      34.539  33.474  30.280  1.00  0.00           C  
ATOM    647  HA  LEU    37      34.336  33.773  31.308  1.00  0.00           H  
ATOM    648  CB  LEU    37      33.987  32.094  30.021  1.00  0.00           C  
ATOM    649  HB2 LEU    37      33.771  31.991  28.958  1.00  0.00           H  
ATOM    650  HB3 LEU    37      34.737  31.348  30.283  1.00  0.00           H  
ATOM    651  CG  LEU    37      32.698  31.816  30.754  1.00  0.00           C  
ATOM    652  HG  LEU    37      31.897  32.530  30.559  1.00  0.00           H  
ATOM    653  CD1 LEU    37      32.282  30.394  30.361  1.00  0.00           C  
ATOM    654 HD11 LEU    37      31.269  30.274  30.747  1.00  0.00           H  
ATOM    655 HD12 LEU    37      32.092  30.211  29.304  1.00  0.00           H  
ATOM    656 HD13 LEU    37      32.982  29.688  30.807  1.00  0.00           H  
ATOM    657  CD2 LEU    37      32.945  31.676  32.263  1.00  0.00           C  
ATOM    658 HD21 LEU    37      33.937  31.257  32.434  1.00  0.00           H  
ATOM    659 HD22 LEU    37      33.122  32.654  32.709  1.00  0.00           H  
ATOM    660 HD23 LEU    37      32.103  31.271  32.824  1.00  0.00           H  
ATOM    661  C   LEU    37      36.017  33.499  29.961  1.00  0.00           C  
ATOM    662  O   LEU    37      36.906  33.612  30.800  1.00  0.00           O  
ATOM    663  N   GLY    38      36.340  33.446  28.669  1.00  0.00           N  
ATOM    664  H   GLY    38      35.601  33.324  27.992  1.00  0.00           H  
ATOM    665  CA  GLY    38      37.685  33.449  28.019  1.00  0.00           C  
ATOM    666  HA2 GLY    38      38.253  32.562  28.297  1.00  0.00           H  
ATOM    667  HA3 GLY    38      37.481  33.433  26.948  1.00  0.00           H  
ATOM    668  C   GLY    38      38.505  34.672  28.334  1.00  0.00           C  
ATOM    669  O   GLY    38      39.577  34.562  28.919  1.00  0.00           O  
ATOM    670  N   SER    39      38.045  35.892  27.878  1.00  0.00           N  
ATOM    671  H   SER    39      37.173  35.907  27.369  1.00  0.00           H  
ATOM    672  CA  SER    39      38.695  37.158  28.191  1.00  0.00           C  
ATOM    673  HA  SER    39      39.776  37.121  28.059  1.00  0.00           H  
ATOM    674  CB  SER    39      38.252  38.191  27.183  1.00  0.00           C  
ATOM    675  HB2 SER    39      37.170  38.063  27.168  1.00  0.00           H  
ATOM    676  HB3 SER    39      38.572  39.210  27.403  1.00  0.00           H  
ATOM    677  OG  SER    39      38.678  37.834  25.867  1.00  0.00           O  
ATOM    678  HG  SER    39      38.212  37.067  25.526  1.00  0.00           H  
ATOM    679  C   SER    39      38.441  37.567  29.673  1.00  0.00           C  
ATOM    680  O   SER    39      39.018  38.543  30.018  1.00  0.00           O  
ATOM    681  N   GLN    40      37.516  36.971  30.410  1.00  0.00           N  
ATOM    682  H   GLN    40      37.098  36.146  30.005  1.00  0.00           H  
ATOM    683  CA  GLN    40      37.078  37.325  31.789  1.00  0.00           C  
ATOM    684  HA  GLN    40      36.202  36.751  32.093  1.00  0.00           H  
ATOM    685  CB  GLN    40      38.170  37.138  32.826  1.00  0.00           C  
ATOM    686  HB2 GLN    40      39.042  37.779  32.699  1.00  0.00           H  
ATOM    687  HB3 GLN    40      37.706  37.273  33.803  1.00  0.00           H  
ATOM    688  CG  GLN    40      38.636  35.625  32.897  1.00  0.00           C  
ATOM    689  HG2 GLN    40      37.757  35.013  32.693  1.00  0.00           H  
ATOM    690  HG3 GLN    40      39.348  35.410  32.100  1.00  0.00           H  
ATOM    691  CD  GLN    40      39.049  35.101  34.318  1.00  0.00           C  
ATOM    692  OE1 GLN    40      39.027  35.815  35.301  1.00  0.00           O  
ATOM    693  NE2 GLN    40      39.698  33.917  34.283  1.00  0.00           N  
ATOM    694 HE21 GLN    40      40.169  33.630  35.129  1.00  0.00           H  
ATOM    695 HE22 GLN    40      39.886  33.487  33.389  1.00  0.00           H  
ATOM    696  C   GLN    40      36.620  38.763  31.817  1.00  0.00           C  
ATOM    697  O   GLN    40      37.215  39.671  32.413  1.00  0.00           O  
ATOM    698  N   MET    41      35.491  38.963  31.063  1.00  0.00           N  
ATOM    699  H   MET    41      35.102  38.120  30.665  1.00  0.00           H  
ATOM    700  CA  MET    41      34.770  40.183  30.872  1.00  0.00           C  
ATOM    701  HA  MET    41      35.211  40.944  31.516  1.00  0.00           H  
ATOM    702  CB  MET    41      34.902  40.550  29.381  1.00  0.00           C  
ATOM    703  HB2 MET    41      34.489  39.697  28.843  1.00  0.00           H  
ATOM    704  HB3 MET    41      34.196  41.373  29.270  1.00  0.00           H  
ATOM    705  CG  MET    41      36.211  41.029  28.698  1.00  0.00           C  
ATOM    706  HG2 MET    41      36.591  41.979  29.074  1.00  0.00           H  
ATOM    707  HG3 MET    41      36.956  40.292  28.998  1.00  0.00           H  
ATOM    708  SD  MET    41      36.099  41.153  26.919  1.00  0.00           S  
ATOM    709  CE  MET    41      34.712  42.254  26.545  1.00  0.00           C  
ATOM    710  HE1 MET    41      35.080  43.227  26.870  1.00  0.00           H  
ATOM    711  HE2 MET    41      34.459  42.303  25.485  1.00  0.00           H  
ATOM    712  HE3 MET    41      33.814  41.927  27.068  1.00  0.00           H  
ATOM    713  C   MET    41      33.243  40.043  31.348  1.00  0.00           C  
ATOM    714  O   MET    41      32.763  38.905  31.638  1.00  0.00           O  
ATOM    715  N   THR    42      32.484  41.116  31.312  1.00  0.00           N  
ATOM    716  H   THR    42      32.852  42.000  30.991  1.00  0.00           H  
ATOM    717  CA  THR    42      31.016  41.115  31.636  1.00  0.00           C  
ATOM    718  HA  THR    42      30.930  40.276  32.326  1.00  0.00           H  
ATOM    719  CB  THR    42      30.800  42.436  32.375  1.00  0.00           C  
ATOM    720  HB  THR    42      30.859  43.302  31.715  1.00  0.00           H  
ATOM    721  CG2 THR    42      29.398  42.668  32.924  1.00  0.00           C  
ATOM    722 HG21 THR    42      29.124  41.721  33.389  1.00  0.00           H  
ATOM    723 HG22 THR    42      29.228  43.392  33.721  1.00  0.00           H  
ATOM    724 HG23 THR    42      28.829  43.029  32.067  1.00  0.00           H  
ATOM    725  OG1 THR    42      31.717  42.684  33.393  1.00  0.00           O  
ATOM    726  HG1 THR    42      31.620  41.921  33.968  1.00  0.00           H  
ATOM    727  C   THR    42      30.096  41.003  30.366  1.00  0.00           C  
ATOM    728  O   THR    42      30.220  41.813  29.473  1.00  0.00           O  
ATOM    729  N   LEU    43      29.190  40.010  30.288  1.00  0.00           N  
ATOM    730  H   LEU    43      29.008  39.421  31.088  1.00  0.00           H  
ATOM    731  CA  LEU    43      28.379  39.725  29.099  1.00  0.00           C  
ATOM    732  HA  LEU    43      29.047  39.311  28.344  1.00  0.00           H  
ATOM    733  CB  LEU    43      27.422  38.594  29.486  1.00  0.00           C  
ATOM    734  HB2 LEU    43      28.018  37.877  30.049  1.00  0.00           H  
ATOM    735  HB3 LEU    43      26.777  39.084  30.216  1.00  0.00           H  
ATOM    736  CG  LEU    43      26.582  37.818  28.439  1.00  0.00           C  
ATOM    737  HG  LEU    43      25.959  38.455  27.811  1.00  0.00           H  
ATOM    738  CD1 LEU    43      27.408  36.988  27.489  1.00  0.00           C  
ATOM    739 HD11 LEU    43      27.840  37.660  26.747  1.00  0.00           H  
ATOM    740 HD12 LEU    43      28.159  36.471  28.086  1.00  0.00           H  
ATOM    741 HD13 LEU    43      26.719  36.388  26.895  1.00  0.00           H  
ATOM    742  CD2 LEU    43      25.704  36.910  29.239  1.00  0.00           C  
ATOM    743 HD21 LEU    43      26.222  36.438  30.074  1.00  0.00           H  
ATOM    744 HD22 LEU    43      24.911  37.539  29.642  1.00  0.00           H  
ATOM    745 HD23 LEU    43      25.278  36.116  28.625  1.00  0.00           H  
ATOM    746  C   LEU    43      27.766  40.981  28.437  1.00  0.00           C  
ATOM    747  O   LEU    43      27.751  40.960  27.218  1.00  0.00           O  
ATOM    748  N   VAL    44      27.112  41.963  29.058  1.00  0.00           N  
ATOM    749  H   VAL    44      26.789  41.728  29.986  1.00  0.00           H  
ATOM    750  CA  VAL    44      26.685  43.198  28.433  1.00  0.00           C  
ATOM    751  HA  VAL    44      26.020  42.976  27.599  1.00  0.00           H  
ATOM    752  CB  VAL    44      25.737  44.046  29.226  1.00  0.00           C  
ATOM    753  HB  VAL    44      24.951  43.391  29.602  1.00  0.00           H  
ATOM    754  CG1 VAL    44      26.455  44.704  30.463  1.00  0.00           C  
ATOM    755 HG11 VAL    44      27.198  45.337  29.977  1.00  0.00           H  
ATOM    756 HG12 VAL    44      25.818  45.407  31.000  1.00  0.00           H  
ATOM    757 HG13 VAL    44      26.951  43.978  31.107  1.00  0.00           H  
ATOM    758  CG2 VAL    44      25.182  45.225  28.435  1.00  0.00           C  
ATOM    759 HG21 VAL    44      25.906  45.927  28.024  1.00  0.00           H  
ATOM    760 HG22 VAL    44      24.543  44.870  27.626  1.00  0.00           H  
ATOM    761 HG23 VAL    44      24.513  45.828  29.049  1.00  0.00           H  
ATOM    762  C   VAL    44      27.813  44.042  27.829  1.00  0.00           C  
ATOM    763  O   VAL    44      27.782  44.408  26.642  1.00  0.00           O  
ATOM    764  N   GLN    45      28.965  44.174  28.563  1.00  0.00           N  
ATOM    765  H   GLN    45      29.075  43.666  29.429  1.00  0.00           H  
ATOM    766  CA  GLN    45      30.237  44.819  28.091  1.00  0.00           C  
ATOM    767  HA  GLN    45      30.077  45.831  27.720  1.00  0.00           H  
ATOM    768  CB  GLN    45      31.214  45.208  29.221  1.00  0.00           C  
ATOM    769  HB2 GLN    45      31.630  44.242  29.508  1.00  0.00           H  
ATOM    770  HB3 GLN    45      32.028  45.737  28.725  1.00  0.00           H  
ATOM    771  CG  GLN    45      30.826  46.070  30.445  1.00  0.00           C  
ATOM    772  HG2 GLN    45      30.318  45.403  31.141  1.00  0.00           H  
ATOM    773  HG3 GLN    45      31.715  46.388  30.991  1.00  0.00           H  
ATOM    774  CD  GLN    45      29.858  47.221  30.080  1.00  0.00           C  
ATOM    775  OE1 GLN    45      30.132  47.900  29.077  1.00  0.00           O  
ATOM    776  NE2 GLN    45      28.948  47.591  30.978  1.00  0.00           N  
ATOM    777 HE21 GLN    45      28.438  48.409  30.676  1.00  0.00           H  
ATOM    778 HE22 GLN    45      28.764  47.137  31.862  1.00  0.00           H  
ATOM    779  C   GLN    45      30.859  44.111  26.867  1.00  0.00           C  
ATOM    780  O   GLN    45      31.337  44.776  25.933  1.00  0.00           O  
ATOM    781  N   VAL    46      30.773  42.751  26.815  1.00  0.00           N  
ATOM    782  H   VAL    46      30.447  42.377  27.696  1.00  0.00           H  
ATOM    783  CA  VAL    46      31.102  42.001  25.592  1.00  0.00           C  
ATOM    784  HA  VAL    46      32.157  42.163  25.371  1.00  0.00           H  
ATOM    785  CB  VAL    46      30.943  40.419  25.770  1.00  0.00           C  
ATOM    786  HB  VAL    46      29.989  40.190  26.246  1.00  0.00           H  
ATOM    787  CG1 VAL    46      31.125  39.630  24.460  1.00  0.00           C  
ATOM    788 HG11 VAL    46      30.984  38.570  24.672  1.00  0.00           H  
ATOM    789 HG12 VAL    46      30.453  39.950  23.665  1.00  0.00           H  
ATOM    790 HG13 VAL    46      32.135  39.649  24.050  1.00  0.00           H  
ATOM    791  CG2 VAL    46      32.047  39.756  26.702  1.00  0.00           C  
ATOM    792 HG21 VAL    46      33.063  40.065  26.454  1.00  0.00           H  
ATOM    793 HG22 VAL    46      31.861  39.829  27.773  1.00  0.00           H  
ATOM    794 HG23 VAL    46      32.101  38.670  26.628  1.00  0.00           H  
ATOM    795  C   VAL    46      30.370  42.530  24.345  1.00  0.00           C  
ATOM    796  O   VAL    46      31.020  42.877  23.351  1.00  0.00           O  
ATOM    797  N   SER    47      29.061  42.597  24.489  1.00  0.00           N  
ATOM    798  H   SER    47      28.570  42.199  25.277  1.00  0.00           H  
ATOM    799  CA  SER    47      28.094  43.104  23.435  1.00  0.00           C  
ATOM    800  HA  SER    47      28.403  42.522  22.567  1.00  0.00           H  
ATOM    801  CB  SER    47      26.635  42.786  23.749  1.00  0.00           C  
ATOM    802  HB2 SER    47      26.451  41.717  23.639  1.00  0.00           H  
ATOM    803  HB3 SER    47      26.552  42.958  24.822  1.00  0.00           H  
ATOM    804  OG  SER    47      25.652  43.650  23.111  1.00  0.00           O  
ATOM    805  HG  SER    47      25.359  44.281  23.772  1.00  0.00           H  
ATOM    806  C   SER    47      28.364  44.589  23.084  1.00  0.00           C  
ATOM    807  O   SER    47      28.511  44.830  21.872  1.00  0.00           O  
ATOM    808  N   ASN    48      28.687  45.542  24.015  1.00  0.00           N  
ATOM    809  H   ASN    48      28.565  45.273  24.981  1.00  0.00           H  
ATOM    810  CA  ASN    48      29.155  46.923  23.611  1.00  0.00           C  
ATOM    811  HA  ASN    48      28.359  47.287  22.962  1.00  0.00           H  
ATOM    812  CB  ASN    48      29.167  47.737  24.884  1.00  0.00           C  
ATOM    813  HB2 ASN    48      29.553  47.121  25.696  1.00  0.00           H  
ATOM    814  HB3 ASN    48      29.840  48.584  24.754  1.00  0.00           H  
ATOM    815  CG  ASN    48      27.890  48.322  25.344  1.00  0.00           C  
ATOM    816  OD1 ASN    48      27.083  48.876  24.562  1.00  0.00           O  
ATOM    817  ND2 ASN    48      27.632  48.310  26.686  1.00  0.00           N  
ATOM    818 HD21 ASN    48      26.952  48.939  27.090  1.00  0.00           H  
ATOM    819 HD22 ASN    48      28.210  47.804  27.341  1.00  0.00           H  
ATOM    820  C   ASN    48      30.552  46.817  22.895  1.00  0.00           C  
ATOM    821  O   ASN    48      30.691  47.412  21.817  1.00  0.00           O  
ATOM    822  N   TRP    49      31.512  46.105  23.405  1.00  0.00           N  
ATOM    823  H   TRP    49      31.346  45.586  24.256  1.00  0.00           H  
ATOM    824  CA  TRP    49      32.814  46.012  22.722  1.00  0.00           C  
ATOM    825  HA  TRP    49      33.314  46.964  22.542  1.00  0.00           H  
ATOM    826  CB  TRP    49      33.830  45.116  23.460  1.00  0.00           C  
ATOM    827  HB2 TRP    49      33.385  44.333  24.073  1.00  0.00           H  
ATOM    828  HB3 TRP    49      34.506  44.827  22.655  1.00  0.00           H  
ATOM    829  CG  TRP    49      34.652  45.877  24.442  1.00  0.00           C  
ATOM    830  CD1 TRP    49      34.642  45.713  25.783  1.00  0.00           C  
ATOM    831  HD1 TRP    49      33.913  45.191  26.385  1.00  0.00           H  
ATOM    832  NE1 TRP    49      35.695  46.455  26.331  1.00  0.00           N  
ATOM    833  HE1 TRP    49      35.930  46.386  27.311  1.00  0.00           H  
ATOM    834  CE2 TRP    49      36.519  47.029  25.361  1.00  0.00           C  
ATOM    835  CZ2 TRP    49      37.762  47.717  25.440  1.00  0.00           C  
ATOM    836  HZ2 TRP    49      38.352  47.849  26.335  1.00  0.00           H  
ATOM    837  CH2 TRP    49      38.348  48.022  24.151  1.00  0.00           C  
ATOM    838  HH2 TRP    49      39.307  48.504  24.026  1.00  0.00           H  
ATOM    839  CZ3 TRP    49      37.648  47.798  22.954  1.00  0.00           C  
ATOM    840  HZ3 TRP    49      38.037  48.086  21.988  1.00  0.00           H  
ATOM    841  CE3 TRP    49      36.381  47.194  22.974  1.00  0.00           C  
ATOM    842  HE3 TRP    49      35.902  47.035  22.019  1.00  0.00           H  
ATOM    843  CD2 TRP    49      35.792  46.741  24.142  1.00  0.00           C  
ATOM    844  C   TRP    49      32.728  45.556  21.256  1.00  0.00           C  
ATOM    845  O   TRP    49      33.397  46.196  20.463  1.00  0.00           O  
ATOM    846  N   PHE    50      31.790  44.606  20.943  1.00  0.00           N  
ATOM    847  H   PHE    50      31.143  44.256  21.635  1.00  0.00           H  
ATOM    848  CA  PHE    50      31.667  44.223  19.536  1.00  0.00           C  
ATOM    849  HA  PHE    50      32.652  43.997  19.128  1.00  0.00           H  
ATOM    850  CB  PHE    50      30.702  42.999  19.429  1.00  0.00           C  
ATOM    851  HB2 PHE    50      31.214  42.092  19.748  1.00  0.00           H  
ATOM    852  HB3 PHE    50      29.835  43.230  20.048  1.00  0.00           H  
ATOM    853  CG  PHE    50      30.243  42.725  18.012  1.00  0.00           C  
ATOM    854  CD1 PHE    50      28.921  42.801  17.648  1.00  0.00           C  
ATOM    855  HD1 PHE    50      28.163  42.979  18.396  1.00  0.00           H  
ATOM    856  CE1 PHE    50      28.472  42.548  16.354  1.00  0.00           C  
ATOM    857  HE1 PHE    50      27.432  42.709  16.112  1.00  0.00           H  
ATOM    858  CZ  PHE    50      29.388  42.162  15.429  1.00  0.00           C  
ATOM    859  HZ  PHE    50      29.082  42.000  14.406  1.00  0.00           H  
ATOM    860  CE2 PHE    50      30.681  42.020  15.751  1.00  0.00           C  
ATOM    861  HE2 PHE    50      31.337  41.697  14.955  1.00  0.00           H  
ATOM    862  CD2 PHE    50      31.202  42.423  16.967  1.00  0.00           C  
ATOM    863  HD2 PHE    50      32.254  42.466  17.205  1.00  0.00           H  
ATOM    864  C   PHE    50      31.088  45.430  18.656  1.00  0.00           C  
ATOM    865  O   PHE    50      31.655  45.737  17.583  1.00  0.00           O  
ATOM    866  N   ALA    51      30.079  46.099  19.170  1.00  0.00           N  
ATOM    867  H   ALA    51      29.866  46.005  20.152  1.00  0.00           H  
ATOM    868  CA  ALA    51      29.314  47.161  18.422  1.00  0.00           C  
ATOM    869  HA  ALA    51      29.102  46.862  17.396  1.00  0.00           H  
ATOM    870  CB  ALA    51      27.855  47.464  18.922  1.00  0.00           C  
ATOM    871  HB1 ALA    51      27.414  48.318  18.407  1.00  0.00           H  
ATOM    872  HB2 ALA    51      27.316  46.519  18.856  1.00  0.00           H  
ATOM    873  HB3 ALA    51      27.893  47.700  19.986  1.00  0.00           H  
ATOM    874  C   ALA    51      30.195  48.499  18.361  1.00  0.00           C  
ATOM    875  O   ALA    51      30.276  49.180  17.373  1.00  0.00           O  
ATOM    876  N   ASN    52      30.908  48.811  19.437  1.00  0.00           N  
ATOM    877  H   ASN    52      30.567  48.405  20.297  1.00  0.00           H  
ATOM    878  CA  ASN    52      32.001  49.747  19.431  1.00  0.00           C  
ATOM    879  HA  ASN    52      31.615  50.748  19.238  1.00  0.00           H  
ATOM    880  CB  ASN    52      32.699  49.768  20.873  1.00  0.00           C  
ATOM    881  HB2 ASN    52      32.621  48.747  21.247  1.00  0.00           H  
ATOM    882  HB3 ASN    52      33.750  50.048  20.807  1.00  0.00           H  
ATOM    883  CG  ASN    52      31.886  50.629  21.817  1.00  0.00           C  
ATOM    884  OD1 ASN    52      32.362  51.692  22.131  1.00  0.00           O  
ATOM    885  ND2 ASN    52      30.772  50.165  22.294  1.00  0.00           N  
ATOM    886 HD21 ASN    52      30.325  50.709  23.018  1.00  0.00           H  
ATOM    887 HD22 ASN    52      30.596  49.183  22.138  1.00  0.00           H  
ATOM    888  C   ASN    52      33.021  49.507  18.267  1.00  0.00           C  
ATOM    889  O   ASN    52      33.316  50.415  17.511  1.00  0.00           O  
ATOM    890  N   ALA    53      33.555  48.281  18.168  1.00  0.00           N  
ATOM    891  H   ALA    53      33.260  47.575  18.828  1.00  0.00           H  
ATOM    892  CA  ALA    53      34.427  47.896  17.055  1.00  0.00           C  
ATOM    893  HA  ALA    53      35.287  48.558  17.161  1.00  0.00           H  
ATOM    894  CB  ALA    53      34.904  46.433  17.159  1.00  0.00           C  
ATOM    895  HB1 ALA    53      34.039  45.774  17.079  1.00  0.00           H  
ATOM    896  HB2 ALA    53      35.691  46.369  16.408  1.00  0.00           H  
ATOM    897  HB3 ALA    53      35.259  46.314  18.182  1.00  0.00           H  
ATOM    898  C   ALA    53      33.789  48.188  15.727  1.00  0.00           C  
ATOM    899  O   ALA    53      34.470  48.781  14.932  1.00  0.00           O  
ATOM    900  N   ARG    54      32.526  47.740  15.458  1.00  0.00           N  
ATOM    901  H   ARG    54      32.208  47.078  16.152  1.00  0.00           H  
ATOM    902  CA  ARG    54      31.747  48.116  14.255  1.00  0.00           C  
ATOM    903  HA  ARG    54      32.270  47.635  13.429  1.00  0.00           H  
ATOM    904  CB  ARG    54      30.313  47.597  14.260  1.00  0.00           C  
ATOM    905  HB2 ARG    54      29.773  48.066  15.083  1.00  0.00           H  
ATOM    906  HB3 ARG    54      29.777  47.938  13.374  1.00  0.00           H  
ATOM    907  CG  ARG    54      30.130  46.054  14.388  1.00  0.00           C  
ATOM    908  HG2 ARG    54      30.760  45.666  13.588  1.00  0.00           H  
ATOM    909  HG3 ARG    54      30.548  45.640  15.306  1.00  0.00           H  
ATOM    910  CD  ARG    54      28.640  45.650  14.299  1.00  0.00           C  
ATOM    911  HD2 ARG    54      28.247  45.274  15.244  1.00  0.00           H  
ATOM    912  HD3 ARG    54      28.039  46.550  14.174  1.00  0.00           H  
ATOM    913  NE  ARG    54      28.374  44.801  13.070  1.00  0.00           N  
ATOM    914  HE  ARG    54      29.158  44.391  12.583  1.00  0.00           H  
ATOM    915  CZ  ARG    54      27.154  44.419  12.789  1.00  0.00           C  
ATOM    916  NH1 ARG    54      26.924  43.488  11.895  1.00  0.00           N  
ATOM    917 HH11 ARG    54      27.606  43.002  11.332  1.00  0.00           H  
ATOM    918 HH12 ARG    54      25.959  43.226  11.753  1.00  0.00           H  
ATOM    919  NH2 ARG    54      26.139  44.888  13.285  1.00  0.00           N  
ATOM    920 HH21 ARG    54      26.273  45.597  13.992  1.00  0.00           H  
ATOM    921 HH22 ARG    54      25.255  44.460  13.048  1.00  0.00           H  
ATOM    922  C   ARG    54      31.832  49.586  14.084  1.00  0.00           C  
ATOM    923  O   ARG    54      32.457  50.000  13.116  1.00  0.00           O  
ATOM    924  N   ARG    55      31.180  50.390  14.991  1.00  0.00           N  
ATOM    925  H   ARG    55      30.748  49.962  15.797  1.00  0.00           H  
ATOM    926  CA  ARG    55      31.028  51.804  14.891  1.00  0.00           C  
ATOM    927  HA  ARG    55      30.362  52.176  14.112  1.00  0.00           H  
ATOM    928  CB  ARG    55      30.529  52.332  16.245  1.00  0.00           C  
ATOM    929  HB2 ARG    55      31.134  51.886  17.035  1.00  0.00           H  
ATOM    930  HB3 ARG    55      30.611  53.418  16.271  1.00  0.00           H  
ATOM    931  CG  ARG    55      29.031  52.016  16.386  1.00  0.00           C  
ATOM    932  HG2 ARG    55      28.553  52.222  15.428  1.00  0.00           H  
ATOM    933  HG3 ARG    55      28.881  50.976  16.678  1.00  0.00           H  
ATOM    934  CD  ARG    55      28.538  53.009  17.425  1.00  0.00           C  
ATOM    935  HD2 ARG    55      28.853  54.037  17.246  1.00  0.00           H  
ATOM    936  HD3 ARG    55      27.452  52.923  17.383  1.00  0.00           H  
ATOM    937  NE  ARG    55      28.988  52.370  18.692  1.00  0.00           N  
ATOM    938  HE  ARG    55      29.721  52.845  19.199  1.00  0.00           H  
ATOM    939  CZ  ARG    55      28.240  51.646  19.514  1.00  0.00           C  
ATOM    940  NH1 ARG    55      28.701  51.462  20.734  1.00  0.00           N  
ATOM    941 HH11 ARG    55      29.531  51.886  21.122  1.00  0.00           H  
ATOM    942 HH12 ARG    55      28.301  50.760  21.340  1.00  0.00           H  
ATOM    943  NH2 ARG    55      27.092  51.028  19.190  1.00  0.00           N  
ATOM    944 HH21 ARG    55      26.808  51.166  18.231  1.00  0.00           H  
ATOM    945 HH22 ARG    55      26.691  50.490  19.945  1.00  0.00           H  
ATOM    946  C   ARG    55      32.307  52.462  14.524  1.00  0.00           C  
ATOM    947  O   ARG    55      32.365  53.476  13.789  1.00  0.00           O  
ATOM    948  N   ARG    56      33.397  52.025  15.094  1.00  0.00           N  
ATOM    949  H   ARG    56      33.235  51.221  15.684  1.00  0.00           H  
ATOM    950  CA  ARG    56      34.876  52.335  14.733  1.00  0.00           C  
ATOM    951  HA  ARG    56      34.941  53.418  14.628  1.00  0.00           H  
ATOM    952  CB  ARG    56      35.738  51.777  15.854  1.00  0.00           C  
ATOM    953  HB2 ARG    56      35.576  50.722  16.075  1.00  0.00           H  
ATOM    954  HB3 ARG    56      36.749  51.861  15.456  1.00  0.00           H  
ATOM    955  CG  ARG    56      35.600  52.545  17.209  1.00  0.00           C  
ATOM    956  HG2 ARG    56      36.127  53.488  17.059  1.00  0.00           H  
ATOM    957  HG3 ARG    56      34.536  52.767  17.285  1.00  0.00           H  
ATOM    958  CD  ARG    56      36.167  51.841  18.426  1.00  0.00           C  
ATOM    959  HD2 ARG    56      35.717  50.853  18.525  1.00  0.00           H  
ATOM    960  HD3 ARG    56      37.242  51.680  18.350  1.00  0.00           H  
ATOM    961  NE  ARG    56      35.918  52.574  19.731  1.00  0.00           N  
ATOM    962  HE  ARG    56      35.547  53.512  19.673  1.00  0.00           H  
ATOM    963  CZ  ARG    56      36.076  52.121  20.945  1.00  0.00           C  
ATOM    964  NH1 ARG    56      35.870  52.774  21.991  1.00  0.00           N  
ATOM    965 HH11 ARG    56      35.622  53.752  21.955  1.00  0.00           H  
ATOM    966 HH12 ARG    56      35.997  52.300  22.874  1.00  0.00           H  
ATOM    967  NH2 ARG    56      36.455  50.874  21.105  1.00  0.00           N  
ATOM    968 HH21 ARG    56      36.623  50.217  20.357  1.00  0.00           H  
ATOM    969 HH22 ARG    56      36.548  50.423  22.004  1.00  0.00           H  
ATOM    970  C   ARG    56      35.182  51.926  13.245  1.00  0.00           C  
ATOM    971  O   ARG    56      35.388  52.755  12.345  1.00  0.00           O  
ATOM    972  N   LEU    57      35.520  50.634  13.099  1.00  0.00           N  
ATOM    973  H   LEU    57      35.361  49.994  13.864  1.00  0.00           H  
ATOM    974  CA  LEU    57      36.086  50.081  11.817  1.00  0.00           C  
ATOM    975  HA  LEU    57      36.863  50.771  11.488  1.00  0.00           H  
ATOM    976  CB  LEU    57      36.833  48.759  12.169  1.00  0.00           C  
ATOM    977  HB2 LEU    57      37.640  49.066  12.835  1.00  0.00           H  
ATOM    978  HB3 LEU    57      36.196  48.105  12.764  1.00  0.00           H  
ATOM    979  CG  LEU    57      37.377  47.966  10.896  1.00  0.00           C  
ATOM    980  HG  LEU    57      36.616  47.854  10.124  1.00  0.00           H  
ATOM    981  CD1 LEU    57      38.427  48.757  10.187  1.00  0.00           C  
ATOM    982 HD11 LEU    57      38.221  49.792   9.914  1.00  0.00           H  
ATOM    983 HD12 LEU    57      39.270  48.846  10.871  1.00  0.00           H  
ATOM    984 HD13 LEU    57      38.823  48.198   9.339  1.00  0.00           H  
ATOM    985  CD2 LEU    57      37.835  46.606  11.327  1.00  0.00           C  
ATOM    986 HD21 LEU    57      38.650  46.803  12.023  1.00  0.00           H  
ATOM    987 HD22 LEU    57      36.957  46.101  11.731  1.00  0.00           H  
ATOM    988 HD23 LEU    57      38.087  45.945  10.498  1.00  0.00           H  
ATOM    989  C   LEU    57      35.071  49.840  10.724  1.00  0.00           C  
ATOM    990  O   LEU    57      35.174  50.591   9.800  1.00  0.00           O  
ATOM    991  N   LYS    58      34.053  48.948  10.849  1.00  0.00           N  
ATOM    992  H   LYS    58      33.875  48.501  11.737  1.00  0.00           H  
ATOM    993  CA  LYS    58      33.042  48.726   9.824  1.00  0.00           C  
ATOM    994  HA  LYS    58      33.655  48.216   9.081  1.00  0.00           H  
ATOM    995  CB  LYS    58      31.905  47.864  10.343  1.00  0.00           C  
ATOM    996  HB2 LYS    58      32.344  47.047  10.916  1.00  0.00           H  
ATOM    997  HB3 LYS    58      31.335  48.546  10.974  1.00  0.00           H  
ATOM    998  CG  LYS    58      31.059  47.174   9.266  1.00  0.00           C  
ATOM    999  HG2 LYS    58      30.568  48.011   8.767  1.00  0.00           H  
ATOM   1000  HG3 LYS    58      31.728  46.583   8.640  1.00  0.00           H  
ATOM   1001  CD  LYS    58      29.891  46.344   9.783  1.00  0.00           C  
ATOM   1002  HD2 LYS    58      30.334  45.394  10.080  1.00  0.00           H  
ATOM   1003  HD3 LYS    58      29.375  46.895  10.570  1.00  0.00           H  
ATOM   1004  CE  LYS    58      28.911  46.165   8.611  1.00  0.00           C  
ATOM   1005  HE2 LYS    58      28.023  45.735   9.074  1.00  0.00           H  
ATOM   1006  HE3 LYS    58      28.776  47.183   8.247  1.00  0.00           H  
ATOM   1007  NZ  LYS    58      29.413  45.333   7.525  1.00  0.00           N  
ATOM   1008  HZ1 LYS    58      29.849  44.468   7.809  1.00  0.00           H  
ATOM   1009  HZ2 LYS    58      28.735  45.034   6.839  1.00  0.00           H  
ATOM   1010  HZ3 LYS    58      30.188  45.776   7.052  1.00  0.00           H  
ATOM   1011  C   LYS    58      32.519  50.036   9.203  1.00  0.00           C  
ATOM   1012  O   LYS    58      32.427  50.233   7.967  1.00  0.00           O  
ATOM   1013  N   ASN    59      32.231  50.975  10.034  1.00  0.00           N  
ATOM   1014  H   ASN    59      32.509  50.777  10.984  1.00  0.00           H  
ATOM   1015  CA  ASN    59      31.506  52.218   9.661  1.00  0.00           C  
ATOM   1016  HA  ASN    59      30.769  51.887   8.929  1.00  0.00           H  
ATOM   1017  CB  ASN    59      30.895  52.762  10.940  1.00  0.00           C  
ATOM   1018  HB2 ASN    59      31.594  52.901  11.765  1.00  0.00           H  
ATOM   1019  HB3 ASN    59      30.436  53.728  10.725  1.00  0.00           H  
ATOM   1020  CG  ASN    59      29.798  51.883  11.478  1.00  0.00           C  
ATOM   1021  OD1 ASN    59      29.941  50.758  11.888  1.00  0.00           O  
ATOM   1022  ND2 ASN    59      28.653  52.477  11.652  1.00  0.00           N  
ATOM   1023 HD21 ASN    59      27.974  51.862  12.077  1.00  0.00           H  
ATOM   1024 HD22 ASN    59      28.337  53.421  11.479  1.00  0.00           H  
ATOM   1025  C   ASN    59      32.444  53.248   8.878  1.00  0.00           C  
ATOM   1026  O   ASN    59      32.083  53.674   7.821  1.00  0.00           O  
ATOM   1027  N   THR    60      33.710  53.527   9.365  1.00  0.00           N  
ATOM   1028  H   THR    60      33.968  53.107  10.247  1.00  0.00           H  
ATOM   1029  CA  THR    60      34.691  54.370   8.587  1.00  0.00           C  
ATOM   1030  HA  THR    60      34.185  55.322   8.423  1.00  0.00           H  
ATOM   1031  CB  THR    60      35.929  54.660   9.436  1.00  0.00           C  
ATOM   1032  HB  THR    60      36.639  55.115   8.746  1.00  0.00           H  
ATOM   1033  CG2 THR    60      35.680  55.620  10.510  1.00  0.00           C  
ATOM   1034 HG21 THR    60      34.857  55.369  11.180  1.00  0.00           H  
ATOM   1035 HG22 THR    60      36.600  55.881  11.033  1.00  0.00           H  
ATOM   1036 HG23 THR    60      35.377  56.558  10.046  1.00  0.00           H  
ATOM   1037  OG1 THR    60      36.510  53.496   9.968  1.00  0.00           O  
ATOM   1038  HG1 THR    60      36.035  53.310  10.781  1.00  0.00           H  
ATOM   1039  C   THR    60      34.984  53.785   7.264  1.00  0.00           C  
ATOM   1040  O   THR    60      35.108  54.557   6.362  1.00  0.00           O  
ATOM   1041  N   VAL    61      35.037  52.420   7.098  1.00  0.00           N  
ATOM   1042  H   VAL    61      35.117  51.842   7.922  1.00  0.00           H  
ATOM   1043  CA  VAL    61      35.250  51.666   5.875  1.00  0.00           C  
ATOM   1044  HA  VAL    61      36.152  52.083   5.427  1.00  0.00           H  
ATOM   1045  CB  VAL    61      35.643  50.213   6.313  1.00  0.00           C  
ATOM   1046  HB  VAL    61      34.911  49.793   7.004  1.00  0.00           H  
ATOM   1047  CG1 VAL    61      36.004  49.367   5.061  1.00  0.00           C  
ATOM   1048 HG11 VAL    61      36.400  48.377   5.288  1.00  0.00           H  
ATOM   1049 HG12 VAL    61      35.257  49.178   4.289  1.00  0.00           H  
ATOM   1050 HG13 VAL    61      36.753  49.828   4.416  1.00  0.00           H  
ATOM   1051  CG2 VAL    61      36.942  50.212   7.157  1.00  0.00           C  
ATOM   1052 HG21 VAL    61      37.839  50.180   6.538  1.00  0.00           H  
ATOM   1053 HG22 VAL    61      36.952  51.021   7.888  1.00  0.00           H  
ATOM   1054 HG23 VAL    61      36.927  49.315   7.776  1.00  0.00           H  
ATOM   1055  C   VAL    61      34.042  51.716   4.911  1.00  0.00           C  
ATOM   1056  O   VAL    61      34.254  51.806   3.677  1.00  0.00           O  
ATOM   1057  N   ARG    62      32.810  51.632   5.417  1.00  0.00           N  
ATOM   1058  H   ARG    62      32.734  51.358   6.386  1.00  0.00           H  
ATOM   1059  CA  ARG    62      31.564  51.684   4.635  1.00  0.00           C  
ATOM   1060  HA  ARG    62      31.708  51.040   3.769  1.00  0.00           H  
ATOM   1061  CB  ARG    62      30.460  51.072   5.470  1.00  0.00           C  
ATOM   1062  HB2 ARG    62      30.673  51.424   6.479  1.00  0.00           H  
ATOM   1063  HB3 ARG    62      29.475  51.335   5.085  1.00  0.00           H  
ATOM   1064  CG  ARG    62      30.491  49.535   5.517  1.00  0.00           C  
ATOM   1065  HG2 ARG    62      31.503  49.191   5.727  1.00  0.00           H  
ATOM   1066  HG3 ARG    62      29.987  49.117   6.388  1.00  0.00           H  
ATOM   1067  CD  ARG    62      29.825  48.953   4.233  1.00  0.00           C  
ATOM   1068  HD2 ARG    62      30.103  49.508   3.338  1.00  0.00           H  
ATOM   1069  HD3 ARG    62      30.142  47.927   4.051  1.00  0.00           H  
ATOM   1070  NE  ARG    62      28.321  48.898   4.318  1.00  0.00           N  
ATOM   1071  HE  ARG    62      27.892  48.585   5.177  1.00  0.00           H  
ATOM   1072  CZ  ARG    62      27.449  49.092   3.368  1.00  0.00           C  
ATOM   1073  NH1 ARG    62      26.157  49.009   3.635  1.00  0.00           N  
ATOM   1074 HH11 ARG    62      25.920  48.778   4.589  1.00  0.00           H  
ATOM   1075 HH12 ARG    62      25.478  49.045   2.887  1.00  0.00           H  
ATOM   1076  NH2 ARG    62      27.720  49.579   2.210  1.00  0.00           N  
ATOM   1077 HH21 ARG    62      28.683  49.773   1.974  1.00  0.00           H  
ATOM   1078 HH22 ARG    62      27.088  49.682   1.429  1.00  0.00           H  
ATOM   1079  C   ARG    62      31.190  53.071   4.050  1.00  0.00           C  
ATOM   1080  O   ARG    62      30.364  53.146   3.132  1.00  0.00           O  
ATOM   1081  N   GLN    63      31.573  54.173   4.694  1.00  0.00           N  
ATOM   1082  H   GLN    63      32.232  54.057   5.451  1.00  0.00           H  
ATOM   1083  CA  GLN    63      31.060  55.517   4.406  1.00  0.00           C  
ATOM   1084  HA  GLN    63      30.134  55.757   4.927  1.00  0.00           H  
ATOM   1085  CB  GLN    63      32.161  56.464   4.934  1.00  0.00           C  
ATOM   1086  HB2 GLN    63      32.258  56.487   6.019  1.00  0.00           H  
ATOM   1087  HB3 GLN    63      33.160  56.102   4.694  1.00  0.00           H  
ATOM   1088  CG  GLN    63      32.175  57.958   4.446  1.00  0.00           C  
ATOM   1089  HG2 GLN    63      32.977  58.573   4.856  1.00  0.00           H  
ATOM   1090  HG3 GLN    63      32.200  58.062   3.361  1.00  0.00           H  
ATOM   1091  CD  GLN    63      30.890  58.641   4.975  1.00  0.00           C  
ATOM   1092  OE1 GLN    63      30.688  58.659   6.171  1.00  0.00           O  
ATOM   1093  NE2 GLN    63      30.147  59.257   4.073  1.00  0.00           N  
ATOM   1094 HE21 GLN    63      29.269  59.675   4.345  1.00  0.00           H  
ATOM   1095 HE22 GLN    63      30.329  59.150   3.085  1.00  0.00           H  
ATOM   1096  C   GLN    63      30.772  55.868   2.941  1.00  0.00           C  
ATOM   1097  O   GLN    63      29.706  56.431   2.711  1.00  0.00           O  
ATOM   1098  N   PRO    64      31.689  55.708   1.964  1.00  0.00           N  
ATOM   1099  CD  PRO    64      33.057  55.067   1.993  1.00  0.00           C  
ATOM   1100  HD2 PRO    64      32.990  54.062   2.410  1.00  0.00           H  
ATOM   1101  HD3 PRO    64      33.802  55.639   2.546  1.00  0.00           H  
ATOM   1102  CG  PRO    64      33.400  54.820   0.559  1.00  0.00           C  
ATOM   1103  HG2 PRO    64      33.033  53.887   0.132  1.00  0.00           H  
ATOM   1104  HG3 PRO    64      34.483  54.774   0.452  1.00  0.00           H  
ATOM   1105  CB  PRO    64      32.778  55.975  -0.197  1.00  0.00           C  
ATOM   1106  HB2 PRO    64      32.634  55.728  -1.249  1.00  0.00           H  
ATOM   1107  HB3 PRO    64      33.381  56.872  -0.053  1.00  0.00           H  
ATOM   1108  CA  PRO    64      31.436  56.125   0.558  1.00  0.00           C  
ATOM   1109  HA  PRO    64      31.293  57.204   0.615  1.00  0.00           H  
ATOM   1110  C   PRO    64      30.304  55.427  -0.145  1.00  0.00           C  
ATOM   1111  O   PRO    64      29.678  55.973  -1.038  1.00  0.00           O  
ATOM   1112  N   ASP    65      29.930  54.220   0.285  1.00  0.00           N  
ATOM   1113  H   ASP    65      30.467  53.775   1.015  1.00  0.00           H  
ATOM   1114  CA  ASP    65      28.693  53.595  -0.171  1.00  0.00           C  
ATOM   1115  HA  ASP    65      28.760  53.396  -1.240  1.00  0.00           H  
ATOM   1116  CB  ASP    65      28.543  52.188   0.488  1.00  0.00           C  
ATOM   1117  HB2 ASP    65      28.374  52.335   1.555  1.00  0.00           H  
ATOM   1118  HB3 ASP    65      27.738  51.662  -0.026  1.00  0.00           H  
ATOM   1119  CG  ASP    65      29.818  51.409   0.325  1.00  0.00           C  
ATOM   1120  OD1 ASP    65      30.250  51.348  -0.846  1.00  0.00           O  
ATOM   1121  OD2 ASP    65      30.205  50.583   1.157  1.00  0.00           O  
ATOM   1122  C   ASP    65      27.408  54.394   0.160  1.00  0.00           C  
ATOM   1123  O   ASP    65      26.475  54.469  -0.737  1.00  0.00           O  
ATOM   1124  N   LEU    66      27.437  55.111   1.297  1.00  0.00           N  
ATOM   1125  H   LEU    66      28.270  55.088   1.867  1.00  0.00           H  
ATOM   1126  CA  LEU    66      26.151  55.438   2.022  1.00  0.00           C  
ATOM   1127  HA  LEU    66      25.483  54.623   1.742  1.00  0.00           H  
ATOM   1128  CB  LEU    66      26.363  55.497   3.564  1.00  0.00           C  
ATOM   1129  HB2 LEU    66      26.959  56.388   3.759  1.00  0.00           H  
ATOM   1130  HB3 LEU    66      25.421  55.640   4.093  1.00  0.00           H  
ATOM   1131  CG  LEU    66      27.067  54.335   4.271  1.00  0.00           C  
ATOM   1132  HG  LEU    66      28.149  54.399   4.155  1.00  0.00           H  
ATOM   1133  CD1 LEU    66      26.930  54.410   5.810  1.00  0.00           C  
ATOM   1134 HD11 LEU    66      27.702  53.807   6.289  1.00  0.00           H  
ATOM   1135 HD12 LEU    66      27.204  55.406   6.159  1.00  0.00           H  
ATOM   1136 HD13 LEU    66      25.934  54.066   6.088  1.00  0.00           H  
ATOM   1137  CD2 LEU    66      26.652  52.960   3.806  1.00  0.00           C  
ATOM   1138 HD21 LEU    66      26.768  52.783   2.737  1.00  0.00           H  
ATOM   1139 HD22 LEU    66      27.318  52.351   4.417  1.00  0.00           H  
ATOM   1140 HD23 LEU    66      25.584  52.851   3.990  1.00  0.00           H  
ATOM   1141  C   LEU    66      25.642  56.756   1.452  1.00  0.00           C  
ATOM   1142  O   LEU    66      25.923  57.844   1.914  1.00  0.00           O  
ATOM   1143  N   SER    67      24.871  56.629   0.423  1.00  0.00           N  
ATOM   1144  H   SER    67      24.587  55.667   0.305  1.00  0.00           H  
ATOM   1145  CA  SER    67      24.524  57.744  -0.532  1.00  0.00           C  
ATOM   1146  HA  SER    67      25.389  58.405  -0.482  1.00  0.00           H  
ATOM   1147  CB  SER    67      24.460  57.274  -2.036  1.00  0.00           C  
ATOM   1148  HB2 SER    67      23.638  56.569  -2.155  1.00  0.00           H  
ATOM   1149  HB3 SER    67      24.186  58.080  -2.717  1.00  0.00           H  
ATOM   1150  OG  SER    67      25.607  56.730  -2.589  1.00  0.00           O  
ATOM   1151  HG  SER    67      25.889  55.947  -2.110  1.00  0.00           H  
ATOM   1152  C   SER    67      23.296  58.499  -0.260  1.00  0.00           C  
ATOM   1153  O   SER    67      22.380  58.611  -1.046  1.00  0.00           O  
ATOM   1154  N   TRP    68      23.290  59.141   0.913  1.00  0.00           N  
ATOM   1155  H   TRP    68      24.136  58.970   1.437  1.00  0.00           H  
ATOM   1156  CA  TRP    68      22.285  60.064   1.406  1.00  0.00           C  
ATOM   1157  HA  TRP    68      21.781  60.454   0.522  1.00  0.00           H  
ATOM   1158  CB  TRP    68      21.225  59.264   2.151  1.00  0.00           C  
ATOM   1159  HB2 TRP    68      20.738  59.852   2.928  1.00  0.00           H  
ATOM   1160  HB3 TRP    68      20.522  58.785   1.470  1.00  0.00           H  
ATOM   1161  CG  TRP    68      21.737  58.092   2.932  1.00  0.00           C  
ATOM   1162  CD1 TRP    68      22.203  58.118   4.230  1.00  0.00           C  
ATOM   1163  HD1 TRP    68      22.287  59.002   4.845  1.00  0.00           H  
ATOM   1164  NE1 TRP    68      22.661  56.856   4.527  1.00  0.00           N  
ATOM   1165  HE1 TRP    68      23.004  56.655   5.455  1.00  0.00           H  
ATOM   1166  CE2 TRP    68      22.369  55.887   3.544  1.00  0.00           C  
ATOM   1167  CZ2 TRP    68      22.511  54.485   3.470  1.00  0.00           C  
ATOM   1168  HZ2 TRP    68      22.920  53.974   4.330  1.00  0.00           H  
ATOM   1169  CH2 TRP    68      22.159  53.892   2.285  1.00  0.00           C  
ATOM   1170  HH2 TRP    68      22.346  52.848   2.080  1.00  0.00           H  
ATOM   1171  CZ3 TRP    68      21.710  54.668   1.170  1.00  0.00           C  
ATOM   1172  HZ3 TRP    68      21.373  54.207   0.254  1.00  0.00           H  
ATOM   1173  CE3 TRP    68      21.564  56.061   1.287  1.00  0.00           C  
ATOM   1174  HE3 TRP    68      21.174  56.626   0.453  1.00  0.00           H  
ATOM   1175  CD2 TRP    68      21.814  56.670   2.466  1.00  0.00           C  
ATOM   1176  C   TRP    68      22.853  61.130   2.390  1.00  0.00           C  
ATOM   1177  O   TRP    68      23.937  60.915   2.976  1.00  0.00           O  
ATOM   1178  N   ALA    69      22.119  62.294   2.492  1.00  0.00           N  
ATOM   1179  H   ALA    69      21.176  62.235   2.135  1.00  0.00           H  
ATOM   1180  CA  ALA    69      22.594  63.467   3.204  1.00  0.00           C  
ATOM   1181  HA  ALA    69      23.568  63.663   2.756  1.00  0.00           H  
ATOM   1182  CB  ALA    69      21.626  64.627   2.892  1.00  0.00           C  
ATOM   1183  HB1 ALA    69      21.460  64.724   1.819  1.00  0.00           H  
ATOM   1184  HB2 ALA    69      20.607  64.489   3.254  1.00  0.00           H  
ATOM   1185  HB3 ALA    69      22.057  65.573   3.220  1.00  0.00           H  
ATOM   1186  C   ALA    69      22.739  63.230   4.671  1.00  0.00           C  
ATOM   1187  O   ALA    69      21.788  63.420   5.477  1.00  0.00           O  
ATOM   1188  N   LEU    70      23.833  62.659   5.107  1.00  0.00           N  
ATOM   1189  H   LEU    70      24.492  62.252   4.460  1.00  0.00           H  
ATOM   1190  CA  LEU    70      24.260  62.646   6.501  1.00  0.00           C  
ATOM   1191  HA  LEU    70      23.455  62.856   7.205  1.00  0.00           H  
ATOM   1192  CB  LEU    70      24.816  61.255   6.765  1.00  0.00           C  
ATOM   1193  HB2 LEU    70      25.206  60.794   5.858  1.00  0.00           H  
ATOM   1194  HB3 LEU    70      25.661  61.206   7.453  1.00  0.00           H  
ATOM   1195  CG  LEU    70      23.763  60.313   7.406  1.00  0.00           C  
ATOM   1196  HG  LEU    70      22.837  60.370   6.833  1.00  0.00           H  
ATOM   1197  CD1 LEU    70      24.344  58.863   7.527  1.00  0.00           C  
ATOM   1198 HD11 LEU    70      25.271  58.989   8.086  1.00  0.00           H  
ATOM   1199 HD12 LEU    70      23.599  58.275   8.063  1.00  0.00           H  
ATOM   1200 HD13 LEU    70      24.504  58.527   6.502  1.00  0.00           H  
ATOM   1201  CD2 LEU    70      23.589  60.805   8.825  1.00  0.00           C  
ATOM   1202 HD21 LEU    70      23.242  61.830   8.954  1.00  0.00           H  
ATOM   1203 HD22 LEU    70      22.834  60.258   9.389  1.00  0.00           H  
ATOM   1204 HD23 LEU    70      24.545  60.618   9.315  1.00  0.00           H  
ATOM   1205  C   LEU    70      25.388  63.624   6.725  1.00  0.00           C  
ATOM   1206  O   LEU    70      26.404  63.657   6.031  1.00  0.00           O  
ATOM   1207  N   ARG    71      25.294  64.323   7.856  1.00  0.00           N  
ATOM   1208  H   ARG    71      24.497  64.076   8.426  1.00  0.00           H  
ATOM   1209  CA  ARG    71      26.295  65.307   8.310  1.00  0.00           C  
ATOM   1210  HA  ARG    71      26.160  66.146   7.627  1.00  0.00           H  
ATOM   1211  CB  ARG    71      25.924  65.800   9.741  1.00  0.00           C  
ATOM   1212  HB2 ARG    71      24.841  65.924   9.754  1.00  0.00           H  
ATOM   1213  HB3 ARG    71      26.144  65.033  10.484  1.00  0.00           H  
ATOM   1214  CG  ARG    71      26.626  67.201  10.055  1.00  0.00           C  
ATOM   1215  HG2 ARG    71      27.715  67.164  10.033  1.00  0.00           H  
ATOM   1216  HG3 ARG    71      26.519  67.952   9.272  1.00  0.00           H  
ATOM   1217  CD  ARG    71      26.100  67.708  11.457  1.00  0.00           C  
ATOM   1218  HD2 ARG    71      25.016  67.602  11.439  1.00  0.00           H  
ATOM   1219  HD3 ARG    71      26.433  67.061  12.269  1.00  0.00           H  
ATOM   1220  NE  ARG    71      26.560  69.078  11.817  1.00  0.00           N  
ATOM   1221  HE  ARG    71      27.351  69.209  12.431  1.00  0.00           H  
ATOM   1222  CZ  ARG    71      25.875  70.220  11.706  1.00  0.00           C  
ATOM   1223  NH1 ARG    71      26.347  71.192  12.451  1.00  0.00           N  
ATOM   1224 HH11 ARG    71      27.020  71.037  13.187  1.00  0.00           H  
ATOM   1225 HH12 ARG    71      25.930  72.109  12.385  1.00  0.00           H  
ATOM   1226  NH2 ARG    71      24.828  70.391  10.961  1.00  0.00           N  
ATOM   1227 HH21 ARG    71      24.505  69.604  10.417  1.00  0.00           H  
ATOM   1228 HH22 ARG    71      24.415  71.310  11.026  1.00  0.00           H  
ATOM   1229  C   ARG    71      27.757  64.981   8.208  1.00  0.00           C  
ATOM   1230  O   ARG    71      28.514  65.547   7.439  1.00  0.00           O  
ATOM   1231  N   ILE    72      28.334  64.087   9.054  1.00  0.00           N  
ATOM   1232  H   ILE    72      27.689  63.521   9.587  1.00  0.00           H  
ATOM   1233  CA  ILE    72      29.770  63.701   9.308  1.00  0.00           C  
ATOM   1234  HA  ILE    72      30.412  64.556   9.098  1.00  0.00           H  
ATOM   1235  CB  ILE    72      29.971  63.502  10.811  1.00  0.00           C  
ATOM   1236  HB  ILE    72      29.345  62.640  11.039  1.00  0.00           H  
ATOM   1237  CG2 ILE    72      31.457  63.200  11.071  1.00  0.00           C  
ATOM   1238 HG21 ILE    72      31.579  63.015  12.139  1.00  0.00           H  
ATOM   1239 HG22 ILE    72      31.719  62.409  10.368  1.00  0.00           H  
ATOM   1240 HG23 ILE    72      32.076  64.060  10.817  1.00  0.00           H  
ATOM   1241  CG1 ILE    72      29.498  64.663  11.746  1.00  0.00           C  
ATOM   1242 HG12 ILE    72      30.288  65.412  11.797  1.00  0.00           H  
ATOM   1243 HG13 ILE    72      28.598  65.148  11.369  1.00  0.00           H  
ATOM   1244  CD1 ILE    72      29.095  64.200  13.135  1.00  0.00           C  
ATOM   1245 HD11 ILE    72      28.345  64.868  13.560  1.00  0.00           H  
ATOM   1246 HD12 ILE    72      28.348  63.441  12.901  1.00  0.00           H  
ATOM   1247 HD13 ILE    72      29.912  63.792  13.730  1.00  0.00           H  
ATOM   1248  C   ILE    72      30.149  62.582   8.379  1.00  0.00           C  
ATOM   1249  O   ILE    72      29.861  61.409   8.536  1.00  0.00           O  
ATOM   1250  N   LYS    73      31.084  62.906   7.492  1.00  0.00           N  
ATOM   1251  H   LYS    73      31.399  63.865   7.462  1.00  0.00           H  
ATOM   1252  CA  LYS    73      31.836  61.916   6.636  1.00  0.00           C  
ATOM   1253  HA  LYS    73      31.131  61.157   6.296  1.00  0.00           H  
ATOM   1254  CB  LYS    73      32.332  62.621   5.400  1.00  0.00           C  
ATOM   1255  HB2 LYS    73      32.758  63.596   5.638  1.00  0.00           H  
ATOM   1256  HB3 LYS    73      33.051  61.918   4.980  1.00  0.00           H  
ATOM   1257  CG  LYS    73      31.136  62.951   4.512  1.00  0.00           C  
ATOM   1258  HG2 LYS    73      30.625  62.046   4.183  1.00  0.00           H  
ATOM   1259  HG3 LYS    73      30.406  63.592   5.008  1.00  0.00           H  
ATOM   1260  CD  LYS    73      31.644  63.674   3.269  1.00  0.00           C  
ATOM   1261  HD2 LYS    73      32.367  63.069   2.723  1.00  0.00           H  
ATOM   1262  HD3 LYS    73      30.772  63.738   2.618  1.00  0.00           H  
ATOM   1263  CE  LYS    73      32.165  65.049   3.553  1.00  0.00           C  
ATOM   1264  HE2 LYS    73      31.558  65.602   4.270  1.00  0.00           H  
ATOM   1265  HE3 LYS    73      33.195  65.049   3.908  1.00  0.00           H  
ATOM   1266  NZ  LYS    73      32.174  65.901   2.367  1.00  0.00           N  
ATOM   1267  HZ1 LYS    73      31.323  66.412   2.183  1.00  0.00           H  
ATOM   1268  HZ2 LYS    73      32.830  66.668   2.421  1.00  0.00           H  
ATOM   1269  HZ3 LYS    73      32.345  65.335   1.549  1.00  0.00           H  
ATOM   1270  C   LYS    73      32.899  61.178   7.465  1.00  0.00           C  
ATOM   1271  O   LYS    73      33.735  61.810   8.101  1.00  0.00           O  
ATOM   1272  N   LEU    74      32.676  59.862   7.722  1.00  0.00           N  
ATOM   1273  H   LEU    74      31.863  59.497   7.247  1.00  0.00           H  
ATOM   1274  CA  LEU    74      33.448  59.059   8.644  1.00  0.00           C  
ATOM   1275  HA  LEU    74      33.627  59.585   9.582  1.00  0.00           H  
ATOM   1276  CB  LEU    74      32.753  57.697   8.941  1.00  0.00           C  
ATOM   1277  HB2 LEU    74      32.693  57.115   8.021  1.00  0.00           H  
ATOM   1278  HB3 LEU    74      33.396  57.218   9.680  1.00  0.00           H  
ATOM   1279  CG  LEU    74      31.432  57.790   9.647  1.00  0.00           C  
ATOM   1280  HG  LEU    74      30.645  58.184   9.004  1.00  0.00           H  
ATOM   1281  CD1 LEU    74      30.971  56.438   9.911  1.00  0.00           C  
ATOM   1282 HD11 LEU    74      31.629  55.824  10.526  1.00  0.00           H  
ATOM   1283 HD12 LEU    74      29.964  56.477  10.325  1.00  0.00           H  
ATOM   1284 HD13 LEU    74      30.918  55.856   8.991  1.00  0.00           H  
ATOM   1285  CD2 LEU    74      31.453  58.624  10.931  1.00  0.00           C  
ATOM   1286 HD21 LEU    74      32.341  58.414  11.528  1.00  0.00           H  
ATOM   1287 HD22 LEU    74      31.511  59.679  10.666  1.00  0.00           H  
ATOM   1288 HD23 LEU    74      30.512  58.467  11.458  1.00  0.00           H  
ATOM   1289  C   LEU    74      34.849  58.870   8.083  1.00  0.00           C  
ATOM   1290  O   LEU    74      35.072  58.194   7.059  1.00  0.00           O  
ATOM   1291  N   TYR    75      35.810  59.447   8.817  1.00  0.00           N  
ATOM   1292  H   TYR    75      35.636  59.996   9.647  1.00  0.00           H  
ATOM   1293  CA  TYR    75      37.205  59.383   8.384  1.00  0.00           C  
ATOM   1294  HA  TYR    75      37.334  58.619   7.617  1.00  0.00           H  
ATOM   1295  CB  TYR    75      37.767  60.792   8.016  1.00  0.00           C  
ATOM   1296  HB2 TYR    75      37.825  61.373   8.937  1.00  0.00           H  
ATOM   1297  HB3 TYR    75      38.834  60.712   7.811  1.00  0.00           H  
ATOM   1298  CG  TYR    75      37.115  61.612   6.916  1.00  0.00           C  
ATOM   1299  CD1 TYR    75      36.650  60.945   5.827  1.00  0.00           C  
ATOM   1300  HD1 TYR    75      36.774  59.872   5.793  1.00  0.00           H  
ATOM   1301  CE1 TYR    75      35.816  61.689   4.899  1.00  0.00           C  
ATOM   1302  HE1 TYR    75      35.420  61.227   4.007  1.00  0.00           H  
ATOM   1303  CZ  TYR    75      35.643  63.108   5.050  1.00  0.00           C  
ATOM   1304  OH  TYR    75      35.157  63.907   4.053  1.00  0.00           O  
ATOM   1305  HH  TYR    75      35.298  64.841   4.228  1.00  0.00           H  
ATOM   1306  CE2 TYR    75      36.244  63.755   6.101  1.00  0.00           C  
ATOM   1307  HE2 TYR    75      36.042  64.786   6.351  1.00  0.00           H  
ATOM   1308  CD2 TYR    75      36.913  63.023   7.055  1.00  0.00           C  
ATOM   1309  HD2 TYR    75      37.206  63.594   7.924  1.00  0.00           H  
ATOM   1310  C   TYR    75      37.987  58.775   9.562  1.00  0.00           C  
ATOM   1311  O   TYR    75      38.568  57.706   9.337  1.00  0.00           O  
ATOM   1312  N   ASN    76      37.866  59.263  10.806  1.00  0.00           N  
ATOM   1313  H   ASN    76      37.300  60.073  11.016  1.00  0.00           H  
ATOM   1314  CA  ASN    76      38.723  58.773  11.913  1.00  0.00           C  
ATOM   1315  HA  ASN    76      39.689  58.501  11.488  1.00  0.00           H  
ATOM   1316  CB  ASN    76      38.967  59.878  12.908  1.00  0.00           C  
ATOM   1317  HB2 ASN    76      38.208  59.990  13.682  1.00  0.00           H  
ATOM   1318  HB3 ASN    76      39.816  59.523  13.492  1.00  0.00           H  
ATOM   1319  CG  ASN    76      39.189  61.196  12.191  1.00  0.00           C  
ATOM   1320  OD1 ASN    76      40.162  61.427  11.458  1.00  0.00           O  
ATOM   1321  ND2 ASN    76      38.233  62.073  12.208  1.00  0.00           N  
ATOM   1322 HD21 ASN    76      38.366  62.844  11.569  1.00  0.00           H  
ATOM   1323 HD22 ASN    76      37.323  61.835  12.576  1.00  0.00           H  
ATOM   1324  C   ASN    76      38.205  57.518  12.571  1.00  0.00           C  
ATOM   1325  O   ASN    76      37.138  57.437  13.088  1.00  0.00           O  
ATOM   1326  N   LYS    77      38.971  56.377  12.340  1.00  0.00           N  
ATOM   1327  H   LYS    77      39.754  56.513  11.717  1.00  0.00           H  
ATOM   1328  CA  LYS    77      38.646  55.010  12.873  1.00  0.00           C  
ATOM   1329  HA  LYS    77      37.814  54.582  12.313  1.00  0.00           H  
ATOM   1330  CB  LYS    77      39.742  53.960  12.497  1.00  0.00           C  
ATOM   1331  HB2 LYS    77      39.739  53.814  11.417  1.00  0.00           H  
ATOM   1332  HB3 LYS    77      40.704  54.324  12.858  1.00  0.00           H  
ATOM   1333  CG  LYS    77      39.377  52.670  13.178  1.00  0.00           C  
ATOM   1334  HG2 LYS    77      39.205  52.805  14.246  1.00  0.00           H  
ATOM   1335  HG3 LYS    77      38.380  52.428  12.809  1.00  0.00           H  
ATOM   1336  CD  LYS    77      40.320  51.477  13.005  1.00  0.00           C  
ATOM   1337  HD2 LYS    77      40.198  50.671  13.728  1.00  0.00           H  
ATOM   1338  HD3 LYS    77      40.069  51.058  12.030  1.00  0.00           H  
ATOM   1339  CE  LYS    77      41.799  51.943  13.101  1.00  0.00           C  
ATOM   1340  HE2 LYS    77      42.024  52.406  12.140  1.00  0.00           H  
ATOM   1341  HE3 LYS    77      42.010  52.767  13.782  1.00  0.00           H  
ATOM   1342  NZ  LYS    77      42.727  50.865  13.318  1.00  0.00           N  
ATOM   1343  HZ1 LYS    77      43.672  51.187  13.164  1.00  0.00           H  
ATOM   1344  HZ2 LYS    77      42.539  50.474  14.230  1.00  0.00           H  
ATOM   1345  HZ3 LYS    77      42.805  50.096  12.668  1.00  0.00           H  
ATOM   1346  C   LYS    77      38.166  55.073  14.355  1.00  0.00           C  
ATOM   1347  O   LYS    77      36.973  54.886  14.566  1.00  0.00           O  
ATOM   1348  N   TYR    78      38.990  55.360  15.395  1.00  0.00           N  
ATOM   1349  H   TYR    78      39.930  55.660  15.178  1.00  0.00           H  
ATOM   1350  CA  TYR    78      38.650  55.580  16.799  1.00  0.00           C  
ATOM   1351  HA  TYR    78      37.576  55.747  16.883  1.00  0.00           H  
ATOM   1352  CB  TYR    78      39.066  54.407  17.648  1.00  0.00           C  
ATOM   1353  HB2 TYR    78      38.479  53.546  17.328  1.00  0.00           H  
ATOM   1354  HB3 TYR    78      40.113  54.192  17.434  1.00  0.00           H  
ATOM   1355  CG  TYR    78      38.956  54.543  19.192  1.00  0.00           C  
ATOM   1356  CD1 TYR    78      40.087  54.154  19.991  1.00  0.00           C  
ATOM   1357  HD1 TYR    78      41.057  53.910  19.581  1.00  0.00           H  
ATOM   1358  CE1 TYR    78      40.026  54.430  21.394  1.00  0.00           C  
ATOM   1359  HE1 TYR    78      40.874  54.127  21.991  1.00  0.00           H  
ATOM   1360  CZ  TYR    78      38.838  54.888  21.910  1.00  0.00           C  
ATOM   1361  OH  TYR    78      38.802  55.138  23.292  1.00  0.00           O  
ATOM   1362  HH  TYR    78      39.595  55.598  23.577  1.00  0.00           H  
ATOM   1363  CE2 TYR    78      37.743  55.113  21.107  1.00  0.00           C  
ATOM   1364  HE2 TYR    78      36.807  55.361  21.585  1.00  0.00           H  
ATOM   1365  CD2 TYR    78      37.799  55.028  19.760  1.00  0.00           C  
ATOM   1366  HD2 TYR    78      36.969  55.334  19.140  1.00  0.00           H  
ATOM   1367  C   TYR    78      39.307  56.890  17.341  1.00  0.00           C  
ATOM   1368  O   TYR    78      40.453  56.864  17.773  1.00  0.00           O  
ATOM   1369  N   VAL    79      38.577  58.050  17.300  1.00  0.00           N  
ATOM   1370  H   VAL    79      37.676  58.018  16.844  1.00  0.00           H  
ATOM   1371  CA  VAL    79      39.122  59.353  17.764  1.00  0.00           C  
ATOM   1372  HA  VAL    79      38.269  60.025  17.673  1.00  0.00           H  
ATOM   1373  CB  VAL    79      39.490  59.388  19.266  1.00  0.00           C  
ATOM   1374  HB  VAL    79      40.216  58.602  19.475  1.00  0.00           H  
ATOM   1375  CG1 VAL    79      40.296  60.659  19.567  1.00  0.00           C  
ATOM   1376 HG11 VAL    79      40.372  60.666  20.655  1.00  0.00           H  
ATOM   1377 HG12 VAL    79      41.259  60.663  19.057  1.00  0.00           H  
ATOM   1378 HG13 VAL    79      39.724  61.503  19.182  1.00  0.00           H  
ATOM   1379  CG2 VAL    79      38.309  59.211  20.214  1.00  0.00           C  
ATOM   1380 HG21 VAL    79      37.808  58.325  19.824  1.00  0.00           H  
ATOM   1381 HG22 VAL    79      38.615  59.092  21.253  1.00  0.00           H  
ATOM   1382 HG23 VAL    79      37.580  60.011  20.079  1.00  0.00           H  
ATOM   1383  C   VAL    79      40.227  59.896  16.844  1.00  0.00           C  
ATOM   1384  O   VAL    79      40.019  60.869  16.184  1.00  0.00           O  
ATOM   1385  N   GLN    80      41.402  59.242  16.759  1.00  0.00           N  
ATOM   1386  H   GLN    80      41.469  58.311  17.144  1.00  0.00           H  
ATOM   1387  CA  GLN    80      42.523  59.546  15.965  1.00  0.00           C  
ATOM   1388  HA  GLN    80      42.656  60.628  15.959  1.00  0.00           H  
ATOM   1389  CB  GLN    80      43.699  58.789  16.526  1.00  0.00           C  
ATOM   1390  HB2 GLN    80      43.532  57.712  16.499  1.00  0.00           H  
ATOM   1391  HB3 GLN    80      44.589  58.841  15.899  1.00  0.00           H  
ATOM   1392  CG  GLN    80      44.104  59.312  17.874  1.00  0.00           C  
ATOM   1393  HG2 GLN    80      43.532  58.895  18.703  1.00  0.00           H  
ATOM   1394  HG3 GLN    80      45.104  58.948  18.113  1.00  0.00           H  
ATOM   1395  CD  GLN    80      44.162  60.883  18.037  1.00  0.00           C  
ATOM   1396  OE1 GLN    80      44.372  61.652  17.113  1.00  0.00           O  
ATOM   1397  NE2 GLN    80      43.917  61.410  19.226  1.00  0.00           N  
ATOM   1398 HE21 GLN    80      43.814  62.412  19.155  1.00  0.00           H  
ATOM   1399 HE22 GLN    80      43.802  60.737  19.971  1.00  0.00           H  
ATOM   1400  C   GLN    80      42.267  59.098  14.566  1.00  0.00           C  
ATOM   1401  O   GLN    80      41.730  58.055  14.276  1.00  0.00           O  
ATOM   1402  N   GLY    81      42.725  59.924  13.622  1.00  0.00           N  
ATOM   1403  H   GLY    81      42.944  60.891  13.813  1.00  0.00           H  
ATOM   1404  CA  GLY    81      43.048  59.410  12.247  1.00  0.00           C  
ATOM   1405  HA2 GLY    81      42.320  58.682  11.890  1.00  0.00           H  
ATOM   1406  HA3 GLY    81      42.987  60.110  11.414  1.00  0.00           H  
ATOM   1407  C   GLY    81      44.342  58.607  12.158  1.00  0.00           C  
ATOM   1408  O   GLY    81      44.470  57.502  12.762  1.00  0.00           O  
ATOM   1409  N   ASN    82      45.270  59.041  11.351  1.00  0.00           N  
ATOM   1410  H   ASN    82      45.180  59.949  10.919  1.00  0.00           H  
ATOM   1411  CA  ASN    82      46.492  58.359  11.010  1.00  0.00           C  
ATOM   1412  HA  ASN    82      46.305  57.289  11.098  1.00  0.00           H  
ATOM   1413  CB  ASN    82      46.748  58.438   9.533  1.00  0.00           C  
ATOM   1414  HB2 ASN    82      46.023  57.971   8.866  1.00  0.00           H  
ATOM   1415  HB3 ASN    82      46.826  59.487   9.247  1.00  0.00           H  
ATOM   1416  CG  ASN    82      48.183  57.990   9.185  1.00  0.00           C  
ATOM   1417  OD1 ASN    82      48.662  57.049   9.676  1.00  0.00           O  
ATOM   1418  ND2 ASN    82      48.971  58.462   8.254  1.00  0.00           N  
ATOM   1419 HD21 ASN    82      49.835  57.980   8.051  1.00  0.00           H  
ATOM   1420 HD22 ASN    82      48.868  59.394   7.878  1.00  0.00           H  
ATOM   1421  C   ASN    82      47.588  58.808  12.025  1.00  0.00           C  
ATOM   1422  O   ASN    82      48.430  59.660  11.805  1.00  0.00           O  
ATOM   1423  N   ALA    83      47.349  58.296  13.250  1.00  0.00           N  
ATOM   1424  H   ALA    83      46.520  57.738  13.396  1.00  0.00           H  
ATOM   1425  CA  ALA    83      48.103  58.449  14.551  1.00  0.00           C  
ATOM   1426  HA  ALA    83      49.182  58.370  14.423  1.00  0.00           H  
ATOM   1427  CB  ALA    83      47.791  59.850  15.151  1.00  0.00           C  
ATOM   1428  HB1 ALA    83      48.064  59.828  16.206  1.00  0.00           H  
ATOM   1429  HB2 ALA    83      48.286  60.587  14.520  1.00  0.00           H  
ATOM   1430  HB3 ALA    83      46.734  60.100  15.055  1.00  0.00           H  
ATOM   1431  C   ALA    83      47.818  57.267  15.568  1.00  0.00           C  
ATOM   1432  O   ALA    83      48.417  57.281  16.650  1.00  0.00           O  
ATOM   1433  OXT ALA    83      46.993  56.334  15.309  1.00  0.00           O  
TER    1434      ALA    83 
ATOM   1434  C1  MOL    84      40.452  42.621  15.141  1.00  0.00           C  
ATOM   1435  N1  MOL    84      40.827  43.736  16.057  1.00  0.00           N  
ATOM   1436  C2  MOL    84      40.637  44.980  15.129  1.00  0.00           C  
ATOM   1437  C3  MOL    84      40.722  46.317  15.867  1.00  0.00           C  
ATOM   1438  O1  MOL    84      39.560  46.536  16.731  1.00  0.00           O  
ATOM   1439  C4  MOL    84      39.228  44.689  14.496  1.00  0.00           C  
ATOM   1440  C5  MOL    84      39.149  43.144  14.415  1.00  0.00           C  
ATOM   1441  N2  MOL    84      41.931  46.391  16.732  1.00  0.00           N  
ATOM   1442  C6  MOL    84      42.214  47.837  17.210  1.00  0.00           C  
ATOM   1443  C7  MOL    84      42.506  48.902  16.033  1.00  0.00           C  
ATOM   1444  O2  MOL    84      41.887  49.908  15.952  1.00  0.00           O  
ATOM   1445  C8  MOL    84      43.321  47.825  18.258  1.00  0.00           C  
ATOM   1446  C9  MOL    84      42.845  47.188  19.663  1.00  0.00           C  
ATOM   1447  C10 MOL    84      42.508  48.096  20.706  1.00  0.00           C  
ATOM   1448  C11 MOL    84      42.590  45.832  19.826  1.00  0.00           C  
ATOM   1449  C12 MOL    84      42.046  47.549  21.897  1.00  0.00           C  
ATOM   1450  C13 MOL    84      42.292  45.323  21.048  1.00  0.00           C  
ATOM   1451  C14 MOL    84      42.019  46.187  22.096  1.00  0.00           C  
ATOM   1452  O3  MOL    84      41.708  45.681  23.277  1.00  0.00           O  
ATOM   1453  O4  MOL    84      43.230  48.596  15.063  1.00  0.00           O  
ATOM   1454  H1  MOL    84      41.283  42.603  14.434  1.00  0.00           H  
ATOM   1455  H2  MOL    84      40.276  41.702  15.702  1.00  0.00           H  
ATOM   1456  H3  MOL    84      41.746  43.709  16.521  1.00  0.00           H  
ATOM   1457  H4  MOL    84      40.108  43.799  16.792  1.00  0.00           H  
ATOM   1458  H5  MOL    84      41.455  44.987  14.406  1.00  0.00           H  
ATOM   1459  H6  MOL    84      40.720  47.155  15.160  1.00  0.00           H  
ATOM   1460  H7  MOL    84      39.824  46.560  17.667  1.00  0.00           H  
ATOM   1461  H8  MOL    84      39.200  45.148  13.499  1.00  0.00           H  
ATOM   1462  H9  MOL    84      38.455  45.137  15.133  1.00  0.00           H  
ATOM   1463  H10 MOL    84      38.297  42.753  14.985  1.00  0.00           H  
ATOM   1464  H11 MOL    84      39.004  42.803  13.383  1.00  0.00           H  
ATOM   1465  H12 MOL    84      42.691  46.251  16.068  1.00  0.00           H  
ATOM   1466  H13 MOL    84      41.285  48.211  17.657  1.00  0.00           H  
ATOM   1467  H14 MOL    84      43.686  48.848  18.409  1.00  0.00           H  
ATOM   1468  H15 MOL    84      44.191  47.273  17.883  1.00  0.00           H  
ATOM   1469  H16 MOL    84      42.547  49.167  20.533  1.00  0.00           H  
ATOM   1470  H17 MOL    84      42.695  45.235  18.925  1.00  0.00           H  
ATOM   1471  H18 MOL    84      41.781  48.239  22.693  1.00  0.00           H  
ATOM   1472  H19 MOL    84      42.230  44.240  21.106  1.00  0.00           H  
ATOM   1473  H20 MOL    84      41.710  46.363  23.970  1.00  0.00           H  
TER    1474      MOL    84 
ATOM   1474 Cl-  Cl-    85      11.040  20.211  26.936  1.00  0.00          CL  
ATOM   1475 Cl-  Cl-    86       1.770   6.638  49.500  1.00  0.00          CL  
ATOM   1476 Cl-  Cl-    87      46.587  58.175  30.646  1.00  0.00          CL  
ATOM   1477 Cl-  Cl-    88      16.715  43.101  13.308  1.00  0.00          CL  
ATOM   1478 Cl-  Cl-    89       3.826  27.646  19.924  1.00  0.00          CL  
ATOM   1479 Cl-  Cl-    90      25.627  10.308  26.643  1.00  0.00          CL  
ATOM   1480 Cl-  Cl-    91      53.832  53.710  24.851  1.00  0.00          CL  
ATOM   1481 Cl-  Cl-    92      34.311  24.704   3.395  1.00  0.00          CL  
ATOM   1482 Cl-  Cl-    93      63.002  53.021   6.874  1.00  0.00          CL  
ATOM   1483 Cl-  Cl-    94      33.252  46.632  42.726  1.00  0.00          CL  
ATOM   1484 Cl-  Cl-    95      63.422  42.670  33.435  1.00  0.00          CL  
ATOM   1485 Cl-  Cl-    96      50.258  40.384  53.857  1.00  0.00          CL  
ATOM   1486 Cl-  Cl-    97      13.181  29.647  22.371  1.00  0.00          CL  
ATOM   1487  O   WAT    98      23.981  39.027  38.061  1.00  0.00           O  
ATOM   1488  H1  WAT    98      24.773  39.564  38.048  1.00  0.00           H  
ATOM   1489  H2  WAT    98      23.281  39.626  37.799  1.00  0.00           H  
ATOM   1490  O   WAT    99      13.521  54.099   3.660  1.00  0.00           O  
ATOM   1491  H1  WAT    99      12.570  54.137   3.561  1.00  0.00           H  
ATOM   1492  H2  WAT    99      13.859  54.201   2.770  1.00  0.00           H  
ATOM   1493  O   WAT   100      57.675  30.256  20.585  1.00  0.00           O  
ATOM   1494  H1  WAT   100      58.598  30.234  20.837  1.00  0.00           H  
ATOM   1495  H2  WAT   100      57.623  30.953  19.931  1.00  0.00           H  
ATOM   1496  O   WAT   101      55.685  34.770   6.329  1.00  0.00           O  
ATOM   1497  H1  WAT   101      56.447  34.444   6.808  1.00  0.00           H  
ATOM   1498  H2  WAT   101      55.053  34.052   6.368  1.00  0.00           H  
ATOM   1499  O   WAT   102      30.434  37.996   3.254  1.00  0.00           O  
ATOM   1500  H1  WAT   102      31.381  38.021   3.114  1.00  0.00           H  
ATOM   1501  H2  WAT   102      30.335  37.821   4.190  1.00  0.00           H  
ATOM   1502  O   WAT   103      10.715  56.210  41.464  1.00  0.00           O  
ATOM   1503  H1  WAT   103      11.639  55.990  41.584  1.00  0.00           H  
ATOM   1504  H2  WAT   103      10.496  56.745  42.227  1.00  0.00           H  
ATOM   1505  O   WAT   104      20.701  56.624  18.940  1.00  0.00           O  
ATOM   1506  H1  WAT   104      20.545  56.995  18.072  1.00  0.00           H  
ATOM   1507  H2  WAT   104      19.889  56.789  19.420  1.00  0.00           H  
ATOM   1508  O   WAT   105      17.055  59.723  11.165  1.00  0.00           O  
ATOM   1509  H1  WAT   105      16.136  59.641  11.420  1.00  0.00           H  
ATOM   1510  H2  WAT   105      17.132  59.193  10.372  1.00  0.00           H  
ATOM   1511  O   WAT   106      60.309   4.197  51.173  1.00  0.00           O  
ATOM   1512  H1  WAT   106      60.989   3.880  50.580  1.00  0.00           H  
ATOM   1513  H2  WAT   106      60.504   3.774  52.009  1.00  0.00           H  
ATOM   1514  O   WAT   107      19.464  55.771  29.038  1.00  0.00           O  
ATOM   1515  H1  WAT   107      19.712  56.238  28.241  1.00  0.00           H  
ATOM   1516  H2  WAT   107      20.173  55.144  29.179  1.00  0.00           H  
ATOM   1517  O   WAT   108      36.232  14.280  34.929  1.00  0.00           O  
ATOM   1518  H1  WAT   108      35.315  14.551  34.987  1.00  0.00           H  
ATOM   1519  H2  WAT   108      36.544  14.665  34.110  1.00  0.00           H  
ATOM   1520  O   WAT   109      55.214  29.705   1.362  1.00  0.00           O  
ATOM   1521  H1  WAT   109      56.155  29.545   1.300  1.00  0.00           H  
ATOM   1522  H2  WAT   109      54.816  28.842   1.243  1.00  0.00           H  
ATOM   1523  O   WAT   110      17.606  34.407  13.495  1.00  0.00           O  
ATOM   1524  H1  WAT   110      17.515  34.764  12.611  1.00  0.00           H  
ATOM   1525  H2  WAT   110      17.948  35.136  14.013  1.00  0.00           H  
ATOM   1526  O   WAT   111      63.698  37.568  15.823  1.00  0.00           O  
ATOM   1527  H1  WAT   111      64.483  37.167  16.197  1.00  0.00           H  
ATOM   1528  H2  WAT   111      63.229  36.840  15.415  1.00  0.00           H  
ATOM   1529  O   WAT   112      52.470  24.677  16.154  1.00  0.00           O  
ATOM   1530  H1  WAT   112      52.181  24.548  17.058  1.00  0.00           H  
ATOM   1531  H2  WAT   112      53.425  24.701  16.209  1.00  0.00           H  
ATOM   1532  O   WAT   113      44.435  10.505  37.247  1.00  0.00           O  
ATOM   1533  H1  WAT   113      43.983  11.043  36.596  1.00  0.00           H  
ATOM   1534  H2  WAT   113      45.365  10.641  37.065  1.00  0.00           H  
ATOM   1535  O   WAT   114       6.962   3.005   3.778  1.00  0.00           O  
ATOM   1536  H1  WAT   114       7.409   2.649   3.010  1.00  0.00           H  
ATOM   1537  H2  WAT   114       6.047   3.081   3.509  1.00  0.00           H  
ATOM   1538  O   WAT   115      52.238  49.612  19.904  1.00  0.00           O  
ATOM   1539  H1  WAT   115      52.243  49.486  20.853  1.00  0.00           H  
ATOM   1540  H2  WAT   115      52.576  48.789  19.551  1.00  0.00           H  
ATOM   1541  O   WAT   116       4.468  32.863  51.330  1.00  0.00           O  
ATOM   1542  H1  WAT   116       3.806  32.829  50.639  1.00  0.00           H  
ATOM   1543  H2  WAT   116       5.118  33.488  51.007  1.00  0.00           H  
ATOM   1544  O   WAT   117      58.852  47.244  54.667  1.00  0.00           O  
ATOM   1545  H1  WAT   117      58.853  47.365  55.617  1.00  0.00           H  
ATOM   1546  H2  WAT   117      58.081  47.724  54.365  1.00  0.00           H  
ATOM   1547  O   WAT   118      63.830   7.690   1.245  1.00  0.00           O  
ATOM   1548  H1  WAT   118      63.616   7.388   2.127  1.00  0.00           H  
ATOM   1549  H2  WAT   118      63.417   8.551   1.180  1.00  0.00           H  
ATOM   1550  O   WAT   119       4.671  31.952   8.451  1.00  0.00           O  
ATOM   1551  H1  WAT   119       4.026  32.561   8.810  1.00  0.00           H  
ATOM   1552  H2  WAT   119       5.043  32.413   7.699  1.00  0.00           H  
ATOM   1553  O   WAT   120      17.416   6.942  26.326  1.00  0.00           O  
ATOM   1554  H1  WAT   120      17.499   7.862  26.578  1.00  0.00           H  
ATOM   1555  H2  WAT   120      18.311   6.665  26.134  1.00  0.00           H  
ATOM   1556  O   WAT   121      51.622  41.663  36.462  1.00  0.00           O  
ATOM   1557  H1  WAT   121      52.500  41.351  36.242  1.00  0.00           H  
ATOM   1558  H2  WAT   121      51.191  41.780  35.616  1.00  0.00           H  
ATOM   1559  O   WAT   122      17.447  34.777  52.057  1.00  0.00           O  
ATOM   1560  H1  WAT   122      17.623  35.340  51.304  1.00  0.00           H  
ATOM   1561  H2  WAT   122      17.523  33.887  51.714  1.00  0.00           H  
ATOM   1562  O   WAT   123      64.774  11.725  18.184  1.00  0.00           O  
ATOM   1563  H1  WAT   123      64.790  12.591  18.592  1.00  0.00           H  
ATOM   1564  H2  WAT   123      63.844  11.518  18.099  1.00  0.00           H  
ATOM   1565  O   WAT   124      60.471  51.106   9.863  1.00  0.00           O  
ATOM   1566  H1  WAT   124      61.032  51.839  10.118  1.00  0.00           H  
ATOM   1567  H2  WAT   124      60.218  50.699  10.691  1.00  0.00           H  
ATOM   1568  O   WAT   125      22.583  37.428  22.352  1.00  0.00           O  
ATOM   1569  H1  WAT   125      21.700  37.706  22.596  1.00  0.00           H  
ATOM   1570  H2  WAT   125      22.527  37.249  21.414  1.00  0.00           H  
ATOM   1571  O   WAT   126      54.755  33.934  22.963  1.00  0.00           O  
ATOM   1572  H1  WAT   126      54.060  34.491  23.313  1.00  0.00           H  
ATOM   1573  H2  WAT   126      54.372  33.056  22.945  1.00  0.00           H  
ATOM   1574  O   WAT   127      45.437  34.501  27.614  1.00  0.00           O  
ATOM   1575  H1  WAT   127      46.073  35.074  28.043  1.00  0.00           H  
ATOM   1576  H2  WAT   127      44.794  35.099  27.233  1.00  0.00           H  
ATOM   1577  O   WAT   128      23.178  51.139  13.440  1.00  0.00           O  
ATOM   1578  H1  WAT   128      22.424  51.631  13.765  1.00  0.00           H  
ATOM   1579  H2  WAT   128      23.276  51.424  12.531  1.00  0.00           H  
ATOM   1580  O   WAT   129      24.602  48.958  17.083  1.00  0.00           O  
ATOM   1581  H1  WAT   129      24.532  48.467  17.902  1.00  0.00           H  
ATOM   1582  H2  WAT   129      23.794  48.754  16.612  1.00  0.00           H  
ATOM   1583  O   WAT   130      20.589   9.043   7.601  1.00  0.00           O  
ATOM   1584  H1  WAT   130      21.273   8.383   7.489  1.00  0.00           H  
ATOM   1585  H2  WAT   130      19.777   8.540   7.658  1.00  0.00           H  
ATOM   1586  O   WAT   131      23.877  46.465  10.894  1.00  0.00           O  
ATOM   1587  H1  WAT   131      23.506  46.205  11.737  1.00  0.00           H  
ATOM   1588  H2  WAT   131      23.747  45.703  10.330  1.00  0.00           H  
ATOM   1589  O   WAT   132      28.245  12.777  11.326  1.00  0.00           O  
ATOM   1590  H1  WAT   132      28.987  12.728  11.929  1.00  0.00           H  
ATOM   1591  H2  WAT   132      28.378  12.047  10.722  1.00  0.00           H  
ATOM   1592  O   WAT   133      28.622   8.935  23.861  1.00  0.00           O  
ATOM   1593  H1  WAT   133      29.375   9.450  24.151  1.00  0.00           H  
ATOM   1594  H2  WAT   133      28.753   8.830  22.918  1.00  0.00           H  
ATOM   1595  O   WAT   134      44.899  56.277  40.467  1.00  0.00           O  
ATOM   1596  H1  WAT   134      45.502  56.895  40.881  1.00  0.00           H  
ATOM   1597  H2  WAT   134      44.403  56.808  39.843  1.00  0.00           H  
ATOM   1598  O   WAT   135       4.953  37.146  24.463  1.00  0.00           O  
ATOM   1599  H1  WAT   135       4.135  36.651  24.429  1.00  0.00           H  
ATOM   1600  H2  WAT   135       5.085  37.454  23.567  1.00  0.00           H  
ATOM   1601  O   WAT   136      20.015  38.183  53.215  1.00  0.00           O  
ATOM   1602  H1  WAT   136      19.909  39.111  53.423  1.00  0.00           H  
ATOM   1603  H2  WAT   136      20.357  38.175  52.321  1.00  0.00           H  
ATOM   1604  O   WAT   137      50.309  44.030   4.790  1.00  0.00           O  
ATOM   1605  H1  WAT   137      49.557  43.722   5.295  1.00  0.00           H  
ATOM   1606  H2  WAT   137      50.091  43.820   3.882  1.00  0.00           H  
ATOM   1607  O   WAT   138      36.825   7.464  44.027  1.00  0.00           O  
ATOM   1608  H1  WAT   138      36.302   6.747  44.385  1.00  0.00           H  
ATOM   1609  H2  WAT   138      36.693   8.187  44.640  1.00  0.00           H  
ATOM   1610  O   WAT   139      12.418   3.709  34.797  1.00  0.00           O  
ATOM   1611  H1  WAT   139      12.538   4.651  34.916  1.00  0.00           H  
ATOM   1612  H2  WAT   139      11.646   3.634  34.238  1.00  0.00           H  
ATOM   1613  O   WAT   140      49.970  45.058  45.322  1.00  0.00           O  
ATOM   1614  H1  WAT   140      49.317  45.410  45.926  1.00  0.00           H  
ATOM   1615  H2  WAT   140      50.668  45.713  45.316  1.00  0.00           H  
ATOM   1616  O   WAT   141      22.076   6.101   8.070  1.00  0.00           O  
ATOM   1617  H1  WAT   141      21.521   5.852   7.331  1.00  0.00           H  
ATOM   1618  H2  WAT   141      22.237   5.280   8.536  1.00  0.00           H  
ATOM   1619  O   WAT   142      18.091   2.292  39.927  1.00  0.00           O  
ATOM   1620  H1  WAT   142      17.258   1.965  39.588  1.00  0.00           H  
ATOM   1621  H2  WAT   142      18.201   1.843  40.765  1.00  0.00           H  
ATOM   1622  O   WAT   143      36.179  27.324  47.228  1.00  0.00           O  
ATOM   1623  H1  WAT   143      35.352  27.109  47.659  1.00  0.00           H  
ATOM   1624  H2  WAT   143      36.665  26.499  47.216  1.00  0.00           H  
ATOM   1625  O   WAT   144      57.929  19.323   1.573  1.00  0.00           O  
ATOM   1626  H1  WAT   144      58.635  18.755   1.880  1.00  0.00           H  
ATOM   1627  H2  WAT   144      58.311  19.802   0.837  1.00  0.00           H  
ATOM   1628  O   WAT   145      34.509  23.974  31.377  1.00  0.00           O  
ATOM   1629  H1  WAT   145      34.461  24.810  31.841  1.00  0.00           H  
ATOM   1630  H2  WAT   145      35.393  23.652  31.552  1.00  0.00           H  
ATOM   1631  O   WAT   146      45.725  24.841  47.992  1.00  0.00           O  
ATOM   1632  H1  WAT   146      45.827  25.710  48.379  1.00  0.00           H  
ATOM   1633  H2  WAT   146      44.785  24.667  48.038  1.00  0.00           H  
ATOM   1634  O   WAT   147      53.334  48.971  53.439  1.00  0.00           O  
ATOM   1635  H1  WAT   147      52.482  49.375  53.270  1.00  0.00           H  
ATOM   1636  H2  WAT   147      53.346  48.827  54.386  1.00  0.00           H  
ATOM   1637  O   WAT   148      47.419  50.209  12.377  1.00  0.00           O  
ATOM   1638  H1  WAT   148      47.980  49.495  12.681  1.00  0.00           H  
ATOM   1639  H2  WAT   148      46.534  49.846  12.404  1.00  0.00           H  
ATOM   1640  O   WAT   149      22.365   7.481  21.463  1.00  0.00           O  
ATOM   1641  H1  WAT   149      22.321   8.285  20.946  1.00  0.00           H  
ATOM   1642  H2  WAT   149      23.252   7.151  21.319  1.00  0.00           H  
ATOM   1643  O   WAT   150       7.340  11.022  10.472  1.00  0.00           O  
ATOM   1644  H1  WAT   150       7.216  11.906  10.128  1.00  0.00           H  
ATOM   1645  H2  WAT   150       6.500  10.801  10.875  1.00  0.00           H  
ATOM   1646  O   WAT   151      36.064  41.681   7.755  1.00  0.00           O  
ATOM   1647  H1  WAT   151      36.418  41.060   7.118  1.00  0.00           H  
ATOM   1648  H2  WAT   151      36.471  41.432   8.585  1.00  0.00           H  
ATOM   1649  O   WAT   152       7.576  59.594  46.839  1.00  0.00           O  
ATOM   1650  H1  WAT   152       7.034  60.116  46.246  1.00  0.00           H  
ATOM   1651  H2  WAT   152       7.269  59.831  47.714  1.00  0.00           H  
ATOM   1652  O   WAT   153      25.107  59.795  43.668  1.00  0.00           O  
ATOM   1653  H1  WAT   153      25.353  60.718  43.731  1.00  0.00           H  
ATOM   1654  H2  WAT   153      24.533  59.649  44.421  1.00  0.00           H  
ATOM   1655  O   WAT   154      33.527  39.718  37.351  1.00  0.00           O  
ATOM   1656  H1  WAT   154      33.666  39.014  36.717  1.00  0.00           H  
ATOM   1657  H2  WAT   154      34.225  40.347  37.167  1.00  0.00           H  
ATOM   1658  O   WAT   155      56.141  36.673  41.934  1.00  0.00           O  
ATOM   1659  H1  WAT   155      55.393  36.736  42.528  1.00  0.00           H  
ATOM   1660  H2  WAT   155      55.821  36.149  41.201  1.00  0.00           H  
ATOM   1661  O   WAT   156      30.872  26.876  14.181  1.00  0.00           O  
ATOM   1662  H1  WAT   156      30.806  26.001  13.799  1.00  0.00           H  
ATOM   1663  H2  WAT   156      31.058  26.719  15.107  1.00  0.00           H  
ATOM   1664  O   WAT   157      42.213  34.521  46.040  1.00  0.00           O  
ATOM   1665  H1  WAT   157      41.596  34.305  46.739  1.00  0.00           H  
ATOM   1666  H2  WAT   157      41.673  34.573  45.251  1.00  0.00           H  
ATOM   1667  O   WAT   158      22.410  24.836  19.713  1.00  0.00           O  
ATOM   1668  H1  WAT   158      22.615  25.443  20.424  1.00  0.00           H  
ATOM   1669  H2  WAT   158      22.970  25.117  18.989  1.00  0.00           H  
ATOM   1670  O   WAT   159      35.425  45.299   5.371  1.00  0.00           O  
ATOM   1671  H1  WAT   159      35.903  45.398   4.548  1.00  0.00           H  
ATOM   1672  H2  WAT   159      35.805  45.958   5.951  1.00  0.00           H  
ATOM   1673  O   WAT   160       4.097  19.197   4.709  1.00  0.00           O  
ATOM   1674  H1  WAT   160       4.912  18.795   5.010  1.00  0.00           H  
ATOM   1675  H2  WAT   160       4.194  19.253   3.758  1.00  0.00           H  
ATOM   1676  O   WAT   161      63.722  25.806  20.262  1.00  0.00           O  
ATOM   1677  H1  WAT   161      63.551  26.601  19.757  1.00  0.00           H  
ATOM   1678  H2  WAT   161      64.588  25.949  20.646  1.00  0.00           H  
ATOM   1679  O   WAT   162      41.631  45.418  35.242  1.00  0.00           O  
ATOM   1680  H1  WAT   162      41.246  44.739  34.688  1.00  0.00           H  
ATOM   1681  H2  WAT   162      41.135  46.209  35.032  1.00  0.00           H  
ATOM   1682  O   WAT   163       8.118  51.751  21.676  1.00  0.00           O  
ATOM   1683  H1  WAT   163       7.617  51.088  21.200  1.00  0.00           H  
ATOM   1684  H2  WAT   163       8.992  51.372  21.766  1.00  0.00           H  
ATOM   1685  O   WAT   164      44.752  31.488   5.833  1.00  0.00           O  
ATOM   1686  H1  WAT   164      44.035  30.880   6.010  1.00  0.00           H  
ATOM   1687  H2  WAT   164      45.482  31.156   6.356  1.00  0.00           H  
ATOM   1688  O   WAT   165      54.274  20.254  12.892  1.00  0.00           O  
ATOM   1689  H1  WAT   165      55.188  20.010  13.035  1.00  0.00           H  
ATOM   1690  H2  WAT   165      53.784  19.729  13.524  1.00  0.00           H  
ATOM   1691  O   WAT   166      10.053  32.038  20.664  1.00  0.00           O  
ATOM   1692  H1  WAT   166       9.818  31.207  20.251  1.00  0.00           H  
ATOM   1693  H2  WAT   166       9.592  32.028  21.503  1.00  0.00           H  
ATOM   1694  O   WAT   167       7.971   0.552   4.542  1.00  0.00           O  
ATOM   1695  H1  WAT   167       7.462   1.327   4.306  1.00  0.00           H  
ATOM   1696  H2  WAT   167       8.708   0.554   3.932  1.00  0.00           H  
ATOM   1697  O   WAT   168      26.564  52.156  24.121  1.00  0.00           O  
ATOM   1698  H1  WAT   168      27.518  52.095  24.153  1.00  0.00           H  
ATOM   1699  H2  WAT   168      26.278  51.900  24.998  1.00  0.00           H  
ATOM   1700  O   WAT   169      49.117   9.632  44.255  1.00  0.00           O  
ATOM   1701  H1  WAT   169      49.501  10.425  43.882  1.00  0.00           H  
ATOM   1702  H2  WAT   169      49.295   9.698  45.193  1.00  0.00           H  
ATOM   1703  O   WAT   170      31.788  52.979  48.772  1.00  0.00           O  
ATOM   1704  H1  WAT   170      32.390  53.723  48.807  1.00  0.00           H  
ATOM   1705  H2  WAT   170      32.113  52.376  49.440  1.00  0.00           H  
ATOM   1706  O   WAT   171      15.281  57.493  22.573  1.00  0.00           O  
ATOM   1707  H1  WAT   171      14.437  57.898  22.772  1.00  0.00           H  
ATOM   1708  H2  WAT   171      15.096  56.554  22.550  1.00  0.00           H  
ATOM   1709  O   WAT   172      63.096  45.788  33.555  1.00  0.00           O  
ATOM   1710  H1  WAT   172      63.457  46.001  32.695  1.00  0.00           H  
ATOM   1711  H2  WAT   172      63.273  44.854  33.665  1.00  0.00           H  
ATOM   1712  O   WAT   173       6.456   6.679  34.487  1.00  0.00           O  
ATOM   1713  H1  WAT   173       6.472   6.802  35.436  1.00  0.00           H  
ATOM   1714  H2  WAT   173       5.605   7.024  34.215  1.00  0.00           H  
ATOM   1715  O   WAT   174      11.701  15.850   8.035  1.00  0.00           O  
ATOM   1716  H1  WAT   174      11.373  14.953   7.985  1.00  0.00           H  
ATOM   1717  H2  WAT   174      11.360  16.275   7.248  1.00  0.00           H  
ATOM   1718  O   WAT   175       0.722  45.525  18.857  1.00  0.00           O  
ATOM   1719  H1  WAT   175       1.574  45.355  18.456  1.00  0.00           H  
ATOM   1720  H2  WAT   175       0.111  44.979  18.362  1.00  0.00           H  
ATOM   1721  O   WAT   176      46.853  10.962   4.329  1.00  0.00           O  
ATOM   1722  H1  WAT   176      47.344  11.772   4.468  1.00  0.00           H  
ATOM   1723  H2  WAT   176      47.289  10.543   3.588  1.00  0.00           H  
ATOM   1724  O   WAT   177      63.771  30.275  33.592  1.00  0.00           O  
ATOM   1725  H1  WAT   177      64.121  29.429  33.310  1.00  0.00           H  
ATOM   1726  H2  WAT   177      63.990  30.874  32.879  1.00  0.00           H  
ATOM   1727  O   WAT   178      13.378  25.362   1.337  1.00  0.00           O  
ATOM   1728  H1  WAT   178      14.248  25.605   1.020  1.00  0.00           H  
ATOM   1729  H2  WAT   178      12.998  26.185   1.645  1.00  0.00           H  
ATOM   1730  O   WAT   179      58.054  34.306  47.624  1.00  0.00           O  
ATOM   1731  H1  WAT   179      58.580  35.029  47.966  1.00  0.00           H  
ATOM   1732  H2  WAT   179      58.479  34.069  46.800  1.00  0.00           H  
ATOM   1733  O   WAT   180       5.170  28.169   6.304  1.00  0.00           O  
ATOM   1734  H1  WAT   180       5.649  28.998   6.305  1.00  0.00           H  
ATOM   1735  H2  WAT   180       4.257  28.420   6.443  1.00  0.00           H  
ATOM   1736  O   WAT   181      52.485   6.001   7.329  1.00  0.00           O  
ATOM   1737  H1  WAT   181      52.931   5.328   6.814  1.00  0.00           H  
ATOM   1738  H2  WAT   181      52.007   5.512   7.998  1.00  0.00           H  
ATOM   1739  O   WAT   182      53.389  49.418  44.740  1.00  0.00           O  
ATOM   1740  H1  WAT   182      53.917  49.775  45.454  1.00  0.00           H  
ATOM   1741  H2  WAT   182      53.938  49.518  43.962  1.00  0.00           H  
ATOM   1742  O   WAT   183      23.690   9.583  22.510  1.00  0.00           O  
ATOM   1743  H1  WAT   183      24.023   8.712  22.725  1.00  0.00           H  
ATOM   1744  H2  WAT   183      24.041   9.765  21.638  1.00  0.00           H  
ATOM   1745  O   WAT   184      33.080  47.898  53.792  1.00  0.00           O  
ATOM   1746  H1  WAT   184      33.814  47.386  54.131  1.00  0.00           H  
ATOM   1747  H2  WAT   184      32.721  47.362  53.085  1.00  0.00           H  
ATOM   1748  O   WAT   185      55.406  47.308  37.758  1.00  0.00           O  
ATOM   1749  H1  WAT   185      54.754  47.993  37.909  1.00  0.00           H  
ATOM   1750  H2  WAT   185      55.442  46.826  38.585  1.00  0.00           H  
ATOM   1751  O   WAT   186      48.226   2.349  38.202  1.00  0.00           O  
ATOM   1752  H1  WAT   186      47.722   2.432  39.012  1.00  0.00           H  
ATOM   1753  H2  WAT   186      49.139   2.411  38.481  1.00  0.00           H  
ATOM   1754  O   WAT   187       8.981  49.565  31.506  1.00  0.00           O  
ATOM   1755  H1  WAT   187       9.082  48.850  32.134  1.00  0.00           H  
ATOM   1756  H2  WAT   187       8.117  49.931  31.697  1.00  0.00           H  
ATOM   1757  O   WAT   188      50.832   6.653  44.266  1.00  0.00           O  
ATOM   1758  H1  WAT   188      50.197   7.015  43.648  1.00  0.00           H  
ATOM   1759  H2  WAT   188      50.297   6.254  44.952  1.00  0.00           H  
ATOM   1760  O   WAT   189      50.729  21.679  29.383  1.00  0.00           O  
ATOM   1761  H1  WAT   189      51.200  20.975  29.830  1.00  0.00           H  
ATOM   1762  H2  WAT   189      49.811  21.409  29.412  1.00  0.00           H  
ATOM   1763  O   WAT   190      59.290  45.259  37.610  1.00  0.00           O  
ATOM   1764  H1  WAT   190      60.071  44.795  37.310  1.00  0.00           H  
ATOM   1765  H2  WAT   190      59.011  44.779  38.390  1.00  0.00           H  
ATOM   1766  O   WAT   191      26.024   1.505  41.175  1.00  0.00           O  
ATOM   1767  H1  WAT   191      25.209   1.127  40.845  1.00  0.00           H  
ATOM   1768  H2  WAT   191      26.144   2.303  40.661  1.00  0.00           H  
ATOM   1769  O   WAT   192      53.442  41.331  40.989  1.00  0.00           O  
ATOM   1770  H1  WAT   192      54.257  41.728  41.297  1.00  0.00           H  
ATOM   1771  H2  WAT   192      53.721  40.554  40.506  1.00  0.00           H  
ATOM   1772  O   WAT   193      54.579  17.585  52.278  1.00  0.00           O  
ATOM   1773  H1  WAT   193      54.948  17.960  53.077  1.00  0.00           H  
ATOM   1774  H2  WAT   193      55.283  17.654  51.633  1.00  0.00           H  
ATOM   1775  O   WAT   194      55.301  45.130  13.530  1.00  0.00           O  
ATOM   1776  H1  WAT   194      55.834  45.322  12.758  1.00  0.00           H  
ATOM   1777  H2  WAT   194      55.622  45.735  14.199  1.00  0.00           H  
ATOM   1778  O   WAT   195      23.549  47.273   0.344  1.00  0.00           O  
ATOM   1779  H1  WAT   195      24.320  47.746   0.654  1.00  0.00           H  
ATOM   1780  H2  WAT   195      23.525  47.443  -0.597  1.00  0.00           H  
ATOM   1781  O   WAT   196      24.344  40.088  30.858  1.00  0.00           O  
ATOM   1782  H1  WAT   196      23.972  39.235  31.080  1.00  0.00           H  
ATOM   1783  H2  WAT   196      23.589  40.675  30.814  1.00  0.00           H  
ATOM   1784  O   WAT   197      46.904   3.445  32.639  1.00  0.00           O  
ATOM   1785  H1  WAT   197      45.949   3.425  32.580  1.00  0.00           H  
ATOM   1786  H2  WAT   197      47.089   4.106  33.306  1.00  0.00           H  
ATOM   1787  O   WAT   198      16.512   8.826  29.574  1.00  0.00           O  
ATOM   1788  H1  WAT   198      16.615   9.759  29.764  1.00  0.00           H  
ATOM   1789  H2  WAT   198      15.706   8.774  29.061  1.00  0.00           H  
ATOM   1790  O   WAT   199       3.654  15.556  27.706  1.00  0.00           O  
ATOM   1791  H1  WAT   199       3.023  15.836  28.369  1.00  0.00           H  
ATOM   1792  H2  WAT   199       3.975  14.712  28.023  1.00  0.00           H  
ATOM   1793  O   WAT   200      19.620   9.421  11.612  1.00  0.00           O  
ATOM   1794  H1  WAT   200      20.193   9.448  12.379  1.00  0.00           H  
ATOM   1795  H2  WAT   200      20.130   9.839  10.918  1.00  0.00           H  
ATOM   1796  O   WAT   201      53.975  14.072  21.794  1.00  0.00           O  
ATOM   1797  H1  WAT   201      54.137  13.822  22.704  1.00  0.00           H  
ATOM   1798  H2  WAT   201      54.641  13.601  21.294  1.00  0.00           H  
ATOM   1799  O   WAT   202      62.805  47.524   1.483  1.00  0.00           O  
ATOM   1800  H1  WAT   202      62.532  48.174   0.835  1.00  0.00           H  
ATOM   1801  H2  WAT   202      62.391  47.810   2.298  1.00  0.00           H  
ATOM   1802  O   WAT   203      25.587  26.010  23.233  1.00  0.00           O  
ATOM   1803  H1  WAT   203      25.509  26.936  23.005  1.00  0.00           H  
ATOM   1804  H2  WAT   203      25.914  26.011  24.133  1.00  0.00           H  
ATOM   1805  O   WAT   204      45.992  39.012  53.402  1.00  0.00           O  
ATOM   1806  H1  WAT   204      46.702  38.391  53.238  1.00  0.00           H  
ATOM   1807  H2  WAT   204      45.230  38.624  52.971  1.00  0.00           H  
ATOM   1808  O   WAT   205      59.024  40.520  34.993  1.00  0.00           O  
ATOM   1809  H1  WAT   205      59.850  40.446  34.515  1.00  0.00           H  
ATOM   1810  H2  WAT   205      58.574  39.692  34.825  1.00  0.00           H  
ATOM   1811  O   WAT   206      37.798  15.068  42.202  1.00  0.00           O  
ATOM   1812  H1  WAT   206      37.501  14.332  41.668  1.00  0.00           H  
ATOM   1813  H2  WAT   206      37.568  15.844  41.690  1.00  0.00           H  
ATOM   1814  O   WAT   207      38.166   3.786   3.122  1.00  0.00           O  
ATOM   1815  H1  WAT   207      38.349   4.533   3.691  1.00  0.00           H  
ATOM   1816  H2  WAT   207      37.535   4.121   2.484  1.00  0.00           H  
ATOM   1817  O   WAT   208      53.239   2.305  15.854  1.00  0.00           O  
ATOM   1818  H1  WAT   208      53.832   2.327  16.605  1.00  0.00           H  
ATOM   1819  H2  WAT   208      53.181   1.378  15.622  1.00  0.00           H  
ATOM   1820  O   WAT   209      38.622  33.226   5.323  1.00  0.00           O  
ATOM   1821  H1  WAT   209      38.027  33.422   4.599  1.00  0.00           H  
ATOM   1822  H2  WAT   209      38.380  32.342   5.599  1.00  0.00           H  
ATOM   1823  O   WAT   210      53.651  38.609  48.911  1.00  0.00           O  
ATOM   1824  H1  WAT   210      53.461  38.557  49.848  1.00  0.00           H  
ATOM   1825  H2  WAT   210      54.606  38.568  48.858  1.00  0.00           H  
ATOM   1826  O   WAT   211      52.700  54.876  52.144  1.00  0.00           O  
ATOM   1827  H1  WAT   211      53.187  54.456  51.435  1.00  0.00           H  
ATOM   1828  H2  WAT   211      52.885  54.337  52.913  1.00  0.00           H  
ATOM   1829  O   WAT   212      39.020  17.933  53.432  1.00  0.00           O  
ATOM   1830  H1  WAT   212      39.922  17.784  53.150  1.00  0.00           H  
ATOM   1831  H2  WAT   212      38.485  17.544  52.739  1.00  0.00           H  
ATOM   1832  O   WAT   213      15.962  33.426  44.752  1.00  0.00           O  
ATOM   1833  H1  WAT   213      16.125  32.485  44.831  1.00  0.00           H  
ATOM   1834  H2  WAT   213      16.153  33.626  43.835  1.00  0.00           H  
ATOM   1835  O   WAT   214       8.191  55.423  10.451  1.00  0.00           O  
ATOM   1836  H1  WAT   214       8.570  54.895  11.155  1.00  0.00           H  
ATOM   1837  H2  WAT   214       8.520  56.307  10.612  1.00  0.00           H  
ATOM   1838  O   WAT   215      41.005  30.145  45.377  1.00  0.00           O  
ATOM   1839  H1  WAT   215      41.412  30.864  44.894  1.00  0.00           H  
ATOM   1840  H2  WAT   215      41.219  29.363  44.868  1.00  0.00           H  
ATOM   1841  O   WAT   216      28.188  59.669  34.998  1.00  0.00           O  
ATOM   1842  H1  WAT   216      29.069  59.301  34.920  1.00  0.00           H  
ATOM   1843  H2  WAT   216      27.623  58.910  35.140  1.00  0.00           H  
ATOM   1844  O   WAT   217      22.981  20.624  25.068  1.00  0.00           O  
ATOM   1845  H1  WAT   217      22.453  19.882  25.363  1.00  0.00           H  
ATOM   1846  H2  WAT   217      22.609  20.859  24.217  1.00  0.00           H  
ATOM   1847  O   WAT   218      19.170  21.367  30.725  1.00  0.00           O  
ATOM   1848  H1  WAT   218      18.842  20.831  30.003  1.00  0.00           H  
ATOM   1849  H2  WAT   218      18.404  21.512  31.281  1.00  0.00           H  
ATOM   1850  O   WAT   219      28.344   2.470  44.422  1.00  0.00           O  
ATOM   1851  H1  WAT   219      28.675   1.612  44.689  1.00  0.00           H  
ATOM   1852  H2  WAT   219      27.410   2.330  44.270  1.00  0.00           H  
ATOM   1853  O   WAT   220      49.435   0.781  18.281  1.00  0.00           O  
ATOM   1854  H1  WAT   220      48.740   1.425  18.150  1.00  0.00           H  
ATOM   1855  H2  WAT   220      49.944   0.811  17.471  1.00  0.00           H  
ATOM   1856  O   WAT   221      63.264  49.206  37.243  1.00  0.00           O  
ATOM   1857  H1  WAT   221      63.323  48.991  36.313  1.00  0.00           H  
ATOM   1858  H2  WAT   221      63.090  48.368  37.672  1.00  0.00           H  
ATOM   1859  O   WAT   222      25.978  45.873  21.197  1.00  0.00           O  
ATOM   1860  H1  WAT   222      26.850  45.528  21.386  1.00  0.00           H  
ATOM   1861  H2  WAT   222      25.399  45.115  21.274  1.00  0.00           H  
ATOM   1862  O   WAT   223      35.646   5.555  46.132  1.00  0.00           O  
ATOM   1863  H1  WAT   223      35.231   4.720  45.916  1.00  0.00           H  
ATOM   1864  H2  WAT   223      36.512   5.314  46.460  1.00  0.00           H  
ATOM   1865  O   WAT   224      52.470  25.313  13.405  1.00  0.00           O  
ATOM   1866  H1  WAT   224      52.562  25.127  14.340  1.00  0.00           H  
ATOM   1867  H2  WAT   224      52.872  26.174  13.292  1.00  0.00           H  
ATOM   1868  O   WAT   225      56.746  48.924  54.003  1.00  0.00           O  
ATOM   1869  H1  WAT   225      56.783  48.454  53.170  1.00  0.00           H  
ATOM   1870  H2  WAT   225      55.967  49.475  53.933  1.00  0.00           H  
ATOM   1871  O   WAT   226       6.248   5.487   1.711  1.00  0.00           O  
ATOM   1872  H1  WAT   226       6.106   6.424   1.847  1.00  0.00           H  
ATOM   1873  H2  WAT   226       5.806   5.068   2.450  1.00  0.00           H  
ATOM   1874  O   WAT   227      21.630  44.854  35.559  1.00  0.00           O  
ATOM   1875  H1  WAT   227      21.302  45.594  36.069  1.00  0.00           H  
ATOM   1876  H2  WAT   227      22.583  44.946  35.590  1.00  0.00           H  
ATOM   1877  O   WAT   228      23.683  39.989  49.704  1.00  0.00           O  
ATOM   1878  H1  WAT   228      24.426  40.391  49.254  1.00  0.00           H  
ATOM   1879  H2  WAT   228      22.920  40.466  49.379  1.00  0.00           H  
ATOM   1880  O   WAT   229      47.778  53.505  49.733  1.00  0.00           O  
ATOM   1881  H1  WAT   229      46.950  53.728  50.159  1.00  0.00           H  
ATOM   1882  H2  WAT   229      48.297  53.089  50.422  1.00  0.00           H  
ATOM   1883  O   WAT   230      40.230  10.264  32.130  1.00  0.00           O  
ATOM   1884  H1  WAT   230      39.320  10.139  32.401  1.00  0.00           H  
ATOM   1885  H2  WAT   230      40.248  11.144  31.754  1.00  0.00           H  
ATOM   1886  O   WAT   231      54.917  46.923  42.997  1.00  0.00           O  
ATOM   1887  H1  WAT   231      54.522  46.165  43.428  1.00  0.00           H  
ATOM   1888  H2  WAT   231      54.197  47.326  42.512  1.00  0.00           H  
ATOM   1889  O   WAT   232      38.781  11.176  14.446  1.00  0.00           O  
ATOM   1890  H1  WAT   232      39.688  10.948  14.652  1.00  0.00           H  
ATOM   1891  H2  WAT   232      38.813  12.105  14.220  1.00  0.00           H  
ATOM   1892  O   WAT   233      48.598  17.450  16.082  1.00  0.00           O  
ATOM   1893  H1  WAT   233      48.678  17.450  17.036  1.00  0.00           H  
ATOM   1894  H2  WAT   233      49.500  17.398  15.766  1.00  0.00           H  
ATOM   1895  O   WAT   234      53.112   5.048  44.591  1.00  0.00           O  
ATOM   1896  H1  WAT   234      52.572   5.838  44.581  1.00  0.00           H  
ATOM   1897  H2  WAT   234      53.850   5.269  45.158  1.00  0.00           H  
ATOM   1898  O   WAT   235      29.870  51.927  29.528  1.00  0.00           O  
ATOM   1899  H1  WAT   235      29.854  52.785  29.952  1.00  0.00           H  
ATOM   1900  H2  WAT   235      30.792  51.670  29.541  1.00  0.00           H  
ATOM   1901  O   WAT   236       5.583   3.880  54.044  1.00  0.00           O  
ATOM   1902  H1  WAT   236       4.655   3.962  53.824  1.00  0.00           H  
ATOM   1903  H2  WAT   236       5.884   4.783  54.150  1.00  0.00           H  
ATOM   1904  O   WAT   237      50.075  42.631   2.296  1.00  0.00           O  
ATOM   1905  H1  WAT   237      50.592  42.178   1.630  1.00  0.00           H  
ATOM   1906  H2  WAT   237      49.170  42.544   1.996  1.00  0.00           H  
ATOM   1907  O   WAT   238      63.429  14.795  13.455  1.00  0.00           O  
ATOM   1908  H1  WAT   238      63.271  15.114  12.566  1.00  0.00           H  
ATOM   1909  H2  WAT   238      64.353  14.988  13.617  1.00  0.00           H  
ATOM   1910  O   WAT   239      55.117  17.354  46.072  1.00  0.00           O  
ATOM   1911  H1  WAT   239      54.876  18.154  45.604  1.00  0.00           H  
ATOM   1912  H2  WAT   239      54.327  16.814  46.044  1.00  0.00           H  
ATOM   1913  O   WAT   240      52.524  14.070  18.953  1.00  0.00           O  
ATOM   1914  H1  WAT   240      51.979  13.283  18.932  1.00  0.00           H  
ATOM   1915  H2  WAT   240      52.905  14.074  19.831  1.00  0.00           H  
ATOM   1916  O   WAT   241      47.965  33.594   0.445  1.00  0.00           O  
ATOM   1917  H1  WAT   241      48.454  33.675   1.264  1.00  0.00           H  
ATOM   1918  H2  WAT   241      47.987  32.659   0.245  1.00  0.00           H  
ATOM   1919  O   WAT   242      51.246  14.566   2.526  1.00  0.00           O  
ATOM   1920  H1  WAT   242      50.650  15.010   3.129  1.00  0.00           H  
ATOM   1921  H2  WAT   242      51.221  15.097   1.730  1.00  0.00           H  
ATOM   1922  O   WAT   243      29.176  15.493  35.870  1.00  0.00           O  
ATOM   1923  H1  WAT   243      29.623  16.237  35.467  1.00  0.00           H  
ATOM   1924  H2  WAT   243      28.395  15.873  36.274  1.00  0.00           H  
ATOM   1925  O   WAT   244      27.960  14.362   4.631  1.00  0.00           O  
ATOM   1926  H1  WAT   244      28.144  13.616   4.060  1.00  0.00           H  
ATOM   1927  H2  WAT   244      27.063  14.218   4.932  1.00  0.00           H  
ATOM   1928  O   WAT   245      45.599  39.767   1.044  1.00  0.00           O  
ATOM   1929  H1  WAT   245      44.662  39.722   1.236  1.00  0.00           H  
ATOM   1930  H2  WAT   245      45.669  39.504   0.127  1.00  0.00           H  
ATOM   1931  O   WAT   246      20.998  33.437  32.079  1.00  0.00           O  
ATOM   1932  H1  WAT   246      20.750  33.735  32.954  1.00  0.00           H  
ATOM   1933  H2  WAT   246      20.326  32.797  31.844  1.00  0.00           H  
ATOM   1934  O   WAT   247      60.852  17.092  40.017  1.00  0.00           O  
ATOM   1935  H1  WAT   247      60.116  17.631  40.308  1.00  0.00           H  
ATOM   1936  H2  WAT   247      61.522  17.219  40.687  1.00  0.00           H  
ATOM   1937  O   WAT   248      53.232   7.612  15.141  1.00  0.00           O  
ATOM   1938  H1  WAT   248      53.188   6.674  15.327  1.00  0.00           H  
ATOM   1939  H2  WAT   248      52.970   7.686  14.223  1.00  0.00           H  
ATOM   1940  O   WAT   249      31.423  39.085  42.943  1.00  0.00           O  
ATOM   1941  H1  WAT   249      31.679  39.557  43.735  1.00  0.00           H  
ATOM   1942  H2  WAT   249      31.980  38.306  42.937  1.00  0.00           H  
ATOM   1943  O   WAT   250       1.738  32.272  53.243  1.00  0.00           O  
ATOM   1944  H1  WAT   250       1.202  33.017  52.972  1.00  0.00           H  
ATOM   1945  H2  WAT   250       2.275  32.611  53.960  1.00  0.00           H  
ATOM   1946  O   WAT   251      15.142  47.494  46.136  1.00  0.00           O  
ATOM   1947  H1  WAT   251      15.391  46.663  46.541  1.00  0.00           H  
ATOM   1948  H2  WAT   251      15.593  48.158  46.657  1.00  0.00           H  
ATOM   1949  O   WAT   252      42.492  27.483  30.074  1.00  0.00           O  
ATOM   1950  H1  WAT   252      43.394  27.438  29.756  1.00  0.00           H  
ATOM   1951  H2  WAT   252      42.569  27.837  30.960  1.00  0.00           H  
ATOM   1952  O   WAT   253      45.217   7.278   4.876  1.00  0.00           O  
ATOM   1953  H1  WAT   253      45.996   7.166   5.422  1.00  0.00           H  
ATOM   1954  H2  WAT   253      44.679   7.909   5.354  1.00  0.00           H  
ATOM   1955  O   WAT   254      63.876  18.304  44.716  1.00  0.00           O  
ATOM   1956  H1  WAT   254      63.628  19.225  44.787  1.00  0.00           H  
ATOM   1957  H2  WAT   254      64.734  18.319  44.291  1.00  0.00           H  
ATOM   1958  O   WAT   255      27.992  30.090   9.531  1.00  0.00           O  
ATOM   1959  H1  WAT   255      28.857  30.457   9.716  1.00  0.00           H  
ATOM   1960  H2  WAT   255      28.173  29.246   9.119  1.00  0.00           H  
ATOM   1961  O   WAT   256      45.669  48.835  54.795  1.00  0.00           O  
ATOM   1962  H1  WAT   256      46.364  49.486  54.897  1.00  0.00           H  
ATOM   1963  H2  WAT   256      45.072  49.220  54.153  1.00  0.00           H  
ATOM   1964  O   WAT   257      16.701  53.314  54.666  1.00  0.00           O  
ATOM   1965  H1  WAT   257      17.111  53.041  53.845  1.00  0.00           H  
ATOM   1966  H2  WAT   257      15.761  53.274  54.488  1.00  0.00           H  
ATOM   1967  O   WAT   258      20.774  26.248  30.081  1.00  0.00           O  
ATOM   1968  H1  WAT   258      21.649  26.378  29.715  1.00  0.00           H  
ATOM   1969  H2  WAT   258      20.350  25.640  29.476  1.00  0.00           H  
ATOM   1970  O   WAT   259       6.143  17.592   5.288  1.00  0.00           O  
ATOM   1971  H1  WAT   259       6.352  16.998   6.009  1.00  0.00           H  
ATOM   1972  H2  WAT   259       6.592  17.216   4.530  1.00  0.00           H  
ATOM   1973  O   WAT   260      14.256  35.378  18.378  1.00  0.00           O  
ATOM   1974  H1  WAT   260      13.623  36.070  18.187  1.00  0.00           H  
ATOM   1975  H2  WAT   260      14.193  34.782  17.632  1.00  0.00           H  
ATOM   1976  O   WAT   261      47.868  30.844  28.116  1.00  0.00           O  
ATOM   1977  H1  WAT   261      47.087  31.380  28.252  1.00  0.00           H  
ATOM   1978  H2  WAT   261      48.435  31.054  28.859  1.00  0.00           H  
ATOM   1979  O   WAT   262      35.567  12.697  53.917  1.00  0.00           O  
ATOM   1980  H1  WAT   262      35.229  12.753  53.024  1.00  0.00           H  
ATOM   1981  H2  WAT   262      36.510  12.833  53.825  1.00  0.00           H  
ATOM   1982  O   WAT   263      64.654  58.227  13.450  1.00  0.00           O  
ATOM   1983  H1  WAT   263      65.069  58.187  12.589  1.00  0.00           H  
ATOM   1984  H2  WAT   263      64.037  57.495  13.453  1.00  0.00           H  
ATOM   1985  O   WAT   264      43.750  33.125  24.442  1.00  0.00           O  
ATOM   1986  H1  WAT   264      43.238  32.727  25.146  1.00  0.00           H  
ATOM   1987  H2  WAT   264      43.975  33.995  24.772  1.00  0.00           H  
ATOM   1988  O   WAT   265      38.234   7.841  48.782  1.00  0.00           O  
ATOM   1989  H1  WAT   265      38.476   8.659  49.216  1.00  0.00           H  
ATOM   1990  H2  WAT   265      38.697   7.868  47.945  1.00  0.00           H  
ATOM   1991  O   WAT   266      55.705  50.785  18.772  1.00  0.00           O  
ATOM   1992  H1  WAT   266      55.302  49.923  18.875  1.00  0.00           H  
ATOM   1993  H2  WAT   266      55.946  50.828  17.847  1.00  0.00           H  
ATOM   1994  O   WAT   267      53.336   8.431  38.275  1.00  0.00           O  
ATOM   1995  H1  WAT   267      53.879   9.137  37.925  1.00  0.00           H  
ATOM   1996  H2  WAT   267      53.885   7.650  38.205  1.00  0.00           H  
ATOM   1997  O   WAT   268      25.449  51.908  26.999  1.00  0.00           O  
ATOM   1998  H1  WAT   268      25.208  51.541  27.850  1.00  0.00           H  
ATOM   1999  H2  WAT   268      25.679  52.818  27.188  1.00  0.00           H  
ATOM   2000  O   WAT   269      30.648  53.570  33.507  1.00  0.00           O  
ATOM   2001  H1  WAT   269      31.008  52.724  33.772  1.00  0.00           H  
ATOM   2002  H2  WAT   269      30.365  53.437  32.602  1.00  0.00           H  
ATOM   2003  O   WAT   270      59.109   7.493  38.754  1.00  0.00           O  
ATOM   2004  H1  WAT   270      58.574   7.872  39.452  1.00  0.00           H  
ATOM   2005  H2  WAT   270      59.962   7.341  39.161  1.00  0.00           H  
ATOM   2006  O   WAT   271      55.880  28.866  42.513  1.00  0.00           O  
ATOM   2007  H1  WAT   271      55.480  28.406  41.776  1.00  0.00           H  
ATOM   2008  H2  WAT   271      55.408  29.698  42.560  1.00  0.00           H  
ATOM   2009  O   WAT   272      62.508  54.514  32.712  1.00  0.00           O  
ATOM   2010  H1  WAT   272      63.402  54.766  32.480  1.00  0.00           H  
ATOM   2011  H2  WAT   272      62.597  53.642  33.096  1.00  0.00           H  
ATOM   2012  O   WAT   273      62.385  42.249  26.828  1.00  0.00           O  
ATOM   2013  H1  WAT   273      62.620  43.160  27.003  1.00  0.00           H  
ATOM   2014  H2  WAT   273      62.478  41.811  27.674  1.00  0.00           H  
ATOM   2015  O   WAT   274      14.362  14.225  25.972  1.00  0.00           O  
ATOM   2016  H1  WAT   274      14.353  15.090  25.562  1.00  0.00           H  
ATOM   2017  H2  WAT   274      14.997  13.724  25.460  1.00  0.00           H  
ATOM   2018  O   WAT   275      64.345  19.305  48.424  1.00  0.00           O  
ATOM   2019  H1  WAT   275      63.754  18.755  47.909  1.00  0.00           H  
ATOM   2020  H2  WAT   275      65.066  18.722  48.663  1.00  0.00           H  
ATOM   2021  O   WAT   276      13.857  10.307  15.720  1.00  0.00           O  
ATOM   2022  H1  WAT   276      13.652   9.631  16.366  1.00  0.00           H  
ATOM   2023  H2  WAT   276      14.699  10.039  15.351  1.00  0.00           H  
ATOM   2024  O   WAT   277      21.660  20.802   5.632  1.00  0.00           O  
ATOM   2025  H1  WAT   277      20.782  20.788   6.013  1.00  0.00           H  
ATOM   2026  H2  WAT   277      21.551  20.407   4.767  1.00  0.00           H  
ATOM   2027  O   WAT   278       1.914  54.451  21.452  1.00  0.00           O  
ATOM   2028  H1  WAT   278       1.065  54.863  21.613  1.00  0.00           H  
ATOM   2029  H2  WAT   278       2.372  55.062  20.874  1.00  0.00           H  
ATOM   2030  O   WAT   279       8.000  33.524  10.984  1.00  0.00           O  
ATOM   2031  H1  WAT   279       7.054  33.471  11.124  1.00  0.00           H  
ATOM   2032  H2  WAT   279       8.368  32.874  11.582  1.00  0.00           H  
ATOM   2033  O   WAT   280      58.291  45.194  22.258  1.00  0.00           O  
ATOM   2034  H1  WAT   280      57.981  44.478  21.703  1.00  0.00           H  
ATOM   2035  H2  WAT   280      58.297  45.959  21.682  1.00  0.00           H  
ATOM   2036  O   WAT   281       7.881  59.668  33.129  1.00  0.00           O  
ATOM   2037  H1  WAT   281       7.317  60.079  32.474  1.00  0.00           H  
ATOM   2038  H2  WAT   281       8.112  60.379  33.727  1.00  0.00           H  
ATOM   2039  O   WAT   282      16.893  17.823  13.531  1.00  0.00           O  
ATOM   2040  H1  WAT   282      16.839  16.916  13.833  1.00  0.00           H  
ATOM   2041  H2  WAT   282      16.076  18.223  13.830  1.00  0.00           H  
ATOM   2042  O   WAT   283      20.755  31.954  15.845  1.00  0.00           O  
ATOM   2043  H1  WAT   283      20.913  32.276  14.958  1.00  0.00           H  
ATOM   2044  H2  WAT   283      20.297  31.123  15.720  1.00  0.00           H  
ATOM   2045  O   WAT   284      21.152  17.319  14.932  1.00  0.00           O  
ATOM   2046  H1  WAT   284      20.504  16.798  14.457  1.00  0.00           H  
ATOM   2047  H2  WAT   284      21.503  17.921  14.276  1.00  0.00           H  
ATOM   2048  O   WAT   285       7.145   1.102  22.605  1.00  0.00           O  
ATOM   2049  H1  WAT   285       7.809   0.516  22.242  1.00  0.00           H  
ATOM   2050  H2  WAT   285       6.353   0.905  22.105  1.00  0.00           H  
ATOM   2051  O   WAT   286      26.761  58.522  48.056  1.00  0.00           O  
ATOM   2052  H1  WAT   286      27.715  58.473  47.990  1.00  0.00           H  
ATOM   2053  H2  WAT   286      26.450  57.720  47.636  1.00  0.00           H  
ATOM   2054  O   WAT   287       0.772  46.956  43.691  1.00  0.00           O  
ATOM   2055  H1  WAT   287       1.447  47.565  43.990  1.00  0.00           H  
ATOM   2056  H2  WAT   287       1.191  46.458  42.989  1.00  0.00           H  
ATOM   2057  O   WAT   288      41.248   0.370  44.974  1.00  0.00           O  
ATOM   2058  H1  WAT   288      40.929   1.108  45.494  1.00  0.00           H  
ATOM   2059  H2  WAT   288      42.196   0.375  45.109  1.00  0.00           H  
ATOM   2060  O   WAT   289      31.026  56.354  29.103  1.00  0.00           O  
ATOM   2061  H1  WAT   289      30.892  56.993  28.403  1.00  0.00           H  
ATOM   2062  H2  WAT   289      31.827  55.891  28.855  1.00  0.00           H  
ATOM   2063  O   WAT   290      55.132   2.064  17.753  1.00  0.00           O  
ATOM   2064  H1  WAT   290      55.344   1.210  18.131  1.00  0.00           H  
ATOM   2065  H2  WAT   290      55.866   2.625  18.004  1.00  0.00           H  
ATOM   2066  O   WAT   291      47.840  58.911  35.829  1.00  0.00           O  
ATOM   2067  H1  WAT   291      47.697  59.328  36.679  1.00  0.00           H  
ATOM   2068  H2  WAT   291      47.594  59.580  35.190  1.00  0.00           H  
ATOM   2069  O   WAT   292      21.024  55.797  13.611  1.00  0.00           O  
ATOM   2070  H1  WAT   292      21.900  56.083  13.354  1.00  0.00           H  
ATOM   2071  H2  WAT   292      20.707  55.293  12.862  1.00  0.00           H  
ATOM   2072  O   WAT   293      32.268  45.420   1.782  1.00  0.00           O  
ATOM   2073  H1  WAT   293      31.432  45.286   1.334  1.00  0.00           H  
ATOM   2074  H2  WAT   293      32.898  44.912   1.270  1.00  0.00           H  
ATOM   2075  O   WAT   294      47.306  53.545   3.827  1.00  0.00           O  
ATOM   2076  H1  WAT   294      47.849  52.779   4.012  1.00  0.00           H  
ATOM   2077  H2  WAT   294      46.768  53.283   3.080  1.00  0.00           H  
ATOM   2078  O   WAT   295      42.311  33.352  26.957  1.00  0.00           O  
ATOM   2079  H1  WAT   295      41.552  33.577  26.420  1.00  0.00           H  
ATOM   2080  H2  WAT   295      42.533  34.165  27.412  1.00  0.00           H  
ATOM   2081  O   WAT   296      28.746   5.187  44.076  1.00  0.00           O  
ATOM   2082  H1  WAT   296      28.417   4.337  44.370  1.00  0.00           H  
ATOM   2083  H2  WAT   296      29.341   5.467  44.772  1.00  0.00           H  
ATOM   2084  O   WAT   297      35.968  17.336   4.074  1.00  0.00           O  
ATOM   2085  H1  WAT   297      36.149  18.187   4.472  1.00  0.00           H  
ATOM   2086  H2  WAT   297      36.832  16.946   3.940  1.00  0.00           H  
ATOM   2087  O   WAT   298       3.324   1.990  43.259  1.00  0.00           O  
ATOM   2088  H1  WAT   298       2.997   2.554  42.558  1.00  0.00           H  
ATOM   2089  H2  WAT   298       2.556   1.813  43.802  1.00  0.00           H  
ATOM   2090  O   WAT   299      47.832   0.738   7.079  1.00  0.00           O  
ATOM   2091  H1  WAT   299      47.990   0.796   8.021  1.00  0.00           H  
ATOM   2092  H2  WAT   299      47.070   1.298   6.929  1.00  0.00           H  
ATOM   2093  O   WAT   300       8.588  37.454   1.689  1.00  0.00           O  
ATOM   2094  H1  WAT   300       8.726  36.995   2.517  1.00  0.00           H  
ATOM   2095  H2  WAT   300       8.552  36.758   1.032  1.00  0.00           H  
ATOM   2096  O   WAT   301      45.474  12.932   9.647  1.00  0.00           O  
ATOM   2097  H1  WAT   301      45.426  13.761   9.172  1.00  0.00           H  
ATOM   2098  H2  WAT   301      46.412  12.762   9.738  1.00  0.00           H  
ATOM   2099  O   WAT   302      10.134  13.765  51.659  1.00  0.00           O  
ATOM   2100  H1  WAT   302       9.709  12.911  51.735  1.00  0.00           H  
ATOM   2101  H2  WAT   302       9.733  14.163  50.886  1.00  0.00           H  
ATOM   2102  O   WAT   303      44.148  18.362   9.528  1.00  0.00           O  
ATOM   2103  H1  WAT   303      43.572  18.200   8.781  1.00  0.00           H  
ATOM   2104  H2  WAT   303      43.603  18.838  10.153  1.00  0.00           H  
ATOM   2105  O   WAT   304      58.718   7.478  33.764  1.00  0.00           O  
ATOM   2106  H1  WAT   304      59.533   7.973  33.675  1.00  0.00           H  
ATOM   2107  H2  WAT   304      58.486   7.562  34.689  1.00  0.00           H  
ATOM   2108  O   WAT   305       6.451  16.510  44.748  1.00  0.00           O  
ATOM   2109  H1  WAT   305       6.403  17.380  44.352  1.00  0.00           H  
ATOM   2110  H2  WAT   305       7.382  16.288  44.724  1.00  0.00           H  
ATOM   2111  O   WAT   306       4.089  31.423  12.812  1.00  0.00           O  
ATOM   2112  H1  WAT   306       3.249  31.264  12.382  1.00  0.00           H  
ATOM   2113  H2  WAT   306       3.856  31.699  13.698  1.00  0.00           H  
ATOM   2114  O   WAT   307      24.672  10.336  48.184  1.00  0.00           O  
ATOM   2115  H1  WAT   307      25.048  10.984  48.779  1.00  0.00           H  
ATOM   2116  H2  WAT   307      25.100   9.514  48.423  1.00  0.00           H  
ATOM   2117  O   WAT   308      57.634   8.332  26.172  1.00  0.00           O  
ATOM   2118  H1  WAT   308      57.277   7.536  25.779  1.00  0.00           H  
ATOM   2119  H2  WAT   308      58.472   8.059  26.546  1.00  0.00           H  
ATOM   2120  O   WAT   309      49.393   5.502  50.291  1.00  0.00           O  
ATOM   2121  H1  WAT   309      49.224   5.354  51.222  1.00  0.00           H  
ATOM   2122  H2  WAT   309      49.089   6.396  50.132  1.00  0.00           H  
ATOM   2123  O   WAT   310       1.721  30.524  19.119  1.00  0.00           O  
ATOM   2124  H1  WAT   310       2.259  30.437  19.906  1.00  0.00           H  
ATOM   2125  H2  WAT   310       2.079  29.877  18.512  1.00  0.00           H  
ATOM   2126  O   WAT   311       2.674  26.293  51.966  1.00  0.00           O  
ATOM   2127  H1  WAT   311       2.262  26.878  51.330  1.00  0.00           H  
ATOM   2128  H2  WAT   311       2.247  25.448  51.827  1.00  0.00           H  
ATOM   2129  O   WAT   312      47.341  56.302  36.864  1.00  0.00           O  
ATOM   2130  H1  WAT   312      46.513  56.604  37.238  1.00  0.00           H  
ATOM   2131  H2  WAT   312      47.717  57.080  36.454  1.00  0.00           H  
ATOM   2132  O   WAT   313      10.868  32.248  47.817  1.00  0.00           O  
ATOM   2133  H1  WAT   313      10.562  32.597  46.980  1.00  0.00           H  
ATOM   2134  H2  WAT   313      10.098  32.277  48.384  1.00  0.00           H  
ATOM   2135  O   WAT   314      19.325   2.098   1.960  1.00  0.00           O  
ATOM   2136  H1  WAT   314      18.730   1.396   2.224  1.00  0.00           H  
ATOM   2137  H2  WAT   314      18.925   2.468   1.173  1.00  0.00           H  
ATOM   2138  O   WAT   315      20.991  59.949  17.613  1.00  0.00           O  
ATOM   2139  H1  WAT   315      20.478  60.746  17.738  1.00  0.00           H  
ATOM   2140  H2  WAT   315      20.947  59.781  16.672  1.00  0.00           H  
ATOM   2141  O   WAT   316      38.687  16.748  47.229  1.00  0.00           O  
ATOM   2142  H1  WAT   316      38.920  17.535  47.721  1.00  0.00           H  
ATOM   2143  H2  WAT   316      39.274  16.072  47.566  1.00  0.00           H  
ATOM   2144  O   WAT   317      58.383  24.191  31.949  1.00  0.00           O  
ATOM   2145  H1  WAT   317      59.084  24.029  32.581  1.00  0.00           H  
ATOM   2146  H2  WAT   317      58.835  24.300  31.112  1.00  0.00           H  
ATOM   2147  O   WAT   318      27.940  41.337  50.375  1.00  0.00           O  
ATOM   2148  H1  WAT   318      28.495  42.116  50.345  1.00  0.00           H  
ATOM   2149  H2  WAT   318      27.491  41.395  51.219  1.00  0.00           H  
ATOM   2150  O   WAT   319      14.930  37.694  15.083  1.00  0.00           O  
ATOM   2151  H1  WAT   319      15.181  38.068  15.927  1.00  0.00           H  
ATOM   2152  H2  WAT   319      14.015  37.949  14.970  1.00  0.00           H  
ATOM   2153  O   WAT   320      36.273   6.398  40.440  1.00  0.00           O  
ATOM   2154  H1  WAT   320      36.302   7.196  40.968  1.00  0.00           H  
ATOM   2155  H2  WAT   320      37.016   6.480  39.842  1.00  0.00           H  
ATOM   2156  O   WAT   321      62.618  59.871   1.708  1.00  0.00           O  
ATOM   2157  H1  WAT   321      63.361  60.270   1.255  1.00  0.00           H  
ATOM   2158  H2  WAT   321      62.718  60.145   2.620  1.00  0.00           H  
ATOM   2159  O   WAT   322      12.391  50.015  45.812  1.00  0.00           O  
ATOM   2160  H1  WAT   322      12.438  50.822  45.300  1.00  0.00           H  
ATOM   2161  H2  WAT   322      12.741  50.255  46.670  1.00  0.00           H  
ATOM   2162  O   WAT   323      42.044  34.186   3.021  1.00  0.00           O  
ATOM   2163  H1  WAT   323      42.602  34.715   2.452  1.00  0.00           H  
ATOM   2164  H2  WAT   323      42.482  33.336   3.063  1.00  0.00           H  
ATOM   2165  O   WAT   324      43.582  17.455  42.667  1.00  0.00           O  
ATOM   2166  H1  WAT   324      42.967  16.931  43.180  1.00  0.00           H  
ATOM   2167  H2  WAT   324      43.551  18.323  43.069  1.00  0.00           H  
ATOM   2168  O   WAT   325      62.784  49.819  21.666  1.00  0.00           O  
ATOM   2169  H1  WAT   325      63.364  50.533  21.929  1.00  0.00           H  
ATOM   2170  H2  WAT   325      61.943  50.030  22.072  1.00  0.00           H  
ATOM   2171  O   WAT   326      17.728  55.687  15.331  1.00  0.00           O  
ATOM   2172  H1  WAT   326      16.974  55.110  15.443  1.00  0.00           H  
ATOM   2173  H2  WAT   326      17.467  56.291  14.636  1.00  0.00           H  
ATOM   2174  O   WAT   327      27.662  16.961  45.260  1.00  0.00           O  
ATOM   2175  H1  WAT   327      26.749  17.063  45.529  1.00  0.00           H  
ATOM   2176  H2  WAT   327      28.156  16.970  46.080  1.00  0.00           H  
ATOM   2177  O   WAT   328      54.146  14.562  16.764  1.00  0.00           O  
ATOM   2178  H1  WAT   328      53.541  14.418  17.493  1.00  0.00           H  
ATOM   2179  H2  WAT   328      53.701  14.184  16.006  1.00  0.00           H  
ATOM   2180  O   WAT   329      61.358  27.333  25.095  1.00  0.00           O  
ATOM   2181  H1  WAT   329      60.813  26.755  25.630  1.00  0.00           H  
ATOM   2182  H2  WAT   329      61.837  27.866  25.730  1.00  0.00           H  
ATOM   2183  O   WAT   330      29.743  37.466  31.946  1.00  0.00           O  
ATOM   2184  H1  WAT   330      30.561  37.032  32.189  1.00  0.00           H  
ATOM   2185  H2  WAT   330      29.115  36.751  31.842  1.00  0.00           H  
ATOM   2186  O   WAT   331      11.087  55.049  34.663  1.00  0.00           O  
ATOM   2187  H1  WAT   331      11.837  54.739  34.156  1.00  0.00           H  
ATOM   2188  H2  WAT   331      10.541  54.272  34.782  1.00  0.00           H  
ATOM   2189  O   WAT   332       6.491  58.184  13.011  1.00  0.00           O  
ATOM   2190  H1  WAT   332       7.038  58.403  13.765  1.00  0.00           H  
ATOM   2191  H2  WAT   332       7.052  58.350  12.253  1.00  0.00           H  
ATOM   2192  O   WAT   333      39.850  45.191   4.881  1.00  0.00           O  
ATOM   2193  H1  WAT   333      39.656  45.974   5.396  1.00  0.00           H  
ATOM   2194  H2  WAT   333      40.653  45.408   4.408  1.00  0.00           H  
ATOM   2195  O   WAT   334      44.444  56.371  46.481  1.00  0.00           O  
ATOM   2196  H1  WAT   334      43.603  55.923  46.575  1.00  0.00           H  
ATOM   2197  H2  WAT   334      44.867  55.933  45.743  1.00  0.00           H  
ATOM   2198  O   WAT   335      41.551  11.826  45.954  1.00  0.00           O  
ATOM   2199  H1  WAT   335      41.141  12.465  45.371  1.00  0.00           H  
ATOM   2200  H2  WAT   335      41.607  11.026  45.431  1.00  0.00           H  
ATOM   2201  O   WAT   336       7.266  13.194  26.849  1.00  0.00           O  
ATOM   2202  H1  WAT   336       6.393  13.580  26.775  1.00  0.00           H  
ATOM   2203  H2  WAT   336       7.195  12.581  27.581  1.00  0.00           H  
ATOM   2204  O   WAT   337      25.299  20.037  53.769  1.00  0.00           O  
ATOM   2205  H1  WAT   337      25.808  20.845  53.701  1.00  0.00           H  
ATOM   2206  H2  WAT   337      24.423  20.279  53.468  1.00  0.00           H  
ATOM   2207  O   WAT   338      21.529  52.126  27.298  1.00  0.00           O  
ATOM   2208  H1  WAT   338      22.294  52.658  27.080  1.00  0.00           H  
ATOM   2209  H2  WAT   338      21.463  51.496  26.580  1.00  0.00           H  
ATOM   2210  O   WAT   339      56.628  39.308   0.119  1.00  0.00           O  
ATOM   2211  H1  WAT   339      55.992  38.706  -0.269  1.00  0.00           H  
ATOM   2212  H2  WAT   339      57.120  38.769   0.739  1.00  0.00           H  
ATOM   2213  O   WAT   340      59.344   6.795  27.758  1.00  0.00           O  
ATOM   2214  H1  WAT   340      58.692   6.162  27.458  1.00  0.00           H  
ATOM   2215  H2  WAT   340      59.327   6.723  28.712  1.00  0.00           H  
ATOM   2216  O   WAT   341      42.545  27.851  12.728  1.00  0.00           O  
ATOM   2217  H1  WAT   341      43.194  27.159  12.854  1.00  0.00           H  
ATOM   2218  H2  WAT   341      43.063  28.640  12.570  1.00  0.00           H  
ATOM   2219  O   WAT   342      56.867  25.601  15.064  1.00  0.00           O  
ATOM   2220  H1  WAT   342      56.965  26.158  14.292  1.00  0.00           H  
ATOM   2221  H2  WAT   342      57.259  26.108  15.776  1.00  0.00           H  
ATOM   2222  O   WAT   343      42.053  46.832  43.015  1.00  0.00           O  
ATOM   2223  H1  WAT   343      42.818  47.216  42.586  1.00  0.00           H  
ATOM   2224  H2  WAT   343      41.322  47.388  42.744  1.00  0.00           H  
ATOM   2225  O   WAT   344      39.513  33.681  51.516  1.00  0.00           O  
ATOM   2226  H1  WAT   344      38.633  33.670  51.139  1.00  0.00           H  
ATOM   2227  H2  WAT   344      39.763  32.758  51.568  1.00  0.00           H  
ATOM   2228  O   WAT   345       7.825   7.447  23.547  1.00  0.00           O  
ATOM   2229  H1  WAT   345       7.219   6.737  23.339  1.00  0.00           H  
ATOM   2230  H2  WAT   345       7.344   8.245  23.329  1.00  0.00           H  
ATOM   2231  O   WAT   346      29.277  27.612  39.978  1.00  0.00           O  
ATOM   2232  H1  WAT   346      29.687  28.111  39.272  1.00  0.00           H  
ATOM   2233  H2  WAT   346      29.053  26.771  39.579  1.00  0.00           H  
ATOM   2234  O   WAT   347      48.168  12.844  14.114  1.00  0.00           O  
ATOM   2235  H1  WAT   347      48.446  13.716  13.836  1.00  0.00           H  
ATOM   2236  H2  WAT   347      48.985  12.375  14.287  1.00  0.00           H  
ATOM   2237  O   WAT   348      60.246  44.617  24.482  1.00  0.00           O  
ATOM   2238  H1  WAT   348      59.507  44.931  23.961  1.00  0.00           H  
ATOM   2239  H2  WAT   348      60.361  45.283  25.161  1.00  0.00           H  
ATOM   2240  O   WAT   349      47.921  18.018   6.901  1.00  0.00           O  
ATOM   2241  H1  WAT   349      47.148  18.566   7.041  1.00  0.00           H  
ATOM   2242  H2  WAT   349      48.539  18.589   6.444  1.00  0.00           H  
ATOM   2243  O   WAT   350      28.560   6.279  17.758  1.00  0.00           O  
ATOM   2244  H1  WAT   350      28.296   6.795  16.996  1.00  0.00           H  
ATOM   2245  H2  WAT   350      28.096   6.682  18.492  1.00  0.00           H  
ATOM   2246  O   WAT   351      31.144  40.779  35.411  1.00  0.00           O  
ATOM   2247  H1  WAT   351      31.034  39.837  35.279  1.00  0.00           H  
ATOM   2248  H2  WAT   351      30.434  41.022  36.005  1.00  0.00           H  
ATOM   2249  O   WAT   352      42.379  39.283  38.422  1.00  0.00           O  
ATOM   2250  H1  WAT   352      41.588  38.800  38.183  1.00  0.00           H  
ATOM   2251  H2  WAT   352      42.334  39.361  39.375  1.00  0.00           H  
ATOM   2252  O   WAT   353      30.501  26.667  37.155  1.00  0.00           O  
ATOM   2253  H1  WAT   353      29.598  26.368  37.257  1.00  0.00           H  
ATOM   2254  H2  WAT   353      30.976  25.895  36.849  1.00  0.00           H  
ATOM   2255  O   WAT   354      58.993  34.873   5.281  1.00  0.00           O  
ATOM   2256  H1  WAT   354      59.425  35.632   5.674  1.00  0.00           H  
ATOM   2257  H2  WAT   354      58.382  35.248   4.646  1.00  0.00           H  
ATOM   2258  O   WAT   355      44.936   4.380  18.396  1.00  0.00           O  
ATOM   2259  H1  WAT   355      45.017   5.334  18.383  1.00  0.00           H  
ATOM   2260  H2  WAT   355      44.125   4.215  18.877  1.00  0.00           H  
ATOM   2261  O   WAT   356       7.124  41.732  19.929  1.00  0.00           O  
ATOM   2262  H1  WAT   356       7.345  40.800  19.922  1.00  0.00           H  
ATOM   2263  H2  WAT   356       7.100  41.979  19.004  1.00  0.00           H  
ATOM   2264  O   WAT   357      54.213  26.989  45.558  1.00  0.00           O  
ATOM   2265  H1  WAT   357      53.875  27.882  45.482  1.00  0.00           H  
ATOM   2266  H2  WAT   357      55.006  26.987  45.021  1.00  0.00           H  
ATOM   2267  O   WAT   358      42.881  35.136   6.572  1.00  0.00           O  
ATOM   2268  H1  WAT   358      42.309  34.592   7.113  1.00  0.00           H  
ATOM   2269  H2  WAT   358      42.448  35.164   5.719  1.00  0.00           H  
ATOM   2270  O   WAT   359      38.960   3.546  10.123  1.00  0.00           O  
ATOM   2271  H1  WAT   359      39.646   3.589   9.457  1.00  0.00           H  
ATOM   2272  H2  WAT   359      38.198   3.948   9.707  1.00  0.00           H  
ATOM   2273  O   WAT   360      50.280  22.874  41.843  1.00  0.00           O  
ATOM   2274  H1  WAT   360      49.628  22.821  42.541  1.00  0.00           H  
ATOM   2275  H2  WAT   360      49.931  23.530  41.239  1.00  0.00           H  
ATOM   2276  O   WAT   361      15.389  37.991  12.466  1.00  0.00           O  
ATOM   2277  H1  WAT   361      15.465  37.880  13.414  1.00  0.00           H  
ATOM   2278  H2  WAT   361      15.986  38.709  12.260  1.00  0.00           H  
ATOM   2279  O   WAT   362      20.923  41.135  38.687  1.00  0.00           O  
ATOM   2280  H1  WAT   362      20.081  41.337  38.279  1.00  0.00           H  
ATOM   2281  H2  WAT   362      21.573  41.514  38.095  1.00  0.00           H  
ATOM   2282  O   WAT   363      22.393  13.643  33.127  1.00  0.00           O  
ATOM   2283  H1  WAT   363      21.742  14.344  33.165  1.00  0.00           H  
ATOM   2284  H2  WAT   363      22.277  13.164  33.948  1.00  0.00           H  
ATOM   2285  O   WAT   364      20.805  38.857  29.960  1.00  0.00           O  
ATOM   2286  H1  WAT   364      19.938  38.873  30.367  1.00  0.00           H  
ATOM   2287  H2  WAT   364      21.211  39.681  30.228  1.00  0.00           H  
ATOM   2288  O   WAT   365      63.946  14.556  39.218  1.00  0.00           O  
ATOM   2289  H1  WAT   365      63.807  13.904  38.532  1.00  0.00           H  
ATOM   2290  H2  WAT   365      64.893  14.697  39.226  1.00  0.00           H  
ATOM   2291  O   WAT   366       2.573   2.671  19.147  1.00  0.00           O  
ATOM   2292  H1  WAT   366       2.366   2.136  18.381  1.00  0.00           H  
ATOM   2293  H2  WAT   366       1.921   3.372  19.133  1.00  0.00           H  
ATOM   2294  O   WAT   367       7.494  18.320   0.579  1.00  0.00           O  
ATOM   2295  H1  WAT   367       7.349  19.084   1.137  1.00  0.00           H  
ATOM   2296  H2  WAT   367       6.716  17.778   0.709  1.00  0.00           H  
ATOM   2297  O   WAT   368      47.471   0.413  49.634  1.00  0.00           O  
ATOM   2298  H1  WAT   368      46.561   0.396  49.336  1.00  0.00           H  
ATOM   2299  H2  WAT   368      47.886  -0.318  49.176  1.00  0.00           H  
ATOM   2300  O   WAT   369      52.266  18.303  22.580  1.00  0.00           O  
ATOM   2301  H1  WAT   369      52.859  17.818  23.153  1.00  0.00           H  
ATOM   2302  H2  WAT   369      51.416  18.254  23.018  1.00  0.00           H  
ATOM   2303  O   WAT   370      28.028  25.006  37.326  1.00  0.00           O  
ATOM   2304  H1  WAT   370      27.494  25.125  38.111  1.00  0.00           H  
ATOM   2305  H2  WAT   370      27.395  24.824  36.631  1.00  0.00           H  
ATOM   2306  O   WAT   371      10.926  23.549  50.417  1.00  0.00           O  
ATOM   2307  H1  WAT   371      10.496  22.914  50.989  1.00  0.00           H  
ATOM   2308  H2  WAT   371      11.787  23.685  50.813  1.00  0.00           H  
ATOM   2309  O   WAT   372      23.453  17.879  23.287  1.00  0.00           O  
ATOM   2310  H1  WAT   372      22.815  17.299  23.703  1.00  0.00           H  
ATOM   2311  H2  WAT   372      22.922  18.540  22.842  1.00  0.00           H  
ATOM   2312  O   WAT   373      17.516  48.472  38.452  1.00  0.00           O  
ATOM   2313  H1  WAT   373      16.560  48.460  38.493  1.00  0.00           H  
ATOM   2314  H2  WAT   373      17.731  49.345  38.123  1.00  0.00           H  
ATOM   2315  O   WAT   374       3.517   1.854  12.802  1.00  0.00           O  
ATOM   2316  H1  WAT   374       2.580   1.802  12.988  1.00  0.00           H  
ATOM   2317  H2  WAT   374       3.574   2.383  12.007  1.00  0.00           H  
ATOM   2318  O   WAT   375      54.110  54.151  18.658  1.00  0.00           O  
ATOM   2319  H1  WAT   375      54.983  53.761  18.703  1.00  0.00           H  
ATOM   2320  H2  WAT   375      54.131  54.859  19.302  1.00  0.00           H  
ATOM   2321  O   WAT   376      23.250  40.574   2.895  1.00  0.00           O  
ATOM   2322  H1  WAT   376      23.420  41.516   2.868  1.00  0.00           H  
ATOM   2323  H2  WAT   376      22.333  40.503   3.159  1.00  0.00           H  
ATOM   2324  O   WAT   377      59.818  49.768  18.987  1.00  0.00           O  
ATOM   2325  H1  WAT   377      59.487  50.490  19.521  1.00  0.00           H  
ATOM   2326  H2  WAT   377      59.921  50.144  18.113  1.00  0.00           H  
ATOM   2327  O   WAT   378       7.065  42.404   7.978  1.00  0.00           O  
ATOM   2328  H1  WAT   378       7.638  42.729   7.283  1.00  0.00           H  
ATOM   2329  H2  WAT   378       6.393  43.080   8.070  1.00  0.00           H  
ATOM   2330  O   WAT   379       9.290  14.068  34.240  1.00  0.00           O  
ATOM   2331  H1  WAT   379       9.505  14.706  34.921  1.00  0.00           H  
ATOM   2332  H2  WAT   379       8.386  13.814  34.427  1.00  0.00           H  
ATOM   2333  O   WAT   380      49.913  10.792  11.976  1.00  0.00           O  
ATOM   2334  H1  WAT   380      50.416  10.175  11.445  1.00  0.00           H  
ATOM   2335  H2  WAT   380      50.518  11.515  12.140  1.00  0.00           H  
ATOM   2336  O   WAT   381      14.272  27.141  11.824  1.00  0.00           O  
ATOM   2337  H1  WAT   381      14.232  28.090  11.940  1.00  0.00           H  
ATOM   2338  H2  WAT   381      13.376  26.842  11.979  1.00  0.00           H  
ATOM   2339  O   WAT   382      13.375  56.258  14.204  1.00  0.00           O  
ATOM   2340  H1  WAT   382      13.916  55.524  14.495  1.00  0.00           H  
ATOM   2341  H2  WAT   382      12.486  56.019  14.467  1.00  0.00           H  
ATOM   2342  O   WAT   383      63.915  24.644  25.499  1.00  0.00           O  
ATOM   2343  H1  WAT   383      63.516  25.371  25.020  1.00  0.00           H  
ATOM   2344  H2  WAT   383      64.784  24.548  25.109  1.00  0.00           H  
ATOM   2345  O   WAT   384      18.231  46.073   9.030  1.00  0.00           O  
ATOM   2346  H1  WAT   384      17.952  45.225   8.684  1.00  0.00           H  
ATOM   2347  H2  WAT   384      17.553  46.684   8.741  1.00  0.00           H  
ATOM   2348  O   WAT   385      24.881  12.952  32.961  1.00  0.00           O  
ATOM   2349  H1  WAT   385      25.306  13.560  33.566  1.00  0.00           H  
ATOM   2350  H2  WAT   385      23.944  13.097  33.095  1.00  0.00           H  
ATOM   2351  O   WAT   386      36.084  23.932  27.458  1.00  0.00           O  
ATOM   2352  H1  WAT   386      35.389  23.362  27.131  1.00  0.00           H  
ATOM   2353  H2  WAT   386      35.946  24.764  27.005  1.00  0.00           H  
ATOM   2354  O   WAT   387       5.072  32.253  53.979  1.00  0.00           O  
ATOM   2355  H1  WAT   387       4.775  32.324  53.071  1.00  0.00           H  
ATOM   2356  H2  WAT   387       5.959  32.613  53.969  1.00  0.00           H  
ATOM   2357  O   WAT   388      59.051  13.825   7.593  1.00  0.00           O  
ATOM   2358  H1  WAT   388      59.040  13.148   6.917  1.00  0.00           H  
ATOM   2359  H2  WAT   388      58.130  14.052   7.721  1.00  0.00           H  
ATOM   2360  O   WAT   389       9.610  28.862  28.116  1.00  0.00           O  
ATOM   2361  H1  WAT   389      10.113  29.327  28.785  1.00  0.00           H  
ATOM   2362  H2  WAT   389       9.787  27.936  28.284  1.00  0.00           H  
ATOM   2363  O   WAT   390      13.648   3.148  16.475  1.00  0.00           O  
ATOM   2364  H1  WAT   390      12.977   3.441  15.859  1.00  0.00           H  
ATOM   2365  H2  WAT   390      13.160   2.694  17.162  1.00  0.00           H  
ATOM   2366  O   WAT   391       1.321  32.751  33.895  1.00  0.00           O  
ATOM   2367  H1  WAT   391       1.663  33.401  34.509  1.00  0.00           H  
ATOM   2368  H2  WAT   391       1.705  31.923  34.185  1.00  0.00           H  
ATOM   2369  O   WAT   392      58.449  14.019  34.112  1.00  0.00           O  
ATOM   2370  H1  WAT   392      57.604  13.621  34.321  1.00  0.00           H  
ATOM   2371  H2  WAT   392      58.271  14.575  33.354  1.00  0.00           H  
ATOM   2372  O   WAT   393      23.736  22.271  39.742  1.00  0.00           O  
ATOM   2373  H1  WAT   393      23.891  22.270  40.687  1.00  0.00           H  
ATOM   2374  H2  WAT   393      23.037  22.912  39.615  1.00  0.00           H  
ATOM   2375  O   WAT   394      25.723  50.223  52.239  1.00  0.00           O  
ATOM   2376  H1  WAT   394      25.663  49.720  51.427  1.00  0.00           H  
ATOM   2377  H2  WAT   394      26.518  50.747  52.138  1.00  0.00           H  
ATOM   2378  O   WAT   395      23.534  10.546  19.767  1.00  0.00           O  
ATOM   2379  H1  WAT   395      24.352  10.094  19.558  1.00  0.00           H  
ATOM   2380  H2  WAT   395      23.181  10.808  18.917  1.00  0.00           H  
ATOM   2381  O   WAT   396      19.312  12.760  31.975  1.00  0.00           O  
ATOM   2382  H1  WAT   396      19.003  13.571  31.571  1.00  0.00           H  
ATOM   2383  H2  WAT   396      20.243  12.912  32.136  1.00  0.00           H  
ATOM   2384  O   WAT   397      21.562   8.563  29.970  1.00  0.00           O  
ATOM   2385  H1  WAT   397      22.439   8.412  29.619  1.00  0.00           H  
ATOM   2386  H2  WAT   397      20.972   8.264  29.278  1.00  0.00           H  
ATOM   2387  O   WAT   398      34.369  43.813   7.524  1.00  0.00           O  
ATOM   2388  H1  WAT   398      34.911  43.033   7.643  1.00  0.00           H  
ATOM   2389  H2  WAT   398      34.797  44.297   6.818  1.00  0.00           H  
ATOM   2390  O   WAT   399      46.619  33.782  17.376  1.00  0.00           O  
ATOM   2391  H1  WAT   399      47.417  33.947  16.872  1.00  0.00           H  
ATOM   2392  H2  WAT   399      46.742  32.904  17.737  1.00  0.00           H  
ATOM   2393  O   WAT   400      63.411   2.571  11.593  1.00  0.00           O  
ATOM   2394  H1  WAT   400      64.320   2.871  11.563  1.00  0.00           H  
ATOM   2395  H2  WAT   400      63.281   2.293  12.500  1.00  0.00           H  
ATOM   2396  O   WAT   401      14.274   8.934  12.810  1.00  0.00           O  
ATOM   2397  H1  WAT   401      13.763   9.743  12.857  1.00  0.00           H  
ATOM   2398  H2  WAT   401      13.892   8.371  13.484  1.00  0.00           H  
ATOM   2399  O   WAT   402      60.198  49.502  12.062  1.00  0.00           O  
ATOM   2400  H1  WAT   402      59.892  49.452  12.967  1.00  0.00           H  
ATOM   2401  H2  WAT   402      61.151  49.436  12.127  1.00  0.00           H  
ATOM   2402  O   WAT   403      27.294  26.630  52.218  1.00  0.00           O  
ATOM   2403  H1  WAT   403      27.175  25.892  51.620  1.00  0.00           H  
ATOM   2404  H2  WAT   403      26.809  27.349  51.812  1.00  0.00           H  
ATOM   2405  O   WAT   404      56.579  28.869  30.071  1.00  0.00           O  
ATOM   2406  H1  WAT   404      57.168  29.602  30.252  1.00  0.00           H  
ATOM   2407  H2  WAT   404      56.854  28.184  30.681  1.00  0.00           H  
ATOM   2408  O   WAT   405      16.331  37.516  52.469  1.00  0.00           O  
ATOM   2409  H1  WAT   405      16.816  36.699  52.353  1.00  0.00           H  
ATOM   2410  H2  WAT   405      15.425  37.239  52.606  1.00  0.00           H  
ATOM   2411  O   WAT   406      39.226   9.303  38.424  1.00  0.00           O  
ATOM   2412  H1  WAT   406      39.306   9.953  37.726  1.00  0.00           H  
ATOM   2413  H2  WAT   406      38.450   9.573  38.915  1.00  0.00           H  
ATOM   2414  O   WAT   407       7.946  14.772  19.797  1.00  0.00           O  
ATOM   2415  H1  WAT   407       8.636  15.136  19.243  1.00  0.00           H  
ATOM   2416  H2  WAT   407       8.277  13.912  20.059  1.00  0.00           H  
ATOM   2417  O   WAT   408      46.424  56.792  33.550  1.00  0.00           O  
ATOM   2418  H1  WAT   408      46.436  57.312  32.748  1.00  0.00           H  
ATOM   2419  H2  WAT   408      47.053  56.088  33.389  1.00  0.00           H  
ATOM   2420  O   WAT   409      17.426  43.917  18.224  1.00  0.00           O  
ATOM   2421  H1  WAT   409      17.980  44.698  18.225  1.00  0.00           H  
ATOM   2422  H2  WAT   409      16.797  44.071  17.520  1.00  0.00           H  
ATOM   2423  O   WAT   410      40.034   4.406  21.623  1.00  0.00           O  
ATOM   2424  H1  WAT   410      40.132   3.593  22.118  1.00  0.00           H  
ATOM   2425  H2  WAT   410      40.888   4.832  21.690  1.00  0.00           H  
ATOM   2426  O   WAT   411      13.627  37.510  27.708  1.00  0.00           O  
ATOM   2427  H1  WAT   411      14.158  36.880  27.221  1.00  0.00           H  
ATOM   2428  H2  WAT   411      13.567  38.270  27.129  1.00  0.00           H  
ATOM   2429  O   WAT   412      54.321  57.603  52.339  1.00  0.00           O  
ATOM   2430  H1  WAT   412      54.353  57.501  51.387  1.00  0.00           H  
ATOM   2431  H2  WAT   412      53.848  56.830  52.647  1.00  0.00           H  
ATOM   2432  O   WAT   413       4.158  25.797  39.458  1.00  0.00           O  
ATOM   2433  H1  WAT   413       4.675  26.243  40.129  1.00  0.00           H  
ATOM   2434  H2  WAT   413       3.265  25.799  39.804  1.00  0.00           H  
ATOM   2435  O   WAT   414      63.099   1.150  43.084  1.00  0.00           O  
ATOM   2436  H1  WAT   414      62.182   0.958  42.887  1.00  0.00           H  
ATOM   2437  H2  WAT   414      63.071   1.971  43.576  1.00  0.00           H  
ATOM   2438  O   WAT   415      18.333  54.027  39.222  1.00  0.00           O  
ATOM   2439  H1  WAT   415      18.769  53.275  38.821  1.00  0.00           H  
ATOM   2440  H2  WAT   415      18.898  54.269  39.955  1.00  0.00           H  
ATOM   2441  O   WAT   416      39.606  50.419   4.345  1.00  0.00           O  
ATOM   2442  H1  WAT   416      39.134  51.172   3.989  1.00  0.00           H  
ATOM   2443  H2  WAT   416      39.358  49.690   3.777  1.00  0.00           H  
ATOM   2444  O   WAT   417      45.673   1.168  36.248  1.00  0.00           O  
ATOM   2445  H1  WAT   417      46.184   1.024  35.451  1.00  0.00           H  
ATOM   2446  H2  WAT   417      46.174   0.731  36.936  1.00  0.00           H  
ATOM   2447  O   WAT   418       9.617  52.389  47.502  1.00  0.00           O  
ATOM   2448  H1  WAT   418       9.466  52.357  46.557  1.00  0.00           H  
ATOM   2449  H2  WAT   418      10.546  52.181  47.603  1.00  0.00           H  
ATOM   2450  O   WAT   419       1.141   1.582  25.426  1.00  0.00           O  
ATOM   2451  H1  WAT   419       1.552   2.446  25.393  1.00  0.00           H  
ATOM   2452  H2  WAT   419       0.411   1.688  26.037  1.00  0.00           H  
ATOM   2453  O   WAT   420       2.188  49.684  21.017  1.00  0.00           O  
ATOM   2454  H1  WAT   420       1.927  48.767  20.925  1.00  0.00           H  
ATOM   2455  H2  WAT   420       2.274  50.000  20.117  1.00  0.00           H  
ATOM   2456  O   WAT   421      36.051  29.876  54.628  1.00  0.00           O  
ATOM   2457  H1  WAT   421      36.225  30.671  54.124  1.00  0.00           H  
ATOM   2458  H2  WAT   421      35.208  29.563  54.298  1.00  0.00           H  
ATOM   2459  O   WAT   422      27.922  16.711  22.319  1.00  0.00           O  
ATOM   2460  H1  WAT   422      27.161  16.239  21.981  1.00  0.00           H  
ATOM   2461  H2  WAT   422      27.593  17.179  23.087  1.00  0.00           H  
ATOM   2462  O   WAT   423      47.907  56.522  49.768  1.00  0.00           O  
ATOM   2463  H1  WAT   423      47.081  56.066  49.930  1.00  0.00           H  
ATOM   2464  H2  WAT   423      48.580  55.854  49.897  1.00  0.00           H  
ATOM   2465  O   WAT   424      17.518  26.885  12.627  1.00  0.00           O  
ATOM   2466  H1  WAT   424      17.412  27.835  12.687  1.00  0.00           H  
ATOM   2467  H2  WAT   424      17.047  26.642  11.830  1.00  0.00           H  
ATOM   2468  O   WAT   425      52.583  27.133  49.523  1.00  0.00           O  
ATOM   2469  H1  WAT   425      51.853  26.873  48.961  1.00  0.00           H  
ATOM   2470  H2  WAT   425      53.331  26.638  49.190  1.00  0.00           H  
ATOM   2471  O   WAT   426      62.652  36.218  26.952  1.00  0.00           O  
ATOM   2472  H1  WAT   426      63.201  36.715  26.345  1.00  0.00           H  
ATOM   2473  H2  WAT   426      62.706  35.315  26.638  1.00  0.00           H  
ATOM   2474  O   WAT   427      12.563   9.387  47.257  1.00  0.00           O  
ATOM   2475  H1  WAT   427      12.367  10.196  47.729  1.00  0.00           H  
ATOM   2476  H2  WAT   427      11.706   9.031  47.024  1.00  0.00           H  
ATOM   2477  O   WAT   428      40.366  33.898  25.212  1.00  0.00           O  
ATOM   2478  H1  WAT   428      39.761  34.627  25.075  1.00  0.00           H  
ATOM   2479  H2  WAT   428      39.820  33.196  25.566  1.00  0.00           H  
ATOM   2480  O   WAT   429      18.003  56.463   5.118  1.00  0.00           O  
ATOM   2481  H1  WAT   429      18.241  56.406   4.192  1.00  0.00           H  
ATOM   2482  H2  WAT   429      18.806  56.232   5.586  1.00  0.00           H  
ATOM   2483  O   WAT   430      62.791  32.557  53.503  1.00  0.00           O  
ATOM   2484  H1  WAT   430      62.310  31.783  53.211  1.00  0.00           H  
ATOM   2485  H2  WAT   430      62.827  32.473  54.455  1.00  0.00           H  
ATOM   2486  O   WAT   431      33.078  17.035  29.981  1.00  0.00           O  
ATOM   2487  H1  WAT   431      33.240  17.291  29.073  1.00  0.00           H  
ATOM   2488  H2  WAT   431      33.283  17.819  30.491  1.00  0.00           H  
ATOM   2489  O   WAT   432      50.941  32.638  16.636  1.00  0.00           O  
ATOM   2490  H1  WAT   432      51.217  32.943  15.771  1.00  0.00           H  
ATOM   2491  H2  WAT   432      50.339  33.315  16.947  1.00  0.00           H  
ATOM   2492  O   WAT   433      56.703  20.065  14.203  1.00  0.00           O  
ATOM   2493  H1  WAT   433      57.518  19.581  14.066  1.00  0.00           H  
ATOM   2494  H2  WAT   433      56.746  20.352  15.115  1.00  0.00           H  
ATOM   2495  O   WAT   434      19.724  46.954   6.963  1.00  0.00           O  
ATOM   2496  H1  WAT   434      19.276  46.579   7.722  1.00  0.00           H  
ATOM   2497  H2  WAT   434      19.200  46.674   6.213  1.00  0.00           H  
ATOM   2498  O   WAT   435      37.911  58.715  52.105  1.00  0.00           O  
ATOM   2499  H1  WAT   435      38.820  58.419  52.157  1.00  0.00           H  
ATOM   2500  H2  WAT   435      37.546  58.240  51.359  1.00  0.00           H  
ATOM   2501  O   WAT   436      45.116  60.141   3.297  1.00  0.00           O  
ATOM   2502  H1  WAT   436      46.007  59.800   3.378  1.00  0.00           H  
ATOM   2503  H2  WAT   436      44.880  59.977   2.384  1.00  0.00           H  
ATOM   2504  O   WAT   437      58.120  54.054  37.680  1.00  0.00           O  
ATOM   2505  H1  WAT   437      58.245  54.194  36.742  1.00  0.00           H  
ATOM   2506  H2  WAT   437      57.204  53.789  37.764  1.00  0.00           H  
ATOM   2507  O   WAT   438      58.873  26.096  48.595  1.00  0.00           O  
ATOM   2508  H1  WAT   438      59.254  25.553  47.905  1.00  0.00           H  
ATOM   2509  H2  WAT   438      58.147  26.551  48.169  1.00  0.00           H  
ATOM   2510  O   WAT   439      45.159  40.201   9.785  1.00  0.00           O  
ATOM   2511  H1  WAT   439      45.982  40.521  10.154  1.00  0.00           H  
ATOM   2512  H2  WAT   439      45.381  39.947   8.889  1.00  0.00           H  
ATOM   2513  O   WAT   440      12.173   5.029   8.079  1.00  0.00           O  
ATOM   2514  H1  WAT   440      11.658   4.458   7.510  1.00  0.00           H  
ATOM   2515  H2  WAT   440      13.046   4.635   8.087  1.00  0.00           H  
ATOM   2516  O   WAT   441       0.297  21.159  19.164  1.00  0.00           O  
ATOM   2517  H1  WAT   441      -0.053  20.340  19.514  1.00  0.00           H  
ATOM   2518  H2  WAT   441       0.915  20.885  18.487  1.00  0.00           H  
ATOM   2519  O   WAT   442      46.325  54.978  54.993  1.00  0.00           O  
ATOM   2520  H1  WAT   442      46.070  55.666  54.378  1.00  0.00           H  
ATOM   2521  H2  WAT   442      46.139  54.162  54.530  1.00  0.00           H  
ATOM   2522  O   WAT   443      28.256  50.176  46.729  1.00  0.00           O  
ATOM   2523  H1  WAT   443      27.952  50.777  46.049  1.00  0.00           H  
ATOM   2524  H2  WAT   443      27.866  50.511  47.537  1.00  0.00           H  
ATOM   2525  O   WAT   444      17.155   1.310  45.792  1.00  0.00           O  
ATOM   2526  H1  WAT   444      17.841   0.666  45.966  1.00  0.00           H  
ATOM   2527  H2  WAT   444      16.467   0.813  45.350  1.00  0.00           H  
ATOM   2528  O   WAT   445      31.432  24.892  35.100  1.00  0.00           O  
ATOM   2529  H1  WAT   445      31.096  24.054  34.783  1.00  0.00           H  
ATOM   2530  H2  WAT   445      31.463  25.448  34.322  1.00  0.00           H  
ATOM   2531  O   WAT   446      50.035  47.753  47.803  1.00  0.00           O  
ATOM   2532  H1  WAT   446      49.982  46.970  48.351  1.00  0.00           H  
ATOM   2533  H2  WAT   446      49.211  47.760  47.315  1.00  0.00           H  
ATOM   2534  O   WAT   447      52.470  19.713  15.190  1.00  0.00           O  
ATOM   2535  H1  WAT   447      51.891  20.283  15.697  1.00  0.00           H  
ATOM   2536  H2  WAT   447      52.911  19.174  15.847  1.00  0.00           H  
ATOM   2537  O   WAT   448      22.970  44.807  51.410  1.00  0.00           O  
ATOM   2538  H1  WAT   448      22.105  44.399  51.375  1.00  0.00           H  
ATOM   2539  H2  WAT   448      22.887  45.486  52.080  1.00  0.00           H  
ATOM   2540  O   WAT   449      37.315  58.289  49.236  1.00  0.00           O  
ATOM   2541  H1  WAT   449      37.124  58.634  48.364  1.00  0.00           H  
ATOM   2542  H2  WAT   449      37.141  57.350  49.166  1.00  0.00           H  
ATOM   2543  O   WAT   450      26.624   7.532  41.022  1.00  0.00           O  
ATOM   2544  H1  WAT   450      26.145   7.102  41.731  1.00  0.00           H  
ATOM   2545  H2  WAT   450      27.347   6.936  40.827  1.00  0.00           H  
ATOM   2546  O   WAT   451      33.960  27.585   2.813  1.00  0.00           O  
ATOM   2547  H1  WAT   451      33.922  26.672   3.100  1.00  0.00           H  
ATOM   2548  H2  WAT   451      33.147  27.716   2.325  1.00  0.00           H  
ATOM   2549  O   WAT   452       5.270   6.050  22.938  1.00  0.00           O  
ATOM   2550  H1  WAT   452       4.924   6.521  23.696  1.00  0.00           H  
ATOM   2551  H2  WAT   452       5.010   6.582  22.186  1.00  0.00           H  
ATOM   2552  O   WAT   453      34.307  44.043  39.851  1.00  0.00           O  
ATOM   2553  H1  WAT   453      34.026  43.292  39.329  1.00  0.00           H  
ATOM   2554  H2  WAT   453      33.497  44.394  40.222  1.00  0.00           H  
ATOM   2555  O   WAT   454      22.940  11.253  17.244  1.00  0.00           O  
ATOM   2556  H1  WAT   454      22.326  11.887  17.614  1.00  0.00           H  
ATOM   2557  H2  WAT   454      22.404  10.485  17.049  1.00  0.00           H  
ATOM   2558  O   WAT   455      35.522  37.461  52.687  1.00  0.00           O  
ATOM   2559  H1  WAT   455      35.053  37.255  51.878  1.00  0.00           H  
ATOM   2560  H2  WAT   455      36.385  37.065  52.570  1.00  0.00           H  
ATOM   2561  O   WAT   456       9.381  34.770  19.523  1.00  0.00           O  
ATOM   2562  H1  WAT   456       9.922  34.056  19.861  1.00  0.00           H  
ATOM   2563  H2  WAT   456       8.715  34.334  18.991  1.00  0.00           H  
ATOM   2564  O   WAT   457       3.266  52.144  43.216  1.00  0.00           O  
ATOM   2565  H1  WAT   457       2.673  52.031  43.959  1.00  0.00           H  
ATOM   2566  H2  WAT   457       2.711  52.493  42.518  1.00  0.00           H  
ATOM   2567  O   WAT   458      22.493  47.964  40.348  1.00  0.00           O  
ATOM   2568  H1  WAT   458      22.222  48.591  41.019  1.00  0.00           H  
ATOM   2569  H2  WAT   458      23.188  48.414  39.866  1.00  0.00           H  
ATOM   2570  O   WAT   459      15.145  33.700   2.158  1.00  0.00           O  
ATOM   2571  H1  WAT   459      15.804  33.504   2.824  1.00  0.00           H  
ATOM   2572  H2  WAT   459      15.469  33.269   1.367  1.00  0.00           H  
ATOM   2573  O   WAT   460      10.047   8.683  11.648  1.00  0.00           O  
ATOM   2574  H1  WAT   460       9.541   8.563  10.844  1.00  0.00           H  
ATOM   2575  H2  WAT   460       9.676   9.469  12.049  1.00  0.00           H  
ATOM   2576  O   WAT   461       2.967  30.264  32.710  1.00  0.00           O  
ATOM   2577  H1  WAT   461       3.274  30.116  33.605  1.00  0.00           H  
ATOM   2578  H2  WAT   461       3.730  30.612  32.250  1.00  0.00           H  
ATOM   2579  O   WAT   462      56.392  11.848   0.922  1.00  0.00           O  
ATOM   2580  H1  WAT   462      57.259  12.127   1.217  1.00  0.00           H  
ATOM   2581  H2  WAT   462      56.457  10.895   0.856  1.00  0.00           H  
ATOM   2582  O   WAT   463      32.165  36.563  32.804  1.00  0.00           O  
ATOM   2583  H1  WAT   463      32.936  36.085  33.110  1.00  0.00           H  
ATOM   2584  H2  WAT   463      32.503  37.418  32.538  1.00  0.00           H  
ATOM   2585  O   WAT   464      11.859  28.285  15.202  1.00  0.00           O  
ATOM   2586  H1  WAT   464      12.572  28.907  15.055  1.00  0.00           H  
ATOM   2587  H2  WAT   464      12.292  27.499  15.537  1.00  0.00           H  
ATOM   2588  O   WAT   465      35.408  54.984  33.770  1.00  0.00           O  
ATOM   2589  H1  WAT   465      35.173  55.906  33.878  1.00  0.00           H  
ATOM   2590  H2  WAT   465      35.541  54.665  34.663  1.00  0.00           H  
ATOM   2591  O   WAT   466       4.055  58.179  46.033  1.00  0.00           O  
ATOM   2592  H1  WAT   466       4.481  58.857  46.559  1.00  0.00           H  
ATOM   2593  H2  WAT   466       3.129  58.243  46.264  1.00  0.00           H  
ATOM   2594  O   WAT   467      31.138  58.376  39.065  1.00  0.00           O  
ATOM   2595  H1  WAT   467      31.678  58.774  39.748  1.00  0.00           H  
ATOM   2596  H2  WAT   467      30.818  57.563  39.456  1.00  0.00           H  
ATOM   2597  O   WAT   468      64.707  19.979  39.770  1.00  0.00           O  
ATOM   2598  H1  WAT   468      65.012  20.303  38.922  1.00  0.00           H  
ATOM   2599  H2  WAT   468      63.753  19.971  39.694  1.00  0.00           H  
ATOM   2600  O   WAT   469       7.977  16.529  16.425  1.00  0.00           O  
ATOM   2601  H1  WAT   469       8.331  17.179  17.033  1.00  0.00           H  
ATOM   2602  H2  WAT   469       8.318  15.693  16.743  1.00  0.00           H  
ATOM   2603  O   WAT   470      51.727  14.925  23.348  1.00  0.00           O  
ATOM   2604  H1  WAT   470      52.436  14.736  22.733  1.00  0.00           H  
ATOM   2605  H2  WAT   470      51.334  14.072  23.531  1.00  0.00           H  
ATOM   2606  O   WAT   471       8.824  54.250  22.255  1.00  0.00           O  
ATOM   2607  H1  WAT   471       8.416  54.633  23.032  1.00  0.00           H  
ATOM   2608  H2  WAT   471       8.156  53.665  21.898  1.00  0.00           H  
ATOM   2609  O   WAT   472      56.558  43.548   5.958  1.00  0.00           O  
ATOM   2610  H1  WAT   472      56.098  43.691   5.131  1.00  0.00           H  
ATOM   2611  H2  WAT   472      56.877  42.647   5.902  1.00  0.00           H  
ATOM   2612  O   WAT   473       7.224  26.534   1.396  1.00  0.00           O  
ATOM   2613  H1  WAT   473       7.074  27.193   0.718  1.00  0.00           H  
ATOM   2614  H2  WAT   473       6.407  26.514   1.895  1.00  0.00           H  
ATOM   2615  O   WAT   474       8.237  59.296  15.003  1.00  0.00           O  
ATOM   2616  H1  WAT   474       7.796  59.181  15.844  1.00  0.00           H  
ATOM   2617  H2  WAT   474       8.016  60.188  14.736  1.00  0.00           H  
ATOM   2618  O   WAT   475      17.694  50.091  27.490  1.00  0.00           O  
ATOM   2619  H1  WAT   475      17.410  49.177  27.465  1.00  0.00           H  
ATOM   2620  H2  WAT   475      18.588  50.073  27.147  1.00  0.00           H  
ATOM   2621  O   WAT   476      63.969  24.583  35.956  1.00  0.00           O  
ATOM   2622  H1  WAT   476      63.122  25.023  36.029  1.00  0.00           H  
ATOM   2623  H2  WAT   476      64.118  24.506  35.014  1.00  0.00           H  
ATOM   2624  O   WAT   477      58.358  23.193  36.555  1.00  0.00           O  
ATOM   2625  H1  WAT   477      58.534  22.564  35.856  1.00  0.00           H  
ATOM   2626  H2  WAT   477      57.861  23.892  36.129  1.00  0.00           H  
ATOM   2627  O   WAT   478      51.767  39.937  21.168  1.00  0.00           O  
ATOM   2628  H1  WAT   478      52.016  40.270  22.030  1.00  0.00           H  
ATOM   2629  H2  WAT   478      51.848  38.986  21.246  1.00  0.00           H  
ATOM   2630  O   WAT   479      63.265  38.359  37.103  1.00  0.00           O  
ATOM   2631  H1  WAT   479      63.753  37.714  37.616  1.00  0.00           H  
ATOM   2632  H2  WAT   479      62.849  38.920  37.758  1.00  0.00           H  
ATOM   2633  O   WAT   480      27.833  48.733  35.101  1.00  0.00           O  
ATOM   2634  H1  WAT   480      28.468  48.285  35.660  1.00  0.00           H  
ATOM   2635  H2  WAT   480      27.987  49.664  35.261  1.00  0.00           H  
ATOM   2636  O   WAT   481      58.791  30.359  16.244  1.00  0.00           O  
ATOM   2637  H1  WAT   481      59.581  30.292  15.707  1.00  0.00           H  
ATOM   2638  H2  WAT   481      58.122  30.692  15.645  1.00  0.00           H  
ATOM   2639  O   WAT   482      50.636  56.365  53.937  1.00  0.00           O  
ATOM   2640  H1  WAT   482      50.736  55.625  53.338  1.00  0.00           H  
ATOM   2641  H2  WAT   482      50.821  57.135  53.399  1.00  0.00           H  
ATOM   2642  O   WAT   483      64.038  24.482  28.104  1.00  0.00           O  
ATOM   2643  H1  WAT   483      64.995  24.494  28.141  1.00  0.00           H  
ATOM   2644  H2  WAT   483      63.834  24.536  27.171  1.00  0.00           H  
ATOM   2645  O   WAT   484      60.539  58.785   7.039  1.00  0.00           O  
ATOM   2646  H1  WAT   484      59.583  58.769   7.087  1.00  0.00           H  
ATOM   2647  H2  WAT   484      60.761  58.070   6.443  1.00  0.00           H  
ATOM   2648  O   WAT   485      36.389  50.041  50.981  1.00  0.00           O  
ATOM   2649  H1  WAT   485      36.293  50.684  50.279  1.00  0.00           H  
ATOM   2650  H2  WAT   485      35.672  49.424  50.840  1.00  0.00           H  
ATOM   2651  O   WAT   486      46.020  29.971  25.319  1.00  0.00           O  
ATOM   2652  H1  WAT   486      46.575  29.803  24.557  1.00  0.00           H  
ATOM   2653  H2  WAT   486      45.134  29.768  25.019  1.00  0.00           H  
ATOM   2654  O   WAT   487      51.422  59.875  26.917  1.00  0.00           O  
ATOM   2655  H1  WAT   487      51.669  60.008  27.832  1.00  0.00           H  
ATOM   2656  H2  WAT   487      52.073  59.257  26.582  1.00  0.00           H  
ATOM   2657  O   WAT   488      47.187  38.178   2.745  1.00  0.00           O  
ATOM   2658  H1  WAT   488      46.553  38.702   2.255  1.00  0.00           H  
ATOM   2659  H2  WAT   488      46.966  38.332   3.664  1.00  0.00           H  
ATOM   2660  O   WAT   489      35.966  47.819  44.762  1.00  0.00           O  
ATOM   2661  H1  WAT   489      36.751  47.795  45.310  1.00  0.00           H  
ATOM   2662  H2  WAT   489      36.299  47.779  43.866  1.00  0.00           H  
ATOM   2663  O   WAT   490      49.755   8.361  14.502  1.00  0.00           O  
ATOM   2664  H1  WAT   490      49.999   9.108  15.048  1.00  0.00           H  
ATOM   2665  H2  WAT   490      49.395   8.752  13.706  1.00  0.00           H  
ATOM   2666  O   WAT   491      24.766  22.502  49.751  1.00  0.00           O  
ATOM   2667  H1  WAT   491      23.936  22.563  50.224  1.00  0.00           H  
ATOM   2668  H2  WAT   491      24.631  23.027  48.962  1.00  0.00           H  
ATOM   2669  O   WAT   492      29.885  58.208  45.677  1.00  0.00           O  
ATOM   2670  H1  WAT   492      29.841  57.745  46.513  1.00  0.00           H  
ATOM   2671  H2  WAT   492      29.361  57.675  45.080  1.00  0.00           H  
ATOM   2672  O   WAT   493      24.061  54.206  31.085  1.00  0.00           O  
ATOM   2673  H1  WAT   493      24.220  54.456  31.996  1.00  0.00           H  
ATOM   2674  H2  WAT   493      24.935  54.063  30.720  1.00  0.00           H  
ATOM   2675  O   WAT   494      54.543  22.957  36.314  1.00  0.00           O  
ATOM   2676  H1  WAT   494      55.228  23.606  36.157  1.00  0.00           H  
ATOM   2677  H2  WAT   494      54.318  22.632  35.442  1.00  0.00           H  
ATOM   2678  O   WAT   495       5.619   3.453  23.659  1.00  0.00           O  
ATOM   2679  H1  WAT   495       6.293   3.092  23.084  1.00  0.00           H  
ATOM   2680  H2  WAT   495       5.594   4.385  23.444  1.00  0.00           H  
ATOM   2681  O   WAT   496       2.569  32.868  49.355  1.00  0.00           O  
ATOM   2682  H1  WAT   496       2.828  32.063  48.908  1.00  0.00           H  
ATOM   2683  H2  WAT   496       1.622  32.919  49.227  1.00  0.00           H  
ATOM   2684  O   WAT   497       5.419  60.271  31.437  1.00  0.00           O  
ATOM   2685  H1  WAT   497       4.913  60.671  30.729  1.00  0.00           H  
ATOM   2686  H2  WAT   497       5.733  59.445  31.069  1.00  0.00           H  
ATOM   2687  O   WAT   498       4.356  50.877  34.137  1.00  0.00           O  
ATOM   2688  H1  WAT   498       3.485  50.617  33.839  1.00  0.00           H  
ATOM   2689  H2  WAT   498       4.364  51.830  34.054  1.00  0.00           H  
ATOM   2690  O   WAT   499      17.566  25.364  32.308  1.00  0.00           O  
ATOM   2691  H1  WAT   499      17.317  25.246  33.224  1.00  0.00           H  
ATOM   2692  H2  WAT   499      18.483  25.092  32.272  1.00  0.00           H  
ATOM   2693  O   WAT   500       3.300  27.165  32.660  1.00  0.00           O  
ATOM   2694  H1  WAT   500       3.379  26.406  33.238  1.00  0.00           H  
ATOM   2695  H2  WAT   500       3.868  27.827  33.053  1.00  0.00           H  
ATOM   2696  O   WAT   501       6.755  16.435   7.583  1.00  0.00           O  
ATOM   2697  H1  WAT   501       5.994  16.585   8.143  1.00  0.00           H  
ATOM   2698  H2  WAT   501       7.493  16.789   8.080  1.00  0.00           H  
ATOM   2699  O   WAT   502      43.051  42.195  12.966  1.00  0.00           O  
ATOM   2700  H1  WAT   502      42.725  43.067  12.743  1.00  0.00           H  
ATOM   2701  H2  WAT   502      43.708  42.350  13.644  1.00  0.00           H  
ATOM   2702  O   WAT   503      26.900  53.306  30.734  1.00  0.00           O  
ATOM   2703  H1  WAT   503      27.798  53.598  30.891  1.00  0.00           H  
ATOM   2704  H2  WAT   503      26.680  53.661  29.872  1.00  0.00           H  
ATOM   2705  O   WAT   504      32.015  23.105  30.819  1.00  0.00           O  
ATOM   2706  H1  WAT   504      31.732  23.778  30.199  1.00  0.00           H  
ATOM   2707  H2  WAT   504      32.959  23.033  30.678  1.00  0.00           H  
ATOM   2708  O   WAT   505       0.992   1.481  36.734  1.00  0.00           O  
ATOM   2709  H1  WAT   505       1.074   1.370  37.681  1.00  0.00           H  
ATOM   2710  H2  WAT   505       1.375   0.685  36.366  1.00  0.00           H  
ATOM   2711  O   WAT   506      50.227   4.884  41.528  1.00  0.00           O  
ATOM   2712  H1  WAT   506      49.883   5.548  42.125  1.00  0.00           H  
ATOM   2713  H2  WAT   506      51.174   4.911  41.660  1.00  0.00           H  
ATOM   2714  O   WAT   507      21.298   1.611  26.250  1.00  0.00           O  
ATOM   2715  H1  WAT   507      21.723   2.118  25.559  1.00  0.00           H  
ATOM   2716  H2  WAT   507      21.932   0.929  26.471  1.00  0.00           H  
ATOM   2717  O   WAT   508      20.669  23.770  10.712  1.00  0.00           O  
ATOM   2718  H1  WAT   508      19.989  24.128  11.284  1.00  0.00           H  
ATOM   2719  H2  WAT   508      20.912  22.939  11.121  1.00  0.00           H  
ATOM   2720  O   WAT   509      44.098  29.289  47.521  1.00  0.00           O  
ATOM   2721  H1  WAT   509      44.361  30.168  47.792  1.00  0.00           H  
ATOM   2722  H2  WAT   509      43.143  29.292  47.591  1.00  0.00           H  
ATOM   2723  O   WAT   510      63.604  35.716   7.131  1.00  0.00           O  
ATOM   2724  H1  WAT   510      63.547  35.751   8.086  1.00  0.00           H  
ATOM   2725  H2  WAT   510      64.229  35.012   6.954  1.00  0.00           H  
ATOM   2726  O   WAT   511      47.503  45.941   4.741  1.00  0.00           O  
ATOM   2727  H1  WAT   511      47.512  45.522   3.880  1.00  0.00           H  
ATOM   2728  H2  WAT   511      47.660  45.226   5.357  1.00  0.00           H  
ATOM   2729  O   WAT   512      15.500  27.732  45.591  1.00  0.00           O  
ATOM   2730  H1  WAT   512      16.004  27.787  46.403  1.00  0.00           H  
ATOM   2731  H2  WAT   512      14.879  27.019  45.742  1.00  0.00           H  
ATOM   2732  O   WAT   513      61.392  30.073  53.208  1.00  0.00           O  
ATOM   2733  H1  WAT   513      60.936  29.935  54.038  1.00  0.00           H  
ATOM   2734  H2  WAT   513      61.876  29.260  53.063  1.00  0.00           H  
ATOM   2735  O   WAT   514      21.073  19.379  23.021  1.00  0.00           O  
ATOM   2736  H1  WAT   514      20.726  19.334  23.912  1.00  0.00           H  
ATOM   2737  H2  WAT   514      20.386  18.992  22.478  1.00  0.00           H  
ATOM   2738  O   WAT   515      37.553   5.292  49.386  1.00  0.00           O  
ATOM   2739  H1  WAT   515      37.748   6.210  49.199  1.00  0.00           H  
ATOM   2740  H2  WAT   515      37.185   5.300  50.269  1.00  0.00           H  
ATOM   2741  O   WAT   516       4.326  14.906  24.813  1.00  0.00           O  
ATOM   2742  H1  WAT   516       4.126  14.905  25.749  1.00  0.00           H  
ATOM   2743  H2  WAT   516       3.915  15.704  24.481  1.00  0.00           H  
ATOM   2744  O   WAT   517      20.978  14.309  39.349  1.00  0.00           O  
ATOM   2745  H1  WAT   517      21.684  14.870  39.029  1.00  0.00           H  
ATOM   2746  H2  WAT   517      20.607  13.916  38.559  1.00  0.00           H  
ATOM   2747  O   WAT   518       2.073  23.769   8.509  1.00  0.00           O  
ATOM   2748  H1  WAT   518       2.451  24.161   7.721  1.00  0.00           H  
ATOM   2749  H2  WAT   518       2.196  24.432   9.188  1.00  0.00           H  
ATOM   2750  O   WAT   519      19.839  40.872  45.223  1.00  0.00           O  
ATOM   2751  H1  WAT   519      20.212  41.671  44.849  1.00  0.00           H  
ATOM   2752  H2  WAT   519      20.599  40.366  45.511  1.00  0.00           H  
ATOM   2753  O   WAT   520      60.900  24.892  36.490  1.00  0.00           O  
ATOM   2754  H1  WAT   520      60.405  25.412  35.858  1.00  0.00           H  
ATOM   2755  H2  WAT   520      60.543  24.008  36.405  1.00  0.00           H  
ATOM   2756  O   WAT   521      50.470  27.810   0.949  1.00  0.00           O  
ATOM   2757  H1  WAT   521      51.034  28.565   0.780  1.00  0.00           H  
ATOM   2758  H2  WAT   521      51.070  27.122   1.236  1.00  0.00           H  
ATOM   2759  O   WAT   522       7.619  46.812  32.936  1.00  0.00           O  
ATOM   2760  H1  WAT   522       7.676  46.273  33.725  1.00  0.00           H  
ATOM   2761  H2  WAT   522       6.689  46.811  32.711  1.00  0.00           H  
ATOM   2762  O   WAT   523      41.032  20.133   9.170  1.00  0.00           O  
ATOM   2763  H1  WAT   523      41.741  19.978   9.794  1.00  0.00           H  
ATOM   2764  H2  WAT   523      40.378  19.467   9.382  1.00  0.00           H  
ATOM   2765  O   WAT   524      10.542  55.669  14.725  1.00  0.00           O  
ATOM   2766  H1  WAT   524       9.784  55.091  14.815  1.00  0.00           H  
ATOM   2767  H2  WAT   524      10.570  56.156  15.549  1.00  0.00           H  
ATOM   2768  O   WAT   525      20.217  32.340  11.110  1.00  0.00           O  
ATOM   2769  H1  WAT   525      19.576  32.553  10.432  1.00  0.00           H  
ATOM   2770  H2  WAT   525      21.044  32.244  10.637  1.00  0.00           H  
ATOM   2771  O   WAT   526      56.573  27.074  44.588  1.00  0.00           O  
ATOM   2772  H1  WAT   526      56.748  27.778  43.964  1.00  0.00           H  
ATOM   2773  H2  WAT   526      56.827  26.275  44.127  1.00  0.00           H  
ATOM   2774  O   WAT   527      23.786  52.832  49.892  1.00  0.00           O  
ATOM   2775  H1  WAT   527      24.629  52.426  50.092  1.00  0.00           H  
ATOM   2776  H2  WAT   527      23.141  52.262  50.310  1.00  0.00           H  
ATOM   2777  O   WAT   528      35.855   7.743  18.128  1.00  0.00           O  
ATOM   2778  H1  WAT   528      35.955   6.999  17.534  1.00  0.00           H  
ATOM   2779  H2  WAT   528      35.741   7.346  18.991  1.00  0.00           H  
ATOM   2780  O   WAT   529      54.348  59.549  28.757  1.00  0.00           O  
ATOM   2781  H1  WAT   529      54.509  60.461  28.514  1.00  0.00           H  
ATOM   2782  H2  WAT   529      53.564  59.581  29.304  1.00  0.00           H  
ATOM   2783  O   WAT   530      50.569  51.975  54.599  1.00  0.00           O  
ATOM   2784  H1  WAT   530      49.982  51.397  54.112  1.00  0.00           H  
ATOM   2785  H2  WAT   530      51.032  51.393  55.202  1.00  0.00           H  
ATOM   2786  O   WAT   531       9.675  43.051  10.761  1.00  0.00           O  
ATOM   2787  H1  WAT   531       9.782  42.245  11.266  1.00  0.00           H  
ATOM   2788  H2  WAT   531       8.796  42.985  10.387  1.00  0.00           H  
ATOM   2789  O   WAT   532      17.685  47.949  11.449  1.00  0.00           O  
ATOM   2790  H1  WAT   532      18.029  47.438  10.717  1.00  0.00           H  
ATOM   2791  H2  WAT   532      16.980  47.409  11.808  1.00  0.00           H  
ATOM   2792  O   WAT   533      17.885  35.552  29.901  1.00  0.00           O  
ATOM   2793  H1  WAT   533      17.607  34.695  29.578  1.00  0.00           H  
ATOM   2794  H2  WAT   533      17.172  35.837  30.471  1.00  0.00           H  
ATOM   2795  O   WAT   534      63.563  45.376   0.097  1.00  0.00           O  
ATOM   2796  H1  WAT   534      63.260  46.140   0.589  1.00  0.00           H  
ATOM   2797  H2  WAT   534      64.133  45.739  -0.581  1.00  0.00           H  
ATOM   2798  O   WAT   535      15.163   9.669  46.136  1.00  0.00           O  
ATOM   2799  H1  WAT   535      15.065  10.589  46.380  1.00  0.00           H  
ATOM   2800  H2  WAT   535      14.345   9.259  46.416  1.00  0.00           H  
ATOM   2801  O   WAT   536      46.881   7.898  11.455  1.00  0.00           O  
ATOM   2802  H1  WAT   536      47.452   8.236  12.145  1.00  0.00           H  
ATOM   2803  H2  WAT   536      46.899   6.949  11.573  1.00  0.00           H  
ATOM   2804  O   WAT   537       8.467  23.292  38.096  1.00  0.00           O  
ATOM   2805  H1  WAT   537       7.756  23.106  38.709  1.00  0.00           H  
ATOM   2806  H2  WAT   537       8.248  24.148  37.728  1.00  0.00           H  
ATOM   2807  O   WAT   538      52.585  27.296  38.433  1.00  0.00           O  
ATOM   2808  H1  WAT   538      53.090  27.539  37.657  1.00  0.00           H  
ATOM   2809  H2  WAT   538      51.746  27.742  38.322  1.00  0.00           H  
ATOM   2810  O   WAT   539      55.782  35.634  31.428  1.00  0.00           O  
ATOM   2811  H1  WAT   539      55.768  34.702  31.209  1.00  0.00           H  
ATOM   2812  H2  WAT   539      55.051  36.007  30.935  1.00  0.00           H  
ATOM   2813  O   WAT   540      24.654  56.521  40.095  1.00  0.00           O  
ATOM   2814  H1  WAT   540      24.349  55.823  40.674  1.00  0.00           H  
ATOM   2815  H2  WAT   540      24.301  57.323  40.480  1.00  0.00           H  
ATOM   2816  O   WAT   541      37.455  30.482  17.398  1.00  0.00           O  
ATOM   2817  H1  WAT   541      38.206  30.022  17.774  1.00  0.00           H  
ATOM   2818  H2  WAT   541      36.711  29.902  17.565  1.00  0.00           H  
ATOM   2819  O   WAT   542      35.868  24.669  37.523  1.00  0.00           O  
ATOM   2820  H1  WAT   542      35.525  24.459  36.655  1.00  0.00           H  
ATOM   2821  H2  WAT   542      35.090  24.735  38.078  1.00  0.00           H  
ATOM   2822  O   WAT   543      15.991   9.361  53.282  1.00  0.00           O  
ATOM   2823  H1  WAT   543      15.824   8.862  52.482  1.00  0.00           H  
ATOM   2824  H2  WAT   543      15.122   9.609  53.596  1.00  0.00           H  
ATOM   2825  O   WAT   544      28.620  29.041  13.205  1.00  0.00           O  
ATOM   2826  H1  WAT   544      28.909  28.129  13.179  1.00  0.00           H  
ATOM   2827  H2  WAT   544      27.754  29.029  12.795  1.00  0.00           H  
ATOM   2828  O   WAT   545      27.104  24.592  27.231  1.00  0.00           O  
ATOM   2829  H1  WAT   545      27.336  25.166  27.960  1.00  0.00           H  
ATOM   2830  H2  WAT   545      27.333  23.713  27.535  1.00  0.00           H  
ATOM   2831  O   WAT   546      13.691  27.571  30.429  1.00  0.00           O  
ATOM   2832  H1  WAT   546      13.671  27.007  31.202  1.00  0.00           H  
ATOM   2833  H2  WAT   546      14.609  27.831  30.346  1.00  0.00           H  
ATOM   2834  O   WAT   547      61.181  39.919  33.573  1.00  0.00           O  
ATOM   2835  H1  WAT   547      62.007  40.289  33.263  1.00  0.00           H  
ATOM   2836  H2  WAT   547      61.298  38.973  33.495  1.00  0.00           H  
ATOM   2837  O   WAT   548      42.122  24.656  16.145  1.00  0.00           O  
ATOM   2838  H1  WAT   548      41.533  25.404  16.045  1.00  0.00           H  
ATOM   2839  H2  WAT   548      42.216  24.306  15.259  1.00  0.00           H  
ATOM   2840  O   WAT   549      59.986  39.143  15.794  1.00  0.00           O  
ATOM   2841  H1  WAT   549      60.722  39.138  15.182  1.00  0.00           H  
ATOM   2842  H2  WAT   549      59.259  39.510  15.291  1.00  0.00           H  
ATOM   2843  O   WAT   550      36.020  50.880  45.680  1.00  0.00           O  
ATOM   2844  H1  WAT   550      36.866  50.546  45.382  1.00  0.00           H  
ATOM   2845  H2  WAT   550      35.375  50.383  45.176  1.00  0.00           H  
ATOM   2846  O   WAT   551      13.698  53.711  25.666  1.00  0.00           O  
ATOM   2847  H1  WAT   551      12.849  53.819  25.237  1.00  0.00           H  
ATOM   2848  H2  WAT   551      14.121  54.565  25.577  1.00  0.00           H  
ATOM   2849  O   WAT   552      50.576  45.762  42.161  1.00  0.00           O  
ATOM   2850  H1  WAT   552      50.204  44.892  42.016  1.00  0.00           H  
ATOM   2851  H2  WAT   552      49.883  46.246  42.610  1.00  0.00           H  
ATOM   2852  O   WAT   553      41.913  58.167  32.330  1.00  0.00           O  
ATOM   2853  H1  WAT   553      41.563  58.911  32.819  1.00  0.00           H  
ATOM   2854  H2  WAT   553      42.539  58.556  31.719  1.00  0.00           H  
ATOM   2855  O   WAT   554      24.856  58.759  16.599  1.00  0.00           O  
ATOM   2856  H1  WAT   554      24.294  58.674  15.829  1.00  0.00           H  
ATOM   2857  H2  WAT   554      24.448  59.452  17.118  1.00  0.00           H  
ATOM   2858  O   WAT   555       0.690  30.589   1.708  1.00  0.00           O  
ATOM   2859  H1  WAT   555       0.802  30.904   0.811  1.00  0.00           H  
ATOM   2860  H2  WAT   555       0.980  31.318   2.257  1.00  0.00           H  
ATOM   2861  O   WAT   556      13.776  43.081  11.869  1.00  0.00           O  
ATOM   2862  H1  WAT   556      14.251  42.275  11.670  1.00  0.00           H  
ATOM   2863  H2  WAT   556      14.320  43.526  12.518  1.00  0.00           H  
ATOM   2864  O   WAT   557      22.017  36.070  18.177  1.00  0.00           O  
ATOM   2865  H1  WAT   557      22.383  35.940  17.302  1.00  0.00           H  
ATOM   2866  H2  WAT   557      21.072  36.119  18.036  1.00  0.00           H  
ATOM   2867  O   WAT   558      55.616  30.706  45.887  1.00  0.00           O  
ATOM   2868  H1  WAT   558      54.958  30.040  45.685  1.00  0.00           H  
ATOM   2869  H2  WAT   558      55.620  31.279  45.120  1.00  0.00           H  
ATOM   2870  O   WAT   559      47.603  19.566  51.975  1.00  0.00           O  
ATOM   2871  H1  WAT   559      47.472  20.500  52.138  1.00  0.00           H  
ATOM   2872  H2  WAT   559      48.499  19.395  52.264  1.00  0.00           H  
ATOM   2873  O   WAT   560       9.833  28.957  35.714  1.00  0.00           O  
ATOM   2874  H1  WAT   560      10.465  28.239  35.667  1.00  0.00           H  
ATOM   2875  H2  WAT   560       9.508  28.931  36.614  1.00  0.00           H  
ATOM   2876  O   WAT   561      13.307  49.066   3.147  1.00  0.00           O  
ATOM   2877  H1  WAT   561      12.370  49.202   3.008  1.00  0.00           H  
ATOM   2878  H2  WAT   561      13.729  49.724   2.593  1.00  0.00           H  
ATOM   2879  O   WAT   562      59.773  23.879  18.211  1.00  0.00           O  
ATOM   2880  H1  WAT   562      59.947  23.283  17.484  1.00  0.00           H  
ATOM   2881  H2  WAT   562      59.988  24.746  17.868  1.00  0.00           H  
ATOM   2882  O   WAT   563      20.861  38.095  14.687  1.00  0.00           O  
ATOM   2883  H1  WAT   563      20.650  37.239  14.314  1.00  0.00           H  
ATOM   2884  H2  WAT   563      20.193  38.235  15.358  1.00  0.00           H  
ATOM   2885  O   WAT   564      22.881  60.225  27.460  1.00  0.00           O  
ATOM   2886  H1  WAT   564      22.169  59.621  27.249  1.00  0.00           H  
ATOM   2887  H2  WAT   564      22.695  60.512  28.354  1.00  0.00           H  
ATOM   2888  O   WAT   565      17.930  16.300  45.324  1.00  0.00           O  
ATOM   2889  H1  WAT   565      18.428  15.603  44.897  1.00  0.00           H  
ATOM   2890  H2  WAT   565      18.218  16.276  46.236  1.00  0.00           H  
ATOM   2891  O   WAT   566      54.555  31.168  53.654  1.00  0.00           O  
ATOM   2892  H1  WAT   566      55.310  31.685  53.374  1.00  0.00           H  
ATOM   2893  H2  WAT   566      54.340  31.508  54.522  1.00  0.00           H  
ATOM   2894  O   WAT   567      51.483  24.279  32.347  1.00  0.00           O  
ATOM   2895  H1  WAT   567      51.188  25.118  32.701  1.00  0.00           H  
ATOM   2896  H2  WAT   567      50.775  24.003  31.764  1.00  0.00           H  
ATOM   2897  O   WAT   568      23.304  50.484  54.427  1.00  0.00           O  
ATOM   2898  H1  WAT   568      23.459  50.058  53.584  1.00  0.00           H  
ATOM   2899  H2  WAT   568      23.508  51.406  54.270  1.00  0.00           H  
ATOM   2900  O   WAT   569      45.692  58.228  50.480  1.00  0.00           O  
ATOM   2901  H1  WAT   569      45.005  57.713  50.059  1.00  0.00           H  
ATOM   2902  H2  WAT   569      46.403  58.249  49.839  1.00  0.00           H  
ATOM   2903  O   WAT   570      20.249  -0.307  30.395  1.00  0.00           O  
ATOM   2904  H1  WAT   570      19.899   0.087  31.194  1.00  0.00           H  
ATOM   2905  H2  WAT   570      20.720   0.406  29.964  1.00  0.00           H  
ATOM   2906  O   WAT   571       5.125  47.619  53.044  1.00  0.00           O  
ATOM   2907  H1  WAT   571       5.641  48.268  53.521  1.00  0.00           H  
ATOM   2908  H2  WAT   571       5.477  47.640  52.154  1.00  0.00           H  
ATOM   2909  O   WAT   572      60.757  32.601  20.395  1.00  0.00           O  
ATOM   2910  H1  WAT   572      60.565  31.935  21.056  1.00  0.00           H  
ATOM   2911  H2  WAT   572      61.071  32.104  19.639  1.00  0.00           H  
ATOM   2912  O   WAT   573      46.127  28.139  46.110  1.00  0.00           O  
ATOM   2913  H1  WAT   573      46.420  29.049  46.061  1.00  0.00           H  
ATOM   2914  H2  WAT   573      45.326  28.174  46.634  1.00  0.00           H  
ATOM   2915  O   WAT   574       9.793  52.579  34.675  1.00  0.00           O  
ATOM   2916  H1  WAT   574       9.039  52.008  34.825  1.00  0.00           H  
ATOM   2917  H2  WAT   574       9.825  52.689  33.725  1.00  0.00           H  
ATOM   2918  O   WAT   575      36.044   4.410   0.508  1.00  0.00           O  
ATOM   2919  H1  WAT   575      36.924   4.704   0.272  1.00  0.00           H  
ATOM   2920  H2  WAT   575      35.482   5.163   0.321  1.00  0.00           H  
ATOM   2921  O   WAT   576      60.734  13.299  46.069  1.00  0.00           O  
ATOM   2922  H1  WAT   576      59.986  13.581  46.596  1.00  0.00           H  
ATOM   2923  H2  WAT   576      61.395  13.041  46.711  1.00  0.00           H  
ATOM   2924  O   WAT   577      50.574  44.176  13.866  1.00  0.00           O  
ATOM   2925  H1  WAT   577      51.060  44.223  13.043  1.00  0.00           H  
ATOM   2926  H2  WAT   577      51.061  44.741  14.465  1.00  0.00           H  
ATOM   2927  O   WAT   578      10.223  21.129  14.857  1.00  0.00           O  
ATOM   2928  H1  WAT   578      10.151  20.645  15.680  1.00  0.00           H  
ATOM   2929  H2  WAT   578      10.795  21.868  15.064  1.00  0.00           H  
ATOM   2930  O   WAT   579      12.864  43.775   8.646  1.00  0.00           O  
ATOM   2931  H1  WAT   579      12.271  44.444   8.987  1.00  0.00           H  
ATOM   2932  H2  WAT   579      12.387  42.953   8.754  1.00  0.00           H  
ATOM   2933  O   WAT   580      59.155  51.875  25.353  1.00  0.00           O  
ATOM   2934  H1  WAT   580      58.537  52.513  24.997  1.00  0.00           H  
ATOM   2935  H2  WAT   580      58.603  51.194  25.736  1.00  0.00           H  
ATOM   2936  O   WAT   581      34.283  49.769  43.750  1.00  0.00           O  
ATOM   2937  H1  WAT   581      34.037  49.686  42.829  1.00  0.00           H  
ATOM   2938  H2  WAT   581      34.508  48.878  44.019  1.00  0.00           H  
ATOM   2939  O   WAT   582      51.587  23.383   3.404  1.00  0.00           O  
ATOM   2940  H1  WAT   582      50.948  22.845   2.936  1.00  0.00           H  
ATOM   2941  H2  WAT   582      51.058  23.938   3.977  1.00  0.00           H  
ATOM   2942  O   WAT   583       9.610  37.345  20.872  1.00  0.00           O  
ATOM   2943  H1  WAT   583      10.087  36.901  20.170  1.00  0.00           H  
ATOM   2944  H2  WAT   583       9.331  36.640  21.456  1.00  0.00           H  
ATOM   2945  O   WAT   584      36.182   8.508   1.812  1.00  0.00           O  
ATOM   2946  H1  WAT   584      36.466   9.383   1.548  1.00  0.00           H  
ATOM   2947  H2  WAT   584      36.153   8.009   0.995  1.00  0.00           H  
ATOM   2948  O   WAT   585       2.590  28.598  16.966  1.00  0.00           O  
ATOM   2949  H1  WAT   585       3.165  28.806  16.229  1.00  0.00           H  
ATOM   2950  H2  WAT   585       3.165  28.179  17.607  1.00  0.00           H  
ATOM   2951  O   WAT   586       3.919  22.222   2.093  1.00  0.00           O  
ATOM   2952  H1  WAT   586       3.772  21.789   2.934  1.00  0.00           H  
ATOM   2953  H2  WAT   586       3.118  22.057   1.596  1.00  0.00           H  
ATOM   2954  O   WAT   587      61.038  42.786  20.398  1.00  0.00           O  
ATOM   2955  H1  WAT   587      60.966  43.654  20.001  1.00  0.00           H  
ATOM   2956  H2  WAT   587      61.820  42.838  20.947  1.00  0.00           H  
ATOM   2957  O   WAT   588      28.557  22.088  40.567  1.00  0.00           O  
ATOM   2958  H1  WAT   588      28.607  21.654  41.418  1.00  0.00           H  
ATOM   2959  H2  WAT   588      28.950  21.464  39.956  1.00  0.00           H  
ATOM   2960  O   WAT   589      18.157   9.481  26.333  1.00  0.00           O  
ATOM   2961  H1  WAT   589      18.381   9.362  25.410  1.00  0.00           H  
ATOM   2962  H2  WAT   589      18.819  10.088  26.664  1.00  0.00           H  
ATOM   2963  O   WAT   590      24.727  34.350  39.105  1.00  0.00           O  
ATOM   2964  H1  WAT   590      24.710  35.300  39.217  1.00  0.00           H  
ATOM   2965  H2  WAT   590      24.725  34.003  39.997  1.00  0.00           H  
ATOM   2966  O   WAT   591      59.873  41.910  54.589  1.00  0.00           O  
ATOM   2967  H1  WAT   591      60.695  41.807  54.109  1.00  0.00           H  
ATOM   2968  H2  WAT   591      60.096  42.481  55.324  1.00  0.00           H  
ATOM   2969  O   WAT   592      31.459  12.205   1.647  1.00  0.00           O  
ATOM   2970  H1  WAT   592      31.513  11.409   1.118  1.00  0.00           H  
ATOM   2971  H2  WAT   592      32.313  12.623   1.538  1.00  0.00           H  
ATOM   2972  O   WAT   593       9.985  33.968  23.877  1.00  0.00           O  
ATOM   2973  H1  WAT   593       9.398  34.565  23.414  1.00  0.00           H  
ATOM   2974  H2  WAT   593       9.504  33.141  23.916  1.00  0.00           H  
ATOM   2975  O   WAT   594       2.425  18.598  14.609  1.00  0.00           O  
ATOM   2976  H1  WAT   594       2.474  19.531  14.400  1.00  0.00           H  
ATOM   2977  H2  WAT   594       1.687  18.276  14.092  1.00  0.00           H  
ATOM   2978  O   WAT   595      49.706  18.248  28.688  1.00  0.00           O  
ATOM   2979  H1  WAT   595      49.319  17.552  28.156  1.00  0.00           H  
ATOM   2980  H2  WAT   595      50.354  18.656  28.114  1.00  0.00           H  
ATOM   2981  O   WAT   596      61.240  51.532  52.495  1.00  0.00           O  
ATOM   2982  H1  WAT   596      61.190  50.859  51.816  1.00  0.00           H  
ATOM   2983  H2  WAT   596      60.510  51.334  53.082  1.00  0.00           H  
ATOM   2984  O   WAT   597      53.041  56.875  23.963  1.00  0.00           O  
ATOM   2985  H1  WAT   597      53.422  57.247  24.758  1.00  0.00           H  
ATOM   2986  H2  WAT   597      53.001  55.934  24.134  1.00  0.00           H  
ATOM   2987  O   WAT   598      23.316  18.550  48.474  1.00  0.00           O  
ATOM   2988  H1  WAT   598      22.970  18.351  49.344  1.00  0.00           H  
ATOM   2989  H2  WAT   598      22.999  17.836  47.920  1.00  0.00           H  
ATOM   2990  O   WAT   599      38.634  30.132  53.316  1.00  0.00           O  
ATOM   2991  H1  WAT   599      37.913  29.631  53.698  1.00  0.00           H  
ATOM   2992  H2  WAT   599      38.218  30.918  52.964  1.00  0.00           H  
ATOM   2993  O   WAT   600      14.814  -0.016  23.981  1.00  0.00           O  
ATOM   2994  H1  WAT   600      15.763  -0.133  24.013  1.00  0.00           H  
ATOM   2995  H2  WAT   600      14.682   0.702  23.362  1.00  0.00           H  
ATOM   2996  O   WAT   601      29.483  24.266  21.778  1.00  0.00           O  
ATOM   2997  H1  WAT   601      28.550  24.429  21.640  1.00  0.00           H  
ATOM   2998  H2  WAT   601      29.533  23.885  22.654  1.00  0.00           H  
ATOM   2999  O   WAT   602       8.836   8.895  33.733  1.00  0.00           O  
ATOM   3000  H1  WAT   602       9.386   8.653  32.988  1.00  0.00           H  
ATOM   3001  H2  WAT   602       8.437   8.072  34.014  1.00  0.00           H  
ATOM   3002  O   WAT   603       4.316   7.650  18.958  1.00  0.00           O  
ATOM   3003  H1  WAT   603       3.376   7.651  18.779  1.00  0.00           H  
ATOM   3004  H2  WAT   603       4.715   7.963  18.146  1.00  0.00           H  
ATOM   3005  O   WAT   604      55.458  22.520  28.819  1.00  0.00           O  
ATOM   3006  H1  WAT   604      55.865  22.437  29.681  1.00  0.00           H  
ATOM   3007  H2  WAT   604      54.560  22.795  29.004  1.00  0.00           H  
ATOM   3008  O   WAT   605       8.510  58.857  24.270  1.00  0.00           O  
ATOM   3009  H1  WAT   605       8.274  59.639  24.769  1.00  0.00           H  
ATOM   3010  H2  WAT   605       7.797  58.751  23.640  1.00  0.00           H  
ATOM   3011  O   WAT   606      57.262  29.404  34.748  1.00  0.00           O  
ATOM   3012  H1  WAT   606      58.016  29.990  34.812  1.00  0.00           H  
ATOM   3013  H2  WAT   606      56.776  29.722  33.987  1.00  0.00           H  
ATOM   3014  O   WAT   607       8.226  26.369  38.221  1.00  0.00           O  
ATOM   3015  H1  WAT   607       8.764  26.365  39.013  1.00  0.00           H  
ATOM   3016  H2  WAT   607       7.561  27.037  38.387  1.00  0.00           H  
ATOM   3017  O   WAT   608      14.575  52.849  28.123  1.00  0.00           O  
ATOM   3018  H1  WAT   608      14.108  52.016  28.067  1.00  0.00           H  
ATOM   3019  H2  WAT   608      14.391  53.283  27.290  1.00  0.00           H  
ATOM   3020  O   WAT   609      39.525   7.152  46.524  1.00  0.00           O  
ATOM   3021  H1  WAT   609      40.387   6.738  46.484  1.00  0.00           H  
ATOM   3022  H2  WAT   609      39.702   8.085  46.402  1.00  0.00           H  
ATOM   3023  O   WAT   610      52.258  48.647  13.037  1.00  0.00           O  
ATOM   3024  H1  WAT   610      52.562  47.830  13.432  1.00  0.00           H  
ATOM   3025  H2  WAT   610      51.409  48.811  13.449  1.00  0.00           H  
ATOM   3026  O   WAT   611      65.211   8.113  35.450  1.00  0.00           O  
ATOM   3027  H1  WAT   611      64.766   7.684  34.719  1.00  0.00           H  
ATOM   3028  H2  WAT   611      64.719   7.840  36.224  1.00  0.00           H  
ATOM   3029  O   WAT   612      49.747  44.283  34.771  1.00  0.00           O  
ATOM   3030  H1  WAT   612      49.952  44.109  33.853  1.00  0.00           H  
ATOM   3031  H2  WAT   612      50.597  44.446  35.180  1.00  0.00           H  
ATOM   3032  O   WAT   613      25.196  45.440  42.658  1.00  0.00           O  
ATOM   3033  H1  WAT   613      25.275  44.629  43.160  1.00  0.00           H  
ATOM   3034  H2  WAT   613      24.300  45.427  42.321  1.00  0.00           H  
ATOM   3035  O   WAT   614      52.147  52.031  45.190  1.00  0.00           O  
ATOM   3036  H1  WAT   614      52.269  52.604  44.433  1.00  0.00           H  
ATOM   3037  H2  WAT   614      52.376  51.159  44.869  1.00  0.00           H  
ATOM   3038  O   WAT   615       3.962  18.770  22.081  1.00  0.00           O  
ATOM   3039  H1  WAT   615       3.376  18.195  21.589  1.00  0.00           H  
ATOM   3040  H2  WAT   615       4.352  19.339  21.417  1.00  0.00           H  
ATOM   3041  O   WAT   616      26.567  17.636  34.597  1.00  0.00           O  
ATOM   3042  H1  WAT   616      26.109  17.651  33.757  1.00  0.00           H  
ATOM   3043  H2  WAT   616      25.993  17.132  35.174  1.00  0.00           H  
ATOM   3044  O   WAT   617      12.590   7.964  37.600  1.00  0.00           O  
ATOM   3045  H1  WAT   617      13.424   7.496  37.581  1.00  0.00           H  
ATOM   3046  H2  WAT   617      12.612   8.460  38.418  1.00  0.00           H  
ATOM   3047  O   WAT   618       2.861  12.762  21.112  1.00  0.00           O  
ATOM   3048  H1  WAT   618       2.545  11.944  20.726  1.00  0.00           H  
ATOM   3049  H2  WAT   618       2.771  13.407  20.411  1.00  0.00           H  
ATOM   3050  O   WAT   619       5.336  24.500  30.560  1.00  0.00           O  
ATOM   3051  H1  WAT   619       5.795  25.145  31.097  1.00  0.00           H  
ATOM   3052  H2  WAT   619       5.745  24.571  29.698  1.00  0.00           H  
ATOM   3053  O   WAT   620      12.888   8.621  10.416  1.00  0.00           O  
ATOM   3054  H1  WAT   620      12.063   8.587  10.901  1.00  0.00           H  
ATOM   3055  H2  WAT   620      13.563   8.640  11.094  1.00  0.00           H  
ATOM   3056  O   WAT   621      34.007  15.796  12.426  1.00  0.00           O  
ATOM   3057  H1  WAT   621      34.529  16.072  11.672  1.00  0.00           H  
ATOM   3058  H2  WAT   621      34.545  16.021  13.185  1.00  0.00           H  
ATOM   3059  O   WAT   622       6.865  34.287   8.530  1.00  0.00           O  
ATOM   3060  H1  WAT   622       6.962  33.875   9.389  1.00  0.00           H  
ATOM   3061  H2  WAT   622       6.021  34.738   8.576  1.00  0.00           H  
ATOM   3062  O   WAT   623      53.111  37.320  53.770  1.00  0.00           O  
ATOM   3063  H1  WAT   623      54.022  37.401  53.489  1.00  0.00           H  
ATOM   3064  H2  WAT   623      52.845  36.450  53.471  1.00  0.00           H  
ATOM   3065  O   WAT   624      53.839   9.233  32.209  1.00  0.00           O  
ATOM   3066  H1  WAT   624      53.367  10.044  32.398  1.00  0.00           H  
ATOM   3067  H2  WAT   624      54.657   9.311  32.701  1.00  0.00           H  
ATOM   3068  O   WAT   625      20.564  10.371  34.138  1.00  0.00           O  
ATOM   3069  H1  WAT   625      20.159   9.578  34.488  1.00  0.00           H  
ATOM   3070  H2  WAT   625      20.688  10.186  33.207  1.00  0.00           H  
ATOM   3071  O   WAT   626      35.820   1.488  26.732  1.00  0.00           O  
ATOM   3072  H1  WAT   626      35.963   1.885  27.591  1.00  0.00           H  
ATOM   3073  H2  WAT   626      35.193   2.070  26.301  1.00  0.00           H  
ATOM   3074  O   WAT   627      49.064  51.507   7.439  1.00  0.00           O  
ATOM   3075  H1  WAT   627      49.782  50.893   7.283  1.00  0.00           H  
ATOM   3076  H2  WAT   627      48.876  51.423   8.374  1.00  0.00           H  
ATOM   3077  O   WAT   628      58.573  19.627   6.345  1.00  0.00           O  
ATOM   3078  H1  WAT   628      58.427  18.788   6.783  1.00  0.00           H  
ATOM   3079  H2  WAT   628      58.262  19.487   5.450  1.00  0.00           H  
ATOM   3080  O   WAT   629      18.479  50.610  40.817  1.00  0.00           O  
ATOM   3081  H1  WAT   629      17.764  51.218  41.003  1.00  0.00           H  
ATOM   3082  H2  WAT   629      18.109  49.745  40.993  1.00  0.00           H  
ATOM   3083  O   WAT   630      12.739  40.151  41.919  1.00  0.00           O  
ATOM   3084  H1  WAT   630      12.849  39.473  42.587  1.00  0.00           H  
ATOM   3085  H2  WAT   630      13.342  39.899  41.220  1.00  0.00           H  
ATOM   3086  O   WAT   631       1.689   8.104  13.133  1.00  0.00           O  
ATOM   3087  H1  WAT   631       2.177   7.465  12.614  1.00  0.00           H  
ATOM   3088  H2  WAT   631       2.242   8.265  13.897  1.00  0.00           H  
ATOM   3089  O   WAT   632      50.484   2.361  39.642  1.00  0.00           O  
ATOM   3090  H1  WAT   632      50.958   1.608  39.997  1.00  0.00           H  
ATOM   3091  H2  WAT   632      49.935   2.662  40.365  1.00  0.00           H  
ATOM   3092  O   WAT   633      57.911  37.755  43.501  1.00  0.00           O  
ATOM   3093  H1  WAT   633      57.449  38.484  43.915  1.00  0.00           H  
ATOM   3094  H2  WAT   633      57.265  37.366  42.911  1.00  0.00           H  
ATOM   3095  O   WAT   634      57.123  49.023  46.632  1.00  0.00           O  
ATOM   3096  H1  WAT   634      57.100  48.267  47.218  1.00  0.00           H  
ATOM   3097  H2  WAT   634      56.304  49.486  46.806  1.00  0.00           H  
ATOM   3098  O   WAT   635      59.897  41.843   8.670  1.00  0.00           O  
ATOM   3099  H1  WAT   635      60.739  41.803   8.217  1.00  0.00           H  
ATOM   3100  H2  WAT   635      59.510  42.671   8.384  1.00  0.00           H  
ATOM   3101  O   WAT   636      42.543  19.282  11.421  1.00  0.00           O  
ATOM   3102  H1  WAT   636      42.596  20.137  11.848  1.00  0.00           H  
ATOM   3103  H2  WAT   636      42.444  18.660  12.142  1.00  0.00           H  
ATOM   3104  O   WAT   637      17.707  59.828  34.391  1.00  0.00           O  
ATOM   3105  H1  WAT   637      17.075  60.025  33.701  1.00  0.00           H  
ATOM   3106  H2  WAT   637      17.911  58.900  34.272  1.00  0.00           H  
ATOM   3107  O   WAT   638       6.478  31.114  36.717  1.00  0.00           O  
ATOM   3108  H1  WAT   638       5.709  31.102  36.146  1.00  0.00           H  
ATOM   3109  H2  WAT   638       7.179  31.461  36.165  1.00  0.00           H  
ATOM   3110  O   WAT   639      49.674  24.493  16.843  1.00  0.00           O  
ATOM   3111  H1  WAT   639      50.510  24.675  16.413  1.00  0.00           H  
ATOM   3112  H2  WAT   639      49.185  23.973  16.205  1.00  0.00           H  
ATOM   3113  O   WAT   640       5.539  13.738  36.660  1.00  0.00           O  
ATOM   3114  H1  WAT   640       5.395  14.462  37.269  1.00  0.00           H  
ATOM   3115  H2  WAT   640       5.057  13.005  37.042  1.00  0.00           H  
ATOM   3116  O   WAT   641      31.348  52.193  43.000  1.00  0.00           O  
ATOM   3117  H1  WAT   641      31.695  52.420  43.863  1.00  0.00           H  
ATOM   3118  H2  WAT   641      31.304  51.237  43.004  1.00  0.00           H  
ATOM   3119  O   WAT   642      63.022  30.691   1.915  1.00  0.00           O  
ATOM   3120  H1  WAT   642      63.904  30.409   1.672  1.00  0.00           H  
ATOM   3121  H2  WAT   642      62.993  31.618   1.676  1.00  0.00           H  
ATOM   3122  O   WAT   643      63.705  23.713  50.163  1.00  0.00           O  
ATOM   3123  H1  WAT   643      63.829  22.964  49.580  1.00  0.00           H  
ATOM   3124  H2  WAT   643      63.618  24.463  49.575  1.00  0.00           H  
ATOM   3125  O   WAT   644      13.127  30.232  33.118  1.00  0.00           O  
ATOM   3126  H1  WAT   644      12.565  30.657  33.766  1.00  0.00           H  
ATOM   3127  H2  WAT   644      12.956  30.708  32.305  1.00  0.00           H  
ATOM   3128  O   WAT   645      24.787  34.133  54.041  1.00  0.00           O  
ATOM   3129  H1  WAT   645      25.640  34.509  53.823  1.00  0.00           H  
ATOM   3130  H2  WAT   645      24.259  34.882  54.317  1.00  0.00           H  
ATOM   3131  O   WAT   646      64.104  24.216  53.002  1.00  0.00           O  
ATOM   3132  H1  WAT   646      63.632  24.491  52.216  1.00  0.00           H  
ATOM   3133  H2  WAT   646      65.021  24.176  52.729  1.00  0.00           H  
ATOM   3134  O   WAT   647      19.887  16.612   5.897  1.00  0.00           O  
ATOM   3135  H1  WAT   647      19.671  15.689   6.034  1.00  0.00           H  
ATOM   3136  H2  WAT   647      19.978  16.698   4.948  1.00  0.00           H  
ATOM   3137  O   WAT   648      35.134  33.249  16.990  1.00  0.00           O  
ATOM   3138  H1  WAT   648      36.032  33.502  17.202  1.00  0.00           H  
ATOM   3139  H2  WAT   648      35.006  33.550  16.091  1.00  0.00           H  
ATOM   3140  O   WAT   649       7.882  20.356  26.843  1.00  0.00           O  
ATOM   3141  H1  WAT   649       8.812  20.141  26.782  1.00  0.00           H  
ATOM   3142  H2  WAT   649       7.459  19.775  26.211  1.00  0.00           H  
ATOM   3143  O   WAT   650      57.831  20.850  38.788  1.00  0.00           O  
ATOM   3144  H1  WAT   650      57.460  21.406  38.103  1.00  0.00           H  
ATOM   3145  H2  WAT   650      57.703  21.349  39.596  1.00  0.00           H  
ATOM   3146  O   WAT   651      60.979  30.737  18.386  1.00  0.00           O  
ATOM   3147  H1  WAT   651      61.527  30.177  18.936  1.00  0.00           H  
ATOM   3148  H2  WAT   651      60.602  30.142  17.737  1.00  0.00           H  
ATOM   3149  O   WAT   652      18.989  41.892  21.795  1.00  0.00           O  
ATOM   3150  H1  WAT   652      19.185  42.689  22.287  1.00  0.00           H  
ATOM   3151  H2  WAT   652      19.098  41.185  22.431  1.00  0.00           H  
ATOM   3152  O   WAT   653      10.502  56.788  17.593  1.00  0.00           O  
ATOM   3153  H1  WAT   653      11.217  57.382  17.818  1.00  0.00           H  
ATOM   3154  H2  WAT   653      10.489  56.148  18.306  1.00  0.00           H  
ATOM   3155  O   WAT   654      61.391  37.003  51.967  1.00  0.00           O  
ATOM   3156  H1  WAT   654      61.572  37.691  52.608  1.00  0.00           H  
ATOM   3157  H2  WAT   654      60.568  37.269  51.557  1.00  0.00           H  
ATOM   3158  O   WAT   655      23.210  35.001  51.512  1.00  0.00           O  
ATOM   3159  H1  WAT   655      23.397  35.795  51.012  1.00  0.00           H  
ATOM   3160  H2  WAT   655      22.886  35.319  52.355  1.00  0.00           H  
ATOM   3161  O   WAT   656      57.226   3.369  18.750  1.00  0.00           O  
ATOM   3162  H1  WAT   656      58.017   3.602  18.264  1.00  0.00           H  
ATOM   3163  H2  WAT   656      57.394   3.675  19.641  1.00  0.00           H  
ATOM   3164  O   WAT   657      52.986  29.065  54.628  1.00  0.00           O  
ATOM   3165  H1  WAT   657      53.640  29.727  54.400  1.00  0.00           H  
ATOM   3166  H2  WAT   657      52.183  29.564  54.779  1.00  0.00           H  
ATOM   3167  O   WAT   658      31.108   9.762   0.564  1.00  0.00           O  
ATOM   3168  H1  WAT   658      31.363   9.426  -0.295  1.00  0.00           H  
ATOM   3169  H2  WAT   658      31.582   9.212   1.188  1.00  0.00           H  
ATOM   3170  O   WAT   659      50.817   4.314  48.239  1.00  0.00           O  
ATOM   3171  H1  WAT   659      51.259   3.549  48.608  1.00  0.00           H  
ATOM   3172  H2  WAT   659      50.529   4.815  49.003  1.00  0.00           H  
ATOM   3173  O   WAT   660      11.149  43.818  29.211  1.00  0.00           O  
ATOM   3174  H1  WAT   660      11.330  44.240  30.050  1.00  0.00           H  
ATOM   3175  H2  WAT   660      10.209  43.635  29.232  1.00  0.00           H  
ATOM   3176  O   WAT   661      36.258  21.896  45.441  1.00  0.00           O  
ATOM   3177  H1  WAT   661      35.791  21.333  44.824  1.00  0.00           H  
ATOM   3178  H2  WAT   661      35.594  22.153  46.081  1.00  0.00           H  
ATOM   3179  O   WAT   662      16.023  46.803  49.786  1.00  0.00           O  
ATOM   3180  H1  WAT   662      15.203  47.297  49.784  1.00  0.00           H  
ATOM   3181  H2  WAT   662      15.850  46.049  49.223  1.00  0.00           H  
ATOM   3182  O   WAT   663      41.303  28.147  35.416  1.00  0.00           O  
ATOM   3183  H1  WAT   663      42.046  28.741  35.520  1.00  0.00           H  
ATOM   3184  H2  WAT   663      41.531  27.382  35.944  1.00  0.00           H  
ATOM   3185  O   WAT   664      29.653  13.641  37.677  1.00  0.00           O  
ATOM   3186  H1  WAT   664      29.095  13.019  37.211  1.00  0.00           H  
ATOM   3187  H2  WAT   664      29.779  14.360  37.057  1.00  0.00           H  
ATOM   3188  O   WAT   665      53.550  56.033  47.677  1.00  0.00           O  
ATOM   3189  H1  WAT   665      54.050  55.600  48.368  1.00  0.00           H  
ATOM   3190  H2  WAT   665      54.206  56.511  47.169  1.00  0.00           H  
ATOM   3191  O   WAT   666      45.400  12.777  16.307  1.00  0.00           O  
ATOM   3192  H1  WAT   666      46.184  12.259  16.122  1.00  0.00           H  
ATOM   3193  H2  WAT   666      45.251  13.279  15.506  1.00  0.00           H  
ATOM   3194  O   WAT   667      21.495  30.369  34.653  1.00  0.00           O  
ATOM   3195  H1  WAT   667      20.657  30.764  34.896  1.00  0.00           H  
ATOM   3196  H2  WAT   667      21.457  29.484  35.016  1.00  0.00           H  
ATOM   3197  O   WAT   668      43.564  60.216  34.882  1.00  0.00           O  
ATOM   3198  H1  WAT   668      44.120  60.887  35.277  1.00  0.00           H  
ATOM   3199  H2  WAT   668      44.084  59.414  34.931  1.00  0.00           H  
ATOM   3200  O   WAT   669      59.034   5.013  21.493  1.00  0.00           O  
ATOM   3201  H1  WAT   669      59.066   5.957  21.650  1.00  0.00           H  
ATOM   3202  H2  WAT   669      59.945   4.728  21.566  1.00  0.00           H  
ATOM   3203  O   WAT   670       5.775   6.431  44.264  1.00  0.00           O  
ATOM   3204  H1  WAT   670       5.852   5.932  45.078  1.00  0.00           H  
ATOM   3205  H2  WAT   670       6.273   7.232  44.426  1.00  0.00           H  
ATOM   3206  O   WAT   671      59.591  31.027  34.544  1.00  0.00           O  
ATOM   3207  H1  WAT   671      59.388  31.114  33.613  1.00  0.00           H  
ATOM   3208  H2  WAT   671      60.406  30.527  34.566  1.00  0.00           H  
ATOM   3209  O   WAT   672      55.660  53.579  38.530  1.00  0.00           O  
ATOM   3210  H1  WAT   672      55.561  52.933  37.831  1.00  0.00           H  
ATOM   3211  H2  WAT   672      54.820  54.039  38.552  1.00  0.00           H  
ATOM   3212  O   WAT   673      36.623  11.580  34.739  1.00  0.00           O  
ATOM   3213  H1  WAT   673      35.811  11.154  34.462  1.00  0.00           H  
ATOM   3214  H2  WAT   673      36.376  12.493  34.884  1.00  0.00           H  
ATOM   3215  O   WAT   674      56.054  15.417  35.978  1.00  0.00           O  
ATOM   3216  H1  WAT   674      55.242  15.168  36.421  1.00  0.00           H  
ATOM   3217  H2  WAT   674      56.103  16.367  36.085  1.00  0.00           H  
ATOM   3218  O   WAT   675      51.059  41.266  13.774  1.00  0.00           O  
ATOM   3219  H1  WAT   675      51.218  42.210  13.791  1.00  0.00           H  
ATOM   3220  H2  WAT   675      51.577  40.923  14.502  1.00  0.00           H  
ATOM   3221  O   WAT   676       6.803  28.423  45.875  1.00  0.00           O  
ATOM   3222  H1  WAT   676       5.900  28.126  45.766  1.00  0.00           H  
ATOM   3223  H2  WAT   676       7.336  27.672  45.613  1.00  0.00           H  
ATOM   3224  O   WAT   677      57.270  28.371  17.242  1.00  0.00           O  
ATOM   3225  H1  WAT   677      56.507  28.739  17.686  1.00  0.00           H  
ATOM   3226  H2  WAT   677      57.574  29.073  16.666  1.00  0.00           H  
ATOM   3227  O   WAT   678       1.905  41.787  36.074  1.00  0.00           O  
ATOM   3228  H1  WAT   678       1.572  42.504  36.613  1.00  0.00           H  
ATOM   3229  H2  WAT   678       1.230  41.111  36.130  1.00  0.00           H  
ATOM   3230  O   WAT   679      32.819  42.731  37.532  1.00  0.00           O  
ATOM   3231  H1  WAT   679      32.361  42.041  37.050  1.00  0.00           H  
ATOM   3232  H2  WAT   679      32.128  43.182  38.018  1.00  0.00           H  
ATOM   3233  O   WAT   680      13.749  32.722  48.192  1.00  0.00           O  
ATOM   3234  H1  WAT   680      12.824  32.477  48.171  1.00  0.00           H  
ATOM   3235  H2  WAT   680      13.792  33.538  47.694  1.00  0.00           H  
ATOM   3236  O   WAT   681       7.925  37.390  38.072  1.00  0.00           O  
ATOM   3237  H1  WAT   681       8.252  36.762  38.717  1.00  0.00           H  
ATOM   3238  H2  WAT   681       7.800  38.199  38.568  1.00  0.00           H  
ATOM   3239  O   WAT   682      41.648   7.050  35.392  1.00  0.00           O  
ATOM   3240  H1  WAT   682      42.584   7.249  35.419  1.00  0.00           H  
ATOM   3241  H2  WAT   682      41.229   7.895  35.225  1.00  0.00           H  
ATOM   3242  O   WAT   683      29.152  49.865   9.408  1.00  0.00           O  
ATOM   3243  H1  WAT   683      28.214  49.992   9.552  1.00  0.00           H  
ATOM   3244  H2  WAT   683      29.537  49.916  10.283  1.00  0.00           H  
ATOM   3245  O   WAT   684      15.451   4.433  24.737  1.00  0.00           O  
ATOM   3246  H1  WAT   684      15.894   4.598  25.570  1.00  0.00           H  
ATOM   3247  H2  WAT   684      14.608   4.053  24.985  1.00  0.00           H  
ATOM   3248  O   WAT   685      43.892  19.964  28.271  1.00  0.00           O  
ATOM   3249  H1  WAT   685      44.178  20.080  29.177  1.00  0.00           H  
ATOM   3250  H2  WAT   685      42.939  19.891  28.328  1.00  0.00           H  
ATOM   3251  O   WAT   686       7.460  45.694  53.659  1.00  0.00           O  
ATOM   3252  H1  WAT   686       8.125  45.832  54.334  1.00  0.00           H  
ATOM   3253  H2  WAT   686       6.819  46.389  53.809  1.00  0.00           H  
ATOM   3254  O   WAT   687      10.162  42.419  21.685  1.00  0.00           O  
ATOM   3255  H1  WAT   687      10.023  41.491  21.874  1.00  0.00           H  
ATOM   3256  H2  WAT   687       9.497  42.871  22.203  1.00  0.00           H  
ATOM   3257  O   WAT   688      48.469  10.202  30.547  1.00  0.00           O  
ATOM   3258  H1  WAT   688      48.056  10.258  29.685  1.00  0.00           H  
ATOM   3259  H2  WAT   688      47.777  10.448  31.161  1.00  0.00           H  
ATOM   3260  O   WAT   689      13.545  29.795  18.235  1.00  0.00           O  
ATOM   3261  H1  WAT   689      14.231  30.440  18.407  1.00  0.00           H  
ATOM   3262  H2  WAT   689      14.010  28.959  18.186  1.00  0.00           H  
ATOM   3263  O   WAT   690      24.224  19.865  32.099  1.00  0.00           O  
ATOM   3264  H1  WAT   690      25.076  20.247  32.310  1.00  0.00           H  
ATOM   3265  H2  WAT   690      23.596  20.561  32.290  1.00  0.00           H  
ATOM   3266  O   WAT   691      47.549  46.988  46.529  1.00  0.00           O  
ATOM   3267  H1  WAT   691      47.370  46.580  45.682  1.00  0.00           H  
ATOM   3268  H2  WAT   691      47.116  47.840  46.481  1.00  0.00           H  
ATOM   3269  O   WAT   692      53.225  35.292   1.723  1.00  0.00           O  
ATOM   3270  H1  WAT   692      52.916  35.973   2.321  1.00  0.00           H  
ATOM   3271  H2  WAT   692      52.854  35.533   0.874  1.00  0.00           H  
ATOM   3272  O   WAT   693      13.466  49.588  17.365  1.00  0.00           O  
ATOM   3273  H1  WAT   693      14.196  49.824  16.791  1.00  0.00           H  
ATOM   3274  H2  WAT   693      13.265  48.681  17.136  1.00  0.00           H  
ATOM   3275  O   WAT   694      10.477  50.296  17.406  1.00  0.00           O  
ATOM   3276  H1  WAT   694      10.399  50.706  18.268  1.00  0.00           H  
ATOM   3277  H2  WAT   694      11.321  49.845  17.431  1.00  0.00           H  
ATOM   3278  O   WAT   695      61.477  19.957  42.369  1.00  0.00           O  
ATOM   3279  H1  WAT   695      60.917  19.239  42.075  1.00  0.00           H  
ATOM   3280  H2  WAT   695      62.233  19.524  42.765  1.00  0.00           H  
ATOM   3281  O   WAT   696      16.414  17.727   2.994  1.00  0.00           O  
ATOM   3282  H1  WAT   696      16.919  16.947   2.761  1.00  0.00           H  
ATOM   3283  H2  WAT   696      16.640  17.894   3.909  1.00  0.00           H  
ATOM   3284  O   WAT   697      13.088  30.763  42.475  1.00  0.00           O  
ATOM   3285  H1  WAT   697      12.901  30.797  43.413  1.00  0.00           H  
ATOM   3286  H2  WAT   697      12.826  31.623  42.147  1.00  0.00           H  
ATOM   3287  O   WAT   698      59.208  21.543  26.737  1.00  0.00           O  
ATOM   3288  H1  WAT   698      59.765  21.055  27.343  1.00  0.00           H  
ATOM   3289  H2  WAT   698      59.806  21.844  26.052  1.00  0.00           H  
ATOM   3290  O   WAT   699      20.116  14.118  50.443  1.00  0.00           O  
ATOM   3291  H1  WAT   699      19.976  13.929  51.371  1.00  0.00           H  
ATOM   3292  H2  WAT   699      19.892  13.302  49.995  1.00  0.00           H  
ATOM   3293  O   WAT   700      59.005  52.665  19.050  1.00  0.00           O  
ATOM   3294  H1  WAT   700      58.914  52.966  18.146  1.00  0.00           H  
ATOM   3295  H2  WAT   700      58.130  52.766  19.425  1.00  0.00           H  
ATOM   3296  O   WAT   701      10.825  54.969   3.252  1.00  0.00           O  
ATOM   3297  H1  WAT   701      10.095  55.100   3.857  1.00  0.00           H  
ATOM   3298  H2  WAT   701      10.837  55.763   2.716  1.00  0.00           H  
ATOM   3299  O   WAT   702      24.508  59.320  36.250  1.00  0.00           O  
ATOM   3300  H1  WAT   702      23.746  58.890  36.638  1.00  0.00           H  
ATOM   3301  H2  WAT   702      24.188  59.666  35.417  1.00  0.00           H  
ATOM   3302  O   WAT   703      16.635  51.992  15.488  1.00  0.00           O  
ATOM   3303  H1  WAT   703      16.416  51.152  15.891  1.00  0.00           H  
ATOM   3304  H2  WAT   703      17.212  51.764  14.759  1.00  0.00           H  
ATOM   3305  O   WAT   704      47.881  40.115  28.982  1.00  0.00           O  
ATOM   3306  H1  WAT   704      48.120  41.011  29.219  1.00  0.00           H  
ATOM   3307  H2  WAT   704      47.163  40.217  28.357  1.00  0.00           H  
ATOM   3308  O   WAT   705       4.377   9.565  35.772  1.00  0.00           O  
ATOM   3309  H1  WAT   705       5.223  10.013  35.740  1.00  0.00           H  
ATOM   3310  H2  WAT   705       4.449   8.872  35.116  1.00  0.00           H  
ATOM   3311  O   WAT   706      50.768   6.636  54.650  1.00  0.00           O  
ATOM   3312  H1  WAT   706      51.603   6.450  55.079  1.00  0.00           H  
ATOM   3313  H2  WAT   706      50.336   5.784  54.588  1.00  0.00           H  
ATOM   3314  O   WAT   707      45.138   7.313  24.042  1.00  0.00           O  
ATOM   3315  H1  WAT   707      45.975   7.754  23.898  1.00  0.00           H  
ATOM   3316  H2  WAT   707      44.816   7.116  23.162  1.00  0.00           H  
ATOM   3317  O   WAT   708      10.073  23.077  21.330  1.00  0.00           O  
ATOM   3318  H1  WAT   708      10.920  23.277  21.728  1.00  0.00           H  
ATOM   3319  H2  WAT   708       9.971  22.132  21.444  1.00  0.00           H  
ATOM   3320  O   WAT   709      19.172  42.899  41.522  1.00  0.00           O  
ATOM   3321  H1  WAT   709      19.388  43.832  41.507  1.00  0.00           H  
ATOM   3322  H2  WAT   709      19.969  42.464  41.221  1.00  0.00           H  
ATOM   3323  O   WAT   710       2.125  17.986   2.042  1.00  0.00           O  
ATOM   3324  H1  WAT   710       1.736  18.753   1.622  1.00  0.00           H  
ATOM   3325  H2  WAT   710       1.509  17.275   1.860  1.00  0.00           H  
ATOM   3326  O   WAT   711      56.310  57.510  46.570  1.00  0.00           O  
ATOM   3327  H1  WAT   711      57.000  56.872  46.750  1.00  0.00           H  
ATOM   3328  H2  WAT   711      56.479  57.799  45.673  1.00  0.00           H  
ATOM   3329  O   WAT   712      58.837  42.232  24.701  1.00  0.00           O  
ATOM   3330  H1  WAT   712      58.871  42.092  23.755  1.00  0.00           H  
ATOM   3331  H2  WAT   712      59.404  42.989  24.852  1.00  0.00           H  
ATOM   3332  O   WAT   713      17.917  56.849  51.146  1.00  0.00           O  
ATOM   3333  H1  WAT   713      18.281  57.131  50.307  1.00  0.00           H  
ATOM   3334  H2  WAT   713      17.003  56.641  50.953  1.00  0.00           H  
ATOM   3335  O   WAT   714      63.342  44.759  40.818  1.00  0.00           O  
ATOM   3336  H1  WAT   714      64.171  44.824  40.344  1.00  0.00           H  
ATOM   3337  H2  WAT   714      63.314  45.546  41.362  1.00  0.00           H  
ATOM   3338  O   WAT   715      40.001  24.110  11.899  1.00  0.00           O  
ATOM   3339  H1  WAT   715      40.503  23.552  11.305  1.00  0.00           H  
ATOM   3340  H2  WAT   715      40.095  24.991  11.537  1.00  0.00           H  
ATOM   3341  O   WAT   716      52.429  40.680  24.682  1.00  0.00           O  
ATOM   3342  H1  WAT   716      51.807  39.974  24.858  1.00  0.00           H  
ATOM   3343  H2  WAT   716      53.262  40.234  24.532  1.00  0.00           H  
ATOM   3344  O   WAT   717      62.936  30.510  49.303  1.00  0.00           O  
ATOM   3345  H1  WAT   717      62.769  31.094  48.563  1.00  0.00           H  
ATOM   3346  H2  WAT   717      62.966  31.090  50.064  1.00  0.00           H  
ATOM   3347  O   WAT   718      18.327  34.788  42.913  1.00  0.00           O  
ATOM   3348  H1  WAT   718      18.628  35.617  43.285  1.00  0.00           H  
ATOM   3349  H2  WAT   718      18.275  34.953  41.972  1.00  0.00           H  
ATOM   3350  O   WAT   719      51.280   2.321  51.231  1.00  0.00           O  
ATOM   3351  H1  WAT   719      51.862   1.978  50.552  1.00  0.00           H  
ATOM   3352  H2  WAT   719      51.793   3.002  51.665  1.00  0.00           H  
ATOM   3353  O   WAT   720      63.843  11.082   1.082  1.00  0.00           O  
ATOM   3354  H1  WAT   720      64.729  10.943   0.746  1.00  0.00           H  
ATOM   3355  H2  WAT   720      63.897  10.839   2.006  1.00  0.00           H  
ATOM   3356  O   WAT   721      43.673  22.188  11.292  1.00  0.00           O  
ATOM   3357  H1  WAT   721      44.525  21.910  10.956  1.00  0.00           H  
ATOM   3358  H2  WAT   721      43.793  22.233  12.240  1.00  0.00           H  
ATOM   3359  O   WAT   722      52.623  23.736  47.521  1.00  0.00           O  
ATOM   3360  H1  WAT   722      52.438  22.895  47.103  1.00  0.00           H  
ATOM   3361  H2  WAT   722      53.514  23.645  47.859  1.00  0.00           H  
ATOM   3362  O   WAT   723      54.035  28.688  35.763  1.00  0.00           O  
ATOM   3363  H1  WAT   723      54.104  29.546  36.182  1.00  0.00           H  
ATOM   3364  H2  WAT   723      54.932  28.354  35.753  1.00  0.00           H  
ATOM   3365  O   WAT   724      28.608  40.504  43.876  1.00  0.00           O  
ATOM   3366  H1  WAT   724      29.544  40.571  44.068  1.00  0.00           H  
ATOM   3367  H2  WAT   724      28.513  40.890  43.006  1.00  0.00           H  
ATOM   3368  O   WAT   725      11.855  26.443  18.588  1.00  0.00           O  
ATOM   3369  H1  WAT   725      11.498  26.919  19.337  1.00  0.00           H  
ATOM   3370  H2  WAT   725      11.094  26.256  18.038  1.00  0.00           H  
ATOM   3371  O   WAT   726      24.807  60.425  48.067  1.00  0.00           O  
ATOM   3372  H1  WAT   726      23.945  60.052  48.251  1.00  0.00           H  
ATOM   3373  H2  WAT   726      25.399  59.672  48.070  1.00  0.00           H  
ATOM   3374  O   WAT   727      28.961  24.031  54.671  1.00  0.00           O  
ATOM   3375  H1  WAT   727      28.703  24.571  53.924  1.00  0.00           H  
ATOM   3376  H2  WAT   727      29.178  24.660  55.358  1.00  0.00           H  
ATOM   3377  O   WAT   728      46.206  19.215  17.154  1.00  0.00           O  
ATOM   3378  H1  WAT   728      46.392  18.584  17.849  1.00  0.00           H  
ATOM   3379  H2  WAT   728      46.901  19.073  16.510  1.00  0.00           H  
ATOM   3380  O   WAT   729      32.593  31.127   1.186  1.00  0.00           O  
ATOM   3381  H1  WAT   729      31.755  31.465   0.870  1.00  0.00           H  
ATOM   3382  H2  WAT   729      33.161  31.137   0.416  1.00  0.00           H  
ATOM   3383  O   WAT   730      19.395  51.439  14.704  1.00  0.00           O  
ATOM   3384  H1  WAT   730      19.408  51.409  13.748  1.00  0.00           H  
ATOM   3385  H2  WAT   730      20.225  51.852  14.942  1.00  0.00           H  
ATOM   3386  O   WAT   731      62.582  56.640  10.155  1.00  0.00           O  
ATOM   3387  H1  WAT   731      62.451  57.411   9.603  1.00  0.00           H  
ATOM   3388  H2  WAT   731      62.035  56.800  10.924  1.00  0.00           H  
ATOM   3389  O   WAT   732       2.958  20.018  40.985  1.00  0.00           O  
ATOM   3390  H1  WAT   732       2.758  20.050  41.920  1.00  0.00           H  
ATOM   3391  H2  WAT   732       2.577  19.193  40.686  1.00  0.00           H  
ATOM   3392  O   WAT   733      49.385  50.659  35.073  1.00  0.00           O  
ATOM   3393  H1  WAT   733      48.522  50.899  34.734  1.00  0.00           H  
ATOM   3394  H2  WAT   733      49.868  50.355  34.305  1.00  0.00           H  
ATOM   3395  O   WAT   734      62.134  11.098  36.366  1.00  0.00           O  
ATOM   3396  H1  WAT   734      62.197  10.260  36.823  1.00  0.00           H  
ATOM   3397  H2  WAT   734      61.618  11.653  36.952  1.00  0.00           H  
ATOM   3398  O   WAT   735      59.104  13.468  53.207  1.00  0.00           O  
ATOM   3399  H1  WAT   735      59.661  13.283  52.451  1.00  0.00           H  
ATOM   3400  H2  WAT   735      58.247  13.115  52.965  1.00  0.00           H  
ATOM   3401  O   WAT   736      48.756  26.453  18.726  1.00  0.00           O  
ATOM   3402  H1  WAT   736      48.957  25.578  18.393  1.00  0.00           H  
ATOM   3403  H2  WAT   736      49.051  27.046  18.036  1.00  0.00           H  
ATOM   3404  O   WAT   737      62.062   9.259  48.075  1.00  0.00           O  
ATOM   3405  H1  WAT   737      62.650   8.558  47.793  1.00  0.00           H  
ATOM   3406  H2  WAT   737      61.591   9.509  47.280  1.00  0.00           H  
ATOM   3407  O   WAT   738      18.079   5.558   1.958  1.00  0.00           O  
ATOM   3408  H1  WAT   738      17.467   6.250   1.710  1.00  0.00           H  
ATOM   3409  H2  WAT   738      18.613   5.418   1.176  1.00  0.00           H  
ATOM   3410  O   WAT   739      51.806  58.134   3.717  1.00  0.00           O  
ATOM   3411  H1  WAT   739      51.319  58.606   3.042  1.00  0.00           H  
ATOM   3412  H2  WAT   739      51.953  57.265   3.344  1.00  0.00           H  
ATOM   3413  O   WAT   740       1.644   1.652  29.372  1.00  0.00           O  
ATOM   3414  H1  WAT   740       1.341   2.558  29.432  1.00  0.00           H  
ATOM   3415  H2  WAT   740       1.207   1.205  30.097  1.00  0.00           H  
ATOM   3416  O   WAT   741      63.846  10.491   3.752  1.00  0.00           O  
ATOM   3417  H1  WAT   741      62.957  10.615   4.084  1.00  0.00           H  
ATOM   3418  H2  WAT   741      64.028   9.562   3.896  1.00  0.00           H  
ATOM   3419  O   WAT   742      25.667   2.426  48.415  1.00  0.00           O  
ATOM   3420  H1  WAT   742      25.490   1.487  48.366  1.00  0.00           H  
ATOM   3421  H2  WAT   742      25.825   2.592  49.345  1.00  0.00           H  
ATOM   3422  O   WAT   743      62.391  33.405  32.920  1.00  0.00           O  
ATOM   3423  H1  WAT   743      62.901  32.816  32.365  1.00  0.00           H  
ATOM   3424  H2  WAT   743      63.046  33.925  33.385  1.00  0.00           H  
ATOM   3425  O   WAT   744      18.155  57.811  26.339  1.00  0.00           O  
ATOM   3426  H1  WAT   744      17.362  58.200  26.707  1.00  0.00           H  
ATOM   3427  H2  WAT   744      17.879  57.460  25.493  1.00  0.00           H  
ATOM   3428  O   WAT   745       4.454   5.407   6.613  1.00  0.00           O  
ATOM   3429  H1  WAT   745       3.931   4.606   6.640  1.00  0.00           H  
ATOM   3430  H2  WAT   745       4.835   5.474   7.489  1.00  0.00           H  
ATOM   3431  O   WAT   746      44.968  46.150  51.859  1.00  0.00           O  
ATOM   3432  H1  WAT   746      45.215  46.007  52.772  1.00  0.00           H  
ATOM   3433  H2  WAT   746      44.020  46.280  51.885  1.00  0.00           H  
ATOM   3434  O   WAT   747      17.028  38.633  26.305  1.00  0.00           O  
ATOM   3435  H1  WAT   747      17.346  39.527  26.181  1.00  0.00           H  
ATOM   3436  H2  WAT   747      16.920  38.292  25.417  1.00  0.00           H  
ATOM   3437  O   WAT   748      15.125   5.859  14.940  1.00  0.00           O  
ATOM   3438  H1  WAT   748      15.497   5.356  15.665  1.00  0.00           H  
ATOM   3439  H2  WAT   748      14.331   6.250  15.304  1.00  0.00           H  
ATOM   3440  O   WAT   749       0.406   4.035  29.972  1.00  0.00           O  
ATOM   3441  H1  WAT   749       0.417   4.080  30.928  1.00  0.00           H  
ATOM   3442  H2  WAT   749      -0.306   4.619  29.712  1.00  0.00           H  
ATOM   3443  O   WAT   750      60.170  16.729  37.166  1.00  0.00           O  
ATOM   3444  H1  WAT   750      60.971  17.252  37.128  1.00  0.00           H  
ATOM   3445  H2  WAT   750      60.104  16.460  38.082  1.00  0.00           H  
ATOM   3446  O   WAT   751      60.264  39.660  11.766  1.00  0.00           O  
ATOM   3447  H1  WAT   751      60.479  39.604  12.697  1.00  0.00           H  
ATOM   3448  H2  WAT   751      61.085  39.916  11.346  1.00  0.00           H  
ATOM   3449  O   WAT   752      21.390  51.453  51.207  1.00  0.00           O  
ATOM   3450  H1  WAT   752      20.486  51.385  50.899  1.00  0.00           H  
ATOM   3451  H2  WAT   752      21.728  50.559  51.158  1.00  0.00           H  
ATOM   3452  O   WAT   753      23.738  26.930  36.736  1.00  0.00           O  
ATOM   3453  H1  WAT   753      24.044  27.551  37.396  1.00  0.00           H  
ATOM   3454  H2  WAT   753      23.443  26.171  37.240  1.00  0.00           H  
ATOM   3455  O   WAT   754      21.018  22.605  16.596  1.00  0.00           O  
ATOM   3456  H1  WAT   754      20.960  22.280  17.494  1.00  0.00           H  
ATOM   3457  H2  WAT   754      21.661  23.313  16.639  1.00  0.00           H  
ATOM   3458  O   WAT   755      45.400  55.159  30.928  1.00  0.00           O  
ATOM   3459  H1  WAT   755      44.848  55.072  31.705  1.00  0.00           H  
ATOM   3460  H2  WAT   755      45.668  56.078  30.925  1.00  0.00           H  
ATOM   3461  O   WAT   756       0.450  29.473  47.951  1.00  0.00           O  
ATOM   3462  H1  WAT   756       0.353  29.401  47.001  1.00  0.00           H  
ATOM   3463  H2  WAT   756      -0.141  30.184  48.199  1.00  0.00           H  
ATOM   3464  O   WAT   757      59.409  40.143  27.486  1.00  0.00           O  
ATOM   3465  H1  WAT   757      59.514  39.216  27.270  1.00  0.00           H  
ATOM   3466  H2  WAT   757      59.938  40.602  26.834  1.00  0.00           H  
ATOM   3467  O   WAT   758      57.325  56.670  52.588  1.00  0.00           O  
ATOM   3468  H1  WAT   758      56.540  57.189  52.413  1.00  0.00           H  
ATOM   3469  H2  WAT   758      57.979  57.312  52.867  1.00  0.00           H  
ATOM   3470  O   WAT   759      34.889  15.587   6.516  1.00  0.00           O  
ATOM   3471  H1  WAT   759      35.701  15.079   6.512  1.00  0.00           H  
ATOM   3472  H2  WAT   759      34.643  15.652   5.593  1.00  0.00           H  
ATOM   3473  O   WAT   760      61.331  54.198  36.942  1.00  0.00           O  
ATOM   3474  H1  WAT   760      61.551  53.282  36.769  1.00  0.00           H  
ATOM   3475  H2  WAT   760      60.529  54.158  37.462  1.00  0.00           H  
ATOM   3476  O   WAT   761      21.014  17.362  10.274  1.00  0.00           O  
ATOM   3477  H1  WAT   761      21.432  18.185  10.023  1.00  0.00           H  
ATOM   3478  H2  WAT   761      20.159  17.621  10.616  1.00  0.00           H  
ATOM   3479  O   WAT   762       5.258  58.202   9.071  1.00  0.00           O  
ATOM   3480  H1  WAT   762       5.803  58.929   8.770  1.00  0.00           H  
ATOM   3481  H2  WAT   762       5.295  57.564   8.358  1.00  0.00           H  
ATOM   3482  O   WAT   763      38.505   8.910  12.633  1.00  0.00           O  
ATOM   3483  H1  WAT   763      38.636   9.417  13.434  1.00  0.00           H  
ATOM   3484  H2  WAT   763      39.272   8.339  12.582  1.00  0.00           H  
ATOM   3485  O   WAT   764      41.194  10.779  12.261  1.00  0.00           O  
ATOM   3486  H1  WAT   764      40.537  11.181  12.830  1.00  0.00           H  
ATOM   3487  H2  WAT   764      42.030  10.976  12.683  1.00  0.00           H  
ATOM   3488  O   WAT   765      28.953   8.259  43.921  1.00  0.00           O  
ATOM   3489  H1  WAT   765      28.494   7.433  44.069  1.00  0.00           H  
ATOM   3490  H2  WAT   765      29.217   8.226  43.001  1.00  0.00           H  
ATOM   3491  O   WAT   766      51.216  27.566   6.400  1.00  0.00           O  
ATOM   3492  H1  WAT   766      50.964  26.991   5.678  1.00  0.00           H  
ATOM   3493  H2  WAT   766      51.812  28.202   6.003  1.00  0.00           H  
ATOM   3494  O   WAT   767       5.606  25.100  16.313  1.00  0.00           O  
ATOM   3495  H1  WAT   767       5.066  25.877  16.170  1.00  0.00           H  
ATOM   3496  H2  WAT   767       6.195  25.075  15.559  1.00  0.00           H  
ATOM   3497  O   WAT   768      24.467  16.854  36.372  1.00  0.00           O  
ATOM   3498  H1  WAT   768      23.825  17.114  35.711  1.00  0.00           H  
ATOM   3499  H2  WAT   768      23.951  16.715  37.166  1.00  0.00           H  
ATOM   3500  O   WAT   769      26.250  24.624  35.411  1.00  0.00           O  
ATOM   3501  H1  WAT   769      25.860  24.583  34.539  1.00  0.00           H  
ATOM   3502  H2  WAT   769      25.882  23.872  35.874  1.00  0.00           H  
ATOM   3503  O   WAT   770      58.674   0.997  21.908  1.00  0.00           O  
ATOM   3504  H1  WAT   770      57.988   0.845  22.557  1.00  0.00           H  
ATOM   3505  H2  WAT   770      59.014   0.125  21.709  1.00  0.00           H  
ATOM   3506  O   WAT   771      56.713  58.622  32.263  1.00  0.00           O  
ATOM   3507  H1  WAT   771      56.518  59.558  32.310  1.00  0.00           H  
ATOM   3508  H2  WAT   771      57.280  58.457  33.017  1.00  0.00           H  
ATOM   3509  O   WAT   772      11.612  31.215  52.653  1.00  0.00           O  
ATOM   3510  H1  WAT   772      12.432  30.769  52.868  1.00  0.00           H  
ATOM   3511  H2  WAT   772      10.968  30.511  52.584  1.00  0.00           H  
ATOM   3512  O   WAT   773      16.958  55.049   7.819  1.00  0.00           O  
ATOM   3513  H1  WAT   773      16.716  55.253   6.916  1.00  0.00           H  
ATOM   3514  H2  WAT   773      16.178  54.636   8.189  1.00  0.00           H  
ATOM   3515  O   WAT   774       9.359  37.014  44.109  1.00  0.00           O  
ATOM   3516  H1  WAT   774       9.008  37.777  44.568  1.00  0.00           H  
ATOM   3517  H2  WAT   774       9.861  37.383  43.382  1.00  0.00           H  
ATOM   3518  O   WAT   775      49.801  33.991  51.452  1.00  0.00           O  
ATOM   3519  H1  WAT   775      50.028  34.892  51.685  1.00  0.00           H  
ATOM   3520  H2  WAT   775      50.470  33.457  51.880  1.00  0.00           H  
ATOM   3521  O   WAT   776      33.821  45.023  47.937  1.00  0.00           O  
ATOM   3522  H1  WAT   776      34.757  45.104  48.118  1.00  0.00           H  
ATOM   3523  H2  WAT   776      33.601  45.820  47.454  1.00  0.00           H  
ATOM   3524  O   WAT   777      41.061   2.085  14.415  1.00  0.00           O  
ATOM   3525  H1  WAT   777      40.638   1.443  14.986  1.00  0.00           H  
ATOM   3526  H2  WAT   777      41.596   2.615  15.006  1.00  0.00           H  
ATOM   3527  O   WAT   778      61.593  48.526   4.192  1.00  0.00           O  
ATOM   3528  H1  WAT   778      62.319  48.230   4.741  1.00  0.00           H  
ATOM   3529  H2  WAT   778      60.809  48.333   4.706  1.00  0.00           H  
ATOM   3530  O   WAT   779       8.392   3.828  44.139  1.00  0.00           O  
ATOM   3531  H1  WAT   779       9.126   3.230  44.276  1.00  0.00           H  
ATOM   3532  H2  WAT   779       8.206   3.767  43.202  1.00  0.00           H  
ATOM   3533  O   WAT   780      40.038  58.646   3.902  1.00  0.00           O  
ATOM   3534  H1  WAT   780      39.554  59.202   3.292  1.00  0.00           H  
ATOM   3535  H2  WAT   780      40.707  59.221   4.272  1.00  0.00           H  
ATOM   3536  O   WAT   781      64.109  38.628  32.692  1.00  0.00           O  
ATOM   3537  H1  WAT   781      63.486  37.920  32.856  1.00  0.00           H  
ATOM   3538  H2  WAT   781      64.086  38.753  31.744  1.00  0.00           H  
ATOM   3539  O   WAT   782       0.986  56.163  39.652  1.00  0.00           O  
ATOM   3540  H1  WAT   782       0.843  56.653  40.462  1.00  0.00           H  
ATOM   3541  H2  WAT   782       0.106  55.988  39.320  1.00  0.00           H  
ATOM   3542  O   WAT   783      30.441  12.457  13.103  1.00  0.00           O  
ATOM   3543  H1  WAT   783      30.839  12.350  12.239  1.00  0.00           H  
ATOM   3544  H2  WAT   783      30.984  13.115  13.537  1.00  0.00           H  
ATOM   3545  O   WAT   784      20.130  57.301  23.169  1.00  0.00           O  
ATOM   3546  H1  WAT   784      20.956  57.572  22.767  1.00  0.00           H  
ATOM   3547  H2  WAT   784      19.786  56.629  22.579  1.00  0.00           H  
ATOM   3548  O   WAT   785      37.031  12.446  28.385  1.00  0.00           O  
ATOM   3549  H1  WAT   785      37.305  11.590  28.716  1.00  0.00           H  
ATOM   3550  H2  WAT   785      36.862  12.299  27.455  1.00  0.00           H  
ATOM   3551  O   WAT   786      41.245  56.283  10.726  1.00  0.00           O  
ATOM   3552  H1  WAT   786      41.448  57.186  10.482  1.00  0.00           H  
ATOM   3553  H2  WAT   786      41.595  55.756  10.008  1.00  0.00           H  
ATOM   3554  O   WAT   787      54.557  16.774  40.441  1.00  0.00           O  
ATOM   3555  H1  WAT   787      54.039  17.288  39.822  1.00  0.00           H  
ATOM   3556  H2  WAT   787      55.065  17.424  40.927  1.00  0.00           H  
ATOM   3557  O   WAT   788       7.739  56.740  16.892  1.00  0.00           O  
ATOM   3558  H1  WAT   788       8.671  56.826  17.093  1.00  0.00           H  
ATOM   3559  H2  WAT   788       7.296  57.190  17.612  1.00  0.00           H  
ATOM   3560  O   WAT   789      39.108  31.425  43.165  1.00  0.00           O  
ATOM   3561  H1  WAT   789      38.648  32.138  43.608  1.00  0.00           H  
ATOM   3562  H2  WAT   789      40.029  31.687  43.184  1.00  0.00           H  
ATOM   3563  O   WAT   790      64.595  46.281   3.073  1.00  0.00           O  
ATOM   3564  H1  WAT   790      64.058  46.469   3.843  1.00  0.00           H  
ATOM   3565  H2  WAT   790      64.214  46.820   2.379  1.00  0.00           H  
ATOM   3566  O   WAT   791       6.151  29.844  50.611  1.00  0.00           O  
ATOM   3567  H1  WAT   791       6.108  30.202  49.725  1.00  0.00           H  
ATOM   3568  H2  WAT   791       5.631  30.450  51.140  1.00  0.00           H  
ATOM   3569  O   WAT   792      56.812  18.589  24.667  1.00  0.00           O  
ATOM   3570  H1  WAT   792      57.191  19.030  23.907  1.00  0.00           H  
ATOM   3571  H2  WAT   792      56.808  19.256  25.354  1.00  0.00           H  
ATOM   3572  O   WAT   793      45.348  13.184  12.479  1.00  0.00           O  
ATOM   3573  H1  WAT   793      44.952  13.035  11.621  1.00  0.00           H  
ATOM   3574  H2  WAT   793      46.177  13.623  12.287  1.00  0.00           H  
ATOM   3575  O   WAT   794      41.375  19.050  45.099  1.00  0.00           O  
ATOM   3576  H1  WAT   794      41.367  18.118  44.882  1.00  0.00           H  
ATOM   3577  H2  WAT   794      42.017  19.431  44.500  1.00  0.00           H  
ATOM   3578  O   WAT   795      62.306  45.459  47.098  1.00  0.00           O  
ATOM   3579  H1  WAT   795      62.743  45.130  46.313  1.00  0.00           H  
ATOM   3580  H2  WAT   795      62.116  46.376  46.900  1.00  0.00           H  
ATOM   3581  O   WAT   796      28.251  36.609  43.545  1.00  0.00           O  
ATOM   3582  H1  WAT   796      28.058  37.130  44.325  1.00  0.00           H  
ATOM   3583  H2  WAT   796      29.194  36.451  43.591  1.00  0.00           H  
ATOM   3584  O   WAT   797      11.601  41.649  32.115  1.00  0.00           O  
ATOM   3585  H1  WAT   797      10.720  41.541  31.754  1.00  0.00           H  
ATOM   3586  H2  WAT   797      11.461  42.058  32.969  1.00  0.00           H  
ATOM   3587  O   WAT   798      56.695   6.139  51.163  1.00  0.00           O  
ATOM   3588  H1  WAT   798      57.637   6.265  51.276  1.00  0.00           H  
ATOM   3589  H2  WAT   798      56.301   6.609  51.898  1.00  0.00           H  
ATOM   3590  O   WAT   799       7.255  30.014  42.163  1.00  0.00           O  
ATOM   3591  H1  WAT   799       7.785  29.739  42.911  1.00  0.00           H  
ATOM   3592  H2  WAT   799       7.091  30.945  42.314  1.00  0.00           H  
ATOM   3593  O   WAT   800      60.626  15.943   3.888  1.00  0.00           O  
ATOM   3594  H1  WAT   800      61.050  15.125   3.630  1.00  0.00           H  
ATOM   3595  H2  WAT   800      61.162  16.274   4.610  1.00  0.00           H  
ATOM   3596  O   WAT   801      11.224   3.084  10.882  1.00  0.00           O  
ATOM   3597  H1  WAT   801      10.426   3.459  10.509  1.00  0.00           H  
ATOM   3598  H2  WAT   801      11.189   2.158  10.640  1.00  0.00           H  
ATOM   3599  O   WAT   802      33.381  20.023   6.429  1.00  0.00           O  
ATOM   3600  H1  WAT   802      33.580  20.114   5.497  1.00  0.00           H  
ATOM   3601  H2  WAT   802      33.993  19.356   6.740  1.00  0.00           H  
ATOM   3602  O   WAT   803      23.038  12.707  21.259  1.00  0.00           O  
ATOM   3603  H1  WAT   803      22.883  11.904  20.762  1.00  0.00           H  
ATOM   3604  H2  WAT   803      23.074  12.420  22.172  1.00  0.00           H  
ATOM   3605  O   WAT   804       6.006  21.298  14.516  1.00  0.00           O  
ATOM   3606  H1  WAT   804       5.882  20.869  15.362  1.00  0.00           H  
ATOM   3607  H2  WAT   804       5.696  20.659  13.875  1.00  0.00           H  
ATOM   3608  O   WAT   805       5.790  15.276  14.655  1.00  0.00           O  
ATOM   3609  H1  WAT   805       6.303  15.828  15.245  1.00  0.00           H  
ATOM   3610  H2  WAT   805       5.660  15.815  13.875  1.00  0.00           H  
ATOM   3611  O   WAT   806      41.554   7.214  51.140  1.00  0.00           O  
ATOM   3612  H1  WAT   806      41.286   7.994  50.653  1.00  0.00           H  
ATOM   3613  H2  WAT   806      42.040   7.556  51.891  1.00  0.00           H  
ATOM   3614  O   WAT   807       6.712  12.621  50.551  1.00  0.00           O  
ATOM   3615  H1  WAT   807       5.880  12.925  50.189  1.00  0.00           H  
ATOM   3616  H2  WAT   807       6.983  11.913  49.967  1.00  0.00           H  
ATOM   3617  O   WAT   808      33.405  33.247  52.029  1.00  0.00           O  
ATOM   3618  H1  WAT   808      33.865  33.572  52.803  1.00  0.00           H  
ATOM   3619  H2  WAT   808      33.116  34.038  51.573  1.00  0.00           H  
ATOM   3620  O   WAT   809      63.393  56.042  52.891  1.00  0.00           O  
ATOM   3621  H1  WAT   809      62.717  55.426  53.173  1.00  0.00           H  
ATOM   3622  H2  WAT   809      64.217  55.623  53.137  1.00  0.00           H  
ATOM   3623  O   WAT   810      20.113  14.279   2.157  1.00  0.00           O  
ATOM   3624  H1  WAT   810      20.217  14.042   3.079  1.00  0.00           H  
ATOM   3625  H2  WAT   810      19.215  14.025   1.944  1.00  0.00           H  
ATOM   3626  O   WAT   811      15.679  52.264  33.111  1.00  0.00           O  
ATOM   3627  H1  WAT   811      16.078  52.104  33.967  1.00  0.00           H  
ATOM   3628  H2  WAT   811      15.019  51.577  33.022  1.00  0.00           H  
ATOM   3629  O   WAT   812      11.557  53.727  30.153  1.00  0.00           O  
ATOM   3630  H1  WAT   812      11.774  54.450  30.742  1.00  0.00           H  
ATOM   3631  H2  WAT   812      11.480  54.135  29.291  1.00  0.00           H  
ATOM   3632  O   WAT   813      25.535  46.799  44.937  1.00  0.00           O  
ATOM   3633  H1  WAT   813      25.554  46.341  44.097  1.00  0.00           H  
ATOM   3634  H2  WAT   813      26.122  46.293  45.499  1.00  0.00           H  
ATOM   3635  O   WAT   814      23.162  17.345  12.231  1.00  0.00           O  
ATOM   3636  H1  WAT   814      22.370  17.242  11.704  1.00  0.00           H  
ATOM   3637  H2  WAT   814      23.863  17.460  11.590  1.00  0.00           H  
ATOM   3638  O   WAT   815       0.271   5.283  14.089  1.00  0.00           O  
ATOM   3639  H1  WAT   815       0.720   5.800  14.757  1.00  0.00           H  
ATOM   3640  H2  WAT   815      -0.659   5.443  14.246  1.00  0.00           H  
ATOM   3641  O   WAT   816      12.939  23.504  40.063  1.00  0.00           O  
ATOM   3642  H1  WAT   816      12.147  22.967  40.081  1.00  0.00           H  
ATOM   3643  H2  WAT   816      12.752  24.226  40.663  1.00  0.00           H  
ATOM   3644  O   WAT   817       9.502  35.478   3.315  1.00  0.00           O  
ATOM   3645  H1  WAT   817      10.445  35.597   3.201  1.00  0.00           H  
ATOM   3646  H2  WAT   817       9.331  34.595   2.987  1.00  0.00           H  
ATOM   3647  O   WAT   818      36.788  28.693  49.756  1.00  0.00           O  
ATOM   3648  H1  WAT   818      36.394  28.458  48.917  1.00  0.00           H  
ATOM   3649  H2  WAT   818      37.708  28.442  49.668  1.00  0.00           H  
ATOM   3650  O   WAT   819      10.276  17.875  46.376  1.00  0.00           O  
ATOM   3651  H1  WAT   819       9.669  18.598  46.529  1.00  0.00           H  
ATOM   3652  H2  WAT   819       9.719  17.151  46.090  1.00  0.00           H  
ATOM   3653  O   WAT   820      35.951  54.503  41.973  1.00  0.00           O  
ATOM   3654  H1  WAT   820      35.947  55.097  41.222  1.00  0.00           H  
ATOM   3655  H2  WAT   820      36.169  55.062  42.719  1.00  0.00           H  
ATOM   3656  O   WAT   821      15.170  59.641  45.437  1.00  0.00           O  
ATOM   3657  H1  WAT   821      14.700  59.648  44.603  1.00  0.00           H  
ATOM   3658  H2  WAT   821      15.747  58.880  45.380  1.00  0.00           H  
ATOM   3659  O   WAT   822      28.117  14.631  18.643  1.00  0.00           O  
ATOM   3660  H1  WAT   822      27.267  14.608  19.082  1.00  0.00           H  
ATOM   3661  H2  WAT   822      28.679  14.072  19.180  1.00  0.00           H  
ATOM   3662  O   WAT   823      58.246   4.073  28.814  1.00  0.00           O  
ATOM   3663  H1  WAT   823      58.743   4.225  28.010  1.00  0.00           H  
ATOM   3664  H2  WAT   823      57.453   3.622  28.524  1.00  0.00           H  
ATOM   3665  O   WAT   824      58.681  18.850  41.147  1.00  0.00           O  
ATOM   3666  H1  WAT   824      57.754  18.649  41.276  1.00  0.00           H  
ATOM   3667  H2  WAT   824      58.799  19.708  41.555  1.00  0.00           H  
ATOM   3668  O   WAT   825      62.981  38.411  45.313  1.00  0.00           O  
ATOM   3669  H1  WAT   825      62.652  38.527  44.421  1.00  0.00           H  
ATOM   3670  H2  WAT   825      63.166  37.474  45.380  1.00  0.00           H  
ATOM   3671  O   WAT   826      11.710  45.948  10.246  1.00  0.00           O  
ATOM   3672  H1  WAT   826      12.110  46.584  10.839  1.00  0.00           H  
ATOM   3673  H2  WAT   826      11.231  45.352  10.823  1.00  0.00           H  
ATOM   3674  O   WAT   827      57.073   9.063   1.328  1.00  0.00           O  
ATOM   3675  H1  WAT   827      57.941   8.998   0.930  1.00  0.00           H  
ATOM   3676  H2  WAT   827      56.630   8.255   1.069  1.00  0.00           H  
ATOM   3677  O   WAT   828       3.867   7.580  33.727  1.00  0.00           O  
ATOM   3678  H1  WAT   828       3.356   8.289  33.337  1.00  0.00           H  
ATOM   3679  H2  WAT   828       4.020   6.971  33.005  1.00  0.00           H  
ATOM   3680  O   WAT   829      62.715  19.552  53.126  1.00  0.00           O  
ATOM   3681  H1  WAT   829      63.005  19.857  52.266  1.00  0.00           H  
ATOM   3682  H2  WAT   829      62.041  18.899  52.934  1.00  0.00           H  
ATOM   3683  O   WAT   830      34.789  16.713   9.857  1.00  0.00           O  
ATOM   3684  H1  WAT   830      35.467  17.341   9.607  1.00  0.00           H  
ATOM   3685  H2  WAT   830      33.972  17.109   9.553  1.00  0.00           H  
ATOM   3686  O   WAT   831      21.826  45.873  31.776  1.00  0.00           O  
ATOM   3687  H1  WAT   831      22.760  46.071  31.849  1.00  0.00           H  
ATOM   3688  H2  WAT   831      21.500  46.495  31.125  1.00  0.00           H  
ATOM   3689  O   WAT   832      48.718  46.437  23.222  1.00  0.00           O  
ATOM   3690  H1  WAT   832      49.464  45.906  22.946  1.00  0.00           H  
ATOM   3691  H2  WAT   832      48.703  47.169  22.606  1.00  0.00           H  
ATOM   3692  O   WAT   833       6.291  58.500  51.185  1.00  0.00           O  
ATOM   3693  H1  WAT   833       6.575  57.810  51.785  1.00  0.00           H  
ATOM   3694  H2  WAT   833       5.448  58.789  51.534  1.00  0.00           H  
ATOM   3695  O   WAT   834      31.152  20.249  30.046  1.00  0.00           O  
ATOM   3696  H1  WAT   834      31.347  21.150  30.306  1.00  0.00           H  
ATOM   3697  H2  WAT   834      31.547  20.160  29.179  1.00  0.00           H  
ATOM   3698  O   WAT   835      58.686  11.334  50.376  1.00  0.00           O  
ATOM   3699  H1  WAT   835      58.885  10.539  50.869  1.00  0.00           H  
ATOM   3700  H2  WAT   835      57.736  11.430  50.448  1.00  0.00           H  
ATOM   3701  O   WAT   836       1.687  38.906  24.376  1.00  0.00           O  
ATOM   3702  H1  WAT   836       1.880  38.464  23.549  1.00  0.00           H  
ATOM   3703  H2  WAT   836       1.724  39.839  24.162  1.00  0.00           H  
ATOM   3704  O   WAT   837      57.409  36.396  28.957  1.00  0.00           O  
ATOM   3705  H1  WAT   837      56.945  37.067  28.456  1.00  0.00           H  
ATOM   3706  H2  WAT   837      56.795  35.664  29.002  1.00  0.00           H  
ATOM   3707  O   WAT   838      17.542  26.106  27.858  1.00  0.00           O  
ATOM   3708  H1  WAT   838      17.217  26.965  27.589  1.00  0.00           H  
ATOM   3709  H2  WAT   838      17.226  25.508  27.182  1.00  0.00           H  
ATOM   3710  O   WAT   839      30.920  44.704  37.985  1.00  0.00           O  
ATOM   3711  H1  WAT   839      30.183  44.104  37.875  1.00  0.00           H  
ATOM   3712  H2  WAT   839      31.123  44.667  38.919  1.00  0.00           H  
ATOM   3713  O   WAT   840      49.899   2.338   6.245  1.00  0.00           O  
ATOM   3714  H1  WAT   840      49.124   1.799   6.404  1.00  0.00           H  
ATOM   3715  H2  WAT   840      49.599   3.236   6.385  1.00  0.00           H  
ATOM   3716  O   WAT   841      36.300  10.132  21.186  1.00  0.00           O  
ATOM   3717  H1  WAT   841      36.126  11.072  21.240  1.00  0.00           H  
ATOM   3718  H2  WAT   841      35.649   9.802  20.567  1.00  0.00           H  
ATOM   3719  O   WAT   842      35.672  28.771  44.863  1.00  0.00           O  
ATOM   3720  H1  WAT   842      36.050  28.430  45.673  1.00  0.00           H  
ATOM   3721  H2  WAT   842      36.343  28.612  44.199  1.00  0.00           H  
ATOM   3722  O   WAT   843      45.367  44.641  42.975  1.00  0.00           O  
ATOM   3723  H1  WAT   843      45.188  43.843  42.478  1.00  0.00           H  
ATOM   3724  H2  WAT   843      46.177  44.452  43.448  1.00  0.00           H  
ATOM   3725  O   WAT   844       3.154  45.204  36.692  1.00  0.00           O  
ATOM   3726  H1  WAT   844       2.276  44.893  36.916  1.00  0.00           H  
ATOM   3727  H2  WAT   844       3.002  45.979  36.151  1.00  0.00           H  
ATOM   3728  O   WAT   845      19.991  30.966  54.509  1.00  0.00           O  
ATOM   3729  H1  WAT   845      20.686  30.544  54.003  1.00  0.00           H  
ATOM   3730  H2  WAT   845      20.452  31.566  55.095  1.00  0.00           H  
ATOM   3731  O   WAT   846      47.283  10.596  37.247  1.00  0.00           O  
ATOM   3732  H1  WAT   846      47.586  10.938  38.089  1.00  0.00           H  
ATOM   3733  H2  WAT   846      48.078  10.520  36.719  1.00  0.00           H  
ATOM   3734  O   WAT   847      38.582  52.237  33.173  1.00  0.00           O  
ATOM   3735  H1  WAT   847      38.666  52.691  34.011  1.00  0.00           H  
ATOM   3736  H2  WAT   847      38.192  51.392  33.396  1.00  0.00           H  
ATOM   3737  O   WAT   848      34.586  44.013  43.616  1.00  0.00           O  
ATOM   3738  H1  WAT   848      35.097  44.373  44.342  1.00  0.00           H  
ATOM   3739  H2  WAT   848      34.009  44.730  43.352  1.00  0.00           H  
ATOM   3740  O   WAT   849      56.848  22.225  47.532  1.00  0.00           O  
ATOM   3741  H1  WAT   849      56.891  22.476  48.454  1.00  0.00           H  
ATOM   3742  H2  WAT   849      56.588  23.027  47.077  1.00  0.00           H  
ATOM   3743  O   WAT   850      11.968  43.808  37.725  1.00  0.00           O  
ATOM   3744  H1  WAT   850      11.943  44.744  37.923  1.00  0.00           H  
ATOM   3745  H2  WAT   850      12.202  43.393  38.555  1.00  0.00           H  
ATOM   3746  O   WAT   851      62.961  57.003  43.760  1.00  0.00           O  
ATOM   3747  H1  WAT   851      63.142  56.277  43.163  1.00  0.00           H  
ATOM   3748  H2  WAT   851      62.302  57.528  43.306  1.00  0.00           H  
ATOM   3749  O   WAT   852      43.942  44.189  35.033  1.00  0.00           O  
ATOM   3750  H1  WAT   852      43.093  44.477  35.370  1.00  0.00           H  
ATOM   3751  H2  WAT   852      44.581  44.587  35.625  1.00  0.00           H  
ATOM   3752  O   WAT   853      50.298  26.793  33.750  1.00  0.00           O  
ATOM   3753  H1  WAT   853      49.491  27.299  33.659  1.00  0.00           H  
ATOM   3754  H2  WAT   853      50.981  27.452  33.879  1.00  0.00           H  
ATOM   3755  O   WAT   854      51.908  54.251  22.309  1.00  0.00           O  
ATOM   3756  H1  WAT   854      52.392  54.168  23.130  1.00  0.00           H  
ATOM   3757  H2  WAT   854      52.257  53.555  21.752  1.00  0.00           H  
ATOM   3758  O   WAT   855       9.018   6.328  45.688  1.00  0.00           O  
ATOM   3759  H1  WAT   855       8.697   5.675  45.066  1.00  0.00           H  
ATOM   3760  H2  WAT   855       9.053   5.865  46.525  1.00  0.00           H  
ATOM   3761  O   WAT   856      60.769  38.473   7.907  1.00  0.00           O  
ATOM   3762  H1  WAT   856      61.704  38.409   7.711  1.00  0.00           H  
ATOM   3763  H2  WAT   856      60.474  39.240   7.417  1.00  0.00           H  
ATOM   3764  O   WAT   857      53.061  52.485  41.105  1.00  0.00           O  
ATOM   3765  H1  WAT   857      53.446  51.693  40.730  1.00  0.00           H  
ATOM   3766  H2  WAT   857      52.168  52.231  41.337  1.00  0.00           H  
ATOM   3767  O   WAT   858      27.907   2.307   2.433  1.00  0.00           O  
ATOM   3768  H1  WAT   858      28.482   2.813   3.008  1.00  0.00           H  
ATOM   3769  H2  WAT   858      27.030   2.642   2.617  1.00  0.00           H  
ATOM   3770  O   WAT   859      33.874  30.928  17.464  1.00  0.00           O  
ATOM   3771  H1  WAT   859      34.319  31.775  17.443  1.00  0.00           H  
ATOM   3772  H2  WAT   859      33.074  31.066  16.957  1.00  0.00           H  
ATOM   3773  O   WAT   860      24.274  24.187  43.711  1.00  0.00           O  
ATOM   3774  H1  WAT   860      24.291  24.441  42.788  1.00  0.00           H  
ATOM   3775  H2  WAT   860      25.123  23.770  43.860  1.00  0.00           H  
ATOM   3776  O   WAT   861      14.890  46.041  53.966  1.00  0.00           O  
ATOM   3777  H1  WAT   861      14.629  46.958  54.053  1.00  0.00           H  
ATOM   3778  H2  WAT   861      14.084  45.547  54.122  1.00  0.00           H  
ATOM   3779  O   WAT   862      16.040  26.419   7.003  1.00  0.00           O  
ATOM   3780  H1  WAT   862      16.645  27.029   6.581  1.00  0.00           H  
ATOM   3781  H2  WAT   862      16.488  25.574   6.967  1.00  0.00           H  
ATOM   3782  O   WAT   863      41.071  33.074  31.649  1.00  0.00           O  
ATOM   3783  H1  WAT   863      40.526  32.941  30.874  1.00  0.00           H  
ATOM   3784  H2  WAT   863      41.567  32.259  31.736  1.00  0.00           H  
ATOM   3785  O   WAT   864      12.799  52.663  18.578  1.00  0.00           O  
ATOM   3786  H1  WAT   864      11.929  52.473  18.930  1.00  0.00           H  
ATOM   3787  H2  WAT   864      13.268  51.831  18.637  1.00  0.00           H  
ATOM   3788  O   WAT   865      64.576  50.415   4.342  1.00  0.00           O  
ATOM   3789  H1  WAT   865      63.982  51.139   4.541  1.00  0.00           H  
ATOM   3790  H2  WAT   865      65.246  50.461   5.024  1.00  0.00           H  
ATOM   3791  O   WAT   866      37.354  55.389   1.623  1.00  0.00           O  
ATOM   3792  H1  WAT   866      38.295  55.257   1.737  1.00  0.00           H  
ATOM   3793  H2  WAT   866      36.961  54.993   2.401  1.00  0.00           H  
ATOM   3794  O   WAT   867      56.401  25.982  10.594  1.00  0.00           O  
ATOM   3795  H1  WAT   867      55.693  26.584  10.824  1.00  0.00           H  
ATOM   3796  H2  WAT   867      55.954  25.200  10.269  1.00  0.00           H  
ATOM   3797  O   WAT   868      44.850  47.226  42.477  1.00  0.00           O  
ATOM   3798  H1  WAT   868      44.940  46.305  42.719  1.00  0.00           H  
ATOM   3799  H2  WAT   868      45.715  47.475  42.153  1.00  0.00           H  
ATOM   3800  O   WAT   869      22.976  20.161   1.557  1.00  0.00           O  
ATOM   3801  H1  WAT   869      23.776  19.787   1.925  1.00  0.00           H  
ATOM   3802  H2  WAT   869      23.285  20.803   0.918  1.00  0.00           H  
ATOM   3803  O   WAT   870      11.153  24.175  37.459  1.00  0.00           O  
ATOM   3804  H1  WAT   870      10.944  23.385  37.958  1.00  0.00           H  
ATOM   3805  H2  WAT   870      11.960  23.957  36.994  1.00  0.00           H  
ATOM   3806  O   WAT   871      58.904  28.173   6.463  1.00  0.00           O  
ATOM   3807  H1  WAT   871      59.585  27.506   6.552  1.00  0.00           H  
ATOM   3808  H2  WAT   871      58.296  27.992   7.180  1.00  0.00           H  
ATOM   3809  O   WAT   872      46.262   5.710  43.534  1.00  0.00           O  
ATOM   3810  H1  WAT   872      45.622   6.318  43.164  1.00  0.00           H  
ATOM   3811  H2  WAT   872      47.072   6.218  43.587  1.00  0.00           H  
ATOM   3812  O   WAT   873      56.967  36.716  50.339  1.00  0.00           O  
ATOM   3813  H1  WAT   873      56.647  36.031  50.926  1.00  0.00           H  
ATOM   3814  H2  WAT   873      56.543  36.532  49.501  1.00  0.00           H  
ATOM   3815  O   WAT   874       8.294  11.479  19.164  1.00  0.00           O  
ATOM   3816  H1  WAT   874       8.968  11.895  19.702  1.00  0.00           H  
ATOM   3817  H2  WAT   874       8.784  11.011  18.488  1.00  0.00           H  
ATOM   3818  O   WAT   875       2.233  33.894   5.925  1.00  0.00           O  
ATOM   3819  H1  WAT   875       1.543  33.616   6.528  1.00  0.00           H  
ATOM   3820  H2  WAT   875       2.374  33.137   5.357  1.00  0.00           H  
ATOM   3821  O   WAT   876      17.356   7.151  10.994  1.00  0.00           O  
ATOM   3822  H1  WAT   876      17.433   7.800  10.294  1.00  0.00           H  
ATOM   3823  H2  WAT   876      17.855   7.522  11.721  1.00  0.00           H  
ATOM   3824  O   WAT   877      18.383   1.645  42.539  1.00  0.00           O  
ATOM   3825  H1  WAT   877      18.102   0.787  42.855  1.00  0.00           H  
ATOM   3826  H2  WAT   877      18.180   2.244  43.258  1.00  0.00           H  
ATOM   3827  O   WAT   878      60.354  19.794  49.688  1.00  0.00           O  
ATOM   3828  H1  WAT   878      59.943  18.972  49.955  1.00  0.00           H  
ATOM   3829  H2  WAT   878      60.226  19.829  48.740  1.00  0.00           H  
ATOM   3830  O   WAT   879      63.182  51.701  50.641  1.00  0.00           O  
ATOM   3831  H1  WAT   879      62.787  51.822  51.505  1.00  0.00           H  
ATOM   3832  H2  WAT   879      64.094  51.476  50.824  1.00  0.00           H  
ATOM   3833  O   WAT   880      22.679  49.022  14.980  1.00  0.00           O  
ATOM   3834  H1  WAT   880      21.912  48.699  14.507  1.00  0.00           H  
ATOM   3835  H2  WAT   880      22.935  49.815  14.508  1.00  0.00           H  
ATOM   3836  O   WAT   881      56.538  36.741  24.731  1.00  0.00           O  
ATOM   3837  H1  WAT   881      56.943  36.155  24.091  1.00  0.00           H  
ATOM   3838  H2  WAT   881      56.780  36.371  25.580  1.00  0.00           H  
ATOM   3839  O   WAT   882       8.011   7.629  40.096  1.00  0.00           O  
ATOM   3840  H1  WAT   882       7.321   7.616  40.759  1.00  0.00           H  
ATOM   3841  H2  WAT   882       8.637   6.967  40.389  1.00  0.00           H  
ATOM   3842  O   WAT   883      50.581  38.000  42.653  1.00  0.00           O  
ATOM   3843  H1  WAT   883      49.783  37.674  42.237  1.00  0.00           H  
ATOM   3844  H2  WAT   883      51.101  38.351  41.931  1.00  0.00           H  
ATOM   3845  O   WAT   884      41.875  17.658   0.693  1.00  0.00           O  
ATOM   3846  H1  WAT   884      42.352  17.809  -0.123  1.00  0.00           H  
ATOM   3847  H2  WAT   884      42.520  17.261   1.278  1.00  0.00           H  
ATOM   3848  O   WAT   885      25.674  33.218  30.926  1.00  0.00           O  
ATOM   3849  H1  WAT   885      25.898  32.293  30.820  1.00  0.00           H  
ATOM   3850  H2  WAT   885      25.200  33.256  31.757  1.00  0.00           H  
ATOM   3851  O   WAT   886      36.922   9.191  45.951  1.00  0.00           O  
ATOM   3852  H1  WAT   886      37.739   9.401  45.498  1.00  0.00           H  
ATOM   3853  H2  WAT   886      36.590  10.037  46.250  1.00  0.00           H  
ATOM   3854  O   WAT   887      49.864   2.290  15.949  1.00  0.00           O  
ATOM   3855  H1  WAT   887      49.722   3.228  16.070  1.00  0.00           H  
ATOM   3856  H2  WAT   887      50.351   2.226  15.127  1.00  0.00           H  
ATOM   3857  O   WAT   888      13.132  34.890  31.614  1.00  0.00           O  
ATOM   3858  H1  WAT   888      13.748  35.594  31.817  1.00  0.00           H  
ATOM   3859  H2  WAT   888      12.814  35.096  30.735  1.00  0.00           H  
ATOM   3860  O   WAT   889      62.533  29.650  22.935  1.00  0.00           O  
ATOM   3861  H1  WAT   889      62.384  29.976  23.822  1.00  0.00           H  
ATOM   3862  H2  WAT   889      63.429  29.313  22.950  1.00  0.00           H  
ATOM   3863  O   WAT   890      22.479  17.976  30.588  1.00  0.00           O  
ATOM   3864  H1  WAT   890      22.779  17.114  30.876  1.00  0.00           H  
ATOM   3865  H2  WAT   890      23.065  18.592  31.027  1.00  0.00           H  
ATOM   3866  O   WAT   891       8.201  38.746  50.125  1.00  0.00           O  
ATOM   3867  H1  WAT   891       7.962  38.016  49.554  1.00  0.00           H  
ATOM   3868  H2  WAT   891       7.384  39.231  50.246  1.00  0.00           H  
ATOM   3869  O   WAT   892       0.803  32.203   9.730  1.00  0.00           O  
ATOM   3870  H1  WAT   892       0.095  32.664  10.179  1.00  0.00           H  
ATOM   3871  H2  WAT   892       0.677  31.284   9.965  1.00  0.00           H  
ATOM   3872  O   WAT   893      49.448  30.234  17.909  1.00  0.00           O  
ATOM   3873  H1  WAT   893      49.456  30.977  17.306  1.00  0.00           H  
ATOM   3874  H2  WAT   893      49.885  29.531  17.428  1.00  0.00           H  
ATOM   3875  O   WAT   894      26.965  59.974  50.663  1.00  0.00           O  
ATOM   3876  H1  WAT   894      27.151  59.188  51.176  1.00  0.00           H  
ATOM   3877  H2  WAT   894      27.080  59.699  49.754  1.00  0.00           H  
ATOM   3878  O   WAT   895       0.678  42.506  41.974  1.00  0.00           O  
ATOM   3879  H1  WAT   895      -0.181  42.102  41.853  1.00  0.00           H  
ATOM   3880  H2  WAT   895       1.255  42.023  41.384  1.00  0.00           H  
ATOM   3881  O   WAT   896      43.539  19.679  25.185  1.00  0.00           O  
ATOM   3882  H1  WAT   896      44.354  19.762  24.689  1.00  0.00           H  
ATOM   3883  H2  WAT   896      43.468  20.502  25.669  1.00  0.00           H  
ATOM   3884  O   WAT   897       0.028  35.448  17.222  1.00  0.00           O  
ATOM   3885  H1  WAT   897       0.903  35.143  17.461  1.00  0.00           H  
ATOM   3886  H2  WAT   897      -0.546  34.708  17.420  1.00  0.00           H  
ATOM   3887  O   WAT   898      23.144   7.122  49.255  1.00  0.00           O  
ATOM   3888  H1  WAT   898      23.538   7.898  49.654  1.00  0.00           H  
ATOM   3889  H2  WAT   898      23.737   6.895  48.539  1.00  0.00           H  
ATOM   3890  O   WAT   899      52.026  50.793   1.651  1.00  0.00           O  
ATOM   3891  H1  WAT   899      52.730  50.216   1.354  1.00  0.00           H  
ATOM   3892  H2  WAT   899      51.487  50.240   2.217  1.00  0.00           H  
ATOM   3893  O   WAT   900      31.896  34.861   2.126  1.00  0.00           O  
ATOM   3894  H1  WAT   900      31.768  35.158   1.225  1.00  0.00           H  
ATOM   3895  H2  WAT   900      32.021  33.915   2.051  1.00  0.00           H  
ATOM   3896  O   WAT   901      64.135  14.025  19.935  1.00  0.00           O  
ATOM   3897  H1  WAT   901      64.669  14.609  20.474  1.00  0.00           H  
ATOM   3898  H2  WAT   901      63.445  13.720  20.524  1.00  0.00           H  
ATOM   3899  O   WAT   902      14.009  48.388  43.931  1.00  0.00           O  
ATOM   3900  H1  WAT   902      13.363  48.884  44.434  1.00  0.00           H  
ATOM   3901  H2  WAT   902      14.491  47.886  44.589  1.00  0.00           H  
ATOM   3902  O   WAT   903       6.608  23.802  23.674  1.00  0.00           O  
ATOM   3903  H1  WAT   903       7.088  24.364  24.282  1.00  0.00           H  
ATOM   3904  H2  WAT   903       5.923  23.400  24.208  1.00  0.00           H  
ATOM   3905  O   WAT   904      25.376  28.005  19.355  1.00  0.00           O  
ATOM   3906  H1  WAT   904      25.421  27.217  19.896  1.00  0.00           H  
ATOM   3907  H2  WAT   904      24.586  28.456  19.654  1.00  0.00           H  
ATOM   3908  O   WAT   905      38.459  28.609  42.745  1.00  0.00           O  
ATOM   3909  H1  WAT   905      38.704  29.507  42.966  1.00  0.00           H  
ATOM   3910  H2  WAT   905      38.969  28.066  43.345  1.00  0.00           H  
ATOM   3911  O   WAT   906      38.388   5.046  42.265  1.00  0.00           O  
ATOM   3912  H1  WAT   906      37.780   5.311  41.575  1.00  0.00           H  
ATOM   3913  H2  WAT   906      38.792   5.864  42.554  1.00  0.00           H  
ATOM   3914  O   WAT   907      54.016  59.719  53.932  1.00  0.00           O  
ATOM   3915  H1  WAT   907      54.229  58.882  53.520  1.00  0.00           H  
ATOM   3916  H2  WAT   907      54.760  60.285  53.723  1.00  0.00           H  
ATOM   3917  O   WAT   908      38.972   4.539  12.660  1.00  0.00           O  
ATOM   3918  H1  WAT   908      38.884   4.325  11.731  1.00  0.00           H  
ATOM   3919  H2  WAT   908      39.593   5.268  12.679  1.00  0.00           H  
ATOM   3920  O   WAT   909      27.461  16.384  12.686  1.00  0.00           O  
ATOM   3921  H1  WAT   909      27.513  17.192  12.175  1.00  0.00           H  
ATOM   3922  H2  WAT   909      28.014  16.548  13.450  1.00  0.00           H  
ATOM   3923  O   WAT   910      13.996  51.154  52.320  1.00  0.00           O  
ATOM   3924  H1  WAT   910      14.595  50.524  51.918  1.00  0.00           H  
ATOM   3925  H2  WAT   910      13.128  50.766  52.205  1.00  0.00           H  
ATOM   3926  O   WAT   911      40.816  44.199   9.712  1.00  0.00           O  
ATOM   3927  H1  WAT   911      40.568  44.492   8.835  1.00  0.00           H  
ATOM   3928  H2  WAT   911      41.384  43.443   9.560  1.00  0.00           H  
ATOM   3929  O   WAT   912      54.278  50.215  40.220  1.00  0.00           O  
ATOM   3930  H1  WAT   912      55.223  50.366  40.233  1.00  0.00           H  
ATOM   3931  H2  WAT   912      54.095  49.766  41.045  1.00  0.00           H  
ATOM   3932  O   WAT   913      36.232  15.233  48.998  1.00  0.00           O  
ATOM   3933  H1  WAT   913      35.971  16.110  49.281  1.00  0.00           H  
ATOM   3934  H2  WAT   913      36.993  15.380  48.436  1.00  0.00           H  
ATOM   3935  O   WAT   914      57.699  43.814  15.791  1.00  0.00           O  
ATOM   3936  H1  WAT   914      57.516  43.606  14.875  1.00  0.00           H  
ATOM   3937  H2  WAT   914      58.647  43.712  15.875  1.00  0.00           H  
ATOM   3938  O   WAT   915       8.794  14.642  49.078  1.00  0.00           O  
ATOM   3939  H1  WAT   915       7.967  15.122  49.038  1.00  0.00           H  
ATOM   3940  H2  WAT   915       8.666  13.895  48.493  1.00  0.00           H  
ATOM   3941  O   WAT   916      23.328  18.069  34.098  1.00  0.00           O  
ATOM   3942  H1  WAT   916      23.788  18.612  33.458  1.00  0.00           H  
ATOM   3943  H2  WAT   916      23.077  18.677  34.793  1.00  0.00           H  
ATOM   3944  O   WAT   917      25.476  55.701  22.933  1.00  0.00           O  
ATOM   3945  H1  WAT   917      25.584  56.265  23.699  1.00  0.00           H  
ATOM   3946  H2  WAT   917      25.147  54.875  23.287  1.00  0.00           H  
ATOM   3947  O   WAT   918      29.986  28.981  48.112  1.00  0.00           O  
ATOM   3948  H1  WAT   918      30.726  28.470  47.784  1.00  0.00           H  
ATOM   3949  H2  WAT   918      30.298  29.353  48.937  1.00  0.00           H  
ATOM   3950  O   WAT   919       3.554  48.407  14.943  1.00  0.00           O  
ATOM   3951  H1  WAT   919       3.340  49.338  15.006  1.00  0.00           H  
ATOM   3952  H2  WAT   919       4.052  48.221  15.739  1.00  0.00           H  
ATOM   3953  O   WAT   920      29.344  12.738  25.577  1.00  0.00           O  
ATOM   3954  H1  WAT   920      30.037  13.227  26.021  1.00  0.00           H  
ATOM   3955  H2  WAT   920      29.166  11.997  26.156  1.00  0.00           H  
ATOM   3956  O   WAT   921      49.590  19.506   5.344  1.00  0.00           O  
ATOM   3957  H1  WAT   921      49.867  20.265   5.857  1.00  0.00           H  
ATOM   3958  H2  WAT   921      50.396  19.011   5.195  1.00  0.00           H  
ATOM   3959  O   WAT   922      42.219  51.109   5.040  1.00  0.00           O  
ATOM   3960  H1  WAT   922      41.350  50.847   4.738  1.00  0.00           H  
ATOM   3961  H2  WAT   922      42.089  51.978   5.419  1.00  0.00           H  
ATOM   3962  O   WAT   923      49.458  38.186  30.213  1.00  0.00           O  
ATOM   3963  H1  WAT   923      48.963  38.924  29.859  1.00  0.00           H  
ATOM   3964  H2  WAT   923      50.369  38.479  30.200  1.00  0.00           H  
ATOM   3965  O   WAT   924      59.177  24.024  46.301  1.00  0.00           O  
ATOM   3966  H1  WAT   924      60.000  24.111  45.820  1.00  0.00           H  
ATOM   3967  H2  WAT   924      59.185  23.126  46.630  1.00  0.00           H  
ATOM   3968  O   WAT   925      11.194  49.124  10.909  1.00  0.00           O  
ATOM   3969  H1  WAT   925      12.037  48.675  10.974  1.00  0.00           H  
ATOM   3970  H2  WAT   925      11.346  49.978  11.312  1.00  0.00           H  
ATOM   3971  O   WAT   926      10.140  24.057  29.787  1.00  0.00           O  
ATOM   3972  H1  WAT   926      10.829  23.397  29.704  1.00  0.00           H  
ATOM   3973  H2  WAT   926       9.325  23.557  29.749  1.00  0.00           H  
ATOM   3974  O   WAT   927      58.068  52.585  34.249  1.00  0.00           O  
ATOM   3975  H1  WAT   927      58.052  52.186  33.379  1.00  0.00           H  
ATOM   3976  H2  WAT   927      58.841  53.150  34.240  1.00  0.00           H  
ATOM   3977  O   WAT   928      50.282  54.492  42.359  1.00  0.00           O  
ATOM   3978  H1  WAT   928      50.457  53.570  42.550  1.00  0.00           H  
ATOM   3979  H2  WAT   928      50.338  54.927  43.210  1.00  0.00           H  
ATOM   3980  O   WAT   929      63.045  26.757  42.868  1.00  0.00           O  
ATOM   3981  H1  WAT   929      63.269  27.684  42.787  1.00  0.00           H  
ATOM   3982  H2  WAT   929      63.252  26.539  43.776  1.00  0.00           H  
ATOM   3983  O   WAT   930      43.362  13.140  33.482  1.00  0.00           O  
ATOM   3984  H1  WAT   930      44.313  13.213  33.556  1.00  0.00           H  
ATOM   3985  H2  WAT   930      43.218  12.747  32.621  1.00  0.00           H  
ATOM   3986  O   WAT   931      30.727  48.006   0.171  1.00  0.00           O  
ATOM   3987  H1  WAT   931      30.528  48.776   0.703  1.00  0.00           H  
ATOM   3988  H2  WAT   931      31.658  48.092  -0.035  1.00  0.00           H  
ATOM   3989  O   WAT   932      50.248  10.401  46.567  1.00  0.00           O  
ATOM   3990  H1  WAT   932      51.080  10.045  46.880  1.00  0.00           H  
ATOM   3991  H2  WAT   932      50.314  11.342  46.730  1.00  0.00           H  
ATOM   3992  O   WAT   933      23.881   7.160  16.785  1.00  0.00           O  
ATOM   3993  H1  WAT   933      23.687   7.519  15.919  1.00  0.00           H  
ATOM   3994  H2  WAT   933      24.598   7.702  17.114  1.00  0.00           H  
ATOM   3995  O   WAT   934      10.244   8.590  46.082  1.00  0.00           O  
ATOM   3996  H1  WAT   934      10.127   8.913  45.188  1.00  0.00           H  
ATOM   3997  H2  WAT   934       9.623   7.866  46.158  1.00  0.00           H  
ATOM   3998  O   WAT   935      37.484  58.889  26.611  1.00  0.00           O  
ATOM   3999  H1  WAT   935      36.570  58.896  26.895  1.00  0.00           H  
ATOM   4000  H2  WAT   935      37.907  58.249  27.182  1.00  0.00           H  
ATOM   4001  O   WAT   936      56.027  60.134   3.399  1.00  0.00           O  
ATOM   4002  H1  WAT   936      56.922  59.795   3.443  1.00  0.00           H  
ATOM   4003  H2  WAT   936      55.579  59.721   4.137  1.00  0.00           H  
ATOM   4004  O   WAT   937      19.151  13.131  46.669  1.00  0.00           O  
ATOM   4005  H1  WAT   937      18.958  13.223  45.736  1.00  0.00           H  
ATOM   4006  H2  WAT   937      19.517  12.250  46.752  1.00  0.00           H  
ATOM   4007  O   WAT   938      40.815  49.656  29.559  1.00  0.00           O  
ATOM   4008  H1  WAT   938      41.193  50.467  29.899  1.00  0.00           H  
ATOM   4009  H2  WAT   938      41.454  49.345  28.918  1.00  0.00           H  
ATOM   4010  O   WAT   939      58.832  56.781  28.014  1.00  0.00           O  
ATOM   4011  H1  WAT   939      59.649  57.192  27.733  1.00  0.00           H  
ATOM   4012  H2  WAT   939      58.201  57.500  28.047  1.00  0.00           H  
ATOM   4013  O   WAT   940       9.512   7.558   3.338  1.00  0.00           O  
ATOM   4014  H1  WAT   940       9.560   7.220   2.444  1.00  0.00           H  
ATOM   4015  H2  WAT   940      10.343   7.299   3.737  1.00  0.00           H  
ATOM   4016  O   WAT   941      21.397   7.055  24.229  1.00  0.00           O  
ATOM   4017  H1  WAT   941      21.839   7.402  25.003  1.00  0.00           H  
ATOM   4018  H2  WAT   941      22.058   7.096  23.537  1.00  0.00           H  
ATOM   4019  O   WAT   942      10.144  22.982  18.484  1.00  0.00           O  
ATOM   4020  H1  WAT   942      10.489  23.175  19.356  1.00  0.00           H  
ATOM   4021  H2  WAT   942       9.252  22.674  18.643  1.00  0.00           H  
ATOM   4022  O   WAT   943       5.519  34.813  50.010  1.00  0.00           O  
ATOM   4023  H1  WAT   943       5.843  34.282  49.282  1.00  0.00           H  
ATOM   4024  H2  WAT   943       4.802  35.323  49.633  1.00  0.00           H  
ATOM   4025  O   WAT   944      52.423  32.858  31.689  1.00  0.00           O  
ATOM   4026  H1  WAT   944      52.269  33.509  31.004  1.00  0.00           H  
ATOM   4027  H2  WAT   944      52.233  33.320  32.506  1.00  0.00           H  
ATOM   4028  O   WAT   945      12.225  21.006  36.498  1.00  0.00           O  
ATOM   4029  H1  WAT   945      12.446  20.147  36.137  1.00  0.00           H  
ATOM   4030  H2  WAT   945      12.887  21.161  37.170  1.00  0.00           H  
ATOM   4031  O   WAT   946      43.954  37.785  29.049  1.00  0.00           O  
ATOM   4032  H1  WAT   946      43.561  37.232  28.374  1.00  0.00           H  
ATOM   4033  H2  WAT   946      44.707  37.284  29.361  1.00  0.00           H  
ATOM   4034  O   WAT   947      51.283  43.137  29.840  1.00  0.00           O  
ATOM   4035  H1  WAT   947      51.894  42.412  29.704  1.00  0.00           H  
ATOM   4036  H2  WAT   947      51.059  43.431  28.957  1.00  0.00           H  
ATOM   4037  O   WAT   948      51.658   2.382  44.846  1.00  0.00           O  
ATOM   4038  H1  WAT   948      50.870   2.772  44.467  1.00  0.00           H  
ATOM   4039  H2  WAT   948      52.293   3.097  44.866  1.00  0.00           H  
ATOM   4040  O   WAT   949      50.553  55.837  35.524  1.00  0.00           O  
ATOM   4041  H1  WAT   949      50.940  55.660  36.381  1.00  0.00           H  
ATOM   4042  H2  WAT   949      49.892  55.153  35.414  1.00  0.00           H  
ATOM   4043  O   WAT   950      44.330  35.678  47.403  1.00  0.00           O  
ATOM   4044  H1  WAT   950      43.659  35.109  47.027  1.00  0.00           H  
ATOM   4045  H2  WAT   950      44.569  36.271  46.691  1.00  0.00           H  
ATOM   4046  O   WAT   951      31.531  26.931  47.219  1.00  0.00           O  
ATOM   4047  H1  WAT   951      32.249  27.369  46.762  1.00  0.00           H  
ATOM   4048  H2  WAT   951      30.992  26.562  46.520  1.00  0.00           H  
ATOM   4049  O   WAT   952      20.707   6.450  48.335  1.00  0.00           O  
ATOM   4050  H1  WAT   952      21.548   6.762  48.667  1.00  0.00           H  
ATOM   4051  H2  WAT   952      20.871   5.541  48.082  1.00  0.00           H  
ATOM   4052  O   WAT   953      55.603  52.160  22.558  1.00  0.00           O  
ATOM   4053  H1  WAT   953      55.893  51.447  23.126  1.00  0.00           H  
ATOM   4054  H2  WAT   953      54.856  52.543  23.016  1.00  0.00           H  
ATOM   4055  O   WAT   954       6.343  51.060  41.177  1.00  0.00           O  
ATOM   4056  H1  WAT   954       6.124  51.053  42.109  1.00  0.00           H  
ATOM   4057  H2  WAT   954       5.650  51.581  40.772  1.00  0.00           H  
ATOM   4058  O   WAT   955      49.674  28.871   8.084  1.00  0.00           O  
ATOM   4059  H1  WAT   955      50.261  28.308   7.581  1.00  0.00           H  
ATOM   4060  H2  WAT   955      50.178  29.671   8.234  1.00  0.00           H  
ATOM   4061  O   WAT   956      23.856  40.973  34.335  1.00  0.00           O  
ATOM   4062  H1  WAT   956      22.994  40.967  33.918  1.00  0.00           H  
ATOM   4063  H2  WAT   956      24.031  40.053  34.535  1.00  0.00           H  
ATOM   4064  O   WAT   957      10.533  45.959  38.870  1.00  0.00           O  
ATOM   4065  H1  WAT   957      10.289  45.139  39.300  1.00  0.00           H  
ATOM   4066  H2  WAT   957       9.772  46.528  38.989  1.00  0.00           H  
ATOM   4067  O   WAT   958      47.962  56.140   4.217  1.00  0.00           O  
ATOM   4068  H1  WAT   958      47.841  55.196   4.319  1.00  0.00           H  
ATOM   4069  H2  WAT   958      48.310  56.429   5.061  1.00  0.00           H  
ATOM   4070  O   WAT   959      54.980   6.372  46.667  1.00  0.00           O  
ATOM   4071  H1  WAT   959      55.671   6.667  46.074  1.00  0.00           H  
ATOM   4072  H2  WAT   959      55.170   6.814  47.495  1.00  0.00           H  
ATOM   4073  O   WAT   960      44.425   0.287  51.067  1.00  0.00           O  
ATOM   4074  H1  WAT   960      44.787  -0.599  51.077  1.00  0.00           H  
ATOM   4075  H2  WAT   960      44.207   0.447  50.149  1.00  0.00           H  
ATOM   4076  O   WAT   961      46.494  22.445  48.856  1.00  0.00           O  
ATOM   4077  H1  WAT   961      46.408  23.359  48.586  1.00  0.00           H  
ATOM   4078  H2  WAT   961      47.197  22.452  49.506  1.00  0.00           H  
ATOM   4079  O   WAT   962       6.784   0.505  28.743  1.00  0.00           O  
ATOM   4080  H1  WAT   962       6.424   1.026  29.460  1.00  0.00           H  
ATOM   4081  H2  WAT   962       7.557   0.084  29.118  1.00  0.00           H  
ATOM   4082  O   WAT   963      30.721  29.196  19.779  1.00  0.00           O  
ATOM   4083  H1  WAT   963      30.945  28.877  18.904  1.00  0.00           H  
ATOM   4084  H2  WAT   963      29.948  28.689  20.028  1.00  0.00           H  
ATOM   4085  O   WAT   964      47.829   4.024  35.898  1.00  0.00           O  
ATOM   4086  H1  WAT   964      47.755   3.430  36.645  1.00  0.00           H  
ATOM   4087  H2  WAT   964      48.356   4.754  36.223  1.00  0.00           H  
ATOM   4088  O   WAT   965      31.098  23.181  11.714  1.00  0.00           O  
ATOM   4089  H1  WAT   965      30.279  23.159  11.219  1.00  0.00           H  
ATOM   4090  H2  WAT   965      30.879  22.781  12.556  1.00  0.00           H  
ATOM   4091  O   WAT   966       4.137  53.020  11.332  1.00  0.00           O  
ATOM   4092  H1  WAT   966       4.593  53.528  10.661  1.00  0.00           H  
ATOM   4093  H2  WAT   966       3.816  53.676  11.951  1.00  0.00           H  
ATOM   4094  O   WAT   967      64.897  27.720  10.132  1.00  0.00           O  
ATOM   4095  H1  WAT   967      64.237  27.290   9.587  1.00  0.00           H  
ATOM   4096  H2  WAT   967      65.720  27.585   9.663  1.00  0.00           H  
ATOM   4097  O   WAT   968       0.958  20.168  35.661  1.00  0.00           O  
ATOM   4098  H1  WAT   968       1.574  19.437  35.712  1.00  0.00           H  
ATOM   4099  H2  WAT   968       1.145  20.694  36.438  1.00  0.00           H  
ATOM   4100  O   WAT   969      60.365  25.599  20.644  1.00  0.00           O  
ATOM   4101  H1  WAT   969      60.345  25.025  19.878  1.00  0.00           H  
ATOM   4102  H2  WAT   969      59.494  25.512  21.032  1.00  0.00           H  
ATOM   4103  O   WAT   970      61.220  54.657  45.884  1.00  0.00           O  
ATOM   4104  H1  WAT   970      60.645  55.395  46.090  1.00  0.00           H  
ATOM   4105  H2  WAT   970      62.091  55.046  45.811  1.00  0.00           H  
ATOM   4106  O   WAT   971      44.049  14.669   0.379  1.00  0.00           O  
ATOM   4107  H1  WAT   971      44.663  14.100   0.843  1.00  0.00           H  
ATOM   4108  H2  WAT   971      44.137  15.518   0.810  1.00  0.00           H  
ATOM   4109  O   WAT   972      59.937  32.732  32.088  1.00  0.00           O  
ATOM   4110  H1  WAT   972      60.715  32.619  32.634  1.00  0.00           H  
ATOM   4111  H2  WAT   972      60.077  33.568  31.643  1.00  0.00           H  
ATOM   4112  O   WAT   973      23.317  55.726  27.122  1.00  0.00           O  
ATOM   4113  H1  WAT   973      23.018  55.156  26.413  1.00  0.00           H  
ATOM   4114  H2  WAT   973      22.765  55.492  27.867  1.00  0.00           H  
ATOM   4115  O   WAT   974       4.586  46.076  16.594  1.00  0.00           O  
ATOM   4116  H1  WAT   974       4.792  47.006  16.685  1.00  0.00           H  
ATOM   4117  H2  WAT   974       5.271  45.734  16.019  1.00  0.00           H  
ATOM   4118  O   WAT   975      52.860  37.404  14.546  1.00  0.00           O  
ATOM   4119  H1  WAT   975      52.193  37.133  13.915  1.00  0.00           H  
ATOM   4120  H2  WAT   975      52.699  38.338  14.678  1.00  0.00           H  
ATOM   4121  O   WAT   976      23.703   0.237  17.928  1.00  0.00           O  
ATOM   4122  H1  WAT   976      23.225   0.953  17.509  1.00  0.00           H  
ATOM   4123  H2  WAT   976      23.053  -0.191  18.485  1.00  0.00           H  
ATOM   4124  O   WAT   977      44.304  21.875  19.960  1.00  0.00           O  
ATOM   4125  H1  WAT   977      43.916  21.094  19.567  1.00  0.00           H  
ATOM   4126  H2  WAT   977      43.854  21.970  20.800  1.00  0.00           H  
ATOM   4127  O   WAT   978      45.934  23.709   8.443  1.00  0.00           O  
ATOM   4128  H1  WAT   978      45.420  24.400   8.862  1.00  0.00           H  
ATOM   4129  H2  WAT   978      46.216  24.091   7.612  1.00  0.00           H  
ATOM   4130  O   WAT   979      51.782   7.056  32.280  1.00  0.00           O  
ATOM   4131  H1  WAT   979      50.967   7.367  31.886  1.00  0.00           H  
ATOM   4132  H2  WAT   979      52.277   7.853  32.467  1.00  0.00           H  
ATOM   4133  O   WAT   980      63.065  16.920  37.592  1.00  0.00           O  
ATOM   4134  H1  WAT   980      63.927  17.253  37.341  1.00  0.00           H  
ATOM   4135  H2  WAT   980      63.235  16.368  38.355  1.00  0.00           H  
ATOM   4136  O   WAT   981      40.688  35.404   4.828  1.00  0.00           O  
ATOM   4137  H1  WAT   981      41.145  34.985   4.099  1.00  0.00           H  
ATOM   4138  H2  WAT   981      39.865  34.921   4.904  1.00  0.00           H  
ATOM   4139  O   WAT   982      45.313  24.276   1.335  1.00  0.00           O  
ATOM   4140  H1  WAT   982      45.531  25.028   0.783  1.00  0.00           H  
ATOM   4141  H2  WAT   982      44.361  24.315   1.427  1.00  0.00           H  
ATOM   4142  O   WAT   983      56.425   9.085  13.544  1.00  0.00           O  
ATOM   4143  H1  WAT   983      55.742   9.751  13.623  1.00  0.00           H  
ATOM   4144  H2  WAT   983      56.695   8.910  14.446  1.00  0.00           H  
ATOM   4145  O   WAT   984      12.965  19.516  22.117  1.00  0.00           O  
ATOM   4146  H1  WAT   984      12.160  19.201  22.528  1.00  0.00           H  
ATOM   4147  H2  WAT   984      13.236  20.256  22.660  1.00  0.00           H  
ATOM   4148  O   WAT   985      40.761   0.738  51.531  1.00  0.00           O  
ATOM   4149  H1  WAT   985      40.338   0.323  52.283  1.00  0.00           H  
ATOM   4150  H2  WAT   985      40.610   0.131  50.806  1.00  0.00           H  
ATOM   4151  O   WAT   986      23.163  43.522  20.437  1.00  0.00           O  
ATOM   4152  H1  WAT   986      22.301  43.698  20.060  1.00  0.00           H  
ATOM   4153  H2  WAT   986      23.030  43.594  21.382  1.00  0.00           H  
ATOM   4154  O   WAT   987      59.808  38.176  18.280  1.00  0.00           O  
ATOM   4155  H1  WAT   987      59.797  38.976  18.805  1.00  0.00           H  
ATOM   4156  H2  WAT   987      59.675  38.477  17.381  1.00  0.00           H  
ATOM   4157  O   WAT   988       8.050   4.258  30.031  1.00  0.00           O  
ATOM   4158  H1  WAT   988       8.736   4.111  29.380  1.00  0.00           H  
ATOM   4159  H2  WAT   988       8.209   3.592  30.700  1.00  0.00           H  
ATOM   4160  O   WAT   989      56.415  13.065  53.591  1.00  0.00           O  
ATOM   4161  H1  WAT   989      56.162  12.798  54.475  1.00  0.00           H  
ATOM   4162  H2  WAT   989      55.737  12.694  53.026  1.00  0.00           H  
ATOM   4163  O   WAT   990      38.522  11.265  36.548  1.00  0.00           O  
ATOM   4164  H1  WAT   990      38.827  12.157  36.716  1.00  0.00           H  
ATOM   4165  H2  WAT   990      37.721  11.379  36.036  1.00  0.00           H  
ATOM   4166  O   WAT   991      53.336  33.388  43.976  1.00  0.00           O  
ATOM   4167  H1  WAT   991      52.802  33.209  44.749  1.00  0.00           H  
ATOM   4168  H2  WAT   991      53.592  34.306  44.069  1.00  0.00           H  
ATOM   4169  O   WAT   992      48.526  34.275  15.781  1.00  0.00           O  
ATOM   4170  H1  WAT   992      48.203  35.173  15.856  1.00  0.00           H  
ATOM   4171  H2  WAT   992      48.434  34.064  14.851  1.00  0.00           H  
ATOM   4172  O   WAT   993      29.727  48.121  48.253  1.00  0.00           O  
ATOM   4173  H1  WAT   993      30.171  48.480  49.021  1.00  0.00           H  
ATOM   4174  H2  WAT   993      29.179  48.838  47.936  1.00  0.00           H  
ATOM   4175  O   WAT   994      14.191  47.556  41.343  1.00  0.00           O  
ATOM   4176  H1  WAT   994      14.098  48.095  42.128  1.00  0.00           H  
ATOM   4177  H2  WAT   994      13.578  47.940  40.715  1.00  0.00           H  
ATOM   4178  O   WAT   995      64.203  44.161  17.142  1.00  0.00           O  
ATOM   4179  H1  WAT   995      64.116  44.022  16.199  1.00  0.00           H  
ATOM   4180  H2  WAT   995      63.506  43.630  17.528  1.00  0.00           H  
ATOM   4181  O   WAT   996      29.539  43.733   1.359  1.00  0.00           O  
ATOM   4182  H1  WAT   996      29.006  43.949   2.124  1.00  0.00           H  
ATOM   4183  H2  WAT   996      28.922  43.739   0.627  1.00  0.00           H  
ATOM   4184  O   WAT   997       6.458  26.107  32.379  1.00  0.00           O  
ATOM   4185  H1  WAT   997       6.276  26.077  33.318  1.00  0.00           H  
ATOM   4186  H2  WAT   997       7.400  25.947  32.313  1.00  0.00           H  
ATOM   4187  O   WAT   998      20.245  26.925   2.301  1.00  0.00           O  
ATOM   4188  H1  WAT   998      20.232  27.281   1.413  1.00  0.00           H  
ATOM   4189  H2  WAT   998      21.166  26.960   2.560  1.00  0.00           H  
ATOM   4190  O   WAT   999      40.341  14.856  21.834  1.00  0.00           O  
ATOM   4191  H1  WAT   999      40.864  15.420  22.403  1.00  0.00           H  
ATOM   4192  H2  WAT   999      40.796  14.877  20.992  1.00  0.00           H  
ATOM   4193  O   WAT  1000      18.998  32.872  45.013  1.00  0.00           O  
ATOM   4194  H1  WAT  1000      19.556  32.156  44.711  1.00  0.00           H  
ATOM   4195  H2  WAT  1000      19.021  33.511  44.300  1.00  0.00           H  
ATOM   4196  O   WAT  1001      43.151  29.879  24.961  1.00  0.00           O  
ATOM   4197  H1  WAT  1001      42.781  30.371  25.695  1.00  0.00           H  
ATOM   4198  H2  WAT  1001      43.335  29.012  25.323  1.00  0.00           H  
ATOM   4199  O   WAT  1002       0.592   1.744  32.008  1.00  0.00           O  
ATOM   4200  H1  WAT  1002      -0.094   2.410  32.061  1.00  0.00           H  
ATOM   4201  H2  WAT  1002       0.158   0.932  32.269  1.00  0.00           H  
ATOM   4202  O   WAT  1003      46.274   9.237   8.237  1.00  0.00           O  
ATOM   4203  H1  WAT  1003      47.129   9.667   8.271  1.00  0.00           H  
ATOM   4204  H2  WAT  1003      45.740   9.718   8.869  1.00  0.00           H  
ATOM   4205  O   WAT  1004      56.546  45.065  37.012  1.00  0.00           O  
ATOM   4206  H1  WAT  1004      56.214  45.962  37.028  1.00  0.00           H  
ATOM   4207  H2  WAT  1004      57.482  45.152  37.193  1.00  0.00           H  
ATOM   4208  O   WAT  1005      26.944  49.035  13.978  1.00  0.00           O  
ATOM   4209  H1  WAT  1005      26.765  48.927  13.044  1.00  0.00           H  
ATOM   4210  H2  WAT  1005      27.534  49.787  14.024  1.00  0.00           H  
ATOM   4211  O   WAT  1006      54.593  59.847  36.072  1.00  0.00           O  
ATOM   4212  H1  WAT  1006      54.292  60.620  36.550  1.00  0.00           H  
ATOM   4213  H2  WAT  1006      54.883  60.186  35.226  1.00  0.00           H  
ATOM   4214  O   WAT  1007      57.952  42.446   2.479  1.00  0.00           O  
ATOM   4215  H1  WAT  1007      57.720  42.944   1.695  1.00  0.00           H  
ATOM   4216  H2  WAT  1007      57.181  42.514   3.042  1.00  0.00           H  
ATOM   4217  O   WAT  1008      22.737   4.296  40.820  1.00  0.00           O  
ATOM   4218  H1  WAT  1008      22.030   4.937  40.743  1.00  0.00           H  
ATOM   4219  H2  WAT  1008      22.364   3.486  40.473  1.00  0.00           H  
ATOM   4220  O   WAT  1009      32.893  12.043  46.778  1.00  0.00           O  
ATOM   4221  H1  WAT  1009      31.958  12.252  46.771  1.00  0.00           H  
ATOM   4222  H2  WAT  1009      33.060  11.665  45.915  1.00  0.00           H  
ATOM   4223  O   WAT  1010       6.897  49.453  20.786  1.00  0.00           O  
ATOM   4224  H1  WAT  1010       6.348  48.698  20.999  1.00  0.00           H  
ATOM   4225  H2  WAT  1010       6.398  49.932  20.124  1.00  0.00           H  
ATOM   4226  O   WAT  1011      18.905  25.030  24.862  1.00  0.00           O  
ATOM   4227  H1  WAT  1011      18.692  25.446  24.027  1.00  0.00           H  
ATOM   4228  H2  WAT  1011      18.077  24.657  25.163  1.00  0.00           H  
ATOM   4229  O   WAT  1012      25.825  57.191  25.059  1.00  0.00           O  
ATOM   4230  H1  WAT  1012      26.295  57.990  24.821  1.00  0.00           H  
ATOM   4231  H2  WAT  1012      25.272  57.450  25.797  1.00  0.00           H  
ATOM   4232  O   WAT  1013       1.708  18.776  43.999  1.00  0.00           O  
ATOM   4233  H1  WAT  1013       1.422  19.575  44.442  1.00  0.00           H  
ATOM   4234  H2  WAT  1013       2.571  18.592  44.372  1.00  0.00           H  
ATOM   4235  O   WAT  1014      14.585  58.506  11.992  1.00  0.00           O  
ATOM   4236  H1  WAT  1014      14.016  58.834  12.688  1.00  0.00           H  
ATOM   4237  H2  WAT  1014      14.472  57.556  12.018  1.00  0.00           H  
ATOM   4238  O   WAT  1015      32.473   1.806  49.986  1.00  0.00           O  
ATOM   4239  H1  WAT  1015      32.650   0.971  50.417  1.00  0.00           H  
ATOM   4240  H2  WAT  1015      32.609   1.629  49.055  1.00  0.00           H  
ATOM   4241  O   WAT  1016      48.174  47.765  36.548  1.00  0.00           O  
ATOM   4242  H1  WAT  1016      48.969  48.297  36.513  1.00  0.00           H  
ATOM   4243  H2  WAT  1016      47.486  48.379  36.804  1.00  0.00           H  
ATOM   4244  O   WAT  1017       9.539  57.562  28.531  1.00  0.00           O  
ATOM   4245  H1  WAT  1017       9.670  57.711  27.595  1.00  0.00           H  
ATOM   4246  H2  WAT  1017       9.923  56.700  28.692  1.00  0.00           H  
ATOM   4247  O   WAT  1018      18.260  12.174  37.585  1.00  0.00           O  
ATOM   4248  H1  WAT  1018      19.146  12.530  37.517  1.00  0.00           H  
ATOM   4249  H2  WAT  1018      18.333  11.283  37.245  1.00  0.00           H  
ATOM   4250  O   WAT  1019      48.723   6.396  39.649  1.00  0.00           O  
ATOM   4251  H1  WAT  1019      49.365   5.964  40.212  1.00  0.00           H  
ATOM   4252  H2  WAT  1019      48.295   7.035  40.219  1.00  0.00           H  
ATOM   4253  O   WAT  1020      61.001  56.265  24.597  1.00  0.00           O  
ATOM   4254  H1  WAT  1020      61.280  55.358  24.719  1.00  0.00           H  
ATOM   4255  H2  WAT  1020      61.194  56.689  25.433  1.00  0.00           H  
ATOM   4256  O   WAT  1021      57.588   3.236  50.205  1.00  0.00           O  
ATOM   4257  H1  WAT  1021      58.473   3.489  50.467  1.00  0.00           H  
ATOM   4258  H2  WAT  1021      57.018   3.858  50.657  1.00  0.00           H  
ATOM   4259  O   WAT  1022      45.462  49.752  14.034  1.00  0.00           O  
ATOM   4260  H1  WAT  1022      46.021  49.560  14.788  1.00  0.00           H  
ATOM   4261  H2  WAT  1022      44.589  49.470  14.306  1.00  0.00           H  
ATOM   4262  O   WAT  1023      55.541  59.034  20.341  1.00  0.00           O  
ATOM   4263  H1  WAT  1023      55.766  59.431  19.500  1.00  0.00           H  
ATOM   4264  H2  WAT  1023      56.355  59.061  20.844  1.00  0.00           H  
ATOM   4265  O   WAT  1024      30.823  53.538  20.489  1.00  0.00           O  
ATOM   4266  H1  WAT  1024      31.185  54.394  20.262  1.00  0.00           H  
ATOM   4267  H2  WAT  1024      31.485  53.141  21.055  1.00  0.00           H  
ATOM   4268  O   WAT  1025       1.045  22.135  25.881  1.00  0.00           O  
ATOM   4269  H1  WAT  1025       0.200  22.063  26.326  1.00  0.00           H  
ATOM   4270  H2  WAT  1025       0.958  22.911  25.328  1.00  0.00           H  
ATOM   4271  O   WAT  1026       9.615  49.450  20.223  1.00  0.00           O  
ATOM   4272  H1  WAT  1026       8.795  49.464  20.717  1.00  0.00           H  
ATOM   4273  H2  WAT  1026       9.384  49.048  19.386  1.00  0.00           H  
ATOM   4274  O   WAT  1027      12.241  41.839  27.695  1.00  0.00           O  
ATOM   4275  H1  WAT  1027      12.116  42.605  28.255  1.00  0.00           H  
ATOM   4276  H2  WAT  1027      11.437  41.330  27.803  1.00  0.00           H  
ATOM   4277  O   WAT  1028      64.437  13.289  27.792  1.00  0.00           O  
ATOM   4278  H1  WAT  1028      64.431  13.554  28.712  1.00  0.00           H  
ATOM   4279  H2  WAT  1028      63.512  13.260  27.545  1.00  0.00           H  
ATOM   4280  O   WAT  1029      20.915   4.124  15.966  1.00  0.00           O  
ATOM   4281  H1  WAT  1029      20.814   5.074  15.896  1.00  0.00           H  
ATOM   4282  H2  WAT  1029      20.831   3.808  15.067  1.00  0.00           H  
ATOM   4283  O   WAT  1030       9.089  29.425  12.268  1.00  0.00           O  
ATOM   4284  H1  WAT  1030       8.138  29.332  12.219  1.00  0.00           H  
ATOM   4285  H2  WAT  1030       9.378  28.668  12.778  1.00  0.00           H  
ATOM   4286  O   WAT  1031      28.054  36.051  51.985  1.00  0.00           O  
ATOM   4287  H1  WAT  1031      27.210  36.487  51.872  1.00  0.00           H  
ATOM   4288  H2  WAT  1031      27.995  35.634  52.845  1.00  0.00           H  
ATOM   4289  O   WAT  1032      19.877  17.948  47.324  1.00  0.00           O  
ATOM   4290  H1  WAT  1032      19.684  17.074  47.663  1.00  0.00           H  
ATOM   4291  H2  WAT  1032      20.752  17.870  46.943  1.00  0.00           H  
ATOM   4292  O   WAT  1033      50.398  40.533  33.411  1.00  0.00           O  
ATOM   4293  H1  WAT  1033      50.812  40.310  32.578  1.00  0.00           H  
ATOM   4294  H2  WAT  1033      49.625  41.042  33.166  1.00  0.00           H  
ATOM   4295  O   WAT  1034      17.612  50.880  22.913  1.00  0.00           O  
ATOM   4296  H1  WAT  1034      17.389  51.526  23.583  1.00  0.00           H  
ATOM   4297  H2  WAT  1034      17.188  51.204  22.118  1.00  0.00           H  
ATOM   4298  O   WAT  1035      16.362  27.957  26.020  1.00  0.00           O  
ATOM   4299  H1  WAT  1035      15.578  27.637  25.574  1.00  0.00           H  
ATOM   4300  H2  WAT  1035      16.076  28.754  26.466  1.00  0.00           H  
ATOM   4301  O   WAT  1036      25.739  54.434  28.602  1.00  0.00           O  
ATOM   4302  H1  WAT  1036      26.438  54.851  28.099  1.00  0.00           H  
ATOM   4303  H2  WAT  1036      24.939  54.871  28.309  1.00  0.00           H  
ATOM   4304  O   WAT  1037      30.256  12.627  46.369  1.00  0.00           O  
ATOM   4305  H1  WAT  1037      29.705  11.869  46.172  1.00  0.00           H  
ATOM   4306  H2  WAT  1037      29.792  13.084  47.071  1.00  0.00           H  
ATOM   4307  O   WAT  1038      23.712  37.533  50.621  1.00  0.00           O  
ATOM   4308  H1  WAT  1038      24.382  37.750  51.269  1.00  0.00           H  
ATOM   4309  H2  WAT  1038      23.721  38.271  50.011  1.00  0.00           H  
ATOM   4310  O   WAT  1039      14.209   4.061  50.891  1.00  0.00           O  
ATOM   4311  H1  WAT  1039      14.498   3.417  51.538  1.00  0.00           H  
ATOM   4312  H2  WAT  1039      14.876   4.028  50.205  1.00  0.00           H  
ATOM   4313  O   WAT  1040      15.452  51.450   4.579  1.00  0.00           O  
ATOM   4314  H1  WAT  1040      15.485  52.406   4.586  1.00  0.00           H  
ATOM   4315  H2  WAT  1040      15.418  51.218   3.651  1.00  0.00           H  
ATOM   4316  O   WAT  1041      25.500  34.551  12.089  1.00  0.00           O  
ATOM   4317  H1  WAT  1041      26.319  34.835  12.494  1.00  0.00           H  
ATOM   4318  H2  WAT  1041      25.669  34.600  11.148  1.00  0.00           H  
ATOM   4319  O   WAT  1042       3.878   1.553  37.986  1.00  0.00           O  
ATOM   4320  H1  WAT  1042       4.066   1.563  37.047  1.00  0.00           H  
ATOM   4321  H2  WAT  1042       3.753   2.474  38.214  1.00  0.00           H  
ATOM   4322  O   WAT  1043      19.576  32.764  39.261  1.00  0.00           O  
ATOM   4323  H1  WAT  1043      20.030  33.259  38.579  1.00  0.00           H  
ATOM   4324  H2  WAT  1043      18.665  32.731  38.967  1.00  0.00           H  
ATOM   4325  O   WAT  1044      52.481  11.687  44.822  1.00  0.00           O  
ATOM   4326  H1  WAT  1044      52.382  10.771  44.564  1.00  0.00           H  
ATOM   4327  H2  WAT  1044      52.818  11.649  45.718  1.00  0.00           H  
ATOM   4328  O   WAT  1045      55.275  32.368  20.146  1.00  0.00           O  
ATOM   4329  H1  WAT  1045      55.901  32.259  19.429  1.00  0.00           H  
ATOM   4330  H2  WAT  1045      55.607  31.799  20.841  1.00  0.00           H  
ATOM   4331  O   WAT  1046       0.280  11.709  33.268  1.00  0.00           O  
ATOM   4332  H1  WAT  1046       0.859  11.517  34.006  1.00  0.00           H  
ATOM   4333  H2  WAT  1046       0.435  12.634  33.077  1.00  0.00           H  
ATOM   4334  O   WAT  1047      48.494  33.662  32.476  1.00  0.00           O  
ATOM   4335  H1  WAT  1047      49.260  33.924  32.986  1.00  0.00           H  
ATOM   4336  H2  WAT  1047      47.770  34.154  32.862  1.00  0.00           H  
ATOM   4337  O   WAT  1048      14.723  52.208  11.183  1.00  0.00           O  
ATOM   4338  H1  WAT  1048      14.278  52.614  10.439  1.00  0.00           H  
ATOM   4339  H2  WAT  1048      15.236  52.917  11.570  1.00  0.00           H  
ATOM   4340  O   WAT  1049      53.660  16.914  32.419  1.00  0.00           O  
ATOM   4341  H1  WAT  1049      52.705  16.928  32.475  1.00  0.00           H  
ATOM   4342  H2  WAT  1049      53.910  16.063  32.780  1.00  0.00           H  
ATOM   4343  O   WAT  1050      49.408  26.254   4.590  1.00  0.00           O  
ATOM   4344  H1  WAT  1050      48.712  25.753   4.164  1.00  0.00           H  
ATOM   4345  H2  WAT  1050      49.280  27.151   4.282  1.00  0.00           H  
ATOM   4346  O   WAT  1051      43.096  12.580  40.144  1.00  0.00           O  
ATOM   4347  H1  WAT  1051      43.807  12.538  39.504  1.00  0.00           H  
ATOM   4348  H2  WAT  1051      42.301  12.447  39.627  1.00  0.00           H  
ATOM   4349  O   WAT  1052      57.365  11.647  40.297  1.00  0.00           O  
ATOM   4350  H1  WAT  1052      56.643  12.132  40.695  1.00  0.00           H  
ATOM   4351  H2  WAT  1052      57.513  12.083  39.458  1.00  0.00           H  
ATOM   4352  O   WAT  1053      47.769  26.400  23.788  1.00  0.00           O  
ATOM   4353  H1  WAT  1053      48.340  26.685  24.502  1.00  0.00           H  
ATOM   4354  H2  WAT  1053      48.191  26.735  22.997  1.00  0.00           H  
ATOM   4355  O   WAT  1054       9.543   7.061  51.458  1.00  0.00           O  
ATOM   4356  H1  WAT  1054       8.761   6.514  51.533  1.00  0.00           H  
ATOM   4357  H2  WAT  1054      10.270   6.439  51.452  1.00  0.00           H  
ATOM   4358  O   WAT  1055      16.134  49.798  55.067  1.00  0.00           O  
ATOM   4359  H1  WAT  1055      16.053  49.607  54.133  1.00  0.00           H  
ATOM   4360  H2  WAT  1055      17.063  49.992  55.193  1.00  0.00           H  
ATOM   4361  O   WAT  1056      53.062  15.050  29.649  1.00  0.00           O  
ATOM   4362  H1  WAT  1056      52.522  14.743  30.377  1.00  0.00           H  
ATOM   4363  H2  WAT  1056      53.236  15.970  29.850  1.00  0.00           H  
ATOM   4364  O   WAT  1057      54.665  32.489  16.727  1.00  0.00           O  
ATOM   4365  H1  WAT  1057      54.579  33.366  16.353  1.00  0.00           H  
ATOM   4366  H2  WAT  1057      54.270  32.559  17.596  1.00  0.00           H  
ATOM   4367  O   WAT  1058      50.488  15.374  25.789  1.00  0.00           O  
ATOM   4368  H1  WAT  1058      50.855  15.263  24.912  1.00  0.00           H  
ATOM   4369  H2  WAT  1058      51.023  14.810  26.347  1.00  0.00           H  
ATOM   4370  O   WAT  1059      23.069  29.856   3.126  1.00  0.00           O  
ATOM   4371  H1  WAT  1059      22.982  28.960   2.801  1.00  0.00           H  
ATOM   4372  H2  WAT  1059      24.010  30.031   3.097  1.00  0.00           H  
ATOM   4373  O   WAT  1060      51.793  42.767  45.087  1.00  0.00           O  
ATOM   4374  H1  WAT  1060      51.139  43.412  45.357  1.00  0.00           H  
ATOM   4375  H2  WAT  1060      51.320  42.177  44.501  1.00  0.00           H  
ATOM   4376  O   WAT  1061      28.966  35.744  40.972  1.00  0.00           O  
ATOM   4377  H1  WAT  1061      28.350  35.809  41.702  1.00  0.00           H  
ATOM   4378  H2  WAT  1061      28.578  35.092  40.389  1.00  0.00           H  
ATOM   4379  O   WAT  1062      64.097  54.981  13.676  1.00  0.00           O  
ATOM   4380  H1  WAT  1062      63.186  55.172  13.896  1.00  0.00           H  
ATOM   4381  H2  WAT  1062      64.044  54.430  12.894  1.00  0.00           H  
ATOM   4382  O   WAT  1063      59.562  54.770  14.674  1.00  0.00           O  
ATOM   4383  H1  WAT  1063      59.285  54.563  13.782  1.00  0.00           H  
ATOM   4384  H2  WAT  1063      59.375  55.704  14.773  1.00  0.00           H  
ATOM   4385  O   WAT  1064      24.498  50.002  25.122  1.00  0.00           O  
ATOM   4386  H1  WAT  1064      25.360  49.813  24.753  1.00  0.00           H  
ATOM   4387  H2  WAT  1064      24.673  50.613  25.838  1.00  0.00           H  
ATOM   4388  O   WAT  1065      36.754  46.299  32.496  1.00  0.00           O  
ATOM   4389  H1  WAT  1065      37.275  45.562  32.815  1.00  0.00           H  
ATOM   4390  H2  WAT  1065      35.863  46.108  32.790  1.00  0.00           H  
ATOM   4391  O   WAT  1066      57.225  36.897   7.281  1.00  0.00           O  
ATOM   4392  H1  WAT  1066      56.597  36.593   6.625  1.00  0.00           H  
ATOM   4393  H2  WAT  1066      57.267  37.845   7.150  1.00  0.00           H  
ATOM   4394  O   WAT  1067      40.922   8.021  18.480  1.00  0.00           O  
ATOM   4395  H1  WAT  1067      40.018   8.140  18.187  1.00  0.00           H  
ATOM   4396  H2  WAT  1067      41.180   8.881  18.813  1.00  0.00           H  
ATOM   4397  O   WAT  1068       4.334  15.181  44.902  1.00  0.00           O  
ATOM   4398  H1  WAT  1068       5.166  15.639  44.780  1.00  0.00           H  
ATOM   4399  H2  WAT  1068       3.814  15.421  44.135  1.00  0.00           H  
ATOM   4400  O   WAT  1069      41.151  15.267   3.886  1.00  0.00           O  
ATOM   4401  H1  WAT  1069      40.912  14.847   3.060  1.00  0.00           H  
ATOM   4402  H2  WAT  1069      41.963  14.833   4.150  1.00  0.00           H  
ATOM   4403  O   WAT  1070       6.173  59.626  26.391  1.00  0.00           O  
ATOM   4404  H1  WAT  1070       6.275  60.055  27.240  1.00  0.00           H  
ATOM   4405  H2  WAT  1070       5.634  60.230  25.880  1.00  0.00           H  
ATOM   4406  O   WAT  1071      54.847  24.646  41.503  1.00  0.00           O  
ATOM   4407  H1  WAT  1071      54.765  23.701  41.635  1.00  0.00           H  
ATOM   4408  H2  WAT  1071      53.973  24.926  41.230  1.00  0.00           H  
ATOM   4409  O   WAT  1072       0.247  46.469  52.955  1.00  0.00           O  
ATOM   4410  H1  WAT  1072      -0.400  46.372  52.256  1.00  0.00           H  
ATOM   4411  H2  WAT  1072       1.080  46.573  52.497  1.00  0.00           H  
ATOM   4412  O   WAT  1073      19.548   5.464  31.222  1.00  0.00           O  
ATOM   4413  H1  WAT  1073      19.387   4.543  31.016  1.00  0.00           H  
ATOM   4414  H2  WAT  1073      19.036   5.947  30.573  1.00  0.00           H  
ATOM   4415  O   WAT  1074      31.408  60.399  24.292  1.00  0.00           O  
ATOM   4416  H1  WAT  1074      31.190  60.738  25.161  1.00  0.00           H  
ATOM   4417  H2  WAT  1074      31.728  59.512  24.455  1.00  0.00           H  
ATOM   4418  O   WAT  1075      46.399  28.236  20.497  1.00  0.00           O  
ATOM   4419  H1  WAT  1075      45.995  27.483  20.929  1.00  0.00           H  
ATOM   4420  H2  WAT  1075      46.799  27.872  19.707  1.00  0.00           H  
ATOM   4421  O   WAT  1076      26.703  54.557  50.136  1.00  0.00           O  
ATOM   4422  H1  WAT  1076      27.115  54.524  49.273  1.00  0.00           H  
ATOM   4423  H2  WAT  1076      26.172  55.354  50.118  1.00  0.00           H  
ATOM   4424  O   WAT  1077      39.487  14.825   1.420  1.00  0.00           O  
ATOM   4425  H1  WAT  1077      39.282  15.729   1.658  1.00  0.00           H  
ATOM   4426  H2  WAT  1077      40.028  14.901   0.634  1.00  0.00           H  
ATOM   4427  O   WAT  1078      55.677  31.968   3.489  1.00  0.00           O  
ATOM   4428  H1  WAT  1078      56.470  31.747   3.977  1.00  0.00           H  
ATOM   4429  H2  WAT  1078      55.432  31.155   3.048  1.00  0.00           H  
ATOM   4430  O   WAT  1079      27.570  26.205  29.372  1.00  0.00           O  
ATOM   4431  H1  WAT  1079      26.778  26.738  29.305  1.00  0.00           H  
ATOM   4432  H2  WAT  1079      28.280  26.800  29.129  1.00  0.00           H  
ATOM   4433  O   WAT  1080       5.248   2.693  19.125  1.00  0.00           O  
ATOM   4434  H1  WAT  1080       4.291   2.689  19.131  1.00  0.00           H  
ATOM   4435  H2  WAT  1080       5.493   1.838  19.480  1.00  0.00           H  
ATOM   4436  O   WAT  1081      50.340  44.070  20.529  1.00  0.00           O  
ATOM   4437  H1  WAT  1081      50.152  43.433  21.218  1.00  0.00           H  
ATOM   4438  H2  WAT  1081      50.654  44.844  20.998  1.00  0.00           H  
ATOM   4439  O   WAT  1082      47.623   1.751  12.372  1.00  0.00           O  
ATOM   4440  H1  WAT  1082      48.181   0.977  12.439  1.00  0.00           H  
ATOM   4441  H2  WAT  1082      47.006   1.665  13.098  1.00  0.00           H  
ATOM   4442  O   WAT  1083      11.861  19.408   5.416  1.00  0.00           O  
ATOM   4443  H1  WAT  1083      12.431  19.501   4.652  1.00  0.00           H  
ATOM   4444  H2  WAT  1083      12.049  20.180   5.950  1.00  0.00           H  
ATOM   4445  O   WAT  1084      37.273  46.075   3.509  1.00  0.00           O  
ATOM   4446  H1  WAT  1084      36.775  45.666   2.802  1.00  0.00           H  
ATOM   4447  H2  WAT  1084      38.025  45.498   3.639  1.00  0.00           H  
ATOM   4448  O   WAT  1085      50.723  24.097  49.592  1.00  0.00           O  
ATOM   4449  H1  WAT  1085      50.389  24.986  49.468  1.00  0.00           H  
ATOM   4450  H2  WAT  1085      51.650  24.156  49.363  1.00  0.00           H  
ATOM   4451  O   WAT  1086      20.841  58.815  26.544  1.00  0.00           O  
ATOM   4452  H1  WAT  1086      21.219  57.977  26.276  1.00  0.00           H  
ATOM   4453  H2  WAT  1086      19.921  58.757  26.285  1.00  0.00           H  
ATOM   4454  O   WAT  1087      18.417  43.645  44.067  1.00  0.00           O  
ATOM   4455  H1  WAT  1087      19.124  44.099  44.525  1.00  0.00           H  
ATOM   4456  H2  WAT  1087      18.848  43.213  43.329  1.00  0.00           H  
ATOM   4457  O   WAT  1088      13.967  11.616  19.959  1.00  0.00           O  
ATOM   4458  H1  WAT  1088      14.410  10.818  20.249  1.00  0.00           H  
ATOM   4459  H2  WAT  1088      14.650  12.122  19.520  1.00  0.00           H  
ATOM   4460  O   WAT  1089       7.371  41.047  34.690  1.00  0.00           O  
ATOM   4461  H1  WAT  1089       8.122  40.453  34.671  1.00  0.00           H  
ATOM   4462  H2  WAT  1089       6.684  40.578  34.217  1.00  0.00           H  
ATOM   4463  O   WAT  1090      37.014  22.245  38.854  1.00  0.00           O  
ATOM   4464  H1  WAT  1090      37.049  23.002  38.269  1.00  0.00           H  
ATOM   4465  H2  WAT  1090      36.106  22.218  39.157  1.00  0.00           H  
ATOM   4466  O   WAT  1091      38.196  59.601   2.007  1.00  0.00           O  
ATOM   4467  H1  WAT  1091      38.457  60.491   2.244  1.00  0.00           H  
ATOM   4468  H2  WAT  1091      37.263  59.561   2.214  1.00  0.00           H  
ATOM   4469  O   WAT  1092      16.855  12.049   8.768  1.00  0.00           O  
ATOM   4470  H1  WAT  1092      16.814  12.852   9.288  1.00  0.00           H  
ATOM   4471  H2  WAT  1092      15.962  11.707   8.785  1.00  0.00           H  
ATOM   4472  O   WAT  1093      23.574  45.869  49.025  1.00  0.00           O  
ATOM   4473  H1  WAT  1093      23.055  45.363  48.401  1.00  0.00           H  
ATOM   4474  H2  WAT  1093      23.315  45.532  49.882  1.00  0.00           H  
ATOM   4475  O   WAT  1094      44.539  16.371  24.765  1.00  0.00           O  
ATOM   4476  H1  WAT  1094      44.701  15.428  24.727  1.00  0.00           H  
ATOM   4477  H2  WAT  1094      43.875  16.472  25.447  1.00  0.00           H  
ATOM   4478  O   WAT  1095      29.528  31.528  44.621  1.00  0.00           O  
ATOM   4479  H1  WAT  1095      30.442  31.412  44.880  1.00  0.00           H  
ATOM   4480  H2  WAT  1095      29.070  30.788  45.020  1.00  0.00           H  
ATOM   4481  O   WAT  1096      54.125  39.136  39.535  1.00  0.00           O  
ATOM   4482  H1  WAT  1096      54.580  38.323  39.755  1.00  0.00           H  
ATOM   4483  H2  WAT  1096      54.717  39.587  38.933  1.00  0.00           H  
ATOM   4484  O   WAT  1097      47.799  15.341  35.721  1.00  0.00           O  
ATOM   4485  H1  WAT  1097      47.131  14.694  35.496  1.00  0.00           H  
ATOM   4486  H2  WAT  1097      47.323  16.022  36.196  1.00  0.00           H  
ATOM   4487  O   WAT  1098      40.155   7.328  32.592  1.00  0.00           O  
ATOM   4488  H1  WAT  1098      41.032   7.432  32.222  1.00  0.00           H  
ATOM   4489  H2  WAT  1098      39.827   8.223  32.686  1.00  0.00           H  
ATOM   4490  O   WAT  1099      27.553  20.450   4.182  1.00  0.00           O  
ATOM   4491  H1  WAT  1099      27.922  20.231   5.038  1.00  0.00           H  
ATOM   4492  H2  WAT  1099      27.457  21.402   4.200  1.00  0.00           H  
ATOM   4493  O   WAT  1100      53.760  41.825  50.659  1.00  0.00           O  
ATOM   4494  H1  WAT  1100      53.820  41.339  51.481  1.00  0.00           H  
ATOM   4495  H2  WAT  1100      52.844  41.739  50.395  1.00  0.00           H  
ATOM   4496  O   WAT  1101      18.212  19.586  19.501  1.00  0.00           O  
ATOM   4497  H1  WAT  1101      17.375  19.254  19.175  1.00  0.00           H  
ATOM   4498  H2  WAT  1101      18.813  19.488  18.763  1.00  0.00           H  
ATOM   4499  O   WAT  1102      43.914   7.526  32.675  1.00  0.00           O  
ATOM   4500  H1  WAT  1102      44.738   7.418  32.199  1.00  0.00           H  
ATOM   4501  H2  WAT  1102      44.178   7.816  33.548  1.00  0.00           H  
ATOM   4502  O   WAT  1103      48.376   4.591   6.317  1.00  0.00           O  
ATOM   4503  H1  WAT  1103      47.664   4.151   6.780  1.00  0.00           H  
ATOM   4504  H2  WAT  1103      48.094   5.504   6.255  1.00  0.00           H  
ATOM   4505  O   WAT  1104       4.278  50.652  48.227  1.00  0.00           O  
ATOM   4506  H1  WAT  1104       3.473  50.643  47.709  1.00  0.00           H  
ATOM   4507  H2  WAT  1104       4.775  49.898  47.910  1.00  0.00           H  
ATOM   4508  O   WAT  1105      63.384  25.755  32.800  1.00  0.00           O  
ATOM   4509  H1  WAT  1105      64.328  25.908  32.840  1.00  0.00           H  
ATOM   4510  H2  WAT  1105      63.133  26.037  31.921  1.00  0.00           H  
ATOM   4511  O   WAT  1106      24.219  47.419  19.582  1.00  0.00           O  
ATOM   4512  H1  WAT  1106      23.482  46.896  19.266  1.00  0.00           H  
ATOM   4513  H2  WAT  1106      24.714  46.821  20.143  1.00  0.00           H  
ATOM   4514  O   WAT  1107      10.529  59.395  35.217  1.00  0.00           O  
ATOM   4515  H1  WAT  1107      11.336  59.606  35.686  1.00  0.00           H  
ATOM   4516  H2  WAT  1107      10.429  60.104  34.581  1.00  0.00           H  
ATOM   4517  O   WAT  1108       5.092  24.989  36.917  1.00  0.00           O  
ATOM   4518  H1  WAT  1108       4.636  24.148  36.933  1.00  0.00           H  
ATOM   4519  H2  WAT  1108       4.972  25.344  37.798  1.00  0.00           H  
ATOM   4520  O   WAT  1109      21.584  22.258  23.256  1.00  0.00           O  
ATOM   4521  H1  WAT  1109      21.239  21.471  22.834  1.00  0.00           H  
ATOM   4522  H2  WAT  1109      21.282  22.979  22.703  1.00  0.00           H  
ATOM   4523  O   WAT  1110      51.158  16.829  33.104  1.00  0.00           O  
ATOM   4524  H1  WAT  1110      50.489  16.393  32.576  1.00  0.00           H  
ATOM   4525  H2  WAT  1110      50.816  16.795  33.998  1.00  0.00           H  
ATOM   4526  O   WAT  1111      30.333  59.876  29.663  1.00  0.00           O  
ATOM   4527  H1  WAT  1111      30.847  59.479  30.366  1.00  0.00           H  
ATOM   4528  H2  WAT  1111      29.511  59.385  29.661  1.00  0.00           H  
ATOM   4529  O   WAT  1112       7.186  44.579  47.681  1.00  0.00           O  
ATOM   4530  H1  WAT  1112       7.975  44.114  47.960  1.00  0.00           H  
ATOM   4531  H2  WAT  1112       6.483  43.935  47.774  1.00  0.00           H  
ATOM   4532  O   WAT  1113      53.390   5.223  41.101  1.00  0.00           O  
ATOM   4533  H1  WAT  1113      53.699   4.666  41.815  1.00  0.00           H  
ATOM   4534  H2  WAT  1113      53.943   4.985  40.356  1.00  0.00           H  
ATOM   4535  O   WAT  1114      46.921  40.627  50.020  1.00  0.00           O  
ATOM   4536  H1  WAT  1114      46.604  40.797  50.907  1.00  0.00           H  
ATOM   4537  H2  WAT  1114      46.138  40.679  49.472  1.00  0.00           H  
ATOM   4538  O   WAT  1115      33.635  24.574  39.558  1.00  0.00           O  
ATOM   4539  H1  WAT  1115      34.184  23.857  39.875  1.00  0.00           H  
ATOM   4540  H2  WAT  1115      32.777  24.410  39.950  1.00  0.00           H  
ATOM   4541  O   WAT  1116      24.517   8.616  52.364  1.00  0.00           O  
ATOM   4542  H1  WAT  1116      25.089   8.824  53.102  1.00  0.00           H  
ATOM   4543  H2  WAT  1116      24.985   7.933  51.883  1.00  0.00           H  
ATOM   4544  O   WAT  1117      18.767  17.404  27.631  1.00  0.00           O  
ATOM   4545  H1  WAT  1117      18.260  18.216  27.649  1.00  0.00           H  
ATOM   4546  H2  WAT  1117      19.110  17.316  28.521  1.00  0.00           H  
ATOM   4547  O   WAT  1118      56.269  16.313  17.093  1.00  0.00           O  
ATOM   4548  H1  WAT  1118      56.561  15.629  17.695  1.00  0.00           H  
ATOM   4549  H2  WAT  1118      55.394  16.035  16.821  1.00  0.00           H  
ATOM   4550  O   WAT  1119      57.822  21.152  42.387  1.00  0.00           O  
ATOM   4551  H1  WAT  1119      57.055  21.103  42.957  1.00  0.00           H  
ATOM   4552  H2  WAT  1119      57.563  21.753  41.688  1.00  0.00           H  
ATOM   4553  O   WAT  1120      36.301  53.085  31.799  1.00  0.00           O  
ATOM   4554  H1  WAT  1120      35.751  53.686  32.301  1.00  0.00           H  
ATOM   4555  H2  WAT  1120      37.039  52.895  32.378  1.00  0.00           H  
ATOM   4556  O   WAT  1121      32.215  28.502  36.511  1.00  0.00           O  
ATOM   4557  H1  WAT  1121      31.917  29.078  35.806  1.00  0.00           H  
ATOM   4558  H2  WAT  1121      31.492  27.889  36.641  1.00  0.00           H  
ATOM   4559  O   WAT  1122      12.437  13.996  30.340  1.00  0.00           O  
ATOM   4560  H1  WAT  1122      11.738  14.649  30.323  1.00  0.00           H  
ATOM   4561  H2  WAT  1122      12.902  14.165  31.160  1.00  0.00           H  
ATOM   4562  O   WAT  1123      26.125  30.696   7.207  1.00  0.00           O  
ATOM   4563  H1  WAT  1123      26.534  30.023   7.752  1.00  0.00           H  
ATOM   4564  H2  WAT  1123      25.428  30.235   6.741  1.00  0.00           H  
ATOM   4565  O   WAT  1124      34.217   2.716  16.413  1.00  0.00           O  
ATOM   4566  H1  WAT  1124      33.745   3.518  16.190  1.00  0.00           H  
ATOM   4567  H2  WAT  1124      33.882   2.473  17.276  1.00  0.00           H  
ATOM   4568  O   WAT  1125      50.166  20.844  14.026  1.00  0.00           O  
ATOM   4569  H1  WAT  1125      50.107  21.212  13.144  1.00  0.00           H  
ATOM   4570  H2  WAT  1125      51.003  20.380  14.036  1.00  0.00           H  
ATOM   4571  O   WAT  1126      34.175  18.725  53.039  1.00  0.00           O  
ATOM   4572  H1  WAT  1126      33.668  19.309  53.605  1.00  0.00           H  
ATOM   4573  H2  WAT  1126      34.089  17.863  53.446  1.00  0.00           H  
ATOM   4574  O   WAT  1127       9.329   9.037  25.258  1.00  0.00           O  
ATOM   4575  H1  WAT  1127       9.252   9.922  24.901  1.00  0.00           H  
ATOM   4576  H2  WAT  1127       8.783   8.499  24.686  1.00  0.00           H  
ATOM   4577  O   WAT  1128       8.568  55.828   4.628  1.00  0.00           O  
ATOM   4578  H1  WAT  1128       8.303  56.736   4.485  1.00  0.00           H  
ATOM   4579  H2  WAT  1128       8.394  55.671   5.557  1.00  0.00           H  
ATOM   4580  O   WAT  1129      62.207  56.192  18.215  1.00  0.00           O  
ATOM   4581  H1  WAT  1129      62.158  55.580  17.481  1.00  0.00           H  
ATOM   4582  H2  WAT  1129      62.252  55.633  18.991  1.00  0.00           H  
ATOM   4583  O   WAT  1130       6.771  30.394   5.993  1.00  0.00           O  
ATOM   4584  H1  WAT  1130       7.591  30.033   5.655  1.00  0.00           H  
ATOM   4585  H2  WAT  1130       6.734  31.280   5.633  1.00  0.00           H  
ATOM   4586  O   WAT  1131      54.803  56.516  10.014  1.00  0.00           O  
ATOM   4587  H1  WAT  1131      54.228  57.247  10.240  1.00  0.00           H  
ATOM   4588  H2  WAT  1131      54.240  55.907   9.536  1.00  0.00           H  
ATOM   4589  O   WAT  1132      33.026  59.147  36.519  1.00  0.00           O  
ATOM   4590  H1  WAT  1132      33.635  59.166  37.258  1.00  0.00           H  
ATOM   4591  H2  WAT  1132      32.336  58.543  36.794  1.00  0.00           H  
ATOM   4592  O   WAT  1133      55.334  35.456  20.346  1.00  0.00           O  
ATOM   4593  H1  WAT  1133      56.172  35.618  20.778  1.00  0.00           H  
ATOM   4594  H2  WAT  1133      55.186  34.517  20.456  1.00  0.00           H  
ATOM   4595  O   WAT  1134      37.492  31.354  14.729  1.00  0.00           O  
ATOM   4596  H1  WAT  1134      36.550  31.219  14.829  1.00  0.00           H  
ATOM   4597  H2  WAT  1134      37.865  31.064  15.562  1.00  0.00           H  
ATOM   4598  O   WAT  1135      47.237  39.849  39.640  1.00  0.00           O  
ATOM   4599  H1  WAT  1135      48.005  39.569  39.141  1.00  0.00           H  
ATOM   4600  H2  WAT  1135      47.328  40.800  39.705  1.00  0.00           H  
ATOM   4601  O   WAT  1136      11.837  57.426  33.681  1.00  0.00           O  
ATOM   4602  H1  WAT  1136      11.520  58.003  34.376  1.00  0.00           H  
ATOM   4603  H2  WAT  1136      11.479  56.566  33.902  1.00  0.00           H  
ATOM   4604  O   WAT  1137      38.954  52.509  45.833  1.00  0.00           O  
ATOM   4605  H1  WAT  1137      39.110  52.983  45.016  1.00  0.00           H  
ATOM   4606  H2  WAT  1137      38.191  51.960  45.649  1.00  0.00           H  
ATOM   4607  O   WAT  1138      39.871  12.828  31.264  1.00  0.00           O  
ATOM   4608  H1  WAT  1138      39.586  13.730  31.119  1.00  0.00           H  
ATOM   4609  H2  WAT  1138      40.096  12.504  30.391  1.00  0.00           H  
ATOM   4610  O   WAT  1139      12.923  10.683   6.924  1.00  0.00           O  
ATOM   4611  H1  WAT  1139      12.863   9.807   7.304  1.00  0.00           H  
ATOM   4612  H2  WAT  1139      12.137  10.765   6.384  1.00  0.00           H  
ATOM   4613  O   WAT  1140      41.971  56.843  44.437  1.00  0.00           O  
ATOM   4614  H1  WAT  1140      42.644  57.519  44.514  1.00  0.00           H  
ATOM   4615  H2  WAT  1140      41.188  57.315  44.154  1.00  0.00           H  
ATOM   4616  O   WAT  1141       2.255  25.425  44.807  1.00  0.00           O  
ATOM   4617  H1  WAT  1141       1.466  25.963  44.748  1.00  0.00           H  
ATOM   4618  H2  WAT  1141       2.104  24.859  45.564  1.00  0.00           H  
ATOM   4619  O   WAT  1142      27.005  23.542   6.986  1.00  0.00           O  
ATOM   4620  H1  WAT  1142      26.248  23.004   6.755  1.00  0.00           H  
ATOM   4621  H2  WAT  1142      27.755  22.954   6.890  1.00  0.00           H  
ATOM   4622  O   WAT  1143      49.243  39.415  50.763  1.00  0.00           O  
ATOM   4623  H1  WAT  1143      48.524  39.930  50.396  1.00  0.00           H  
ATOM   4624  H2  WAT  1143      49.654  39.998  51.401  1.00  0.00           H  
ATOM   4625  O   WAT  1144      37.649  42.870  50.337  1.00  0.00           O  
ATOM   4626  H1  WAT  1144      37.212  42.092  50.683  1.00  0.00           H  
ATOM   4627  H2  WAT  1144      38.453  42.941  50.852  1.00  0.00           H  
ATOM   4628  O   WAT  1145       9.461  20.580  49.362  1.00  0.00           O  
ATOM   4629  H1  WAT  1145       9.898  19.812  49.730  1.00  0.00           H  
ATOM   4630  H2  WAT  1145       9.332  21.164  50.109  1.00  0.00           H  
ATOM   4631  O   WAT  1146      18.999   2.962  54.372  1.00  0.00           O  
ATOM   4632  H1  WAT  1146      19.295   3.872  54.366  1.00  0.00           H  
ATOM   4633  H2  WAT  1146      19.754   2.462  54.063  1.00  0.00           H  
ATOM   4634  O   WAT  1147       4.163  35.995  17.569  1.00  0.00           O  
ATOM   4635  H1  WAT  1147       3.505  35.534  18.089  1.00  0.00           H  
ATOM   4636  H2  WAT  1147       4.382  35.385  16.864  1.00  0.00           H  
ATOM   4637  O   WAT  1148      54.519  54.426  35.802  1.00  0.00           O  
ATOM   4638  H1  WAT  1148      54.209  55.329  35.869  1.00  0.00           H  
ATOM   4639  H2  WAT  1148      54.437  54.213  34.872  1.00  0.00           H  
ATOM   4640  O   WAT  1149      57.885  54.592  27.177  1.00  0.00           O  
ATOM   4641  H1  WAT  1149      58.291  55.436  27.376  1.00  0.00           H  
ATOM   4642  H2  WAT  1149      58.377  53.960  27.701  1.00  0.00           H  
ATOM   4643  O   WAT  1150      31.901  57.985  16.113  1.00  0.00           O  
ATOM   4644  H1  WAT  1150      32.809  57.710  15.985  1.00  0.00           H  
ATOM   4645  H2  WAT  1150      31.448  57.690  15.323  1.00  0.00           H  
ATOM   4646  O   WAT  1151      63.388  54.183  16.873  1.00  0.00           O  
ATOM   4647  H1  WAT  1151      62.817  53.852  16.179  1.00  0.00           H  
ATOM   4648  H2  WAT  1151      63.361  53.505  17.548  1.00  0.00           H  
ATOM   4649  O   WAT  1152      37.972  52.228   2.754  1.00  0.00           O  
ATOM   4650  H1  WAT  1152      37.153  51.979   2.326  1.00  0.00           H  
ATOM   4651  H2  WAT  1152      38.605  52.297   2.040  1.00  0.00           H  
ATOM   4652  O   WAT  1153       8.690  36.301   9.072  1.00  0.00           O  
ATOM   4653  H1  WAT  1153       8.498  36.729   8.238  1.00  0.00           H  
ATOM   4654  H2  WAT  1153       8.389  35.400   8.954  1.00  0.00           H  
ATOM   4655  O   WAT  1154      48.113  40.346  11.335  1.00  0.00           O  
ATOM   4656  H1  WAT  1154      48.876  39.893  11.693  1.00  0.00           H  
ATOM   4657  H2  WAT  1154      48.375  41.266  11.299  1.00  0.00           H  
ATOM   4658  O   WAT  1155      54.186  34.278  34.320  1.00  0.00           O  
ATOM   4659  H1  WAT  1155      54.598  35.108  34.080  1.00  0.00           H  
ATOM   4660  H2  WAT  1155      53.350  34.282  33.854  1.00  0.00           H  
ATOM   4661  O   WAT  1156      45.893  10.993  34.004  1.00  0.00           O  
ATOM   4662  H1  WAT  1156      45.742  10.157  34.446  1.00  0.00           H  
ATOM   4663  H2  WAT  1156      45.986  10.762  33.080  1.00  0.00           H  
ATOM   4664  O   WAT  1157      24.088   6.287   3.557  1.00  0.00           O  
ATOM   4665  H1  WAT  1157      23.650   6.728   4.285  1.00  0.00           H  
ATOM   4666  H2  WAT  1157      24.635   6.965   3.161  1.00  0.00           H  
ATOM   4667  O   WAT  1158      39.129  13.913  37.118  1.00  0.00           O  
ATOM   4668  H1  WAT  1158      39.842  14.510  37.343  1.00  0.00           H  
ATOM   4669  H2  WAT  1158      38.348  14.321  37.492  1.00  0.00           H  
ATOM   4670  O   WAT  1159      44.130   0.977  53.739  1.00  0.00           O  
ATOM   4671  H1  WAT  1159      44.942   1.398  54.023  1.00  0.00           H  
ATOM   4672  H2  WAT  1159      44.332   0.628  52.871  1.00  0.00           H  
ATOM   4673  O   WAT  1160       5.620  16.513  40.327  1.00  0.00           O  
ATOM   4674  H1  WAT  1160       5.102  17.317  40.282  1.00  0.00           H  
ATOM   4675  H2  WAT  1160       6.517  16.797  40.149  1.00  0.00           H  
ATOM   4676  O   WAT  1161      23.014  28.204  14.501  1.00  0.00           O  
ATOM   4677  H1  WAT  1161      22.327  28.063  13.849  1.00  0.00           H  
ATOM   4678  H2  WAT  1161      23.262  29.122  14.392  1.00  0.00           H  
ATOM   4679  O   WAT  1162      27.503  52.477  51.670  1.00  0.00           O  
ATOM   4680  H1  WAT  1162      27.121  53.302  51.371  1.00  0.00           H  
ATOM   4681  H2  WAT  1162      28.439  52.662  51.750  1.00  0.00           H  
ATOM   4682  O   WAT  1163      44.056  44.561  54.409  1.00  0.00           O  
ATOM   4683  H1  WAT  1163      43.809  44.194  55.258  1.00  0.00           H  
ATOM   4684  H2  WAT  1163      44.802  45.129  54.602  1.00  0.00           H  
ATOM   4685  O   WAT  1164      16.962  25.252  35.135  1.00  0.00           O  
ATOM   4686  H1  WAT  1164      16.616  24.431  35.483  1.00  0.00           H  
ATOM   4687  H2  WAT  1164      16.311  25.910  35.380  1.00  0.00           H  
ATOM   4688  O   WAT  1165      10.758  37.461  13.070  1.00  0.00           O  
ATOM   4689  H1  WAT  1165      10.455  37.656  12.183  1.00  0.00           H  
ATOM   4690  H2  WAT  1165      10.840  36.508  13.091  1.00  0.00           H  
ATOM   4691  O   WAT  1166      14.190   1.701   1.069  1.00  0.00           O  
ATOM   4692  H1  WAT  1166      15.130   1.651   0.898  1.00  0.00           H  
ATOM   4693  H2  WAT  1166      13.889   2.438   0.537  1.00  0.00           H  
ATOM   4694  O   WAT  1167      50.855  27.932  17.157  1.00  0.00           O  
ATOM   4695  H1  WAT  1167      51.515  27.480  17.682  1.00  0.00           H  
ATOM   4696  H2  WAT  1167      51.358  28.513  16.587  1.00  0.00           H  
ATOM   4697  O   WAT  1168      13.352  34.669   5.817  1.00  0.00           O  
ATOM   4698  H1  WAT  1168      14.304  34.761   5.780  1.00  0.00           H  
ATOM   4699  H2  WAT  1168      13.185  34.244   6.658  1.00  0.00           H  
ATOM   4700  O   WAT  1169      15.917   0.616  36.097  1.00  0.00           O  
ATOM   4701  H1  WAT  1169      15.525   1.190  35.439  1.00  0.00           H  
ATOM   4702  H2  WAT  1169      16.668   0.222  35.654  1.00  0.00           H  
ATOM   4703  O   WAT  1170      13.566  26.121  16.553  1.00  0.00           O  
ATOM   4704  H1  WAT  1170      14.255  25.560  16.911  1.00  0.00           H  
ATOM   4705  H2  WAT  1170      12.975  26.275  17.290  1.00  0.00           H  
ATOM   4706  O   WAT  1171      36.936  47.419  39.146  1.00  0.00           O  
ATOM   4707  H1  WAT  1171      36.804  47.348  40.092  1.00  0.00           H  
ATOM   4708  H2  WAT  1171      37.127  48.346  39.001  1.00  0.00           H  
ATOM   4709  O   WAT  1172      57.611  42.652  19.911  1.00  0.00           O  
ATOM   4710  H1  WAT  1172      57.323  43.417  19.413  1.00  0.00           H  
ATOM   4711  H2  WAT  1172      56.833  42.098  19.972  1.00  0.00           H  
ATOM   4712  O   WAT  1173      55.697  20.779  43.789  1.00  0.00           O  
ATOM   4713  H1  WAT  1173      54.848  21.219  43.826  1.00  0.00           H  
ATOM   4714  H2  WAT  1173      55.788  20.363  44.646  1.00  0.00           H  
ATOM   4715  O   WAT  1174      57.855  19.100  51.763  1.00  0.00           O  
ATOM   4716  H1  WAT  1174      58.132  18.230  51.475  1.00  0.00           H  
ATOM   4717  H2  WAT  1174      58.179  19.170  52.661  1.00  0.00           H  
ATOM   4718  O   WAT  1175      54.768  35.305  27.557  1.00  0.00           O  
ATOM   4719  H1  WAT  1175      54.195  35.775  28.163  1.00  0.00           H  
ATOM   4720  H2  WAT  1175      54.813  34.417  27.910  1.00  0.00           H  
ATOM   4721  O   WAT  1176      60.816  44.553  55.048  1.00  0.00           O  
ATOM   4722  H1  WAT  1176      60.447  45.118  54.368  1.00  0.00           H  
ATOM   4723  H2  WAT  1176      61.754  44.742  55.034  1.00  0.00           H  
ATOM   4724  O   WAT  1177      19.948  14.913  13.790  1.00  0.00           O  
ATOM   4725  H1  WAT  1177      19.104  15.036  13.357  1.00  0.00           H  
ATOM   4726  H2  WAT  1177      19.744  14.401  14.573  1.00  0.00           H  
ATOM   4727  O   WAT  1178      38.190  11.841  48.321  1.00  0.00           O  
ATOM   4728  H1  WAT  1178      37.251  12.017  48.270  1.00  0.00           H  
ATOM   4729  H2  WAT  1178      38.297  11.348  49.135  1.00  0.00           H  
ATOM   4730  O   WAT  1179      61.165  15.510  44.016  1.00  0.00           O  
ATOM   4731  H1  WAT  1179      61.110  14.761  44.610  1.00  0.00           H  
ATOM   4732  H2  WAT  1179      60.811  16.242  44.521  1.00  0.00           H  
ATOM   4733  O   WAT  1180      15.884  50.917  25.618  1.00  0.00           O  
ATOM   4734  H1  WAT  1180      16.615  50.526  26.096  1.00  0.00           H  
ATOM   4735  H2  WAT  1180      15.181  50.981  26.266  1.00  0.00           H  
ATOM   4736  O   WAT  1181       0.690  29.125  38.800  1.00  0.00           O  
ATOM   4737  H1  WAT  1181       0.780  29.278  39.740  1.00  0.00           H  
ATOM   4738  H2  WAT  1181       0.284  29.924  38.465  1.00  0.00           H  
ATOM   4739  O   WAT  1182      60.980   5.947  35.381  1.00  0.00           O  
ATOM   4740  H1  WAT  1182      60.149   6.091  34.927  1.00  0.00           H  
ATOM   4741  H2  WAT  1182      60.808   5.210  35.968  1.00  0.00           H  
ATOM   4742  O   WAT  1183      53.952   2.560  35.953  1.00  0.00           O  
ATOM   4743  H1  WAT  1183      53.156   2.054  35.793  1.00  0.00           H  
ATOM   4744  H2  WAT  1183      53.716   3.160  36.661  1.00  0.00           H  
ATOM   4745  O   WAT  1184      62.617  10.613   8.577  1.00  0.00           O  
ATOM   4746  H1  WAT  1184      63.006   9.813   8.931  1.00  0.00           H  
ATOM   4747  H2  WAT  1184      61.828  10.315   8.125  1.00  0.00           H  
ATOM   4748  O   WAT  1185      64.578  12.854   7.784  1.00  0.00           O  
ATOM   4749  H1  WAT  1185      64.709  12.810   6.836  1.00  0.00           H  
ATOM   4750  H2  WAT  1185      63.822  12.291   7.947  1.00  0.00           H  
ATOM   4751  O   WAT  1186      22.115  39.169  25.708  1.00  0.00           O  
ATOM   4752  H1  WAT  1186      22.802  38.518  25.850  1.00  0.00           H  
ATOM   4753  H2  WAT  1186      22.581  39.949  25.408  1.00  0.00           H  
ATOM   4754  O   WAT  1187      28.578  14.194  53.392  1.00  0.00           O  
ATOM   4755  H1  WAT  1187      27.803  13.661  53.217  1.00  0.00           H  
ATOM   4756  H2  WAT  1187      29.311  13.659  53.085  1.00  0.00           H  
ATOM   4757  O   WAT  1188       3.254  49.537  42.054  1.00  0.00           O  
ATOM   4758  H1  WAT  1188       3.053  49.234  42.940  1.00  0.00           H  
ATOM   4759  H2  WAT  1188       3.527  50.448  42.169  1.00  0.00           H  
ATOM   4760  O   WAT  1189      65.296  37.697  35.013  1.00  0.00           O  
ATOM   4761  H1  WAT  1189      64.722  37.909  35.749  1.00  0.00           H  
ATOM   4762  H2  WAT  1189      64.959  38.222  34.287  1.00  0.00           H  
ATOM   4763  O   WAT  1190      43.374  19.137  14.935  1.00  0.00           O  
ATOM   4764  H1  WAT  1190      44.203  19.110  14.457  1.00  0.00           H  
ATOM   4765  H2  WAT  1190      42.872  19.830  14.506  1.00  0.00           H  
ATOM   4766  O   WAT  1191      25.513  43.127  34.017  1.00  0.00           O  
ATOM   4767  H1  WAT  1191      25.003  42.318  34.046  1.00  0.00           H  
ATOM   4768  H2  WAT  1191      25.973  43.091  33.179  1.00  0.00           H  
ATOM   4769  O   WAT  1192       6.896  24.909   9.267  1.00  0.00           O  
ATOM   4770  H1  WAT  1192       7.150  24.998   8.348  1.00  0.00           H  
ATOM   4771  H2  WAT  1192       7.726  24.841   9.739  1.00  0.00           H  
ATOM   4772  O   WAT  1193      11.189   8.921  22.986  1.00  0.00           O  
ATOM   4773  H1  WAT  1193      12.103   8.646  23.063  1.00  0.00           H  
ATOM   4774  H2  WAT  1193      10.793   8.673  23.821  1.00  0.00           H  
ATOM   4775  O   WAT  1194      58.978  48.334   2.303  1.00  0.00           O  
ATOM   4776  H1  WAT  1194      59.630  47.902   2.855  1.00  0.00           H  
ATOM   4777  H2  WAT  1194      58.608  49.019   2.860  1.00  0.00           H  
ATOM   4778  O   WAT  1195      35.632  20.489  34.439  1.00  0.00           O  
ATOM   4779  H1  WAT  1195      35.748  19.663  33.969  1.00  0.00           H  
ATOM   4780  H2  WAT  1195      35.835  20.277  35.350  1.00  0.00           H  
ATOM   4781  O   WAT  1196      48.433  31.927   9.082  1.00  0.00           O  
ATOM   4782  H1  WAT  1196      49.018  31.202   9.300  1.00  0.00           H  
ATOM   4783  H2  WAT  1196      47.567  31.526   9.019  1.00  0.00           H  
ATOM   4784  O   WAT  1197      32.677   2.695  22.052  1.00  0.00           O  
ATOM   4785  H1  WAT  1197      32.399   3.285  21.352  1.00  0.00           H  
ATOM   4786  H2  WAT  1197      33.633   2.716  22.018  1.00  0.00           H  
ATOM   4787  O   WAT  1198      24.443  18.661  14.331  1.00  0.00           O  
ATOM   4788  H1  WAT  1198      23.986  18.004  13.807  1.00  0.00           H  
ATOM   4789  H2  WAT  1198      23.771  19.308  14.544  1.00  0.00           H  
ATOM   4790  O   WAT  1199      12.562  11.938  26.693  1.00  0.00           O  
ATOM   4791  H1  WAT  1199      11.824  12.519  26.879  1.00  0.00           H  
ATOM   4792  H2  WAT  1199      13.283  12.528  26.478  1.00  0.00           H  
ATOM   4793  O   WAT  1200      63.189   6.759  18.563  1.00  0.00           O  
ATOM   4794  H1  WAT  1200      62.864   7.503  18.056  1.00  0.00           H  
ATOM   4795  H2  WAT  1200      62.651   6.021  18.277  1.00  0.00           H  
ATOM   4796  O   WAT  1201       8.341  47.716  38.883  1.00  0.00           O  
ATOM   4797  H1  WAT  1201       8.209  47.283  38.039  1.00  0.00           H  
ATOM   4798  H2  WAT  1201       7.886  48.553  38.796  1.00  0.00           H  
ATOM   4799  O   WAT  1202       9.538  25.857  27.944  1.00  0.00           O  
ATOM   4800  H1  WAT  1202       9.734  25.267  28.672  1.00  0.00           H  
ATOM   4801  H2  WAT  1202       9.914  25.424  27.177  1.00  0.00           H  
ATOM   4802  O   WAT  1203      18.528  55.861  31.897  1.00  0.00           O  
ATOM   4803  H1  WAT  1203      17.789  55.254  31.915  1.00  0.00           H  
ATOM   4804  H2  WAT  1203      18.904  55.756  31.023  1.00  0.00           H  
ATOM   4805  O   WAT  1204      16.311  44.616  45.301  1.00  0.00           O  
ATOM   4806  H1  WAT  1204      16.121  45.315  44.675  1.00  0.00           H  
ATOM   4807  H2  WAT  1204      16.991  44.093  44.877  1.00  0.00           H  
ATOM   4808  O   WAT  1205      40.856  21.618  32.433  1.00  0.00           O  
ATOM   4809  H1  WAT  1205      40.430  22.021  31.676  1.00  0.00           H  
ATOM   4810  H2  WAT  1205      40.777  22.271  33.128  1.00  0.00           H  
ATOM   4811  O   WAT  1206       7.874  24.494   0.042  1.00  0.00           O  
ATOM   4812  H1  WAT  1206       8.710  24.880  -0.219  1.00  0.00           H  
ATOM   4813  H2  WAT  1206       7.538  25.083   0.717  1.00  0.00           H  
ATOM   4814  O   WAT  1207       5.371  11.169   4.104  1.00  0.00           O  
ATOM   4815  H1  WAT  1207       5.662  11.166   5.016  1.00  0.00           H  
ATOM   4816  H2  WAT  1207       5.689  12.001   3.754  1.00  0.00           H  
ATOM   4817  O   WAT  1208       0.988  54.615  15.662  1.00  0.00           O  
ATOM   4818  H1  WAT  1208       0.320  54.815  15.007  1.00  0.00           H  
ATOM   4819  H2  WAT  1208       0.499  54.510  16.478  1.00  0.00           H  
ATOM   4820  O   WAT  1209      29.627  34.239  37.132  1.00  0.00           O  
ATOM   4821  H1  WAT  1209      30.046  35.094  37.227  1.00  0.00           H  
ATOM   4822  H2  WAT  1209      29.399  34.185  36.204  1.00  0.00           H  
ATOM   4823  O   WAT  1210      23.348  29.185   9.209  1.00  0.00           O  
ATOM   4824  H1  WAT  1210      23.160  29.150   8.271  1.00  0.00           H  
ATOM   4825  H2  WAT  1210      23.981  28.482   9.353  1.00  0.00           H  
ATOM   4826  O   WAT  1211      51.815  40.095  30.688  1.00  0.00           O  
ATOM   4827  H1  WAT  1211      52.505  39.516  31.011  1.00  0.00           H  
ATOM   4828  H2  WAT  1211      52.259  40.677  30.071  1.00  0.00           H  
ATOM   4829  O   WAT  1212       1.380   6.708   4.140  1.00  0.00           O  
ATOM   4830  H1  WAT  1212       1.443   7.231   3.340  1.00  0.00           H  
ATOM   4831  H2  WAT  1212       1.428   7.349   4.849  1.00  0.00           H  
ATOM   4832  O   WAT  1213      47.628  37.973  18.863  1.00  0.00           O  
ATOM   4833  H1  WAT  1213      47.939  37.525  19.650  1.00  0.00           H  
ATOM   4834  H2  WAT  1213      47.109  38.706  19.194  1.00  0.00           H  
ATOM   4835  O   WAT  1214      29.330  31.672  33.073  1.00  0.00           O  
ATOM   4836  H1  WAT  1214      28.450  31.874  33.392  1.00  0.00           H  
ATOM   4837  H2  WAT  1214      29.215  30.890  32.534  1.00  0.00           H  
ATOM   4838  O   WAT  1215      60.789   1.129  33.836  1.00  0.00           O  
ATOM   4839  H1  WAT  1215      61.377   1.783  34.214  1.00  0.00           H  
ATOM   4840  H2  WAT  1215      60.899   0.358  34.394  1.00  0.00           H  
ATOM   4841  O   WAT  1216      17.891  32.990  20.286  1.00  0.00           O  
ATOM   4842  H1  WAT  1216      18.305  32.556  21.032  1.00  0.00           H  
ATOM   4843  H2  WAT  1216      16.961  32.778  20.371  1.00  0.00           H  
ATOM   4844  O   WAT  1217      39.535  44.100   7.396  1.00  0.00           O  
ATOM   4845  H1  WAT  1217      38.992  43.353   7.145  1.00  0.00           H  
ATOM   4846  H2  WAT  1217      40.087  44.264   6.631  1.00  0.00           H  
ATOM   4847  O   WAT  1218      12.969  18.015  28.269  1.00  0.00           O  
ATOM   4848  H1  WAT  1218      12.292  18.629  27.986  1.00  0.00           H  
ATOM   4849  H2  WAT  1218      12.603  17.151  28.081  1.00  0.00           H  
ATOM   4850  O   WAT  1219      63.216  31.554  39.304  1.00  0.00           O  
ATOM   4851  H1  WAT  1219      62.698  30.764  39.149  1.00  0.00           H  
ATOM   4852  H2  WAT  1219      63.970  31.464  38.720  1.00  0.00           H  
ATOM   4853  O   WAT  1220      16.707  10.502  12.032  1.00  0.00           O  
ATOM   4854  H1  WAT  1220      15.970   9.904  11.912  1.00  0.00           H  
ATOM   4855  H2  WAT  1220      17.409  10.127  11.500  1.00  0.00           H  
ATOM   4856  O   WAT  1221      46.910  51.191   1.940  1.00  0.00           O  
ATOM   4857  H1  WAT  1221      47.562  51.310   2.630  1.00  0.00           H  
ATOM   4858  H2  WAT  1221      46.209  50.690   2.357  1.00  0.00           H  
ATOM   4859  O   WAT  1222      41.269  32.256  20.639  1.00  0.00           O  
ATOM   4860  H1  WAT  1222      41.238  33.173  20.913  1.00  0.00           H  
ATOM   4861  H2  WAT  1222      41.889  31.847  21.243  1.00  0.00           H  
ATOM   4862  O   WAT  1223      36.950  23.259  34.668  1.00  0.00           O  
ATOM   4863  H1  WAT  1223      36.084  23.535  34.968  1.00  0.00           H  
ATOM   4864  H2  WAT  1223      36.822  22.363  34.359  1.00  0.00           H  
ATOM   4865  O   WAT  1224      52.036  28.727  33.868  1.00  0.00           O  
ATOM   4866  H1  WAT  1224      51.520  29.505  34.077  1.00  0.00           H  
ATOM   4867  H2  WAT  1224      52.758  28.742  34.497  1.00  0.00           H  
ATOM   4868  O   WAT  1225       3.399  31.407  36.120  1.00  0.00           O  
ATOM   4869  H1  WAT  1225       3.515  31.888  36.939  1.00  0.00           H  
ATOM   4870  H2  WAT  1225       4.016  31.816  35.513  1.00  0.00           H  
ATOM   4871  O   WAT  1226      21.632  51.001  44.827  1.00  0.00           O  
ATOM   4872  H1  WAT  1226      20.884  51.521  44.532  1.00  0.00           H  
ATOM   4873  H2  WAT  1226      21.240  50.241  45.258  1.00  0.00           H  
ATOM   4874  O   WAT  1227      21.529  48.736   3.091  1.00  0.00           O  
ATOM   4875  H1  WAT  1227      20.625  48.619   2.801  1.00  0.00           H  
ATOM   4876  H2  WAT  1227      21.661  48.051   3.746  1.00  0.00           H  
ATOM   4877  O   WAT  1228      26.449  51.862  13.412  1.00  0.00           O  
ATOM   4878  H1  WAT  1228      26.662  52.788  13.526  1.00  0.00           H  
ATOM   4879  H2  WAT  1228      25.503  51.850  13.262  1.00  0.00           H  
ATOM   4880  O   WAT  1229      57.692  31.410  30.752  1.00  0.00           O  
ATOM   4881  H1  WAT  1229      57.362  32.136  30.222  1.00  0.00           H  
ATOM   4882  H2  WAT  1229      58.408  31.791  31.259  1.00  0.00           H  
ATOM   4883  O   WAT  1230      28.653  51.179  35.715  1.00  0.00           O  
ATOM   4884  H1  WAT  1230      28.530  52.044  36.105  1.00  0.00           H  
ATOM   4885  H2  WAT  1230      29.591  51.009  35.803  1.00  0.00           H  
ATOM   4886  O   WAT  1231       9.571  24.089   9.725  1.00  0.00           O  
ATOM   4887  H1  WAT  1231       9.446  24.124  10.673  1.00  0.00           H  
ATOM   4888  H2  WAT  1231      10.432  24.480   9.581  1.00  0.00           H  
ATOM   4889  O   WAT  1232      57.703  34.376  23.387  1.00  0.00           O  
ATOM   4890  H1  WAT  1232      56.774  34.144  23.378  1.00  0.00           H  
ATOM   4891  H2  WAT  1232      57.908  34.579  22.474  1.00  0.00           H  
ATOM   4892  O   WAT  1233      25.874  31.195  11.024  1.00  0.00           O  
ATOM   4893  H1  WAT  1233      26.484  30.819  10.390  1.00  0.00           H  
ATOM   4894  H2  WAT  1233      26.113  32.121  11.068  1.00  0.00           H  
ATOM   4895  O   WAT  1234      13.297  57.551  29.701  1.00  0.00           O  
ATOM   4896  H1  WAT  1234      13.116  57.498  28.763  1.00  0.00           H  
ATOM   4897  H2  WAT  1234      13.718  56.718  29.912  1.00  0.00           H  
ATOM   4898  O   WAT  1235      34.333  25.712  53.996  1.00  0.00           O  
ATOM   4899  H1  WAT  1235      34.214  24.829  53.647  1.00  0.00           H  
ATOM   4900  H2  WAT  1235      34.795  26.183  53.303  1.00  0.00           H  
ATOM   4901  O   WAT  1236      20.040  48.398  13.336  1.00  0.00           O  
ATOM   4902  H1  WAT  1236      19.104  48.367  13.136  1.00  0.00           H  
ATOM   4903  H2  WAT  1236      20.344  49.211  12.933  1.00  0.00           H  
ATOM   4904  O   WAT  1237       0.098  47.363  26.088  1.00  0.00           O  
ATOM   4905  H1  WAT  1237       0.523  46.992  26.862  1.00  0.00           H  
ATOM   4906  H2  WAT  1237       0.709  47.187  25.373  1.00  0.00           H  
ATOM   4907  O   WAT  1238      54.394  17.302  24.087  1.00  0.00           O  
ATOM   4908  H1  WAT  1238      55.137  17.816  24.405  1.00  0.00           H  
ATOM   4909  H2  WAT  1238      54.655  16.392  24.230  1.00  0.00           H  
ATOM   4910  O   WAT  1239      39.260  10.056  41.685  1.00  0.00           O  
ATOM   4911  H1  WAT  1239      39.012  10.558  42.461  1.00  0.00           H  
ATOM   4912  H2  WAT  1239      40.186  10.259  41.554  1.00  0.00           H  
ATOM   4913  O   WAT  1240      17.771  35.911  36.804  1.00  0.00           O  
ATOM   4914  H1  WAT  1240      18.465  36.177  37.408  1.00  0.00           H  
ATOM   4915  H2  WAT  1240      17.054  35.631  37.373  1.00  0.00           H  
ATOM   4916  O   WAT  1241      36.903  27.954  31.929  1.00  0.00           O  
ATOM   4917  H1  WAT  1241      37.766  27.969  32.344  1.00  0.00           H  
ATOM   4918  H2  WAT  1241      36.778  28.847  31.606  1.00  0.00           H  
ATOM   4919  O   WAT  1242      54.196  53.780   6.298  1.00  0.00           O  
ATOM   4920  H1  WAT  1242      54.029  52.844   6.405  1.00  0.00           H  
ATOM   4921  H2  WAT  1242      53.495  54.207   6.790  1.00  0.00           H  
ATOM   4922  O   WAT  1243      16.879  28.905  47.698  1.00  0.00           O  
ATOM   4923  H1  WAT  1243      17.210  29.742  48.025  1.00  0.00           H  
ATOM   4924  H2  WAT  1243      17.568  28.276  47.910  1.00  0.00           H  
ATOM   4925  O   WAT  1244       8.553  60.215  42.941  1.00  0.00           O  
ATOM   4926  H1  WAT  1244       8.168  59.421  42.569  1.00  0.00           H  
ATOM   4927  H2  WAT  1244       7.850  60.864  42.900  1.00  0.00           H  
ATOM   4928  O   WAT  1245      17.460  56.409  24.169  1.00  0.00           O  
ATOM   4929  H1  WAT  1245      18.235  56.060  23.729  1.00  0.00           H  
ATOM   4930  H2  WAT  1245      16.967  56.848  23.476  1.00  0.00           H  
ATOM   4931  O   WAT  1246      30.754  30.930  35.320  1.00  0.00           O  
ATOM   4932  H1  WAT  1246      29.988  30.585  35.778  1.00  0.00           H  
ATOM   4933  H2  WAT  1246      30.427  31.167  34.451  1.00  0.00           H  
ATOM   4934  O   WAT  1247      26.872  20.042  14.147  1.00  0.00           O  
ATOM   4935  H1  WAT  1247      26.143  19.459  14.359  1.00  0.00           H  
ATOM   4936  H2  WAT  1247      27.115  19.805  13.252  1.00  0.00           H
[truncated: 1,350,602 more chars]
