# Supplementary material for: Identification of the occurrence and potential mechanisms of heterotopic ossification associated with 17-beta-estradiol targeting MKX by bioinformatics analysis and cellular experiments
Source: PeerJ. 2022 Jan 3;10:e12696. doi: 10.7717/peerj.12696 (PMC8734462; doi:10.7717/peerj.12696)
Supplement: Supplemental Information 4 [file peerj-10-12696-s004.zip › MD raw data/p1/lig_rmsd_rec.dat]

#Frame     RMSD_00002
       1       0.0000
       2       0.3723
       3       0.2828
       4       0.3490
       5       0.5877
       6       0.4158
       7       0.5945
       8       0.4041
       9       0.3589
      10       0.3562
      11       0.3649
      12       0.5529
      13       0.5344
      14       0.6404
      15       0.7492
      16       0.5163
      17       0.5504
      18       0.4954
      19       0.5823
      20       0.5161
      21       0.4362
      22       0.4564
      23       0.5275
      24       0.3279
      25       0.5314
      26       0.6686
      27       0.5599
      28       0.3822
      29       0.3142
      30       0.3207
      31       0.3613
      32       0.3664
      33       0.3394
      34       0.3064
      35       0.4083
      36       0.4217
      37       0.3955
      38       0.4036
      39       0.4157
      40       0.3109
      41       0.5947
      42       0.7749
      43       0.7948
      44       0.7588
      45       0.8168
      46       0.7579
      47       0.8047
      48       0.7546
      49       0.7841
      50       0.7742
      51       0.7452
      52       0.7435
      53       0.8014
      54       0.7323
      55       0.6992
      56       0.7335
      57       0.7276
      58       0.7543
      59       0.7149
      60       0.7432
      61       0.7425
      62       0.7155
      63       0.7587
      64       0.7570
      65       0.7294
      66       0.7323
      67       0.7862
      68       0.8396
      69       0.7285
      70       0.8401
      71       0.7553
      72       0.9113
      73       0.8485
      74       0.6601
      75       0.7836
      76       0.8850
      77       0.7182
      78       0.7445
      79       0.7955
      80       0.7209
      81       0.7914
      82       0.6456
      83       0.6730
      84       0.7244
      85       0.7453
      86       0.7287
      87       0.7557
      88       0.6898
      89       0.7231
      90       0.7900
      91       0.7047
      92       0.7168
      93       0.8817
      94       0.9074
      95       0.8287
      96       0.8178
      97       0.8822
      98       0.8988
      99       0.8782
     100       0.8316
     101       0.8256
     102       0.7637
     103       0.8687
     104       0.8614
     105       0.8738
     106       0.7449
     107       0.9577
     108       0.8090
     109       0.7840
     110       0.7772
     111       0.7842
     112       0.8267
     113       0.7550
     114       0.8718
     115       0.9711
     116       0.8080
     117       0.8296
     118       0.8288
     119       0.7979
     120       0.7791
     121       0.6927
     122       0.6353
     123       0.6876
     124       0.6682
     125       0.6737
     126       0.6599
     127       0.7016
     128       0.7183
     129       0.6872
     130       0.7320
     131       0.6960
     132       0.6590
     133       0.6410
     134       0.7391
     135       0.6979
     136       0.7669
     137       0.7781
     138       0.7645
     139       0.7425
     140       0.7740
     141       0.7518
     142       0.8226
     143       0.7433
     144       0.7521
     145       0.7862
     146       0.9053
     147       0.9011
     148       0.8094
     149       1.0749
     150       0.9301
     151       0.9203
     152       0.8244
     153       0.9879
     154       0.8724
     155       0.9383
     156       0.7559
     157       0.7631
     158       0.8268
     159       0.6786
     160       0.8718
     161       1.0316
     162       0.7037
     163       0.8031
     164       0.6418
     165       0.7066
     166       0.7316
     167       0.7475
     168       0.7275
     169       0.7134
     170       0.8571
     171       0.8207
     172       0.9726
     173       0.7635
     174       0.8491
     175       0.9040
     176       0.7987
     177       0.8983
     178       0.7934
     179       0.8049
     180       0.8176
     181       0.9174
     182       0.8447
     183       0.9168
     184       0.8163
     185       0.7780
     186       0.8575
     187       0.8539
     188       1.0093
     189       0.8591
     190       0.8892
     191       0.8590
     192       0.9707
     193       1.1042
     194       0.9074
     195       0.8430
     196       0.7688
     197       0.7355
     198       0.7841
     199       0.8600
     200       0.7781
     201       0.8104
     202       0.7365
     203       0.7479
     204       0.7780
     205       0.7418
     206       0.8205
     207       0.7360
     208       0.6802
     209       0.7392
     210       0.6467
     211       0.6202
     212       0.6612
     213       0.7600
     214       0.7372
     215       0.7649
     216       0.7691
     217       0.7289
     218       0.7309
     219       0.6772
     220       0.8442
     221       0.7098
     222       0.6517
     223       0.8014
     224       0.7646
     225       0.6857
     226       0.7914
     227       0.8457
     228       0.8110
     229       0.8392
     230       0.7505
     231       0.7767
     232       0.8122
     233       0.8265
     234       0.8391
     235       0.7878
     236       0.8242
     237       0.8739
     238       0.9126
     239       0.8526
     240       0.7545
     241       0.7663
     242       0.8938
     243       0.7834
     244       0.8484
     245       0.8511
     246       0.7763
     247       0.7976
     248       0.7609
     249       0.7768
     250       0.6948
     251       0.7794
     252       0.8627
     253       0.8189
     254       0.8028
     255       0.8368
     256       0.8888
     257       0.8739
     258       0.7834
     259       0.8463
     260       0.8062
     261       0.8231
     262       0.8337
     263       0.8507
     264       0.7143
     265       0.7627
     266       0.6899
     267       0.6474
     268       0.7187
     269       0.7173
     270       0.6904
     271       0.7052
     272       0.7041
     273       0.7487
     274       0.8079
     275       0.7583
     276       0.8246
     277       0.7884
     278       0.7822
     279       0.7715
     280       0.7996
     281       0.8296
     282       0.8011
     283       0.8392
     284       0.8165
     285       0.8203
     286       0.8004
     287       0.8019
     288       0.8028
     289       0.7954
     290       0.7983
     291       0.7253
     292       0.6492
     293       0.7885
     294       0.7929
     295       0.7984
     296       0.7449
     297       0.8805
     298       0.9365
     299       0.7819
     300       0.7734
     301       0.8519
     302       0.7449
     303       0.7595
     304       0.7837
     305       0.8637
     306       0.7910
     307       0.8842
     308       0.7531
     309       0.8195
     310       0.7892
     311       0.8253
     312       0.7933
     313       0.7209
     314       0.8813
     315       0.8487
     316       0.8465
     317       0.7404
     318       0.8132
     319       0.8584
     320       0.6735
     321       0.7569
     322       0.6835
     323       0.7127
     324       0.7669
     325       0.7394
     326       0.7496
     327       0.6644
     328       0.7874
     329       0.8256
     330       0.7704
     331       0.8882
     332       0.9167
     333       0.8457
     334       0.6747
     335       0.9006
     336       0.7150
     337       0.7802
     338       0.7823
     339       0.8450
     340       0.9034
     341       0.7174
     342       0.7777
     343       0.6986
     344       0.8008
     345       0.7654
     346       0.7051
     347       0.7737
     348       0.7579
     349       0.9400
     350       0.9228
     351       0.8259
     352       0.7519
     353       0.7238
     354       0.8057
     355       0.6992
     356       0.8559
     357       0.7677
     358       0.8194
     359       0.7944
     360       0.7985
     361       0.8026
     362       0.7134
     363       0.8129
     364       0.6570
     365       0.7229
     366       0.6787
     367       0.8509
     368       0.7577
     369       0.7229
     370       0.7501
     371       0.6870
     372       0.7411
     373       0.8426
     374       0.8809
     375       0.7974
     376       0.7673
     377       0.8846
     378       0.9151
     379       0.9383
     380       0.8586
     381       0.8319
     382       0.8773
     383       0.8577
     384       0.8978
     385       0.7598
     386       0.8519
     387       0.8800
     388       0.8708
     389       0.8020
     390       0.8071
     391       0.7608
     392       0.8495
     393       0.7953
     394       0.8532
     395       0.7662
     396       0.7202
     397       0.8112
     398       0.7960
     399       0.8095
     400       0.8883
     401       0.8163
     402       0.7877
     403       0.9369
     404       0.9899
     405       1.0026
     406       0.8978
     407       0.9168
     408       0.7221
     409       0.7588
     410       0.8189
     411       0.6911
     412       0.7163
     413       0.6936
     414       0.8173
     415       0.7494
     416       0.7805
     417       0.7285
     418       0.6551
     419       0.6969
     420       0.7409
     421       0.7674
     422       0.7778
     423       0.8982
     424       0.7638
     425       0.7723
     426       0.7967
     427       0.9085
     428       0.8669
     429       0.8461
     430       0.8953
     431       0.8454
     432       0.7847
     433       0.8115
     434       0.7761
     435       0.7811
     436       0.7933
     437       0.8744
     438       0.8420
     439       0.8436
     440       0.8377
     441       0.8630
     442       0.7583
     443       0.7639
     444       0.7202
     445       0.8560
     446       0.8126
     447       0.7684
     448       0.7857
     449       0.7278
     450       0.6970
     451       0.6967
     452       0.7294
     453       0.8704
     454       0.7347
     455       0.6903
     456       0.8318
     457       0.6426
     458       0.6730
     459       0.7509
     460       0.6992
     461       0.7386
     462       0.7778
     463       0.5680
     464       0.6142
     465       0.4559
     466       0.4076
     467       0.4824
     468       0.5710
     469       0.6768
     470       0.5581
     471       0.5320
     472       0.4229
     473       0.5635
     474       0.9255
     475       0.5235
     476       0.4884
     477       0.3835
     478       0.4161
     479       0.5352
     480       0.5000
     481       0.4392
     482       0.3828
     483       0.5902
     484       0.5046
     485       0.4261
     486       0.4850
     487       0.3825
     488       0.4454
     489       0.5485
     490       0.4144
     491       0.5584
     492       0.4513
     493       0.3875
     494       0.3833
     495       0.5732
     496       0.4001
     497       0.5774
     498       0.3884
     499       0.3437
     500       0.4211
     501       0.4731
     502       0.6410
     503       0.5839
     504       0.4648
     505       0.3693
     506       0.3127
     507       0.5757
     508       0.4909
     509       0.3997
     510       0.6141
     511       0.6672
     512       0.4947
     513       0.6009
     514       0.7764
     515       0.6409
     516       0.7147
     517       0.6565
     518       0.6084
     519       0.7950
     520       0.7293
     521       0.5924
     522       0.7420
     523       0.6847
     524       0.8333
     525       0.6676
     526       0.7095
     527       0.7708
     528       0.8114
     529       0.6982
     530       0.8814
     531       0.8049
     532       0.7168
     533       0.6814
     534       0.6777
     535       0.7390
     536       0.7630
     537       0.7842
     538       0.7250
     539       0.7796
     540       0.7569
     541       0.6596
     542       0.8335
     543       0.7602
     544       0.7551
     545       0.8702
     546       0.8411
     547       0.9634
     548       0.8380
     549       0.7764
     550       0.7945
     551       0.7511
     552       0.8188
     553       0.7556
     554       0.7929
     555       0.8489
     556       1.0149
     557       0.8741
     558       0.9167
     559       0.9198
     560       0.9240
     561       0.8023
     562       0.8034
     563       0.8416
     564       0.7910
     565       0.8276
     566       0.8010
     567       0.8926
     568       0.7921
     569       0.8168
     570       0.7295
     571       0.7849
     572       0.6939
     573       0.7967
     574       0.7208
     575       0.7080
     576       0.6902
     577       0.7752
     578       0.7719
     579       0.8041
     580       0.7930
     581       0.7479
     582       0.7877
     583       0.6987
     584       0.7982
     585       0.7814
     586       0.8667
     587       0.8703
     588       0.7508
     589       0.7207
     590       0.7883
     591       0.7554
     592       0.8394
     593       0.7549
     594       0.7976
     595       0.7075
     596       0.7348
     597       0.7568
     598       0.7279
     599       0.7423
     600       0.7031
     601       0.7263
     602       0.7708
     603       0.7809
     604       0.7354
     605       0.7022
     606       0.7262
     607       0.7822
     608       0.7789
     609       0.6840
     610       0.7251
     611       0.7343
     612       0.7329
     613       0.7578
     614       0.8219
     615       0.7545
     616       0.7722
     617       0.7259
     618       0.7361
     619       0.7192
     620       0.7416
     621       0.7217
     622       0.7829
     623       0.7451
     624       0.7842
     625       0.7479
     626       0.7921
     627       0.7461
     628       0.7990
     629       0.7298
     630       0.7596
     631       0.7537
     632       0.7508
     633       0.7038
     634       0.7333
     635       0.7869
     636       0.7179
     637       0.7998
     638       0.8335
     639       0.7742
     640       0.7572
     641       0.7142
     642       0.7700
     643       0.7634
     644       0.7189
     645       0.7247
     646       0.7527
     647       0.7555
     648       0.7242
     649       0.7995
     650       0.8542
     651       0.7875
     652       0.7379
     653       0.7839
     654       0.7515
     655       0.7829
     656       0.7512
     657       0.7209
     658       0.7963
     659       0.8078
     660       0.8327
     661       0.7579
     662       0.7777
     663       0.6986
     664       0.6936
     665       0.7465
     666       0.6660
     667       0.7204
     668       0.6711
     669       0.7115
     670       0.8617
     671       0.7971
     672       0.7363
     673       0.7258
     674       0.5896
     675       0.6602
     676       0.6899
     677       0.7738
     678       0.5700
     679       0.4896
     680       0.4417
     681       0.6408
     682       0.4189
     683       0.4906
     684       0.4212
     685       0.3502
     686       0.4789
     687       0.3422
     688       0.5190
     689       0.4472
     690       0.3982
     691       0.3882
     692       0.3057
     693       0.4293
     694       0.3409
     695       0.4657
     696       0.2376
     697       0.2636
     698       0.3655
     699       0.3041
     700       0.3361
     701       0.2701
     702       0.3291
     703       0.3263
     704       0.4931
     705       0.4678
     706       0.5722
     707       0.4176
     708       0.3247
     709       0.3887
     710       0.3275
     711       0.4162
     712       0.6352
     713       0.4106
     714       0.4020
     715       0.6076
     716       0.4624
     717       0.7475
     718       0.6242
     719       0.4785
     720       0.7191
     721       0.5450
     722       0.6957
     723       0.6254
     724       0.5317
     725       0.4746
     726       0.6035
     727       0.6107
     728       0.4785
     729       0.8333
     730       0.7736
     731       0.6864
     732       0.8166
     733       0.6754
     734       0.6962
     735       0.5397
     736       0.7044
     737       0.6011
     738       0.5698
     739       0.6256
     740       0.5961
     741       0.6214
     742       0.6975
     743       0.6860
     744       0.4910
     745       0.6343
     746       0.3398
     747       0.6251
     748       0.6353
     749       0.4381
     750       0.5041
     751       0.4803
     752       0.4572
     753       0.5349
     754       0.6017
     755       0.4365
     756       0.5578
     757       0.3394
     758       0.3919
     759       0.3795
     760       0.3889
     761       0.4952
     762       0.4414
     763       0.3727
     764       0.4770
     765       0.4888
     766       0.2801
     767       0.2446
     768       0.2518
     769       0.3311
     770       0.3376
     771       0.4828
     772       0.4239
     773       0.3448
     774       0.4372
     775       0.2606
     776       0.3115
     777       0.3512
     778       0.2809
     779       0.3544
     780       0.3825
     781       0.3008
     782       0.3044
     783       0.2692
     784       0.4114
     785       0.3202
     786       0.3396
     787       0.4861
     788       0.2860
     789       0.3550
     790       0.3103
     791       0.3207
     792       0.4364
     793       0.2924
     794       0.3745
     795       0.4013
     796       0.4403
     797       0.3581
     798       0.3776
     799       0.3529
     800       0.4300
     801       0.4318
     802       0.4457
     803       0.5078
     804       0.3841
     805       0.3026
     806       0.3517
     807       0.3503
     808       0.4697
     809       0.4047
     810       0.3595
     811       0.3723
     812       0.5684
     813       0.3453
     814       0.4387
     815       0.3577
     816       0.5263
     817       0.3999
     818       0.3846
     819       0.4060
     820       0.3778
     821       0.4025
     822       0.4968
     823       0.4867
     824       0.4555
     825       0.3577
     826       0.4697
     827       0.2777
     828       0.4058
     829       0.4222
     830       0.3874
     831       0.4234
     832       0.3494
     833       0.3868
     834       0.3062
     835       0.4384
     836       0.3803
     837       0.3500
     838       0.3523
     839       0.3756
     840       0.5672
     841       0.5200
     842       0.5313
     843       0.3866
     844       0.4127
     845       0.3732
     846       0.5317
     847       0.4277
     848       0.4408
     849       0.2904
     850       0.4360
     851       0.3588
     852       0.4487
     853       0.3340
     854       0.4105
     855       0.3126
     856       0.3277
     857       0.4286
     858       0.2985
     859       0.3502
     860       0.3723
     861       0.3701
     862       0.3651
     863       0.3301
     864       0.3275
     865       0.4434
     866       0.3231
     867       0.3629
     868       0.3560
     869       0.3836
     870       0.4136
     871       0.4779
     872       0.4702
     873       0.4769
     874       0.4573
     875       0.4465
     876       0.3502
     877       0.4600
     878       0.3592
     879       0.3041
     880       0.3715
     881       0.4044
     882       0.4303
     883       0.3592
     884       0.3672
     885       0.3465
     886       0.4377
     887       0.4055
     888       0.5129
     889       0.5148
     890       0.5223
     891       0.4711
     892       0.4941
     893       0.4371
     894       0.4887
     895       0.5736
     896       0.4809
     897       0.5476
     898       0.5523
     899       0.5707
     900       0.6924
     901       0.6227
     902       0.5733
     903       0.4308
     904       0.4120
     905       0.4227
     906       0.4537
     907       0.3623
     908       0.4004
     909       0.6186
     910       0.5504
     911       0.5193
     912       0.5705
     913       0.4310
     914       0.4286
     915       0.5222
     916       0.5629
     917       0.4516
     918       0.3475
     919       0.4742
     920       0.5624
     921       0.4070
     922       0.5223
     923       0.3361
     924       0.6178
     925       0.4486
     926       0.4645
     927       0.5903
     928       0.5358
     929       0.4152
     930       0.7169
     931       0.6143
     932       0.4887
     933       0.4828
     934       0.6520
     935       0.7452
     936       0.5690
     937       0.6385
     938       0.5434
     939       0.6472
     940       0.4134
     941       0.5730
     942       0.5304
     943       0.4547
     944       0.3370
     945       0.7056
     946       0.4304
     947       0.3652
     948       0.4706
     949       0.6650
     950       0.5424
     951       0.5059
     952       0.5949
     953       0.5679
     954       0.5578
     955       0.6413
     956       0.5660
     957       0.5759
     958       0.5415
     959       0.5308
     960       0.7351
     961       0.5860
     962       0.5569
     963       0.4772
     964       0.6030
     965       0.5631
     966       0.4382
     967       0.6025
     968       0.4702
     969       0.5265
     970       0.4405
     971       0.5715
     972       0.4426
     973       0.5846
     974       0.4219
     975       0.4093
     976       0.5007
     977       0.4797
     978       0.4685
     979       0.5144
     980       0.5642
     981       0.4755
     982       0.4274
     983       0.3917
     984       0.5981
     985       0.4813
     986       0.4336
     987       0.5200
     988       0.5038
     989       0.4560
     990       0.3832
     991       0.3560
     992       0.4901
     993       0.5936
     994       0.8214
     995       0.4772
     996       0.7657
     997       0.5958
     998       0.5701
     999       0.5319
    1000       0.6061
    1001       0.4034
    1002       0.7302
    1003       0.6975
    1004       0.6841
    1005       0.7319
    1006       0.7252
    1007       0.8788
    1008       0.6083
    1009       0.7154
    1010       0.7939
    1011       0.7394
    1012       0.8069
    1013       0.7533
    1014       0.8011
    1015       0.7434
    1016       0.8300
    1017       0.7522
    1018       0.6468
    1019       0.7262
    1020       0.7267
    1021       0.6724
    1022       0.6802
    1023       0.7035
    1024       0.7116
    1025       0.6702
    1026       0.5666
    1027       0.5032
    1028       0.7846
    1029       0.7813
    1030       0.8212
    1031       0.7840
    1032       0.9323
    1033       0.8037
    1034       0.7788
    1035       0.8606
    1036       0.7953
    1037       0.7973
    1038       0.8604
    1039       0.9203
    1040       0.9705
    1041       0.8333
    1042       0.9719
    1043       0.9906
    1044       0.9182
    1045       0.9262
    1046       1.0272
    1047       0.8087
    1048       0.8906
    1049       0.7984
    1050       0.9360
    1051       0.9674
    1052       1.0069
    1053       0.9621
    1054       0.9211
    1055       0.8299
    1056       0.8581
    1057       0.9914
    1058       0.9096
    1059       0.9422
    1060       0.8431
    1061       0.9151
    1062       0.9007
    1063       0.9195
    1064       1.0233
    1065       0.9995
    1066       0.8999
    1067       0.8887
    1068       0.6742
    1069       0.5055
    1070       0.4917
    1071       0.4649
    1072       0.4744
    1073       0.7149
    1074       0.6048
    1075       0.6819
    1076       0.7038
    1077       0.8776
    1078       0.6648
    1079       0.7370
    1080       0.6886
    1081       0.6994
    1082       0.4813
    1083       0.5440
    1084       0.5617
    1085       0.5083
    1086       0.6506
    1087       0.7518
    1088       0.5850
    1089       0.6734
    1090       0.7122
    1091       0.5754
    1092       0.4848
    1093       0.5847
    1094       0.5886
    1095       0.5276
    1096       0.6648
    1097       0.5035
    1098       0.5057
    1099       0.5646
    1100       0.5055
    1101       0.4765
    1102       0.5439
    1103       0.5685
    1104       0.5552
    1105       0.7260
    1106       0.6236
    1107       0.7470
    1108       0.8215
    1109       0.8078
    1110       0.7313
    1111       0.8049
    1112       0.7629
    1113       0.5518
    1114       0.6987
    1115       0.7307
    1116       0.8630
    1117       0.7358
    1118       0.7500
    1119       0.7745
    1120       0.7952
    1121       0.7524
    1122       0.8817
    1123       0.6270
    1124       0.7665
    1125       0.7305
    1126       0.5611
    1127       0.8022
    1128       0.7555
    1129       0.6542
    1130       0.7558
    1131       0.7937
    1132       0.6812
    1133       0.7202
    1134       0.7677
    1135       0.7597
    1136       0.7926
    1137       0.6910
    1138       0.6267
    1139       0.6824
    1140       0.7928
    1141       0.6388
    1142       0.6929
    1143       0.7026
    1144       0.7105
    1145       0.7129
    1146       0.6958
    1147       0.6801
    1148       0.7755
    1149       0.5673
    1150       0.7357
    1151       0.6695
    1152       0.6490
    1153       0.7090
    1154       0.6560
    1155       0.6027
    1156       0.4917
    1157       0.5629
    1158       0.5904
    1159       0.5808
    1160       0.7996
    1161       0.5785
    1162       0.6366
    1163       0.8195
    1164       0.7680
    1165       0.7536
    1166       0.7619
    1167       0.5992
    1168       0.6927
    1169       0.7333
    1170       0.7657
    1171       0.5965
    1172       0.7799
    1173       0.8379
    1174       0.7249
    1175       0.6478
    1176       0.6240
    1177       0.6198
    1178       0.5967
    1179       0.7168
    1180       0.7246
    1181       0.6573
    1182       0.6536
    1183       0.6476
    1184       0.6608
    1185       0.6648
    1186       0.6517
    1187       0.6491
    1188       0.6911
    1189       0.6007
    1190       0.7372
    1191       0.6929
    1192       0.5599
    1193       0.6890
    1194       0.6128
    1195       0.5946
    1196       0.6377
    1197       0.6846
    1198       0.6981
    1199       0.6549
    1200       0.4727
    1201       0.5470
    1202       0.5662
    1203       0.6275
    1204       0.5884
    1205       0.6334
    1206       0.5770
    1207       0.6773
    1208       0.7388
    1209       0.6772
    1210       0.6942
    1211       0.6952
    1212       0.5972
    1213       0.7027
    1214       0.4236
    1215       0.6335
    1216       0.6655
    1217       0.4093
    1218       0.6577
    1219       0.6534
    1220       0.6615
    1221       0.5811
    1222       0.6471
    1223       0.6654
    1224       0.7227
    1225       0.6699
    1226       0.7746
    1227       0.4858
    1228       0.6761
    1229       0.5719
    1230       0.4979
    1231       0.5711
    1232       0.6079
    1233       0.5478
    1234       0.4752
    1235       0.5958
    1236       0.6059
    1237       0.5880
    1238       0.5801
    1239       0.6028
    1240       0.7338
    1241       0.6236
    1242       0.6647
    1243       0.6626
    1244       0.8296
    1245       0.6966
    1246       0.7078
    1247       0.6927
    1248       0.7266
    1249       0.5065
    1250       0.5886
    1251       0.5572
    1252       0.7511
    1253       0.6421
    1254       0.8708
    1255       0.7158
    1256       0.6485
    1257       0.7308
    1258       0.8233
    1259       0.7464
    1260       0.8253
    1261       0.8249
    1262       0.7233
    1263       0.8648
    1264       0.7254
    1265       0.7449
    1266       0.7739
    1267       0.8497
    1268       0.7631
    1269       0.7492
    1270       0.8243
    1271       0.6892
    1272       0.6678
    1273       0.8348
    1274       0.7270
    1275       0.7140
    1276       0.7820
    1277       0.6489
    1278       0.6350
    1279       0.6716
    1280       0.6981
    1281       0.6114
    1282       0.5123
    1283       0.6586
    1284       0.5808
    1285       0.5489
    1286       0.5935
    1287       0.7253
    1288       0.6744
    1289       0.6600
    1290       0.6077
    1291       0.5911
    1292       0.5534
    1293       0.5242
    1294       0.7392
    1295       0.7064
    1296       0.6521
    1297       0.5263
    1298       0.4731
    1299       0.4369
    1300       0.5785
    1301       0.5744
    1302       0.6622
    1303       0.8441
    1304       0.7679
    1305       0.6603
    1306       0.7124
    1307       0.6070
    1308       0.6506
    1309       0.8009
    1310       0.6627
    1311       0.6418
    1312       0.7247
    1313       0.6457
    1314       0.6451
    1315       0.6338
    1316       0.6752
    1317       0.6748
    1318       0.6489
    1319       0.6938
    1320       0.7932
    1321       0.6747
    1322       0.7331
    1323       0.6883
    1324       0.6756
    1325       0.7604
    1326       0.7469
    1327       0.7334
    1328       0.7589
    1329       0.8100
    1330       0.7667
    1331       0.7178
    1332       0.6890
    1333       0.6788
    1334       0.6524
    1335       0.6238
    1336       0.6497
    1337       0.6422
    1338       0.6825
    1339       0.6690
    1340       0.6272
    1341       0.5334
    1342       0.5683
    1343       0.6793
    1344       0.6895
    1345       0.5069
    1346       0.5807
    1347       0.5323
    1348       0.4763
    1349       0.4926
    1350       0.4232
    1351       0.4304
    1352       0.4484
    1353       0.5961
    1354       0.7055
    1355       0.6463
    1356       0.7574
    1357       0.6560
    1358       0.7155
    1359       0.7222
    1360       0.6739
    1361       0.6531
    1362       0.7892
    1363       0.7887
    1364       0.6895
    1365       0.6787
    1366       0.7389
    1367       0.7093
    1368       0.6522
    1369       0.7574
    1370       0.8211
    1371       0.8212
    1372       0.6812
    1373       0.8477
    1374       0.8790
    1375       0.7883
    1376       0.9694
    1377       0.7781
    1378       0.7174
    1379       0.7737
    1380       0.8015
    1381       0.8126
    1382       0.7563
    1383       0.6973
    1384       0.5511
    1385       0.5661
    1386       0.5384
    1387       0.7065
    1388       0.6321
    1389       0.6031
    1390       0.6637
    1391       0.5552
    1392       0.4987
    1393       0.5986
    1394       0.6041
    1395       0.6121
    1396       0.7597
    1397       0.6459
    1398       0.5135
    1399       0.6766
    1400       0.6538
    1401       0.7342
    1402       0.6891
    1403       0.5905
    1404       0.8024
    1405       0.6190
    1406       0.6397
    1407       0.7181
    1408       0.7704
    1409       0.7121
    1410       0.5745
    1411       0.5544
    1412       0.5463
    1413       0.4921
    1414       0.7602
    1415       0.4646
    1416       0.6398
    1417       0.4338
    1418       0.5641
    1419       0.6318
    1420       0.5872
    1421       0.7671
    1422       0.6764
    1423       0.5445
    1424       0.5389
    1425       0.4811
    1426       0.4438
    1427       0.5778
    1428       0.6679
    1429       0.5492
    1430       0.5687
    1431       0.5192
    1432       0.5625
    1433       0.5472
    1434       0.5497
    1435       0.5813
    1436       0.6841
    1437       0.5212
    1438       0.4562
    1439       0.2966
    1440       0.5625
    1441       0.5610
    1442       0.5450
    1443       0.5608
    1444       0.5486
    1445       0.6828
    1446       0.6554
    1447       0.5528
    1448       0.7638
    1449       0.7046
    1450       0.4771
    1451       0.6887
    1452       0.7262
    1453       0.5821
    1454       0.6538
    1455       0.5192
    1456       0.6574
    1457       0.5734
    1458       0.6043
    1459       0.6275
    1460       0.7365
    1461       0.6943
    1462       0.6853
    1463       0.6889
    1464       0.5976
    1465       0.4564
    1466       0.6052
    1467       0.5393
    1468       0.6779
    1469       0.6149
    1470       0.6746
    1471       0.5949
    1472       0.7479
    1473       0.7357
    1474       0.7389
    1475       0.5854
    1476       0.6919
    1477       0.6529
    1478       0.5540
    1479       0.7967
    1480       0.7803
    1481       0.6538
    1482       0.6166
    1483       0.5541
    1484       0.7392
    1485       0.6508
    1486       0.7245
    1487       0.6188
    1488       0.5452
    1489       0.7128
    1490       0.5585
    1491       0.6755
    1492       0.6169
    1493       0.6929
    1494       0.6261
    1495       0.7608
    1496       0.6794
    1497       0.7473
    1498       0.6183
    1499       0.5123
    1500       0.7031
    1501       0.6493
    1502       0.6251
    1503       0.5415
    1504       0.6439
    1505       0.6611
    1506       0.5266
    1507       0.6463
    1508       0.6883
    1509       0.6692
    1510       0.6673
    1511       0.4910
    1512       0.6155
    1513       0.6416
    1514       0.6883
    1515       0.6289
    1516       0.6469
    1517       0.6105
    1518       0.5992
    1519       0.5612
    1520       0.5675
    1521       0.4120
    1522       0.6208
    1523       0.5912
    1524       0.6393
    1525       0.6784
    1526       0.5720
    1527       0.4341
    1528       0.5632
    1529       0.6339
    1530       0.6301
    1531       0.4263
    1532       0.6911
    1533       0.6753
    1534       0.6941
    1535       0.6770
    1536       0.4017
    1537       0.4765
    1538       0.5713
    1539       0.5465
    1540       0.6409
    1541       0.6364
    1542       0.7265
    1543       0.6235
    1544       0.5608
    1545       0.6376
    1546       0.7883
    1547       0.6677
    1548       0.6780
    1549       0.6516
    1550       0.5738
    1551       0.6616
    1552       0.7299
    1553       0.5877
    1554       0.6494
    1555       0.5578
    1556       0.6890
    1557       0.4175
    1558       0.4848
    1559       0.3924
    1560       0.4862
    1561       0.4344
    1562       0.5370
    1563       0.4514
    1564       0.4397
    1565       0.3106
    1566       0.4423
    1567       0.3965
    1568       0.5400
    1569       0.4381
    1570       0.3762
    1571       0.4982
    1572       0.5337
    1573       0.3279
    1574       0.3884
    1575       0.4220
    1576       0.6400
    1577       0.7236
    1578       0.5666
    1579       0.5886
    1580       0.4909
    1581       0.4396
    1582       0.4062
    1583       0.6022
    1584       0.4987
    1585       0.6411
    1586       0.8288
    1587       0.3628
    1588       0.2655
    1589       0.2979
    1590       0.3397
    1591       0.4988
    1592       0.4241
    1593       0.5157
    1594       0.3637
    1595       0.4176
    1596       0.3797
    1597       0.5206
    1598       0.4095
    1599       0.3294
    1600       0.4705
    1601       0.3873
    1602       0.4013
    1603       0.3761
    1604       0.4613
    1605       0.4397
    1606       0.4872
    1607       0.4870
    1608       0.8051
    1609       0.5998
    1610       0.6750
    1611       0.5774
    1612       0.5823
    1613       0.7295
    1614       0.6522
    1615       0.6106
    1616       0.5138
    1617       0.6050
    1618       0.6323
    1619       0.5223
    1620       0.6358
    1621       0.5095
    1622       0.4897
    1623       0.4208
    1624       0.6090
    1625       0.7843
    1626       0.5381
    1627       0.6992
    1628       0.6438
    1629       0.6658
    1630       0.4658
    1631       0.4594
    1632       0.6232
    1633       0.5774
    1634       0.5455
    1635       0.5036
    1636       0.5458
    1637       0.6201
    1638       0.6595
    1639       0.7269
    1640       0.5242
    1641       0.6787
    1642       0.5664
    1643       0.7868
    1644       0.5502
    1645       0.7788
    1646       0.7697
    1647       0.7799
    1648       0.6743
    1649       0.7592
    1650       0.6036
    1651       0.6259
    1652       0.5380
    1653       0.6565
    1654       0.5994
    1655       0.6143
    1656       0.6596
    1657       0.5961
    1658       0.5923
    1659       0.6077
    1660       0.5935
    1661       0.6467
    1662       0.6798
    1663       0.6243
    1664       0.6318
    1665       0.5066
    1666       0.6535
    1667       0.5144
    1668       0.7160
    1669       0.7080
    1670       0.6402
    1671       0.5907
    1672       0.6736
    1673       0.6722
    1674       0.7831
    1675       0.7991
    1676       0.3974
    1677       0.5875
    1678       0.6414
    1679       0.3950
    1680       0.5272
    1681       0.4372
    1682       0.5485
    1683       0.5686
    1684       0.5599
    1685       0.5172
    1686       0.3715
    1687       0.6864
    1688       0.7545
    1689       0.5675
    1690       0.5727
    1691       0.6511
    1692       0.5653
    1693       0.5796
    1694       0.7360
    1695       0.6556
    1696       0.6004
    1697       0.5628
    1698       0.5596
    1699       0.5430
    1700       0.5960
    1701       0.4451
    1702       0.6211
    1703       0.5302
    1704       0.6997
    1705       0.3071
    1706       0.4696
    1707       0.5548
    1708       0.4702
    1709       0.5930
    1710       0.4708
    1711       0.4998
    1712       0.4612
    1713       0.4491
    1714       0.3806
    1715       0.4616
    1716       0.6393
    1717       0.4360
    1718       0.2424
    1719       0.3361
    1720       0.4015
    1721       0.4168
    1722       0.3958
    1723       0.2433
    1724       0.3427
    1725       0.2295
    1726       0.4380
    1727       0.3259
    1728       0.4167
    1729       0.3735
    1730       0.4917
    1731       0.3487
    1732       0.5172
    1733       0.6164
    1734       0.7088
    1735       0.5879
    1736       0.5610
    1737       0.3711
    1738       0.6278
    1739       0.5659
    1740       0.6239
    1741       0.6425
    1742       0.6446
    1743       0.6872
    1744       0.6422
    1745       0.6635
    1746       0.5359
    1747       0.6381
    1748       0.6838
    1749       0.6069
    1750       0.5609
    1751       0.5850
    1752       0.5838
    1753       0.5981
    1754       0.6623
    1755       0.5844
    1756       0.6190
    1757       0.5130
    1758       0.4708
    1759       0.6374
    1760       0.5455
    1761       0.7099
    1762       0.5878
    1763       0.4491
    1764       0.4257
    1765       0.6884
    1766       0.5765
    1767       0.5208
    1768       0.6720
    1769       0.7140
    1770       0.7384
    1771       0.7259
    1772       0.7382
    1773       0.6418
    1774       0.6583
    1775       0.5430
    1776       0.6936
    1777       0.4813
    1778       0.4691
    1779       0.4576
    1780       0.6242
    1781       0.5009
    1782       0.6091
    1783       0.4030
    1784       0.5455
    1785       0.4980
    1786       0.5335
    1787       0.6694
    1788       0.6888
    1789       0.5184
    1790       0.5733
    1791       0.4302
    1792       0.5571
    1793       0.4570
    1794       0.4526
    1795       0.4619
    1796       0.4122
    1797       0.6046
    1798       0.6075
    1799       0.5194
    1800       0.5987
    1801       0.5367
    1802       0.5687
    1803       0.7806
    1804       0.4898
    1805       0.5172
    1806       0.4863
    1807       0.6484
    1808       0.5483
    1809       0.5433
    1810       0.5370
    1811       0.6082
    1812       0.5352
    1813       0.6357
    1814       0.6194
    1815       0.7214
    1816       0.5510
    1817       0.5957
    1818       0.6253
    1819       0.5593
    1820       0.4500
    1821       0.6453
    1822       0.5336
    1823       0.6911
    1824       0.5696
    1825       0.5384
    1826       0.4615
    1827       0.6541
    1828       0.5591
    1829       0.5398
    1830       0.6702
    1831       0.4746
    1832       0.5977
    1833       0.4653
    1834       0.6148
    1835       0.8018
    1836       0.6589
    1837       0.7915
    1838       0.7176
    1839       0.6165
    1840       0.6593
    1841       0.5671
    1842       0.5829
    1843       0.5255
    1844       0.5329
    1845       0.5501
    1846       0.5652
    1847       0.5699
    1848       0.6175
    1849       0.5860
    1850       0.6245
    1851       0.4959
    1852       0.4312
    1853       0.3598
    1854       0.6042
    1855       0.5169
    1856       0.3211
    1857       0.3712
    1858       0.4483
    1859       0.6582
    1860       0.5430
    1861       0.6144
    1862       0.5557
    1863       0.5382
    1864       0.6167
    1865       0.4685
    1866       0.6159
    1867       0.5381
    1868       0.7556
    1869       0.6839
    1870       0.6352
    1871       0.7047
    1872       0.6518
    1873       0.6439
    1874       0.6158
    1875       0.5178
    1876       0.6204
    1877       0.6088
    1878       0.6277
    1879       0.4244
    1880       0.3200
    1881       0.4013
    1882       0.3064
    1883       0.3104
    1884       0.3634
    1885       0.4324
    1886       0.4991
    1887       0.3969
    1888       0.3636
    1889       0.3948
    1890       0.3200
    1891       0.5157
    1892       0.6245
    1893       0.9614
    1894       0.8752
    1895       0.5244
    1896       0.3752
    1897       0.5078
    1898       0.6174
    1899       0.4251
    1900       0.5402
    1901       0.5370
    1902       0.4937
    1903       0.5065
    1904       0.4682
    1905       0.4338
    1906       0.5519
    1907       0.3746
    1908       0.5456
    1909       0.5831
    1910       0.4003
    1911       0.3168
    1912       0.3713
    1913       0.5445
    1914       0.4274
    1915       0.5819
    1916       0.4713
    1917       0.3593
    1918       0.5438
    1919       0.4876
    1920       0.4215
    1921       0.5044
    1922       0.4491
    1923       0.4656
    1924       0.4373
    1925       0.5753
    1926       0.5380
    1927       0.6037
    1928       0.4664
    1929       0.4058
    1930       0.6313
    1931       0.5654
    1932       0.5819
    1933       0.3672
    1934       0.4937
    1935       0.4425
    1936       0.3562
    1937       0.4991
    1938       0.4685
    1939       0.5283
    1940       0.6139
    1941       0.6063
    1942       0.5887
    1943       0.6133
    1944       0.5047
    1945       0.5207
    1946       0.5136
    1947       0.4784
    1948       0.3013
    1949       0.3657
    1950       0.3124
    1951       0.2699
    1952       0.4138
    1953       0.4810
    1954       0.5635
    1955       0.4546
    1956       0.4052
    1957       0.4298
    1958       0.4403
    1959       0.4763
    1960       0.5041
    1961       0.5347
    1962       0.4341
    1963       0.5495
    1964       0.7959
    1965       0.7187
    1966       0.6006
    1967       0.5038
    1968       0.4990
    1969       0.4936
    1970       0.6015
    1971       0.4844
    1972       0.3437
    1973       0.5000
    1974       0.4145
    1975       0.4745
    1976       0.4996
    1977       0.4387
    1978       0.6183
    1979       0.4224
    1980       0.5465
    1981       0.5804
    1982       0.4831
    1983       0.5315
    1984       0.5135
    1985       0.6040
    1986       0.6042
    1987       0.5469
    1988       0.4822
    1989       0.4715
    1990       0.5132
    1991       0.6767
    1992       0.6438
    1993       0.6253
    1994       0.5356
    1995       0.6555
    1996       0.7739
    1997       0.7513
    1998       0.7209
    1999       0.8555
    2000       0.4685
    2001       0.3308
    2002       0.5272
    2003       0.5239
    2004       0.5242
    2005       0.4740
    2006       0.6525
    2007       0.6016
    2008       0.6371
    2009       0.5086
    2010       0.4234
    2011       0.5296
    2012       0.6713
    2013       0.7308
    2014       0.5854
    2015       0.7353
    2016       0.6148
    2017       0.5149
    2018       0.6324
    2019       0.3584
    2020       0.3977
    2021       0.5119
    2022       0.4983
    2023       0.6590
    2024       0.5612
    2025       0.5561
    2026       0.3787
    2027       0.4514
    2028       0.6108
    2029       0.3892
    2030       0.6453
    2031       0.6705
    2032       0.6551
    2033       0.6285
    2034       0.5165
    2035       0.6034
    2036       0.4874
    2037       0.4938
    2038       0.3734
    2039       0.5407
    2040       0.5433
    2041       0.8643
    2042       0.4747
    2043       0.5671
    2044       0.8287
    2045       0.2913
    2046       0.2587
    2047       0.3216
    2048       0.6047
    2049       0.6658
    2050       0.6031
    2051       0.7180
    2052       0.7643
    2053       0.6473
    2054       0.4883
    2055       0.6484
    2056       0.6047
    2057       0.5577
    2058       0.5165
    2059       0.5810
    2060       0.7640
    2061       0.6695
    2062       0.6991
    2063       0.5960
    2064       0.6944
    2065       0.8127
    2066       0.7030
    2067       0.7409
    2068       0.7348
    2069       0.7842
    2070       0.6645
    2071       0.7405
    2072       0.8155
    2073       0.7645
    2074       0.6339
    2075       0.6186
    2076       0.6739
    2077       0.6626
    2078       0.4500
    2079       0.6452
    2080       0.4765
    2081       0.4468
    2082       0.6695
    2083       0.6915
    2084       0.7034
    2085       0.7551
    2086       0.5883
    2087       0.5397
    2088       0.6119
    2089       0.5953
    2090       0.5442
    2091       0.4300
    2092       0.5363
    2093       0.5723
    2094       0.4226
    2095       0.7004
    2096       0.5402
    2097       0.4287
    2098       0.4544
    2099       0.4261
    2100       0.5934
    2101       0.5633
    2102       0.7119
    2103       0.4621
    2104       0.6282
    2105       0.4719
    2106       0.5888
    2107       0.5219
    2108       0.3868
    2109       0.3799
    2110       0.7348
    2111       0.5117
    2112       0.4654
    2113       0.5242
    2114       0.4742
    2115       0.5751
    2116       0.4337
    2117       0.6878
    2118       0.8160
    2119       0.7210
    2120       0.8151
    2121       0.8912
    2122       0.7429
    2123       0.8369
    2124       0.7370
    2125       0.6191
    2126       0.5974
    2127       0.6735
    2128       0.7764
    2129       0.6851
    2130       0.7355
    2131       0.6290
    2132       0.6868
    2133       0.6148
    2134       0.6170
    2135       0.7567
    2136       0.7009
    2137       0.7178
    2138       0.6649
    2139       0.5937
    2140       0.7472
    2141       0.7009
    2142       0.7543
    2143       0.7374
    2144       0.7403
    2145       0.7641
    2146       0.7036
    2147       0.7404
    2148       0.7591
    2149       0.9059
    2150       0.8163
    2151       0.9341
    2152       0.7950
    2153       0.7429
    2154       0.7454
    2155       0.6669
    2156       0.6782
    2157       0.5661
    2158       0.7199
    2159       0.6992
    2160       0.6457
    2161       0.6269
    2162       0.6550
    2163       0.6469
    2164       0.6339
    2165       0.6744
    2166       0.7017
    2167       0.7684
    2168       0.7106
    2169       0.7351
    2170       0.7212
    2171       0.7503
    2172       0.8401
    2173       0.8286
    2174       0.9314
    2175       0.8246
    2176       0.7516
    2177       0.7429
    2178       0.7362
    2179       0.8618
    2180       0.8394
    2181       0.8405
    2182       0.8391
    2183       0.8146
    2184       0.7739
    2185       0.7465
    2186       0.8179
    2187       0.7910
    2188       0.7322
    2189       0.7328
    2190       0.6642
    2191       0.7863
    2192       0.8661
    2193       0.7253
    2194       0.8277
    2195       0.8215
    2196       0.7342
    2197       0.7044
    2198       0.6741
    2199       0.6870
    2200       0.5778
    2201       0.7350
    2202       0.7205
    2203       0.6690
    2204       0.7864
    2205       0.8365
    2206       0.8664
    2207       0.8714
    2208       0.7662
    2209       0.7594
    2210       0.6190
    2211       0.8221
    2212       0.6228
    2213       0.6698
    2214       0.6776
    2215       0.6689
    2216       0.6230
    2217       0.6629
    2218       0.5943
    2219       0.5212
    2220       0.6719
    2221       0.6202
    2222       0.7045
    2223       0.6713
    2224       0.6401
    2225       0.7969
    2226       0.7454
    2227       0.5043
    2228       0.6982
    2229       0.8981
    2230       0.8774
    2231       0.7682
    2232       0.6455
    2233       0.7838
    2234       0.8543
    2235       0.7449
    2236       0.7144
    2237       0.5415
    2238       0.6597
    2239       0.8351
    2240       0.8365
    2241       0.5743
    2242       0.6772
    2243       0.4861
    2244       0.4653
    2245       0.6897
    2246       0.6637
    2247       0.8343
    2248       0.8755
    2249       0.6955
    2250       0.7922
    2251       0.7378
    2252       0.6459
    2253       0.7719
    2254       0.6371
    2255       0.5791
    2256       0.5977
    2257       0.6544
    2258       0.5421
    2259       0.5762
    2260       0.6088
    2261       0.5930
    2262       0.6186
    2263       0.7487
    2264       0.6547
    2265       0.5940
    2266       0.6096
    2267       0.6028
    2268       0.5688
    2269       0.5369
    2270       0.5404
    2271       0.6202
    2272       0.6131
    2273       0.6751
    2274       0.6960
    2275       0.7193
    2276       0.7383
    2277       0.6752
    2278       0.6734
    2279       0.4058
    2280       0.5518
    2281       0.5784
    2282       0.7193
    2283       0.5801
    2284       0.7105
    2285       0.7590
    2286       0.7469
    2287       0.8155
    2288       0.7871
    2289       0.8417
    2290       0.8747
    2291       0.8342
    2292       0.6306
    2293       0.6634
    2294       0.6664
    2295       0.6855
    2296       0.7227
    2297       0.9018
    2298       0.6472
    2299       0.8168
    2300       0.8149
    2301       0.8841
    2302       0.7501
    2303       0.7294
    2304       0.8477
    2305       0.7387
    2306       0.8462
    2307       0.8145
    2308       0.7402
    2309       0.5884
    2310       0.7440
    2311       0.7425
    2312       0.8130
    2313       0.7794
    2314       0.8170
    2315       0.7523
    2316       0.7582
    2317       0.8286
    2318       0.7394
    2319       0.8189
    2320       0.6422
    2321       0.6732
    2322       0.6367
    2323       0.5938
    2324       0.7333
    2325       0.6472
    2326       0.6658
    2327       0.6331
    2328       0.4142
    2329       0.7272
    2330       0.5780
    2331       0.6868
    2332       0.7028
    2333       0.6232
    2334       0.4340
    2335       0.7010
    2336       0.5963
    2337       0.6574
    2338       0.5596
    2339       0.4568
    2340       0.5807
    2341       0.6626
    2342       0.8525
    2343       0.6843
    2344       0.6090
    2345       0.5633
    2346       0.5009
    2347       0.6700
    2348       0.6138
    2349       0.7370
    2350       0.6232
    2351       0.5145
    2352       0.5858
    2353       0.6114
    2354       0.5300
    2355       0.3991
    2356       0.5857
    2357       0.6150
    2358       0.6381
    2359       0.5850
    2360       0.5955
    2361       0.6790
    2362       0.5825
    2363       0.6290
    2364       0.6798
    2365       0.5357
    2366       0.6086
    2367       0.6259
    2368       0.5460
    2369       0.5205
    2370       0.5998
    2371       0.7408
    2372       0.5958
    2373       0.5865
    2374       0.5949
    2375       0.6208
    2376       0.6220
    2377       0.6330
    2378       0.5925
    2379       0.5318
    2380       0.5863
    2381       0.5282
    2382       0.5591
    2383       0.6609
    2384       0.6593
    2385       0.6516
    2386       0.6871
    2387       0.5474
    2388       0.6598
    2389       0.7718
    2390       0.7425
    2391       0.8161
    2392       0.6510
    2393       0.7870
    2394       0.6741
    2395       0.6119
    2396       0.6828
    2397       0.7733
    2398       0.6672
    2399       0.6507
    2400       0.7940
    2401       0.6229
    2402       0.9216
    2403       0.7777
    2404       0.8556
    2405       0.7149
    2406       0.7663
    2407       0.7754
    2408       0.6675
    2409       0.6583
    2410       0.7936
    2411       0.7095
    2412       0.7022
    2413       0.6924
    2414       0.7359
    2415       0.7626
    2416       0.6201
    2417       0.8833
    2418       0.6177
    2419       0.8481
    2420       0.7304
    2421       0.7856
    2422       0.7841
    2423       0.6168
    2424       0.5626
    2425       0.7267
    2426       0.5366
    2427       0.7880
    2428       0.6234
    2429       0.6562
    2430       0.7154
    2431       0.6895
    2432       0.6166
    2433       0.7186
    2434       0.7109
    2435       0.7481
    2436       0.8346
    2437       0.8125
    2438       0.7501
    2439       0.6992
    2440       0.7688
    2441       0.7611
    2442       0.7398
    2443       0.8031
    2444       0.9231
    2445       0.7959
    2446       0.7762
    2447       0.8113
    2448       0.8233
    2449       0.6906
    2450       0.7807
    2451       0.7783
    2452       0.7866
    2453       0.5359
    2454       0.8185
    2455       0.6839
    2456       0.7219
    2457       0.8295
    2458       0.7474
    2459       0.6973
    2460       0.6600
    2461       0.7099
    2462       0.5553
    2463       0.7697
    2464       0.6794
    2465       0.6574
    2466       0.5957
    2467       0.5967
    2468       0.6518
    2469       0.6892
    2470       0.5675
    2471       0.6572
    2472       0.4620
    2473       0.7127
    2474       0.8174
    2475       0.7416
    2476       0.6938
    2477       0.6008
    2478       0.4884
    2479       0.4337
    2480       0.6190
    2481       0.6633
    2482       0.8258
    2483       0.5729
    2484       0.6845
    2485       0.6684
    2486       0.6257
    2487       0.5950
    2488       0.6357
    2489       0.6749
    2490       0.3809
    2491       0.4682
    2492       0.5190
    2493       0.5058
    2494       0.6429
    2495       0.6061
    2496       0.8619
    2497       0.6466
    2498       0.6069
    2499       0.5521
    2500       0.6481
    2501       0.5452
    2502       0.7458
    2503       0.5673
    2504       0.7329
    2505       0.6913
    2506       0.8172
    2507       0.8317
    2508       0.7363
    2509       0.7390
    2510       0.6504
    2511       0.6199
    2512       0.7648
    2513       0.9048
    2514       0.7089
    2515       0.8646
    2516       0.7492
    2517       0.8292
    2518       0.8851
    2519       0.7745
    2520       0.7826
    2521       0.7414
    2522       0.7787
    2523       0.5862
    2524       0.5376
    2525       0.4355
    2526       0.7923
    2527       0.5237
    2528       0.5638
    2529       0.5562
    2530       0.5002
    2531       0.6298
    2532       0.5996
    2533       0.6725
    2534       0.5700
    2535       0.5593
    2536       0.6946
    2537       0.6024
    2538       0.6604
    2539       0.7798
    2540       0.5039
    2541       0.6192
    2542       0.5850
    2543       0.4661
    2544       0.5495
    2545       0.4264
    2546       0.5039
    2547       0.5801
    2548       0.5666
    2549       0.5587
    2550       0.5257
    2551       0.5035
    2552       0.4906
    2553       0.5062
    2554       0.5526
    2555       0.4168
    2556       0.5642
    2557       0.4111
    2558       0.5077
    2559       0.6734
    2560       0.7217
    2561       0.6497
    2562       0.6117
    2563       0.6380
    2564       0.7864
    2565       0.4989
    2566       0.5934
    2567       0.5268
    2568       0.4645
    2569       0.5124
    2570       0.5188
    2571       0.4054
    2572       0.5637
    2573       0.5386
    2574       0.6021
    2575       0.5356
    2576       0.3877
    2577       0.5145
    2578       0.6355
    2579       0.5176
    2580       0.5029
    2581       0.6583
    2582       0.7200
    2583       0.6159
    2584       0.6700
    2585       0.6825
    2586       0.6730
    2587       0.6949
    2588       0.4551
    2589       0.5991
    2590       0.4283
    2591       0.4132
    2592       0.6378
    2593       0.4539
    2594       0.6387
    2595       0.6153
    2596       0.6580
    2597       0.4755
    2598       0.6288
    2599       0.5005
    2600       0.4579
    2601       0.4707
    2602       0.4882
    2603       0.4476
    2604       0.5195
    2605       0.4751
    2606       0.5625
    2607       0.5602
    2608       0.4135
    2609       0.5960
    2610       0.5355
    2611       0.5214
    2612       0.4509
    2613       0.5131
    2614       0.4684
    2615       0.5351
    2616       0.5086
    2617       0.5468
    2618       0.4614
    2619       0.4388
    2620       0.5378
    2621       0.4339
    2622       0.4928
    2623       0.4965
    2624       0.3852
    2625       0.4375
    2626       0.5392
    2627       0.4876
    2628       0.4223
    2629       0.5666
    2630       0.6088
    2631       0.6007
    2632       0.5737
    2633       0.4027
    2634       0.5394
    2635       0.4327
    2636       0.5597
    2637       0.6408
    2638       0.6025
    2639       0.3591
    2640       0.5314
    2641       0.5289
    2642       0.3967
    2643       0.4998
    2644       0.5618
    2645       0.4173
    2646       0.5210
    2647       0.5061
    2648       0.5790
    2649       0.5351
    2650       0.4396
    2651       0.4679
    2652       0.4393
    2653       0.4437
    2654       0.5626
    2655       0.4833
    2656       0.5233
    2657       0.5929
    2658       0.5391
    2659       0.4197
    2660       0.5130
    2661       0.5815
    2662       0.4283
    2663       0.4922
    2664       0.5400
    2665       0.4280
    2666       0.4248
    2667       0.4520
    2668       0.4814
    2669       0.4652
    2670       0.5426
    2671       0.5184
    2672       0.3994
    2673       0.3831
    2674       0.5047
    2675       0.4360
    2676       0.4191
    2677       0.4449
    2678       0.5987
    2679       0.5586
    2680       0.5888
    2681       0.7332
    2682       0.4474
    2683       0.5322
    2684       0.4663
    2685       0.5242
    2686       0.4611
    2687       0.4324
    2688       0.6515
    2689       0.4524
    2690       0.5712
    2691       0.5676
    2692       0.5741
    2693       0.5738
    2694       0.7088
    2695       0.6443
    2696       0.5809
    2697       0.6699
    2698       0.4981
    2699       0.5045
    2700       0.4712
    2701       0.6117
    2702       0.5530
    2703       0.5242
    2704       0.5571
    2705       0.7966
    2706       0.7266
    2707       0.8058
    2708       0.5797
    2709       0.6519
    2710       0.6592
    2711       0.6263
    2712       0.7116
    2713       0.6154
    2714       0.7053
    2715       0.7492
    2716       0.6220
    2717       0.8044
    2718       0.6355
    2719       0.6734
    2720       0.7476
    2721       0.7062
    2722       0.7218
    2723       0.5057
    2724       0.6359
    2725       0.7321
    2726       0.6213
    2727       0.7006
    2728       0.7062
    2729       0.7965
    2730       0.8139
    2731       0.7823
    2732       0.6746
    2733       0.8314
    2734       0.7706
    2735       0.8060
    2736       0.7649
    2737       0.8099
    2738       0.8936
    2739       0.7631
    2740       0.8234
    2741       0.7736
    2742       0.8359
    2743       0.8569
    2744       0.8452
    2745       0.6807
    2746       0.6363
    2747       0.6225
    2748       0.7118
    2749       0.6321
    2750       0.6916
    2751       0.6599
    2752       0.7293
    2753       0.5803
    2754       0.5378
    2755       0.5904
    2756       0.6359
    2757       0.7234
    2758       0.4717
    2759       0.5993
    2760       0.5884
    2761       0.5921
    2762       0.7006
    2763       0.6268
    2764       0.5046
    2765       0.5393
    2766       0.5400
    2767       0.6350
    2768       0.5055
    2769       0.5761
    2770       0.5153
    2771       0.5633
    2772       0.2583
    2773       0.2957
    2774       0.2734
    2775       0.2911
    2776       0.5787
    2777       0.5804
    2778       0.3691
    2779       0.3789
    2780       0.4163
    2781       0.5143
    2782       0.3332
    2783       0.3425
    2784       0.4223
    2785       0.4648
    2786       0.3987
    2787       0.5704
    2788       0.5945
    2789       0.5237
    2790       0.5282
    2791       0.5490
    2792       0.5714
    2793       0.4597
    2794       0.5496
    2795       0.2594
    2796       0.2977
    2797       0.2966
    2798       0.3488
    2799       0.2696
    2800       0.3264
    2801       0.3106
    2802       0.2881
    2803       0.3279
    2804       0.5927
    2805       0.7254
    2806       0.7040
    2807       0.7278
    2808       0.7436
    2809       0.7113
    2810       0.6458
    2811       0.6588
    2812       0.6026
    2813       0.5595
    2814       0.4769
    2815       0.4241
    2816       0.2676
    2817       0.4038
    2818       0.3249
    2819       0.2491
    2820       0.4772
    2821       0.5752
    2822       0.3014
    2823       0.3492
    2824       0.2945
    2825       0.3539
    2826       0.3197
    2827       0.2806
    2828       0.5966
    2829       0.5307
    2830       0.5112
    2831       0.4937
    2832       0.3258
    2833       0.3565
    2834       0.4213
    2835       0.2335
    2836       0.2591
    2837       0.2589
    2838       0.3170
    2839       0.4033
    2840       0.4013
    2841       0.4398
    2842       0.3692
    2843       0.3295
    2844       0.2808
    2845       0.4370
    2846       0.7323
    2847       0.7146
    2848       0.7370
    2849       0.7208
    2850       0.7264
    2851       0.7331
    2852       0.7410
    2853       0.7709
    2854       0.7628
    2855       0.7474
    2856       0.7732
    2857       0.8317
    2858       0.8632
    2859       0.8553
    2860       0.8226
    2861       0.9192
    2862       0.7654
    2863       0.6941
    2864       0.9170
    2865       0.7497
    2866       0.7362
    2867       0.7346
    2868       0.6918
    2869       0.6615
    2870       0.5884
    2871       0.7975
    2872       0.7442
    2873       0.6992
    2874       0.5905
    2875       0.6414
    2876       0.4551
    2877       0.4953
    2878       0.4184
    2879       0.3720
    2880       0.3134
    2881       0.4907
    2882       0.3117
    2883       0.5613
    2884       0.3534
    2885       0.3347
    2886       0.2434
    2887       0.3110
    2888       0.2419
    2889       0.3236
    2890       0.3373
    2891       0.3065
    2892       0.2203
    2893       0.2610
    2894       0.2401
    2895       0.3452
    2896       0.2791
    2897       0.3191
    2898       0.3427
    2899       0.4698
    2900       0.3750
    2901       0.3796
    2902       0.3614
    2903       0.3051
    2904       0.4395
    2905       0.3191
    2906       0.3310
    2907       0.2773
    2908       0.3760
    2909       0.3752
    2910       0.5147
    2911       0.3665
    2912       0.5374
    2913       0.3887
    2914       0.4649
    2915       0.4703
    2916       0.5781
    2917       0.5991
    2918       0.6529
    2919       0.6197
    2920       0.4573
    2921       0.6695
    2922       0.8027
    2923       0.6745
    2924       0.6256
    2925       0.6623
    2926       0.7086
    2927       0.7765
    2928       0.6215
    2929       0.6523
    2930       0.6363
    2931       0.5567
    2932       0.7286
    2933       0.6977
    2934       0.6347
    2935       0.6262
    2936       0.6114
    2937       0.7517
    2938       0.5656
    2939       0.7010
    2940       0.5999
    2941       0.6539
    2942       0.6809
    2943       0.6961
    2944       0.6651
    2945       0.6448
    2946       0.6326
    2947       0.6114
    2948       0.7104
    2949       0.6207
    2950       0.5957
    2951       0.5518
    2952       0.6152
    2953       0.7883
    2954       0.6098
    2955       0.6866
    2956       0.6339
    2957       0.5352
    2958       0.5597
    2959       0.6685
    2960       0.7650
    2961       0.8029
    2962       0.8637
    2963       0.7523
    2964       0.7555
    2965       0.7214
    2966       0.7885
    2967       0.7649
    2968       0.7376
    2969       0.7632
    2970       0.7815
    2971       0.7505
    2972       0.6844
    2973       0.7402
    2974       0.8330
    2975       0.6915
    2976       0.7735
    2977       0.7590
    2978       0.8044
    2979       0.7844
    2980       0.8093
    2981       0.8251
    2982       0.7729
    2983       0.8106
    2984       0.7988
    2985       0.7227
    2986       0.8839
    2987       0.7438
    2988       0.7910
    2989       0.7975
    2990       0.8817
    2991       0.8461
    2992       0.7200
    2993       0.8286
    2994       0.7355
    2995       0.6767
    2996       0.7500
    2997       0.7586
    2998       0.6926
    2999       0.7351
    3000       0.8619
    3001       0.8768
    3002       0.8713
    3003       0.7966
    3004       0.7475
    3005       0.7669
    3006       0.8117
    3007       0.8150
    3008       0.8157
    3009       0.7345
    3010       0.8156
    3011       0.7396
    3012       0.8923
    3013       0.7323
    3014       0.6858
    3015       0.6493
    3016       0.6400
    3017       0.6705
    3018       0.7869
    3019       0.7922
    3020       0.8077
    3021       0.8049
    3022       0.8144
    3023       0.7112
    3024       0.7181
    3025       0.7055
    3026       0.7147
    3027       0.7172
    3028       0.6556
    3029       0.3628
    3030       0.5406
    3031       0.5994
    3032       0.6051
    3033       0.6890
    3034       0.6065
    3035       0.6126
    3036       0.6465
    3037       0.6750
    3038       0.6379
    3039       0.7030
    3040       0.6450
    3041       0.5964
    3042       0.6277
    3043       0.6402
    3044       0.6579
    3045       0.6153
    3046       0.5511
    3047       0.6613
    3048       0.6713
    3049       0.8192
    3050       0.9476
    3051       1.0505
    3052       1.1005
    3053       0.8193
    3054       0.8409
    3055       0.8114
    3056       0.8723
    3057       0.4665
    3058       0.6778
    3059       0.7167
    3060       0.4599
    3061       0.4051
    3062       0.5195
    3063       0.3854
    3064       0.2944
    3065       0.4655
    3066       0.5572
    3067       0.5428
    3068       0.3964
    3069       0.3795
    3070       0.5975
    3071       0.5610
    3072       0.6884
    3073       0.7318
    3074       0.7988
    3075       0.6660
    3076       0.5942
    3077       0.6280
    3078       0.5252
    3079       0.6890
    3080       0.7192
    3081       0.7341
    3082       0.7470
    3083       0.6538
    3084       0.6712
    3085       0.6765
    3086       0.7538
    3087       0.7077
    3088       0.7997
    3089       0.7825
    3090       0.7800
    3091       0.7182
    3092       0.6127
    3093       0.7200
    3094       0.5456
    3095       0.7315
    3096       0.7169
    3097       0.7802
    3098       0.6430
    3099       0.7398
    3100       0.7341
    3101       0.6560
    3102       0.6987
    3103       0.9074
    3104       0.7568
    3105       0.7268
    3106       0.8050
    3107       0.6767
    3108       0.8094
    3109       0.6542
    3110       0.8534
    3111       0.7346
    3112       0.6862
    3113       0.7005
    3114       0.6319
    3115       0.6895
    3116       0.5836
    3117       0.5772
    3118       0.7151
    3119       0.6537
    3120       0.6576
    3121       0.6824
    3122       0.7506
    3123       0.7234
    3124       0.7693
    3125       0.6314
    3126       0.7201
    3127       0.4177
    3128       0.4817
    3129       0.6684
    3130       0.5294
    3131       0.5166
    3132       0.4073
    3133       0.3828
    3134       0.3485
    3135       0.4058
    3136       0.3844
    3137       0.5169
    3138       0.4867
    3139       0.4850
    3140       0.3538
    3141       0.4746
    3142       0.3809
    3143       0.3974
    3144       0.4179
    3145       0.4643
    3146       0.6558
    3147       0.5429
    3148       0.6657
    3149       0.5553
    3150       0.6701
    3151       0.5226
    3152       0.6001
    3153       0.7590
    3154       0.7750
    3155       0.8444
    3156       0.7838
    3157       0.7572
    3158       0.8030
    3159       0.7585
    3160       0.7358
    3161       0.7662
    3162       0.7707
    3163       0.8400
    3164       0.7471
    3165       0.7976
    3166       0.8365
    3167       0.8747
    3168       0.8708
    3169       0.8318
    3170       0.7999
    3171       0.8503
    3172       0.8074
    3173       0.7216
    3174       0.7690
    3175       0.7908
    3176       0.7836
    3177       0.8232
    3178       0.8078
    3179       0.7801
    3180       0.7693
    3181       0.7804
    3182       0.7272
    3183       0.8624
    3184       0.8177
    3185       0.8384
    3186       0.7196
    3187       0.7698
    3188       0.8272
    3189       0.7651
    3190       0.7718
    3191       0.7764
    3192       0.8042
    3193       0.7241
    3194       0.8140
    3195       0.8435
    3196       0.7252
    3197       0.7782
    3198       0.8580
    3199       0.7826
    3200       0.8609
    3201       0.9488
    3202       0.8280
    3203       0.8052
    3204       0.7374
    3205       0.7202
    3206       0.7751
    3207       0.7106
    3208       0.7369
    3209       0.8332
    3210       0.7860
    3211       0.8319
    3212       0.8517
    3213       0.8377
    3214       0.7720
    3215       0.8373
    3216       0.7673
    3217       0.7350
    3218       0.7505
    3219       0.7318
    3220       0.7377
    3221       0.7477
    3222       0.7505
    3223       0.8395
    3224       0.7812
    3225       0.7933
    3226       0.7910
    3227       0.7483
    3228       0.7568
    3229       0.7558
    3230       0.8041
    3231       0.7896
    3232       0.7061
    3233       0.6981
    3234       0.5995
    3235       0.7110
    3236       0.6476
    3237       0.7263
    3238       0.7322
    3239       0.6681
    3240       0.5587
    3241       0.7391
    3242       0.7334
    3243       0.6916
    3244       0.6887
    3245       0.6036
    3246       0.7126
    3247       0.6571
    3248       0.4419
    3249       0.6231
    3250       0.8038
    3251       0.6611
    3252       0.4898
    3253       0.6703
    3254       0.6532
    3255       0.7176
    3256       0.6726
    3257       0.6793
    3258       0.7495
    3259       0.7814
    3260       0.7845
    3261       0.6387
    3262       0.6454
    3263       0.8214
    3264       0.7830
    3265       0.7141
    3266       0.7430
    3267       0.5942
    3268       0.8275
    3269       0.7856
    3270       0.8256
    3271       0.7161
    3272       0.7439
    3273       0.7671
    3274       0.7880
    3275       0.7554
    3276       0.7921
    3277       0.7736
    3278       0.7513
    3279       0.7490
    3280       0.7680
    3281       0.7286
    3282       0.7931
    3283       0.7843
    3284       0.8469
    3285       0.8753
    3286       0.8074
    3287       0.7952
    3288       0.7393
    3289       0.8751
    3290       0.8232
    3291       0.9495
    3292       0.9704
    3293       1.0283
    3294       0.9562
    3295       0.7469
    3296       0.8006
    3297       0.8625
    3298       0.8758
    3299       0.7810
    3300       0.7564
    3301       0.7527
    3302       0.7216
    3303       0.8261
    3304       0.6624
    3305       0.6718
    3306       0.7742
    3307       0.7567
    3308       0.7012
    3309       0.7535
    3310       0.7880
    3311       0.7621
    3312       0.6986
    3313       0.6754
    3314       0.7228
    3315       0.7026
    3316       0.7686
    3317       0.7737
    3318       0.7106
    3319       0.7395
    3320       0.8154
    3321       0.7281
    3322       0.7593
    3323       0.7551
    3324       0.6981
    3325       0.6943
    3326       0.5332
    3327       0.4724
    3328       0.4830
    3329       0.5564
    3330       0.7028
    3331       0.6882
    3332       0.7776
    3333       0.7513
    3334       0.7522
    3335       0.7143
    3336       0.7348
    3337       0.7537
    3338       0.7649
    3339       0.7430
    3340       0.8379
    3341       0.7310
    3342       0.7391
    3343       0.7710
    3344       0.7675
    3345       0.6835
    3346       0.7217
    3347       0.8521
    3348       0.8122
    3349       0.7556
    3350       0.7495
    3351       0.7239
    3352       0.7341
    3353       0.7244
    3354       0.6887
    3355       0.7602
    3356       0.7708
    3357       0.7066
    3358       0.7430
    3359       0.7574
    3360       0.7991
    3361       0.6923
    3362       0.7243
    3363       0.6843
    3364       0.7760
    3365       0.8102
    3366       0.8023
    3367       0.7298
    3368       0.6795
    3369       0.7886
    3370       0.7311
    3371       0.6985
    3372       0.7359
    3373       0.8037
    3374       0.9069
    3375       0.8268
    3376       0.7821
    3377       0.7670
    3378       0.6845
    3379       0.7248
    3380       0.8917
    3381       0.7763
    3382       0.7637
    3383       0.7748
    3384       0.7359
    3385       0.8507
    3386       0.7154
    3387       0.7739
    3388       0.4721
    3389       0.4877
    3390       0.3723
    3391       0.4097
    3392       0.4326
    3393       0.5144
    3394       0.3992
    3395       0.4657
    3396       0.2264
    3397       0.4213
    3398       0.4485
    3399       0.4056
    3400       0.4705
    3401       0.4295
    3402       0.4654
    3403       0.5192
    3404       0.5655
    3405       0.6132
    3406       0.3975
    3407       0.4073
    3408       0.4779
    3409       0.4634
    3410       0.3648
    3411       0.5467
    3412       0.4702
    3413       0.6001
    3414       0.4004
    3415       0.4649
    3416       0.4667
    3417       0.4791
    3418       0.3839
    3419       0.4454
    3420       0.3972
    3421       0.4747
    3422       0.4421
    3423       0.6074
    3424       0.6077
    3425       0.5191
    3426       0.4585
    3427       0.5836
    3428       0.5299
    3429       0.5256
    3430       0.5599
    3431       0.3437
    3432       0.4347
    3433       0.3887
    3434       0.4737
    3435       0.4740
    3436       0.5125
    3437       0.5802
    3438       0.5060
    3439       0.5279
    3440       0.3858
    3441       0.4824
    3442       0.3639
    3443       0.4526
    3444       0.4570
    3445       0.5704
    3446       0.5690
    3447       0.3523
    3448       0.3270
    3449       0.4419
    3450       0.4713
    3451       0.3528
    3452       0.3987
    3453       0.2945
    3454       0.4729
    3455       0.5822
    3456       0.2750
    3457       0.4158
    3458       0.5273
    3459       0.4356
    3460       0.5623
    3461       0.4555
    3462       0.3646
    3463       0.4707
    3464       0.6599
    3465       0.6261
    3466       0.5066
    3467       0.4103
    3468       0.3661
    3469       0.3861
    3470       0.5140
    3471       0.5419
    3472       0.6091
    3473       0.7409
    3474       0.5954
    3475       0.6822
    3476       0.6323
    3477       0.6429
    3478       0.5370
    3479       0.5168
    3480       0.4591
    3481       0.5549
    3482       0.4751
    3483       0.2593
    3484       0.4966
    3485       0.5939
    3486       0.4893
    3487       0.5143
    3488       0.6614
    3489       0.5088
    3490       0.4920
    3491       0.5323
    3492       0.5855
    3493       0.5263
    3494       0.6498
    3495       0.5419
    3496       0.5937
    3497       0.4972
    3498       0.5475
    3499       0.4199
    3500       0.4739
    3501       0.4757
    3502       0.3807
    3503       0.5355
    3504       0.6492
    3505       0.3772
    3506       0.5428
    3507       0.3853
    3508       0.3295
    3509       0.3439
    3510       0.3097
    3511       0.3729
    3512       0.3237
    3513       0.4410
    3514       0.4913
    3515       0.3877
    3516       0.4695
    3517       0.3995
    3518       0.3730
    3519       0.4981
    3520       0.7167
    3521       0.6467
    3522       0.8071
    3523       0.6799
    3524       0.6653
    3525       0.6124
    3526       0.6646
    3527       0.6356
    3528       0.7636
    3529       0.7334
    3530       0.6664
    3531       0.5376
    3532       0.5724
    3533       0.5149
    3534       0.5592
    3535       0.7044
    3536       0.6109
    3537       0.4175
    3538       0.5074
    3539       0.3755
    3540       0.3583
    3541       0.6707
    3542       0.4910
    3543       0.3517
    3544       0.4169
    3545       0.2622
    3546       0.2676
    3547       0.4004
    3548       0.3961
    3549       0.4222
    3550       0.4520
    3551       0.3862
    3552       0.3038
    3553       0.4878
    3554       0.6832
    3555       0.5296
    3556       0.5039
    3557       0.3660
    3558       0.6235
    3559       0.4256
    3560       0.3855
    3561       0.5475
    3562       0.5514
    3563       0.5643
    3564       0.3744
    3565       0.5744
    3566       0.5517
    3567       0.5209
    3568       0.5492
    3569       0.7392
    3570       0.7927
    3571       0.7666
    3572       0.8446
    3573       0.7838
    3574       0.7656
    3575       0.7798
    3576       0.7722
    3577       0.8019
    3578       0.7230
    3579       0.6861
    3580       0.8276
    3581       0.8042
    3582       0.8369
    3583       0.7511
    3584       0.8039
    3585       0.7722
    3586       0.7963
    3587       0.8637
    3588       0.8089
    3589       0.8026
    3590       0.8244
    3591       0.8778
    3592       0.7908
    3593       0.8322
    3594       0.8192
    3595       0.8933
    3596       0.7876
    3597       0.8901
    3598       0.8298
    3599       0.8186
    3600       0.9608
    3601       0.8352
    3602       0.7922
    3603       0.8252
    3604       0.8299
    3605       0.8558
    3606       0.7929
    3607       0.7563
    3608       0.8498
    3609       0.7751
    3610       0.7713
    3611       0.7996
    3612       0.8093
    3613       0.7551
    3614       0.7926
    3615       0.7581
    3616       0.8213
    3617       0.8174
    3618       0.8078
    3619       0.7690
    3620       0.8412
    3621       0.8058
    3622       0.8349
    3623       0.7518
    3624       0.7467
    3625       0.8148
    3626       0.7579
    3627       0.8200
    3628       0.8117
    3629       0.8132
    3630       0.8711
    3631       0.8039
    3632       0.8017
    3633       0.7768
    3634       0.8280
    3635       0.8330
    3636       0.7371
    3637       0.7718
    3638       0.9401
    3639       0.8153
    3640       0.8269
    3641       0.8399
    3642       0.8129
    3643       0.7896
    3644       0.7789
    3645       0.8028
    3646       0.8779
    3647       0.7528
    3648       0.8149
    3649       0.8858
    3650       0.9203
    3651       0.7377
    3652       0.8808
    3653       0.8154
    3654       0.7927
    3655       0.8130
    3656       0.8078
    3657       0.8374
    3658       0.8285
    3659       0.8075
    3660       0.8272
    3661       0.9085
    3662       0.7911
    3663       0.8753
    3664       0.8818
    3665       0.8754
    3666       0.7518
    3667       0.8826
    3668       0.7702
    3669       0.8548
    3670       0.8691
    3671       0.8377
    3672       0.7932
    3673       0.8757
    3674       0.7620
    3675       0.8392
    3676       0.7895
    3677       0.7913
    3678       0.7540
    3679       0.7959
    3680       0.8208
    3681       0.8260
    3682       0.7780
    3683       0.7891
    3684       0.7874
    3685       0.7697
    3686       0.8483
    3687       0.7731
    3688       0.8112
    3689       0.7749
    3690       0.7753
    3691       0.7732
    3692       0.7633
    3693       0.7815
    3694       0.7898
    3695       0.7975
    3696       0.7597
    3697       0.7396
    3698       0.7853
    3699       0.7639
    3700       0.7446
    3701       0.7641
    3702       0.7417
    3703       0.7377
    3704       0.7394
    3705       0.8034
    3706       0.7890
    3707       0.7524
    3708       0.7781
    3709       0.7926
    3710       0.7515
    3711       0.7597
    3712       0.7410
    3713       0.8903
    3714       0.8378
    3715       0.8849
    3716       0.7523
    3717       0.8019
    3718       0.7209
    3719       0.7902
    3720       0.8043
    3721       0.7883
    3722       0.7689
    3723       0.8083
    3724       0.8741
    3725       0.8251
    3726       0.7804
    3727       0.7914
    3728       0.8002
    3729       0.7840
    3730       0.7798
    3731       0.8227
    3732       0.7935
    3733       0.7583
    3734       0.7546
    3735       0.7470
    3736       0.7742
    3737       0.8313
    3738       0.7680
    3739       0.8333
    3740       0.9077
    3741       0.9212
    3742       0.8793
    3743       0.9248
    3744       0.8889
    3745       0.8613
    3746       0.8217
    3747       0.9386
    3748       0.8842
    3749       0.8361
    3750       0.9090
    3751       0.9037
    3752       0.8286
    3753       0.8420
    3754       0.8391
    3755       0.9660
    3756       0.8103
    3757       0.8341
    3758       0.8580
    3759       0.8215
    3760       0.8140
    3761       0.8792
    3762       0.8901
    3763       0.8605
    3764       0.8068
    3765       0.8601
    3766       0.8415
    3767       0.8636
    3768       0.8896
    3769       0.7877
    3770       0.8277
    3771       0.8369
    3772       0.8786
    3773       0.8303
    3774       0.9128
    3775       0.8358
    3776       0.8021
    3777       0.8460
    3778       0.9148
    3779       0.8777
    3780       0.8252
    3781       0.7964
    3782       0.8274
    3783       0.8244
    3784       0.8784
    3785       0.9141
    3786       0.8165
    3787       0.8080
    3788       0.8428
    3789       0.8428
    3790       0.7701
    3791       0.7855
    3792       0.7738
    3793       0.8001
    3794       0.7812
    3795       0.8630
    3796       0.8358
    3797       0.8941
    3798       0.8695
    3799       0.9322
    3800       0.8222
    3801       0.8576
    3802       0.8640
    3803       0.8121
    3804       0.8937
    3805       0.8561
    3806       0.7991
    3807       0.7536
    3808       0.7539
    3809       0.8150
    3810       0.8415
    3811       0.8569
    3812       0.8769
    3813       0.8353
    3814       0.8013
    3815       0.8430
    3816       0.7792
    3817       0.8336
    3818       0.8386
    3819       0.8712
    3820       0.8743
    3821       0.7806
    3822       0.8253
    3823       0.8873
    3824       0.8751
    3825       0.8488
    3826       0.8503
    3827       0.8556
    3828       0.8937
    3829       0.8557
    3830       0.9486
    3831       0.8778
    3832       0.7686
    3833       0.9290
    3834       0.9227
    3835       0.8369
    3836       0.9274
    3837       0.9184
    3838       0.8700
    3839       0.8806
    3840       0.8194
    3841       0.9312
    3842       0.7725
    3843       0.8457
    3844       0.8710
    3845       0.8817
    3846       0.8269
    3847       0.8049
    3848       0.9030
    3849       0.9006
    3850       0.8765
    3851       0.8771
    3852       0.9266
    3853       0.8610
    3854       0.8709
    3855       0.8637
    3856       0.7812
    3857       0.8546
    3858       0.8798
    3859       0.8099
    3860       0.8266
    3861       0.7852
    3862       0.9161
    3863       0.8440
    3864       0.8469
    3865       0.7831
    3866       0.9459
    3867       0.8254
    3868       0.8891
    3869       0.8872
    3870       0.9139
    3871       0.9137
    3872       0.8374
    3873       0.9004
    3874       0.8801
    3875       0.8589
    3876       0.8761
    3877       0.8522
    3878       0.9028
    3879       0.9509
    3880       0.8534
    3881       0.7705
    3882       0.8243
    3883       0.9360
    3884       0.9011
    3885       0.9050
    3886       0.9131
    3887       0.8889
    3888       0.9068
    3889       0.7991
    3890       0.8730
    3891       0.8800
    3892       0.8553
    3893       0.8934
    3894       0.8569
    3895       0.8572
    3896       0.7890
    3897       0.8396
    3898       0.8417
    3899       0.8090
    3900       0.7844
    3901       0.8802
    3902       0.8001
    3903       0.8537
    3904       0.8401
    3905       0.9027
    3906       0.8693
    3907       0.8901
    3908       0.8709
    3909       0.8684
    3910       0.8915
    3911       0.9238
    3912       0.9399
    3913       0.9106
    3914       0.8224
    3915       0.8563
    3916       0.8510
    3917       0.8541
    3918       0.8725
    3919       0.8682
    3920       0.8435
    3921       0.8131
    3922       0.8609
    3923       0.8908
    3924       0.8009
    3925       0.8334
    3926       0.8133
    3927       0.8856
    3928       0.8714
    3929       0.7673
    3930       0.8768
    3931       0.8045
    3932       0.8092
    3933       0.8792
    3934       0.8008
    3935       0.8577
    3936       0.8774
    3937       0.8362
    3938       0.8051
    3939       0.8612
    3940       0.8726
    3941       0.8218
    3942       0.8348
    3943       0.8517
    3944       0.8205
    3945       0.8674
    3946       0.8494
    3947       0.8279
    3948       0.8777
    3949       0.8362
    3950       0.8783
    3951       0.8072
    3952       0.7880
    3953       0.7988
    3954       0.8655
    3955       0.8469
    3956       0.9462
    3957       0.8409
    3958       0.8059
    3959       0.8214
    3960       0.8087
    3961       0.8589
    3962       0.8166
    3963       0.9102
    3964       0.8387
    3965       0.9046
    3966       0.8362
    3967       0.8017
    3968       0.8580
    3969       0.7564
    3970       0.8304
    3971       0.8168
    3972       0.7998
    3973       0.8382
    3974       0.7075
    3975       0.8827
    3976       0.8192
    3977       0.8449
    3978       0.9083
    3979       0.8440
    3980       0.7247
    3981       0.8873
    3982       0.7889
    3983       0.8115
    3984       0.8638
    3985       0.8111
    3986       0.8292
    3987       0.8471
    3988       0.8917
    3989       0.8418
    3990       0.9863
    3991       0.8983
    3992       0.8226
    3993       0.8447
    3994       0.8764
    3995       0.8600
    3996       0.8304
    3997       0.8714
    3998       0.8719
    3999       0.8693
    4000       0.7993
    4001       0.8694
    4002       0.8282
    4003       0.8026
    4004       0.8679
    4005       0.8655
    4006       0.7310
    4007       0.6203
    4008       0.5075
    4009       0.4791
    4010       0.4938
    4011       0.4474
    4012       0.4755
    4013       0.6525
    4014       0.4589
    4015       0.6281
    4016       0.5288
    4017       0.4946
    4018       0.4460
    4019       0.5016
    4020       0.3995
    4021       0.6137
    4022       0.5189
    4023       0.5629
    4024       0.7270
    4025       0.4992
    4026       0.3427
    4027       0.5180
    4028       0.7374
    4029       0.5759
    4030       0.5169
    4031       0.4954
    4032       0.6106
    4033       0.4857
    4034       0.5881
    4035       0.4985
    4036       0.5821
    4037       0.5985
    4038       0.4913
    4039       0.5476
    4040       0.5305
    4041       0.5644
    4042       0.4815
    4043       0.5384
    4044       0.5345
    4045       0.6612
    4046       0.5653
    4047       0.4861
    4048       0.5348
    4049       0.3948
    4050       0.5075
    4051       0.4556
    4052       0.5428
    4053       0.5276
    4054       0.5511
    4055       0.6735
    4056       0.6636
    4057       0.6295
    4058       0.6764
    4059       0.5331
    4060       0.4896
    4061       0.5396
    4062       0.5029
    4063       0.4868
    4064       0.4030
    4065       0.5991
    4066       0.6101
    4067       0.4845
    4068       0.5395
    4069       0.5392
    4070       0.4710
    4071       0.4583
    4072       0.4921
    4073       0.4679
    4074       0.5276
    4075       0.6358
    4076       0.6239
    4077       0.5948
    4078       0.5929
    4079       0.5858
    4080       0.4837
    4081       0.4716
    4082       0.5896
    4083       0.6449
    4084       0.5838
    4085       0.5432
    4086       0.5432
    4087       0.5013
    4088       0.4836
    4089       0.4260
    4090       0.6216
    4091       0.6360
    4092       0.4212
    4093       0.5123
    4094       0.5569
    4095       0.7076
    4096       0.6170
    4097       0.5437
    4098       0.4961
    4099       0.4872
    4100       0.4875
    4101       0.4719
    4102       0.5778
    4103       0.4924
    4104       0.3957
    4105       0.4638
    4106       0.5977
    4107       0.6427
    4108       0.6638
    4109       0.5932
    4110       0.5387
    4111       0.6120
    4112       0.4537
    4113       0.5192
    4114       0.6124
    4115       0.5138
    4116       0.5034
    4117       0.6118
    4118       0.5751
    4119       0.5486
    4120       0.6853
    4121       0.4121
    4122       0.3885
    4123       0.4705
    4124       0.5519
    4125       0.5119
    4126       0.5879
    4127       0.3249
    4128       0.5324
    4129       0.5614
    4130       0.6377
    4131       0.5032
    4132       0.4964
    4133       0.4713
    4134       0.4564
    4135       0.5353
    4136       0.4489
    4137       0.4206
    4138       0.3848
    4139       0.5490
    4140       0.4305
    4141       0.4732
    4142       0.4402
    4143       0.4810
    4144       0.4804
    4145       0.4025
    4146       0.4203
    4147       0.4056
    4148       0.4627
    4149       0.4853
    4150       0.3467
    4151       0.4464
    4152       0.4628
    4153       0.4635
    4154       0.3966
    4155       0.5185
    4156       0.4567
    4157       0.3086
    4158       0.4683
    4159       0.3198
    4160       0.4906
    4161       0.5480
    4162       0.4239
    4163       0.3930
    4164       0.4262
    4165       0.4668
    4166       0.4126
    4167       0.5009
    4168       0.5305
    4169       0.5029
    4170       0.5271
    4171       0.4704
    4172       0.3485
    4173       0.4636
    4174       0.4380
    4175       0.3812
    4176       0.4854
    4177       0.3273
    4178       0.4443
    4179       0.4730
    4180       0.4204
    4181       0.4199
    4182       0.4085
    4183       0.5252
    4184       0.5669
    4185       0.2940
    4186       0.3217
    4187       0.4110
    4188       0.3121
    4189       0.4225
    4190       0.4934
    4191       0.3387
    4192       0.4700
    4193       0.3240
    4194       0.5448
    4195       0.3959
    4196       0.4126
    4197       0.4385
    4198       0.5530
    4199       0.4856
    4200       0.5387
    4201       0.5392
    4202       0.5361
    4203       0.6597
    4204       0.5344
    4205       0.4334
    4206       0.4051
    4207       0.4399
    4208       0.3377
    4209       0.4625
    4210       0.5581
    4211       0.4353
    4212       0.5111
    4213       0.5169
    4214       0.5460
    4215       0.4696
    4216       0.4651
    4217       0.4493
    4218       0.3515
    4219       0.4837
    4220       0.4529
    4221       0.6321
    4222       0.6420
    4223       0.5569
    4224       0.5488
    4225       0.4525
    4226       0.4910
    4227       0.5380
    4228       0.4966
    4229       0.4510
    4230       0.4754
    4231       0.5369
    4232       0.4595
    4233       0.4161
    4234       0.5274
    4235       0.4603
    4236       0.4218
    4237       0.5810
    4238       0.5123
    4239       0.5379
    4240       0.4417
    4241       0.4690
    4242       0.4592
    4243       0.4857
    4244       0.5678
    4245       0.5549
    4246       0.5283
    4247       0.4998
    4248       0.4726
    4249       0.5152
    4250       0.5979
    4251       0.5113
    4252       0.4736
    4253       0.6559
    4254       0.5584
    4255       0.5848
    4256       0.5735
    4257       0.4434
    4258       0.4902
    4259       0.5736
    4260       0.4414
    4261       0.4616
    4262       0.5578
    4263       0.4579
    4264       0.5045
    4265       0.5008
    4266       0.5779
    4267       0.5806
    4268       0.6378
    4269       0.5185
    4270       0.5370
    4271       0.4438
    4272       0.5108
    4273       0.5934
    4274       0.5491
    4275       0.5489
    4276       0.6142
    4277       0.5431
    4278       0.5452
    4279       0.4538
    4280       0.5217
    4281       0.4333
    4282       0.3439
    4283       0.4781
    4284       0.4665
    4285       0.4607
    4286       0.5188
    4287       0.4994
    4288       0.3439
    4289       0.5240
    4290       0.5927
    4291       0.4924
    4292       0.4584
    4293       0.5139
    4294       0.5075
    4295       0.5097
    4296       0.5156
    4297       0.4709
    4298       0.4892
    4299       0.4600
    4300       0.4342
    4301       0.6364
    4302       0.4373
    4303       0.6540
    4304       0.4633
    4305       0.6136
    4306       0.5299
    4307       0.4859
    4308       0.5979
    4309       0.5199
    4310       0.5559
    4311       0.5753
    4312       0.4794
    4313       0.5506
    4314       0.5359
    4315       0.5485
    4316       0.5431
    4317       0.5779
    4318       0.5728
    4319       0.6537
    4320       0.6148
    4321       0.5873
    4322       0.4967
    4323       0.4854
    4324       0.6498
    4325       0.6375
    4326       0.5179
    4327       0.5055
    4328       0.5213
    4329       0.5423
    4330       0.5708
    4331       0.4562
    4332       0.5642
    4333       0.5985
    4334       0.4426
    4335       0.4869
    4336       0.5047
    4337       0.4940
    4338       0.6690
    4339       0.6007
    4340       0.5769
    4341       0.4388
    4342       0.5046
    4343       0.5168
    4344       0.5580
    4345       0.5587
    4346       0.5376
    4347       0.5623
    4348       0.4753
    4349       0.4344
    4350       0.5453
    4351       0.6315
    4352       0.4935
    4353       0.5019
    4354       0.4945
    4355       0.5569
    4356       0.5382
    4357       0.5571
    4358       0.5306
    4359       0.5340
    4360       0.6099
    4361       0.5862
    4362       0.5538
    4363       0.4936
    4364       0.4743
    4365       0.5000
    4366       0.6663
    4367       0.5892
    4368       0.6045
    4369       0.5941
    4370       0.6154
    4371       0.6127
    4372       0.5169
    4373       0.5804
    4374       0.7081
    4375       0.6117
    4376       0.6063
    4377       0.5626
    4378       0.5600
    4379       0.5821
    4380       0.6386
    4381       0.5466
    4382       0.6271
    4383       0.5900
    4384       0.5349
    4385       0.6360
    4386       0.5333
    4387       0.4979
    4388       0.5344
    4389       0.5473
    4390       0.5523
    4391       0.5534
    4392       0.4838
    4393       0.5723
    4394       0.5260
    4395       0.5593
    4396       0.5931
    4397       0.5922
    4398       0.5520
    4399       0.6048
    4400       0.5349
    4401       0.4773
    4402       0.4950
    4403       0.4623
    4404       0.5827
    4405       0.6169
    4406       0.4687
    4407       0.4116
    4408       0.4263
    4409       0.5230
    4410       0.4637
    4411       0.3644
    4412       0.4665
    4413       0.5405
    4414       0.5202
    4415       0.4379
    4416       0.3493
    4417       0.3990
    4418       0.4651
    4419       0.3767
    4420       0.4061
    4421       0.4737
    4422       0.4065
    4423       0.5653
    4424       0.5522
    4425       0.4760
    4426       0.6027
    4427       0.6574
    4428       0.6367
    4429       0.5819
    4430       0.5284
    4431       0.4583
    4432       0.5893
    4433       0.5765
    4434       0.5193
    4435       0.5638
    4436       0.5063
    4437       0.6132
    4438       0.7829
    4439       0.5890
    4440       0.4936
    4441       0.6086
    4442       0.6969
    4443       0.5643
    4444       0.5639
    4445       0.5026
    4446       0.5545
    4447       0.6672
    4448       0.6290
    4449       0.7039
    4450       0.7126
    4451       0.5890
    4452       0.7532
    4453       0.7216
    4454       0.5830
    4455       0.5957
    4456       0.6334
    4457       0.7447
    4458       0.5599
    4459       0.5252
    4460       0.5196
    4461       0.5362
    4462       0.6109
    4463       0.5788
    4464       0.6107
    4465       0.5914
    4466       0.6444
    4467       0.6044
    4468       0.5696
    4469       0.6861
    4470       0.5117
    4471       0.4651
    4472       0.5976
    4473       0.5726
    4474       0.6331
    4475       0.6296
    4476       0.6813
    4477       0.5868
    4478       0.5832
    4479       0.5989
    4480       0.6056
    4481       0.6657
    4482       0.5527
    4483       0.5608
    4484       0.6190
    4485       0.4502
    4486       0.4521
    4487       0.4440
    4488       0.5711
    4489       0.5468
    4490       0.5812
    4491       0.5602
    4492       0.5544
    4493       0.5380
    4494       0.4949
    4495       0.5167
    4496       0.4717
    4497       0.5817
    4498       0.5030
    4499       0.5552
    4500       0.5218
    4501       0.6412
    4502       0.6482
    4503       0.4968
    4504       0.6074
    4505       0.5022
    4506       0.5241
    4507       0.5201
    4508       0.4625
    4509       0.6349
    4510       0.5875
    4511       0.4853
    4512       0.5499
    4513       0.5319
    4514       0.4558
    4515       0.5599
    4516       0.5759
    4517       0.6250
    4518       0.6290
    4519       0.5631
    4520       0.5578
    4521       0.5507
    4522       0.4912
    4523       0.4264
    4524       0.5268
    4525       0.3745
    4526       0.5878
    4527       0.6177
    4528       0.4952
    4529       0.4496
    4530       0.5416
    4531       0.4846
    4532       0.6387
    4533       0.5180
    4534       0.5404
    4535       0.4337
    4536       0.5728
    4537       0.6024
    4538       0.4501
    4539       0.5224
    4540       0.4644
    4541       0.4494
    4542       0.4899
    4543       0.5333
    4544       0.5207
    4545       0.5486
    4546       0.4899
    4547       0.5298
    4548       0.4538
    4549       0.5793
    4550       0.6095
    4551       0.6102
    4552       0.4528
    4553       0.4941
    4554       0.5643
    4555       0.4350
    4556       0.4586
    4557       0.4542
    4558       0.4222
    4559       0.4380
    4560       0.6274
    4561       0.5670
    4562       0.5571
    4563       0.5359
    4564       0.5367
    4565       0.4702
    4566       0.5619
    4567       0.4708
    4568       0.5497
    4569       0.5996
    4570       0.4331
    4571       0.5221
    4572       0.6800
    4573       0.4951
    4574       0.5171
    4575       0.4614
    4576       0.4961
    4577       0.6124
    4578       0.4861
    4579       0.5037
    4580       0.4830
    4581       0.5247
    4582       0.5110
    4583       0.6848
    4584       0.4555
    4585       0.4807
    4586       0.6080
    4587       0.5923
    4588       0.5635
    4589       0.5572
    4590       0.5182
    4591       0.4079
    4592       0.6051
    4593       0.5796
    4594       0.5099
    4595       0.6250
    4596       0.4979
    4597       0.6177
    4598       0.4711
    4599       0.5493
    4600       0.4919
    4601       0.6002
    4602       0.6304
    4603       0.7206
    4604       0.7223
    4605       0.6541
    4606       0.6176
    4607       0.4564
    4608       0.5899
    4609       0.6568
    4610       0.6176
    4611       0.5836
    4612       0.5995
    4613       0.7928
    4614       0.5612
    4615       0.3852
    4616       0.4898
    4617       0.5261
    4618       0.5515
    4619       0.4647
    4620       0.5145
    4621       0.4250
    4622       0.5657
    4623       0.4902
    4624       0.5386
    4625       0.5065
    4626       0.4449
    4627       0.6129
    4628       0.4795
    4629       0.5408
    4630       0.6129
    4631       0.4824
    4632       0.5491
    4633       0.6351
    4634       0.5653
    4635       0.5910
    4636       0.6256
    4637       0.5546
    4638       0.3214
    4639       0.4941
    4640       0.4342
    4641       0.5300
    4642       0.5390
    4643       0.5129
    4644       0.6935
    4645       0.6039
    4646       0.5075
    4647       0.5774
    4648       0.4907
    4649       0.3547
    4650       0.4192
    4651       0.5271
    4652       0.5971
    4653       0.7100
    4654       0.5455
    4655       0.5848
    4656       0.5238
    4657       0.4794
    4658       0.4522
    4659       0.3783
    4660       0.5316
    4661       0.4355
    4662       0.4259
    4663       0.4649
    4664       0.5886
    4665       0.5860
    4666       0.5652
    4667       0.4650
    4668       0.4960
    4669       0.5477
    4670       0.5865
    4671       0.5051
    4672       0.5480
    4673       0.5403
    4674       0.5297
    4675       0.5446
    4676       0.5815
    4677       0.5538
    4678       0.5146
    4679       0.5599
    4680       0.4984
    4681       0.5372
    4682       0.4666
    4683       0.5827
    4684       0.5130
    4685       0.4919
    4686       0.6059
    4687       0.6337
    4688       0.5740
    4689       0.4620
    4690       0.5472
    4691       0.4698
    4692       0.4238
    4693       0.5017
    4694       0.5831
    4695       0.6150
    4696       0.7946
    4697       0.5585
    4698       0.6127
    4699       0.4620
    4700       0.6429
    4701       0.4383
    4702       0.4764
    4703       0.6330
    4704       0.4969
    4705       0.4457
    4706       0.5150
    4707       0.4401
    4708       0.6793
    4709       0.6683
    4710       0.6215
    4711       0.4568
    4712       0.5652
    4713       0.6032
    4714       0.5407
    4715       0.5455
    4716       0.4991
    4717       0.5242
    4718       0.5959
    4719       0.5651
    4720       0.4488
    4721       0.5154
    4722       0.5366
    4723       0.4729
    4724       0.4658
    4725       0.4863
    4726       0.5386
    4727       0.4754
    4728       0.5659
    4729       0.5109
    4730       0.4409
    4731       0.5566
    4732       0.5990
    4733       0.5208
    4734       0.5634
    4735       0.5169
    4736       0.4103
    4737       0.4841
    4738       0.4567
    4739       0.3666
    4740       0.3172
    4741       0.4857
    4742       0.4143
    4743       0.4931
    4744       0.3791
    4745       0.4625
    4746       0.5153
    4747       0.4579
    4748       0.4065
    4749       0.5443
    4750       0.4162
    4751       0.4770
    4752       0.4272
    4753       0.5522
    4754       0.5889
    4755       0.4542
    4756       0.3720
    4757       0.4598
    4758       0.4530
    4759       0.4762
    4760       0.6291
    4761       0.5877
    4762       0.5975
    4763       0.4620
    4764       0.5135
    4765       0.4519
    4766       0.4481
    4767       0.3822
    4768       0.5284
    4769       0.4768
    4770       0.5652
    4771       0.5137
    4772       0.5048
    4773       0.4766
    4774       0.5793
    4775       0.4511
    4776       0.5562
    4777       0.5499
    4778       0.3960
    4779       0.5903
    4780       0.5686
    4781       0.4549
    4782       0.5269
    4783       0.5175
    4784       0.5661
    4785       0.6118
    4786       0.5685
    4787       0.5549
    4788       0.4863
    4789       0.5399
    4790       0.3800
    4791       0.4378
    4792       0.5902
    4793       0.5820
    4794       0.4874
    4795       0.4241
    4796       0.5279
    4797       0.4974
    4798       0.4920
    4799       0.5267
    4800       0.5268
    4801       0.4660
    4802       0.5752
    4803       0.5382
    4804       0.5063
    4805       0.4794
    4806       0.5074
    4807       0.5535
    4808       0.5050
    4809       0.4277
    4810       0.5795
    4811       0.4878
    4812       0.5005
    4813       0.5286
    4814       0.5112
    4815       0.4170
    4816       0.4499
    4817       0.4841
    4818       0.5765
    4819       0.5612
    4820       0.5529
    4821       0.5354
    4822       0.4944
    4823       0.5181
    4824       0.5462
    4825       0.4679
    4826       0.5982
    4827       0.6454
    4828       0.5397
    4829       0.5956
    4830       0.5505
    4831       0.5215
    4832       0.5495
    4833       0.4924
    4834       0.5271
    4835       0.4930
    4836       0.6088
    4837       0.6756
    4838       0.5765
    4839       0.5599
    4840       0.5679
    4841       0.6377
    4842       0.6122
    4843       0.5917
    4844       0.5802
    4845       0.4877
    4846       0.5723
    4847       0.5748
    4848       0.5967
    4849       0.5332
    4850       0.5049
    4851       0.6004
    4852       0.4743
    4853       0.5607
    4854       0.5727
    4855       0.5622
    4856       0.5428
    4857       0.4012
    4858       0.5846
    4859       0.4341
    4860       0.5296
    4861       0.4448
    4862       0.5257
    4863       0.3587
    4864       0.4250
    4865       0.4473
    4866       0.5374
    4867       0.4606
    4868       0.4211
    4869       0.5547
    4870       0.4829
    4871       0.5841
    4872       0.4374
    4873       0.4443
    4874       0.3604
    4875       0.5108
    4876       0.3576
    4877       0.4104
    4878       0.2692
    4879       0.4141
    4880       0.6565
    4881       0.3834
    4882       0.5092
    4883       0.4994
    4884       0.5166
    4885       0.5378
    4886       0.5045
    4887       0.4476
    4888       0.4866
    4889       0.6345
    4890       0.3824
    4891       0.5158
    4892       0.3003
    4893       0.3996
    4894       0.5467
    4895       0.3972
    4896       0.4610
    4897       0.3907
    4898       0.4408
    4899       0.5305
    4900       0.4337
    4901       0.3792
    4902       0.4727
    4903       0.4685
    4904       0.5266
    4905       0.4202
    4906       0.4967
    4907       0.5296
    4908       0.5170
    4909       0.5783
    4910       0.6748
    4911       0.5922
    4912       0.6097
    4913       0.5654
    4914       0.5153
    4915       0.4924
    4916       0.5192
    4917       0.4421
    4918       0.5376
    4919       0.5250
    4920       0.5161
    4921       0.4949
    4922       0.5016
    4923       0.4093
    4924       0.5620
    4925       0.5797
    4926       0.4723
    4927       0.5609
    4928       0.3869
    4929       0.4497
    4930       0.4502
    4931       0.6485
    4932       0.4895
    4933       0.5791
    4934       0.4608
    4935       0.3997
    4936       0.4856
    4937       0.6475
    4938       0.5917
    4939       0.5587
    4940       0.5193
    4941       0.5512
    4942       0.6661
    4943       0.6978
    4944       0.6080
    4945       0.6827
    4946       0.4277
    4947       0.5451
    4948       0.4932
    4949       0.5461
    4950       0.3840
    4951       0.4968
    4952       0.5764
    4953       0.4542
    4954       0.4536
    4955       0.3919
    4956       0.4573
    4957       0.4670
    4958       0.5087
    4959       0.5225
    4960       0.4967
    4961       0.6481
    4962       0.5267
    4963       0.6130
    4964       0.4813
    4965       0.6114
    4966       0.6513
    4967       0.5583
    4968       0.5486
    4969       0.6959
    4970       0.6018
    4971       0.6210
    4972       0.7011
    4973       0.4958
    4974       0.4915
    4975       0.6709
    4976       0.5570
    4977       0.6790
    4978       0.6075
    4979       0.5094
    4980       0.4982
    4981       0.5889
    4982       0.4966
    4983       0.5848
    4984       0.5197
    4985       0.5754
    4986       0.5247
    4987       0.5385
    4988       0.4955
    4989       0.4516
    4990       0.6683
    4991       0.5268
    4992       0.5351
    4993       0.6298
    4994       0.6460
    4995       0.5461
    4996       0.5607
    4997       0.5481
    4998       0.6951
    4999       0.4911
    5000       0.5609
    5001       0.6602
    5002       0.5611
    5003       0.4749
    5004       0.6085
    5005       0.5412
    5006       0.6390
    5007       0.6000
    5008       0.5904
    5009       0.4754
    5010       0.6364
    5011       0.4662
    5012       0.5740
    5013       0.5245
    5014       0.6417
    5015       0.5480
    5016       0.6326
    5017       0.5574
    5018       0.5873
    5019       0.6033
    5020       0.5175
    5021       0.5516
    5022       0.5144
    5023       0.5137
    5024       0.6919
    5025       0.6376
    5026       0.5805
    5027       0.5414
    5028       0.6550
    5029       0.6570
    5030       0.6557
    5031       0.5632
    5032       0.6158
    5033       0.4832
    5034       0.3959
    5035       0.4552
    5036       0.5483
    5037       0.4564
    5038       0.5785
    5039       0.5167
    5040       0.4876
    5041       0.5254
    5042       0.5367
    5043       0.4987
    5044       0.4871
    5045       0.5775
    5046       0.5938
    5047       0.5798
    5048       0.5847
    5049       0.6478
    5050       0.4455
    5051       0.4664
    5052       0.5937
    5053       0.5508
    5054       0.4635
    5055       0.5362
    5056       0.5228
    5057       0.6643
    5058       0.6374
    5059       0.5695
    5060       0.4187
    5061       0.4143
    5062       0.5723
    5063       0.5101
    5064       0.6023
    5065       0.4743
    5066       0.3802
    5067       0.5007
    5068       0.5049
    5069       0.6254
    5070       0.5079
    5071       0.5592
    5072       0.5358
    5073       0.4921
    5074       0.5705
    5075       0.4867
    5076       0.5454
    5077       0.4923
    5078       0.4863
    5079       0.5585
    5080       0.4579
    5081       0.5327
    5082       0.6072
    5083       0.5152
    5084       0.5563
    5085       0.5076
    5086       0.5331
    5087       0.5396
    5088       0.6617
    5089       0.4025
    5090       0.5225
    5091       0.4984
    5092       0.5858
    5093       0.6274
    5094       0.5095
    5095       0.4562
    5096       0.3684
    5097       0.6155
    5098       0.5613
    5099       0.5161
    5100       0.6976
    5101       0.6084
    5102       0.5611
    5103       0.6789
    5104       0.5598
    5105       0.6128
    5106       0.6557
    5107       0.5981
    5108       0.6368
    5109       0.6348
    5110       0.5522
    5111       0.5829
    5112       0.6143
    5113       0.5975
    5114       0.5064
    5115       0.4856
    5116       0.5885
    5117       0.6079
    5118       0.5194
    5119       0.6144
    5120       0.4371
    5121       0.5040
    5122       0.5942
    5123       0.4413
    5124       0.4888
    5125       0.7186
    5126       0.5492
    5127       0.4369
    5128       0.5376
    5129       0.5978
    5130       0.5281
    5131       0.3885
    5132       0.4723
    5133       0.5728
    5134       0.4874
    5135       0.4417
    5136       0.5262
    5137       0.4906
    5138       0.4627
    5139       0.5037
    5140       0.4145
    5141       0.4559
    5142       0.4851
    5143       0.6071
    5144       0.6198
    5145       0.5807
    5146       0.5433
    5147       0.5488
    5148       0.5268
    5149       0.5548
    5150       0.5627
    5151       0.5711
    5152       0.7313
    5153       0.6978
    5154       0.6143
    5155       0.4269
    5156       0.7049
    5157       0.5416
    5158       0.6337
    5159       0.6126
    5160       0.4715
    5161       0.5524
    5162       0.5500
    5163       0.4651
    5164       0.6186
    5165       0.6075
    5166       0.6680
    5167       0.6578
    5168       0.4853
    5169       0.5292
    5170       0.4896
    5171       0.6568
    5172       0.5363
    5173       0.6714
    5174       0.5210
    5175       0.4227
    5176       0.3133
    5177       0.4840
    5178       0.3855
    5179       0.4793
    5180       0.4130
    5181       0.5294
    5182       0.5835
    5183       0.4864
    5184       0.6384
    5185       0.5165
    5186       0.4152
    5187       0.5932
    5188       0.4034
    5189       0.4186
    5190       0.6095
    5191       0.6896
    5192       0.4503
    5193       0.5650
    5194       0.5850
    5195       0.4193
    5196       0.5446
    5197       0.4678
    5198       0.4446
    5199       0.4996
    5200       0.5129
    5201       0.5087
    5202       0.3711
    5203       0.5784
    5204       0.4961
    5205       0.4652
    5206       0.5213
    5207       0.5466
    5208       0.5752
    5209       0.5120
    5210       0.5543
    5211       0.4699
    5212       0.5033
    5213       0.6969
    5214       0.5765
    5215       0.5811
    5216       0.6187
    5217       0.5331
    5218       0.5401
    5219       0.5495
    5220       0.5301
    5221       0.6641
    5222       0.5570
    5223       0.3005
    5224       0.4646
    5225       0.4632
    5226       0.5501
    5227       0.5797
    5228       0.4397
    5229       0.4259
    5230       0.4047
    5231       0.4830
    5232       0.6611
    5233       0.4809
    5234       0.4037
    5235       0.4407
    5236       0.3566
    5237       0.4817
    5238       0.4953
    5239       0.4908
    5240       0.4233
    5241       0.5534
    5242       0.5020
    5243       0.5585
    5244       0.5133
    5245       0.4970
    5246       0.5322
    5247       0.4728
    5248       0.6454
    5249       0.4341
    5250       0.3859
    5251       0.5186
    5252       0.3985
    5253       0.4665
    5254       0.5802
    5255       0.3694
    5256       0.4080
    5257       0.5072
    5258       0.4490
    5259       0.4819
    5260       0.5053
    5261       0.4832
    5262       0.5647
    5263       0.4527
    5264       0.5050
    5265       0.6276
    5266       0.5103
    5267       0.5045
    5268       0.6770
    5269       0.4050
    5270       0.4116
    5271       0.3280
    5272       0.4775
    5273       0.5069
    5274       0.5623
    5275       0.6240
    5276       0.4033
    5277       0.2826
    5278       0.4699
    5279       0.5334
    5280       0.5529
    5281       0.5753
    5282       0.5343
    5283       0.5018
    5284       0.5973
    5285       0.4999
    5286       0.5643
    5287       0.5217
    5288       0.4981
    5289       0.5987
    5290       0.4732
    5291       0.5040
    5292       0.4220
    5293       0.3764
    5294       0.4887
    5295       0.4632
    5296       0.5659
    5297       0.4826
    5298       0.3798
    5299       0.5424
    5300       0.6255
    5301       0.7082
    5302       0.4943
    5303       0.5150
    5304       0.5734
    5305       0.4496
    5306       0.4770
    5307       0.4846
    5308       0.6113
    5309       0.4882
    5310       0.5530
    5311       0.5472
    5312       0.4505
    5313       0.4768
    5314       0.4405
    5315       0.5329
    5316       0.5413
    5317       0.5352
    5318       0.5662
    5319       0.4652
    5320       0.4389
    5321       0.5527
    5322       0.5755
    5323       0.5643
    5324       0.5283
    5325       0.5226
    5326       0.4884
    5327       0.5858
    5328       0.3845
    5329       0.5836
    5330       0.3731
    5331       0.3846
    5332       0.7009
    5333       0.6572
    5334       0.5141
    5335       0.4234
    5336       0.4516
    5337       0.5311
    5338       0.4689
    5339       0.4918
    5340       0.4751
    5341       0.6064
    5342       0.5375
    5343       0.4999
    5344       0.5514
    5345       0.5391
    5346       0.6748
    5347       0.4160
    5348       0.3745
    5349       0.3177
    5350       0.5397
    5351       0.4377
    5352       0.5358
    5353       0.4575
    5354       0.5351
    5355       0.3943
    5356       0.4682
    5357       0.3967
    5358       0.3004
    5359       0.3828
    5360       0.4466
    5361       0.5691
    5362       0.5528
    5363       0.4105
    5364       0.3997
    5365       0.4355
    5366       0.4151
    5367       0.4622
    5368       0.3929
    5369       0.5264
    5370       0.2934
    5371       0.5326
    5372       0.4067
    5373       0.4962
    5374       0.4540
    5375       0.4657
    5376       0.5207
    5377       0.5026
    5378       0.5579
    5379       0.5273
    5380       0.7016
    5381       0.5231
    5382       0.5426
    5383       0.5430
    5384       0.5751
    5385       0.6184
    5386       0.5618
    5387       0.7016
    5388       0.6864
    5389       0.5579
    5390       0.5459
    5391       0.4870
    5392       0.5779
    5393       0.5304
    5394       0.4974
    5395       0.4860
    5396       0.5242
    5397       0.4206
    5398       0.3712
    5399       0.5186
    5400       0.6655
    5401       0.5013
    5402       0.6510
    5403       0.6739
    5404       0.6061
    5405       0.6938
    5406       0.4767
    5407       0.6058
    5408       0.4969
    5409       0.5299
    5410       0.4282
    5411       0.4861
    5412       0.5094
    5413       0.5167
    5414       0.3643
    5415       0.5219
    5416       0.4600
    5417       0.4302
    5418       0.3898
    5419       0.3522
    5420       0.3155
    5421       0.3306
    5422       0.3917
    5423       0.4649
    5424       0.5952
    5425       0.4898
    5426       0.4319
    5427       0.5043
    5428       0.4936
    5429       0.5264
    5430       0.4832
    5431       0.5025
    5432       0.4096
    5433       0.7326
    5434       0.4555
    5435       0.4962
    5436       0.5438
    5437       0.5280
    5438       0.5740
    5439       0.4663
    5440       0.4619
    5441       0.4585
    5442       0.4721
    5443       0.5600
    5444       0.5025
    5445       0.6880
    5446       0.5441
    5447       0.5754
    5448       0.5007
    5449       0.5465
    5450       0.3160
    5451       0.5185
    5452       0.5217
    5453       0.5648
    5454       0.6742
    5455       0.5212
    5456       0.5941
    5457       0.4773
    5458       0.4794
    5459       0.6348
    5460       0.5220
    5461       0.5881
    5462       0.5375
    5463       0.5812
    5464       0.5085
    5465       0.5540
    5466       0.5044
    5467       0.5791
    5468       0.5182
    5469       0.4610
    5470       0.5561
    5471       0.6056
    5472       0.5217
    5473       0.5395
    5474       0.5269
    5475       0.4752
    5476       0.5618
    5477       0.4500
    5478       0.4255
    5479       0.3783
    5480       0.5253
    5481       0.4976
    5482       0.4780
    5483       0.5475
    5484       0.5536
    5485       0.5496
    5486       0.4995
    5487       0.5308
    5488       0.4294
    5489       0.4105
    5490       0.5715
    5491       0.5589
    5492       0.5521
    5493       0.4209
    5494       0.2906
    5495       0.2677
    5496       0.5600
    5497       0.5124
    5498       0.5443
    5499       0.5626
    5500       0.4217
    5501       0.5453
    5502       0.6219
    5503       0.4711
    5504       0.4892
    5505       0.6392
    5506       0.4196
    5507       0.3204
    5508       0.6514
    5509       0.5383
    5510       0.5392
    5511       0.5511
    5512       0.4943
    5513       0.5823
    5514       0.5419
    5515       0.5367
    5516       0.4912
    5517       0.5399
    5518       0.4106
    5519       0.5458
    5520       0.5179
    5521       0.5615
    5522       0.4758
    5523       0.4189
    5524       0.6381
    5525       0.5573
    5526       0.4977
    5527       0.4670
    5528       0.5300
    5529       0.5037
    5530       0.5876
    5531       0.5835
    5532       0.5719
    5533       0.5699
    5534       0.7289
    5535       0.4943
    5536       0.4691
    5537       0.4828
    5538       0.5056
    5539       0.4488
    5540       0.5139
    5541       0.4706
    5542       0.6102
    5543       0.6164
    5544       0.4800
    5545       0.7457
    5546       0.6234
    5547       0.5141
    5548       0.5547
    5549       0.4412
    5550       0.5485
    5551       0.5448
    5552       0.5789
    5553       0.5216
    5554       0.5973
    5555       0.4076
    5556       0.5004
    5557       0.4097
    5558       0.5084
    5559       0.5555
    5560       0.4573
    5561       0.3212
    5562       0.6244
    5563       0.5117
    5564       0.6877
    5565       0.5934
    5566       0.6398
    5567       0.4990
    5568       0.4213
    5569       0.5424
    5570       0.5606
    5571       0.4798
    5572       0.5188
    5573       0.5213
    5574       0.3984
    5575       0.5527
    5576       0.5457
    5577       0.5415
    5578       0.5110
    5579       0.5342
    5580       0.4705
    5581       0.5198
    5582       0.5841
    5583       0.5914
    5584       0.5446
    5585       0.4888
    5586       0.4900
    5587       0.5541
    5588       0.6178
    5589       0.5239
    5590       0.5103
    5591       0.3770
    5592       0.6289
    5593       0.5028
    5594       0.5250
    5595       0.5169
    5596       0.4837
    5597       0.5939
    5598       0.6018
    5599       0.4441
    5600       0.4668
    5601       0.5179
    5602       0.5237
    5603       0.5015
    5604       0.4710
    5605       0.5174
    5606       0.4486
    5607       0.4984
    5608       0.4623
    5609       0.5600
    5610       0.5026
    5611       0.4174
    5612       0.5777
    5613       0.5149
    5614       0.5432
    5615       0.4633
    5616       0.5165
    5617       0.4782
    5618       0.3895
    5619       0.5601
    5620       0.5054
    5621       0.5740
    5622       0.5555
    5623       0.5282
    5624       0.5256
    5625       0.5020
    5626       0.5976
    5627       0.4641
    5628       0.6206
    5629       0.4762
    5630       0.6744
    5631       0.3978
    5632       0.4997
    5633       0.4868
    5634       0.6004
    5635       0.4966
    5636       0.5932
    5637       0.5466
    5638       0.6208
    5639       0.5399
    5640       0.6022
    5641       0.5292
    5642       0.6964
    5643       0.5858
    5644       0.6171
    5645       0.5686
    5646       0.5011
    5647       0.5554
    5648       0.4851
    5649       0.4544
    5650       0.5283
    5651       0.4973
    5652       0.5496
    5653       0.6186
    5654       0.5621
    5655       0.5107
    5656       0.4730
    5657       0.5412
    5658       0.5178
    5659       0.4702
    5660       0.5044
    5661       0.5394
    5662       0.4454
    5663       0.4634
    5664       0.4725
    5665       0.5022
    5666       0.6288
    5667       0.6186
    5668       0.5798
    5669       0.6533
    5670       0.5946
    5671       0.4739
    5672       0.5741
    5673       0.5308
    5674       0.5341
    5675       0.5118
    5676       0.6483
    5677       0.5220
    5678       0.5739
    5679       0.5986
    5680       0.5424
    5681       0.4188
    5682       0.4948
    5683       0.5325
    5684       0.5161
    5685       0.5260
    5686       0.5576
    5687       0.5281
    5688       0.6227
    5689       0.7512
    5690       0.5994
    5691       0.6991
    5692       0.6180
    5693       0.5114
    5694       0.5797
    5695       0.6552
    5696       0.5875
    5697       0.5806
    5698       0.6339
    5699       0.6485
    5700       0.6067
    5701       0.6407
    5702       0.5891
    5703       0.6769
    5704       0.5166
    5705       0.5560
    5706       0.5325
    5707       0.5585
    5708       0.6609
    5709       0.7003
    5710       0.5341
    5711       0.4670
    5712       0.5560
    5713       0.5298
    5714       0.6912
    5715       0.7003
    5716       0.7668
    5717       0.6743
    5718       0.5260
    5719       0.5623
    5720       0.6078
    5721       0.5158
    5722       0.5882
    5723       0.5549
    5724       0.5487
    5725       0.5429
    5726       0.5122
    5727       0.6015
    5728       0.5213
    5729       0.5741
    5730       0.4266
    5731       0.5563
    5732       0.4729
    5733       0.5708
    5734       0.4273
    5735       0.5127
    5736       0.5684
    5737       0.6162
    5738       0.6120
    5739       0.6277
    5740       0.6074
    5741       0.5235
    5742       0.6055
    5743       0.7603
    5744       0.6323
    5745       0.6409
    5746       0.6815
    5747       0.3267
    5748       0.5106
    5749       0.5665
    5750       0.6229
    5751       0.5428
    5752       0.5485
    5753       0.5103
    5754       0.5299
    5755       0.5775
    5756       0.5677
    5757       0.4742
    5758       0.5741
    5759       0.6112
    5760       0.6137
    5761       0.6210
    5762       0.4798
    5763       0.5391
    5764       0.5083
    5765       0.5813
    5766       0.5100
    5767       0.6210
    5768       0.4913
    5769       0.3913
    5770       0.4937
    5771       0.5106
    5772       0.5865
    5773       0.5266
    5774       0.4902
    5775       0.5004
    5776       0.4988
    5777       0.4660
    5778       0.5481
    5779       0.5767
    5780       0.4890
    5781       0.6157
    5782       0.5211
    5783       0.6370
    5784       0.5191
    5785       0.4732
    5786       0.5067
    5787       0.4620
    5788       0.4695
    5789       0.4860
    5790       0.4767
    5791       0.4436
    5792       0.5608
    5793       0.4986
    5794       0.4750
    5795       0.4937
    5796       0.4889
    5797       0.5602
    5798       0.5425
    5799       0.5544
    5800       0.4930
    5801       0.4265
    5802       0.5446
    5803       0.6362
    5804       0.4483
    5805       0.5479
    5806       0.6115
    5807       0.5475
    5808       0.5351
    5809       0.6551
    5810       0.5835
    5811       0.5541
    5812       0.5886
    5813       0.6354
    5814       0.6194
    5815       0.5129
    5816       0.6111
    5817       0.4423
    5818       0.5920
    5819       0.4402
    5820       0.5507
    5821       0.3868
    5822       0.4132
    5823       0.4636
    5824       0.5666
    5825       0.4730
    5826       0.4925
    5827       0.5205
    5828       0.4573
    5829       0.4061
    5830       0.5228
    5831       0.6227
    5832       0.5226
    5833       0.5406
    5834       0.4643
    5835       0.4463
    5836       0.5191
    5837       0.4886
    5838       0.6009
    5839       0.4844
    5840       0.5565
    5841       0.7684
    5842       0.6641
    5843       0.5659
    5844       0.5914
    5845       0.4960
    5846       0.5648
    5847       0.6226
    5848       0.5180
    5849       0.6934
    5850       0.4944
    5851       0.5495
    5852       0.5616
    5853       0.4712
    5854       0.5522
    5855       0.5529
    5856       0.5673
    5857       0.5345
    5858       0.5039
    5859       0.5457
    5860       0.6116
    5861       0.5592
    5862       0.4911
    5863       0.5556
    5864       0.5356
    5865       0.5084
    5866       0.6114
    5867       0.5749
    5868       0.4645
    5869       0.5071
    5870       0.6106
    5871       0.5933
    5872       0.5150
    5873       0.4866
    5874       0.4933
    5875       0.4491
    5876       0.4552
    5877       0.5061
    5878       0.5271
    5879       0.6951
    5880       0.5682
    5881       0.5619
    5882       0.5372
    5883       0.5603
    5884       0.6805
    5885       0.4711
    5886       0.5407
    5887       0.5248
    5888       0.7196
    5889       0.7034
    5890       0.6383
    5891       0.5053
    5892       0.5632
    5893       0.5645
    5894       0.5081
    5895       0.4153
    5896       0.5138
    5897       0.5522
    5898       0.6196
    5899       0.6652
    5900       0.6571
    5901       0.7482
    5902       0.5423
    5903       0.5818
    5904       0.6211
    5905       0.5783
    5906       0.5896
    5907       0.4592
    5908       0.5689
    5909       0.6261
    5910       0.5982
    5911       0.5478
    5912       0.5821
    5913       0.6856
    5914       0.4519
    5915       0.7149
    5916       0.5095
    5917       0.5892
    5918       0.5100
    5919       0.3724
    5920       0.4294
    5921       0.4839
    5922       0.4600
    5923       0.5286
    5924       0.4829
    5925       0.5104
    5926       0.5164
    5927       0.5468
    5928       0.5297
    5929       0.5426
    5930       0.5664
    5931       0.7964
    5932       0.5049
    5933       0.3988
    5934       0.5211
    5935       0.4659
    5936       0.5241
    5937       0.4717
    5938       0.4488
    5939       0.5271
    5940       0.4894
    5941       0.5335
    5942       0.6029
    5943       0.7009
    5944       0.6549
    5945       0.6778
    5946       0.4969
    5947       0.5444
    5948       0.5329
    5949       0.6218
    5950       0.5626
    5951       0.5249
    5952       0.4628
    5953       0.5184
    5954       0.5607
    5955       0.4702
    5956       0.6300
    5957       0.5693
    5958       0.5286
    5959       0.5317
    5960       0.5497
    5961       0.6486
    5962       0.5658
    5963       0.6279
    5964       0.6800
    5965       0.5305
    5966       0.7089
    5967       0.7531
    5968       0.6767
    5969       0.5523
    5970       0.5741
    5971       0.6089
    5972       0.6592
    5973       0.5798
    5974       0.6231
    5975       0.5509
    5976       0.5066
    5977       0.6015
    5978       0.5736
    5979       0.4433
    5980       0.5501
    5981       0.6130
    5982       0.6444
    5983       0.6553
    5984       0.5894
    5985       0.5213
    5986       0.5150
    5987       0.5937
    5988       0.5804
    5989       0.5631
    5990       0.6004
    5991       0.4657
    5992       0.4918
    5993       0.5308
    5994       0.4773
    5995       0.5947
    5996       0.5786
    5997       0.5756
    5998       0.5579
    5999       0.6226
    6000       0.6578
    6001       0.5965
    6002       0.5003
    6003       0.4692
    6004       0.4623
    6005       0.5813
    6006       0.7367
    6007       0.5102
    6008       0.4321
    6009       0.5172
    6010       0.6649
    6011       0.6332
    6012       0.4141
    6013       0.4842
    6014       0.6960
    6015       0.5595
    6016       0.5436
    6017       0.4289
    6018       0.4897
    6019       0.5393
    6020       0.4857
    6021       0.6598
    6022       0.5296
    6023       0.6953
    6024       0.6003
    6025       0.6749
    6026       0.6233
    6027       0.4878
    6028       0.6180
    6029       0.5926
    6030       0.5780
    6031       0.4945
    6032       0.5038
    6033       0.4816
    6034       0.5655
    6035       0.6611
    6036       0.4891
    6037       0.6189
    6038       0.5931
    6039       0.5874
    6040       0.4984
    6041       0.5744
    6042       0.5067
    6043       0.6476
    6044       0.4441
    6045       0.5722
    6046       0.5412
    6047       0.5410
    6048       0.5558
    6049       0.5115
    6050       0.6254
    6051       0.6105
    6052       0.4312
    6053       0.5157
    6054       0.5055
    6055       0.6549
    6056       0.5189
    6057       0.5397
    6058       0.4793
    6059       0.6288
    6060       0.4919
    6061       0.4361
    6062       0.5856
    6063       0.5195
    6064       0.4823
    6065       0.5158
    6066       0.5224
    6067       0.4519
    6068       0.4983
    6069       0.4046
    6070       0.5172
    6071       0.6072
    6072       0.5031
    6073       0.5045
    6074       0.4606
    6075       0.4476
    6076       0.5764
    6077       0.4373
    6078       0.5234
    6079       0.5706
    6080       0.4958
    6081       0.4961
    6082       0.5112
    6083       0.5763
    6084       0.5143
    6085       0.5182
    6086       0.4752
    6087       0.5707
    6088       0.5916
    6089       0.5434
    6090       0.4968
    6091       0.5242
    6092       0.5316
    6093       0.4386
    6094       0.6920
    6095       0.5710
    6096       0.6223
    6097       0.5493
    6098       0.6479
    6099       0.6159
    6100       0.6449
    6101       0.5840
    6102       0.4112
    6103       0.4612
    6104       0.5651
    6105       0.5347
    6106       0.4717
    6107       0.4962
    6108       0.5756
    6109       0.5794
    6110       0.4646
    6111       0.4993
    6112       0.3680
    6113       0.3867
    6114       0.3550
    6115       0.6069
    6116       0.4874
    6117       0.4090
    6118       0.5282
    6119       0.4721
    6120       0.5262
    6121       0.5744
    6122       0.6369
    6123       0.6298
    6124       0.6261
    6125       0.5701
    6126       0.5188
    6127       0.5973
    6128       0.3765
    6129       0.5619
    6130       0.5159
    6131       0.5273
    6132       0.5273
    6133       0.5243
    6134       0.4808
    6135       0.4871
    6136       0.4705
    6137       0.4827
    6138       0.6357
    6139       0.4382
    6140       0.5230
    6141       0.4254
    6142       0.4946
    6143       0.5128
    6144       0.5614
    6145       0.5387
    6146       0.5439
    6147       0.4598
    6148       0.5632
    6149       0.7064
    6150       0.5223
    6151       0.4681
    6152       0.5585
    6153       0.6333
    6154       0.5159
    6155       0.4409
    6156       0.3794
    6157       0.4415
    6158       0.4242
    6159       0.4890
    6160       0.4354
    6161       0.4711
    6162       0.4930
    6163       0.3548
    6164       0.5137
    6165       0.5245
    6166       0.4461
    6167       0.4699
    6168       0.3716
    6169       0.3734
    6170       0.4909
    6171       0.6180
    6172       0.5443
    6173       0.5771
    6174       0.5103
    6175       0.5237
    6176       0.4262
    6177       0.5574
    6178       0.6782
    6179       0.8175
    6180       0.6661
    6181       0.5761
    6182       0.5732
    6183       0.5070
    6184       0.5429
    6185       0.5319
    6186       0.5599
    6187       0.4681
    6188       0.6655
    6189       0.5513
    6190       0.6072
    6191       0.6821
    6192       0.5306
    6193       0.5149
    6194       0.6163
    6195       0.5949
    6196       0.5268
    6197       0.5069
    6198       0.4582
    6199       0.4054
    6200       0.5197
    6201       0.4344
    6202       0.4792
    6203       0.4572
    6204       0.5498
    6205       0.5424
    6206       0.4189
    6207       0.5676
    6208       0.5706
    6209       0.6572
    6210       0.6051
    6211       0.4284
    6212       0.5244
    6213       0.5344
    6214       0.5444
    6215       0.4801
    6216       0.5299
    6217       0.4919
    6218       0.4546
    6219       0.3236
    6220       0.4572
    6221       0.4866
    6222       0.5214
    6223       0.5445
    6224       0.5613
    6225       0.6303
    6226       0.5293
    6227       0.5118
    6228       0.5135
    6229       0.4461
    6230       0.3725
    6231       0.4967
    6232       0.4390
    6233       0.4626
    6234       0.5080
    6235       0.4813
    6236       0.4518
    6237       0.5333
    6238       0.5371
    6239       0.4526
    6240       0.5900
    6241       0.5077
    6242       0.4892
    6243       0.4807
    6244       0.4777
    6245       0.5791
    6246       0.3974
    6247       0.5738
    6248       0.5413
    6249       0.5230
    6250       0.4230
    6251       0.4649
    6252       0.5831
    6253       0.5355
    6254       0.4706
    6255       0.5588
    6256       0.5542
    6257       0.4877
    6258       0.5728
    6259       0.5615
    6260       0.5946
    6261       0.5298
    6262       0.5415
    6263       0.4328
    6264       0.4500
    6265       0.4738
    6266       0.5044
    6267       0.5033
    6268       0.5800
    6269       0.4868
    6270       0.3783
    6271       0.5417
    6272       0.5100
    6273       0.5651
    6274       0.6479
    6275       0.6789
    6276       0.5539
    6277       0.7680
    6278       0.7053
    6279       0.5639
    6280       0.5774
    6281       0.5440
    6282       0.5346
    6283       0.4551
    6284       0.4466
    6285       0.5869
    6286       0.6120
    6287       0.6361
    6288       0.4625
    6289       0.6189
    6290       0.5564
    6291       0.5462
    6292       0.5809
    6293       0.5126
    6294       0.6635
    6295       0.8318
    6296       0.7574
    6297       0.8026
    6298       0.6410
    6299       0.6650
    6300       0.5005
    6301       0.3490
    6302       0.4717
    6303       0.6552
    6304       0.6678
    6305       0.5488
    6306       0.5771
    6307       0.4281
    6308       0.5003
    6309       0.4970
    6310       0.4675
    6311       0.5169
    6312       0.5039
    6313       0.5050
    6314       0.4950
    6315       0.5427
    6316       0.5685
    6317       0.5983
    6318       0.6732
    6319       0.5858
    6320       0.4403
    6321       0.4205
    6322       0.5521
    6323       0.4058
    6324       0.3681
    6325       0.3369
    6326       0.4740
    6327       0.6073
    6328       0.5620
    6329       0.5051
    6330       0.5092
    6331       0.4507
    6332       0.5844
    6333       0.6482
    6334       0.5917
    6335       0.5610
    6336       0.5359
    6337       0.5972
    6338       0.5549
    6339       0.5143
    6340       0.5332
    6341       0.5399
    6342       0.6831
    6343       0.5488
    6344       0.4536
    6345       0.4701
    6346       0.5017
    6347       0.5213
    6348       0.5717
    6349       0.4994
    6350       0.5744
    6351       0.5126
    6352       0.4510
    6353       0.4579
    6354       0.4352
    6355       0.5234
    6356       0.4878
    6357       0.4996
    6358       0.5054
    6359       0.4153
    6360       0.4934
    6361       0.4113
    6362       0.4992
    6363       0.4124
    6364       0.4148
    6365       0.5019
    6366       0.4410
    6367       0.5926
    6368       0.5307
    6369       0.5280
    6370       0.4811
    6371       0.4556
    6372       0.5335
    6373       0.5839
    6374       0.4449
    6375       0.5261
    6376       0.6044
    6377       0.5766
    6378       0.5944
    6379       0.4966
    6380       0.5795
    6381       0.5675
    6382       0.5670
    6383       0.4112
    6384       0.5373
    6385       0.5196
    6386       0.5211
    6387       0.4845
    6388       0.4248
    6389       0.5457
    6390       0.5385
    6391       0.4958
    6392       0.5574
    6393       0.5182
    6394       0.4977
    6395       0.5035
    6396       0.6451
    6397       0.5031
    6398       0.4170
    6399       0.5317
    6400       0.4902
    6401       0.4721
    6402       0.6366
    6403       0.6283
    6404       0.5647
    6405       0.4828
    6406       0.5699
    6407       0.5241
    6408       0.5072
    6409       0.5358
    6410       0.5812
    6411       0.4969
    6412       0.6054
    6413       0.4990
    6414       0.5467
    6415       0.5988
    6416       0.5920
    6417       0.4689
    6418       0.5557
    6419       0.4575
    6420       0.6115
    6421       0.6365
    6422       0.5210
    6423       0.6119
    6424       0.5942
    6425       0.4867
    6426       0.5710
    6427       0.5474
    6428       0.5008
    6429       0.3849
    6430       0.4998
    6431       0.5545
    6432       0.5649
    6433       0.5036
    6434       0.5777
    6435       0.4605
    6436       0.5097
    6437       0.3653
    6438       0.5233
    6439       0.4758
    6440       0.5760
    6441       0.4810
    6442       0.4702
    6443       0.4656
    6444       0.4658
    6445       0.4211
    6446       0.5187
    6447       0.5733
    6448       0.5245
    6449       0.5122
    6450       0.5724
    6451       0.4352
    6452       0.4683
    6453       0.3183
    6454       0.5152
    6455       0.5397
    6456       0.5388
    6457       0.5770
    6458       0.6129
    6459       0.5164
    6460       0.4293
    6461       0.5563
    6462       0.4417
    6463       0.4824
    6464       0.4614
    6465       0.5247
    6466       0.4906
    6467       0.6361
    6468       0.5272
    6469       0.5504
    6470       0.5438
    6471       0.4845
    6472       0.5631
    6473       0.5736
    6474       0.4269
    6475       0.4163
    6476       0.3529
    6477       0.5415
    6478       0.5164
    6479       0.4699
    6480       0.6206
    6481       0.5402
    6482       0.6495
    6483       0.5972
    6484       0.4896
    6485       0.5067
    6486       0.6487
    6487       0.5835
    6488       0.4900
    6489       0.5749
    6490       0.4143
    6491       0.5090
    6492       0.5237
    6493       0.4902
    6494       0.4130
    6495       0.3651
    6496       0.6287
    6497       0.6002
    6498       0.4308
    6499       0.5153
    6500       0.4991
    6501       0.6114
    6502       0.5670
    6503       0.3938
    6504       0.5763
    6505       0.4956
    6506       0.3927
    6507       0.4696
    6508       0.4144
    6509       0.4315
    6510       0.4641
    6511       0.3920
    6512       0.3416
    6513       0.4160
    6514       0.5372
    6515       0.5175
    6516       0.4196
    6517       0.5093
    6518       0.4595
    6519       0.3336
    6520       0.5502
    6521       0.4456
    6522       0.4098
    6523       0.5455
    6524       0.5008
    6525       0.4371
    6526       0.4654
    6527       0.4003
    6528       0.5414
    6529       0.6392
    6530       0.6423
    6531       0.5456
    6532       0.5648
    6533       0.6812
    6534       0.5289
    6535       0.5494
    6536       0.6792
    6537       0.6931
    6538       0.5298
    6539       0.5337
    6540       0.6133
    6541       0.6088
    6542       0.6653
    6543       0.5040
    6544       0.6001
    6545       0.5194
    6546       0.4625
    6547       0.4539
    6548       0.4424
    6549       0.5235
    6550       0.4255
    6551       0.5045
    6552       0.5624
    6553       0.4791
    6554       0.3385
    6555       0.3642
    6556       0.5995
    6557       0.5918
    6558       0.5212
    6559       0.6088
    6560       0.4580
    6561       0.4611
    6562       0.4028
    6563       0.3753
    6564       0.4929
    6565       0.4034
    6566       0.5386
    6567       0.5079
    6568       0.5888
    6569       0.5101
    6570       0.5181
    6571       0.5941
    6572       0.3975
    6573       0.5661
    6574       0.4738
    6575       0.4606
    6576       0.4624
    6577       0.4645
    6578       0.7184
    6579       0.5908
    6580       0.4861
    6581       0.5402
    6582       0.5981
    6583       0.3440
    6584       0.4249
    6585       0.6496
    6586       0.4478
    6587       0.4707
    6588       0.3927
    6589       0.4428
    6590       0.5038
    6591       0.4637
    6592       0.4880
    6593       0.4010
    6594       0.4279
    6595       0.4241
    6596       0.4506
    6597       0.4993
    6598       0.6131
    6599       0.5852
    6600       0.5875
    6601       0.6401
    6602       0.5924
    6603       0.3255
    6604       0.5198
    6605       0.6336
    6606       0.4084
    6607       0.4983
    6608       0.5960
    6609       0.5981
    6610       0.3748
    6611       0.4891
    6612       0.5791
    6613       0.5824
    6614       0.4291
    6615       0.4143
    6616       0.4375
    6617       0.4903
    6618       0.5522
    6619       0.5584
    6620       0.4636
    6621       0.5387
    6622       0.5124
    6623       0.4378
    6624       0.4754
    6625       0.6115
    6626       0.6432
    6627       0.8496
    6628       0.6206
    6629       0.4120
    6630       0.3540
    6631       0.4620
    6632       0.3560
    6633       0.4603
    6634       0.4553
    6635       0.4945
    6636       0.5399
    6637       0.4696
    6638       0.3866
    6639       0.4386
    6640       0.4353
    6641       0.4935
    6642       0.5909
    6643       0.5438
    6644       0.4585
    6645       0.4813
    6646       0.5920
    6647       0.6221
    6648       0.5920
    6649       0.5091
    6650       0.4477
    6651       0.5000
    6652       0.4199
    6653       0.5150
    6654       0.5865
    6655       0.5382
    6656       0.5374
    6657       0.5127
    6658       0.5340
    6659       0.5007
    6660       0.4958
    6661       0.4004
    6662       0.3736
    6663       0.4667
    6664       0.5186
    6665       0.5160
    6666       0.4779
    6667       0.5155
    6668       0.5758
    6669       0.5264
    6670       0.5093
    6671       0.6366
    6672       0.5197
    6673       0.4372
    6674       0.5644
    6675       0.5737
    6676       0.6186
    6677       0.6049
    6678       0.6093
    6679       0.5919
    6680       0.5075
    6681       0.5874
    6682       0.5215
    6683       0.5287
    6684       0.5618
    6685       0.7200
    6686       0.6606
    6687       0.7178
    6688       0.5032
    6689       0.5898
    6690       0.5726
    6691       0.5684
    6692       0.5797
    6693       0.5877
    6694       0.4528
    6695       0.5688
    6696       0.5591
    6697       0.6484
    6698       0.5842
    6699       0.4988
    6700       0.4896
    6701       0.6102
    6702       0.6280
    6703       0.5462
    6704       0.4229
    6705       0.5379
    6706       0.5763
    6707       0.6002
    6708       0.5388
    6709       0.5080
    6710       0.5857
    6711       0.6139
    6712       0.5429
    6713       0.5393
    6714       0.6090
    6715       0.6905
    6716       0.5628
    6717       0.4736
    6718       0.5517
    6719       0.5278
    6720       0.6035
    6721       0.5932
    6722       0.4675
    6723       0.5019
    6724       0.4847
    6725       0.3100
    6726       0.5274
    6727       0.4558
    6728       0.4300
    6729       0.4422
    6730       0.6220
    6731       0.5718
    6732       0.5136
    6733       0.6030
    6734       0.5757
    6735       0.6207
    6736       0.6087
    6737       0.5185
    6738       0.5412
    6739       0.4626
    6740       0.5824
    6741       0.4872
    6742       0.6136
    6743       0.5895
    6744       0.5810
    6745       0.4831
    6746       0.5003
    6747       0.6737
    6748       0.4706
    6749       0.5403
    6750       0.5039
    6751       0.4103
    6752       0.7031
    6753       0.6389
    6754       0.5540
    6755       0.5504
    6756       0.3730
    6757       0.4212
    6758       0.4398
    6759       0.5490
    6760       0.5838
    6761       0.5719
    6762       0.5080
    6763       0.4761
    6764       0.5126
    6765       0.4879
    6766       0.2629
    6767       0.5425
    6768       0.4037
    6769       0.5179
    6770       0.4066
    6771       0.5136
    6772       0.4625
    6773       0.4939
    6774       0.4499
    6775       0.4518
    6776       0.4213
    6777       0.6369
    6778       0.5731
    6779       0.7247
    6780       0.4030
    6781       0.5085
    6782       0.4063
    6783       0.4575
    6784       0.4483
    6785       0.4274
    6786       0.4128
    6787       0.4640
    6788       0.4693
    6789       0.4175
    6790       0.5001
    6791       0.5737
    6792       0.5034
    6793       0.5007
    6794       0.3838
    6795       0.4181
    6796       0.3956
    6797       0.3241
    6798       0.5246
    6799       0.4831
    6800       0.3828
    6801       0.4765
    6802       0.4246
    6803       0.5469
    6804       0.5321
    6805       0.4695
    6806       0.4871
    6807       0.6405
    6808       0.5790
    6809       0.5703
    6810       0.5785
    6811       0.5005
    6812       0.5364
    6813       0.5257
    6814       0.5033
    6815       0.4962
    6816       0.4143
    6817       0.5275
    6818       0.4766
    6819       0.5207
    6820       0.4342
    6821       0.5380
    6822       0.5420
    6823       0.5618
    6824       0.4663
    6825       0.6722
    6826       0.5398
    6827       0.5961
    6828       0.5406
    6829       0.6855
    6830       0.4875
    6831       0.3898
    6832       0.5605
    6833       0.5351
    6834       0.5424
    6835       0.5233
    6836       0.5988
    6837       0.5284
    6838       0.4173
    6839       0.5196
    6840       0.6089
    6841       0.5952
    6842       0.6501
    6843       0.5731
    6844       0.4353
    6845       0.5104
    6846       0.4917
    6847       0.5040
    6848       0.5791
    6849       0.5790
    6850       0.5025
    6851       0.5956
    6852       0.6538
    6853       0.5186
    6854       0.5574
    6855       0.6148
    6856       0.6836
    6857       0.5948
    6858       0.3847
    6859       0.5590
    6860       0.4908
    6861       0.6941
    6862       0.5471
    6863       0.5871
    6864       0.9216
    6865       0.6150
    6866       0.5196
    6867       0.4322
    6868       0.6289
    6869       0.6019
    6870       0.7470
    6871       0.5206
    6872       0.4943
    6873       0.5737
    6874       0.4719
    6875       0.5430
    6876       0.5241
    6877       0.6087
    6878       0.4573
    6879       0.5030
    6880       0.5767
    6881       0.6370
    6882       0.5084
    6883       0.4849
    6884       0.5097
    6885       0.4909
    6886       0.4695
    6887       0.4652
    6888       0.4231
    6889       0.4701
    6890       0.4565
    6891       0.5191
    6892       0.5655
    6893       0.5876
    6894       0.6129
    6895       0.5332
    6896       0.5194
    6897       0.6928
    6898       0.8386
    6899       0.7109
    6900       0.8277
    6901       0.8401
    6902       0.8785
    6903       0.8344
    6904       0.9403
    6905       0.8504
    6906       0.8223
    6907       0.7701
    6908       0.8217
    6909       0.8748
    6910       0.8624
    6911       0.8246
    6912       0.8505
    6913       0.7590
    6914       0.7769
    6915       0.8049
    6916       0.8644
    6917       0.7807
    6918       0.7502
    6919       0.7426
    6920       0.8250
    6921       0.7819
    6922       0.8198
    6923       0.8635
    6924       0.8815
    6925       0.9046
    6926       0.8459
    6927       0.8027
    6928       0.8425
    6929       0.8362
    6930       0.8196
    6931       0.8195
    6932       0.8057
    6933       0.9577
    6934       0.8994
    6935       0.8783
    6936       0.7898
    6937       0.8252
    6938       0.8280
    6939       0.9340
    6940       0.7288
    6941       0.8264
    6942       0.7656
    6943       0.8176
    6944       0.8382
    6945       0.7687
    6946       0.8102
    6947       0.7494
    6948       0.8383
    6949       0.8200
    6950       0.8340
    6951       0.7693
    6952       0.7873
    6953       0.8725
    6954       0.9056
    6955       0.7829
    6956       0.7441
    6957       0.7965
    6958       0.7791
    6959       0.7500
    6960       0.8551
    6961       0.8332
    6962       0.8276
    6963       0.7914
    6964       0.8654
    6965       0.8076
    6966       0.9167
    6967       0.8437
    6968       0.8089
    6969       0.8528
    6970       0.8367
    6971       0.8164
    6972       0.7466
    6973       0.8001
    6974       0.7816
    6975       0.7939
    6976       0.8302
    6977       0.8055
    6978       0.7769
    6979       0.7852
    6980       0.8301
    6981       0.8388
    6982       0.8345
    6983       0.7589
    6984       0.8412
    6985       0.7647
    6986       0.7728
    6987       0.7963
    6988       0.8155
    6989       0.8134
    6990       0.8138
    6991       0.8287
    6992       0.8089
    6993       0.7845
    6994       0.9196
    6995       0.8427
    6996       0.8607
    6997       0.8077
    6998       0.8136
    6999       0.7695
    7000       0.8298
    7001       0.8196
    7002       0.7888
    7003       0.7409
    7004       0.8637
    7005       0.8323
    7006       0.8391
    7007       0.8454
    7008       0.9636
    7009       0.8918
    7010       0.8277
    7011       0.8655
    7012       0.8604
    7013       0.8106
    7014       0.8352
    7015       0.9867
    7016       0.8780
    7017       0.8672
    7018       0.7688
    7019       0.7941
    7020       0.7813
    7021       0.8496
    7022       0.9078
    7023       0.8330
    7024       0.8967
    7025       0.8289
    7026       0.8346
    7027       0.8443
    7028       0.8568
    7029       0.8071
    7030       0.8114
    7031       0.6723
    7032       0.7771
    7033       0.8477
    7034       0.8305
    7035       0.9099
    7036       0.7744
    7037       0.8767
    7038       0.8241
    7039       0.8456
    7040       0.7920
    7041       0.8512
    7042       0.7939
    7043       0.7994
    7044       0.8713
    7045       0.7414
    7046       0.7979
    7047       0.8299
    7048       0.8268
    7049       0.8667
    7050       0.9060
    7051       0.8342
    7052       0.8833
    7053       0.8549
    7054       0.8746
    7055       0.8703
    7056       0.7768
    7057       0.8742
    7058       0.8240
    7059       0.7901
    7060       0.8912
    7061       0.8632
    7062       0.7864
    7063       0.8824
    7064       0.8552
    7065       0.8469
    7066       0.7948
    7067       0.8065
    7068       0.8191
    7069       0.7801
    7070       0.9180
    7071       0.8815
    7072       0.9614
    7073       0.8362
    7074       0.8759
    7075       0.8189
    7076       0.9004
    7077       0.8441
    7078       0.8737
    7079       0.8972
    7080       0.8438
    7081       0.9024
    7082       0.8512
    7083       0.8965
    7084       0.8302
    7085       0.8012
    7086       0.8457
    7087       0.8908
    7088       0.8469
    7089       0.8661
    7090       0.8318
    7091       0.8734
    7092       0.7881
    7093       0.9114
    7094       0.8540
    7095       0.8891
    7096       0.8850
    7097       0.8303
    7098       0.9184
    7099       0.8235
    7100       0.7990
    7101       0.8312
    7102       0.8148
    7103       0.8120
    7104       0.8670
    7105       0.8409
    7106       0.7798
    7107       0.8127
    7108       0.8085
    7109       0.7580
    7110       0.7998
    7111       0.8052
    7112       0.8748
    7113       0.8494
    7114       0.8276
    7115       0.8323
    7116       0.7598
    7117       0.7424
    7118       0.8000
    7119       0.7497
    7120       0.6873
    7121       0.7513
    7122       0.8056
    7123       0.8372
    7124       0.8076
    7125       0.7890
    7126       0.8275
    7127       0.9041
    7128       0.8890
    7129       0.9495
    7130       0.9450
    7131       0.9040
    7132       0.9001
    7133       0.8747
    7134       0.7993
    7135       0.8163
    7136       0.7557
    7137       0.9022
    7138       0.8663
    7139       0.8178
    7140       0.8534
    7141       0.8630
    7142       0.8568
    7143       0.8376
    7144       0.9056
    7145       0.8498
    7146       0.8392
    7147       0.9010
    7148       0.8283
    7149       0.9907
    7150       0.8604
    7151       0.9175
    7152       0.8826
    7153       0.9232
    7154       0.7793
    7155       0.8282
    7156       0.8041
    7157       0.8573
    7158       0.8805
    7159       0.8879
    7160       0.7257
    7161       0.7923
    7162       0.8238
    7163       0.7730
    7164       0.8277
    7165       0.9315
    7166       0.8799
    7167       0.8541
    7168       0.8343
    7169       0.8668
    7170       0.8524
    7171       0.7291
    7172       0.8792
    7173       0.7932
    7174       0.7609
    7175       0.7978
    7176       0.8245
    7177       0.7773
    7178       0.7037
    7179       0.7061
    7180       0.6565
    7181       0.7119
    7182       0.7982
    7183       0.7767
    7184       0.8638
    7185       0.7958
    7186       0.8440
    7187       0.9346
    7188       0.7209
    7189       0.7811
    7190       0.6222
    7191       0.7566
    7192       0.7110
    7193       0.8012
    7194       0.7831
    7195       0.6912
    7196       0.7685
    7197       0.8474
    7198       0.7105
    7199       0.6774
    7200       0.8189
    7201       0.6407
    7202       0.7241
    7203       0.6895
    7204       0.6749
    7205       0.8016
    7206       0.8507
    7207       0.7796
    7208       0.7822
    7209       0.8686
    7210       0.9009
    7211       0.9045
    7212       0.9203
    7213       0.8408
    7214       0.9176
    7215       0.8260
    7216       0.9225
    7217       0.8264
    7218       0.7261
    7219       0.9073
    7220       0.8072
    7221       0.8194
    7222       0.8453
    7223       0.7831
    7224       0.9022
    7225       0.8302
    7226       0.7494
    7227       0.8108
    7228       0.9167
    7229       0.8515
    7230       0.9087
    7231       0.8183
    7232       0.8620
    7233       0.7474
    7234       0.7429
    7235       0.7895
    7236       0.8112
    7237       0.7973
    7238       0.7975
    7239       0.7579
    7240       0.8048
    7241       0.6773
    7242       0.7197
    7243       0.8024
    7244       0.7982
    7245       0.8560
    7246       0.8735
    7247       0.8259
    7248       0.7242
    7249       0.6756
    7250       0.7147
    7251       0.8828
    7252       0.8644
    7253       0.8314
    7254       0.7645
    7255       0.7943
    7256       0.8650
    7257       0.8734
    7258       0.8374
    7259       0.7706
    7260       0.8294
    7261       0.8592
    7262       0.9349
    7263       0.8050
    7264       0.8240
    7265       0.7896
    7266       0.8879
    7267       0.8044
    7268       0.8009
    7269       0.7899
    7270       0.8559
    7271       0.8514
    7272       0.8249
    7273       0.8400
    7274       0.8185
    7275       0.7667
    7276       0.7790
    7277       0.8496
    7278       0.7895
    7279       0.8387
    7280       0.7701
    7281       0.8201
    7282       0.8247
    7283       0.8860
    7284       0.8474
    7285       0.8215
    7286       0.8890
    7287       0.7578
    7288       0.8016
    7289       0.8108
    7290       0.8239
    7291       0.8772
    7292       0.8646
    7293       0.8481
    7294       0.8784
    7295       0.7169
    7296       0.8340
    7297       0.8691
    7298       0.8386
    7299       0.7979
    7300       0.8498
    7301       0.8106
    7302       0.8413
    7303       0.8229
    7304       0.8496
    7305       0.8655
    7306       0.8893
    7307       0.8440
    7308       0.8862
    7309       0.8857
    7310       0.8889
    7311       0.8560
    7312       0.8367
    7313       0.8360
    7314       0.8156
    7315       0.7752
    7316       0.8010
    7317       0.7914
    7318       0.8246
    7319       0.8590
    7320       0.8295
    7321       0.8732
    7322       0.8751
    7323       0.8980
    7324       0.8288
    7325       0.8104
    7326       0.8070
    7327       0.8810
    7328       0.8764
    7329       0.8601
    7330       0.7981
    7331       0.7614
    7332       0.7932
    7333       0.7669
    7334       0.8282
    7335       0.8598
    7336       0.8409
    7337       0.8657
    7338       0.8063
    7339       0.8613
    7340       0.8817
    7341       0.8942
    7342       0.8241
    7343       0.7911
    7344       0.8610
    7345       0.8255
    7346       0.8736
    7347       0.7691
    7348       0.8402
    7349       0.7534
    7350       0.8426
    7351       0.8397
    7352       0.7906
    7353       0.7314
    7354       0.7763
    7355       0.8585
    7356       0.7997
    7357       0.7865
    7358       0.7529
    7359       0.7622
    7360       0.8491
    7361       0.8351
    7362       0.7855
    7363       0.9304
    7364       0.8828
    7365       0.8183
    7366       0.8020
    7367       0.7880
    7368       0.7546
    7369       0.7421
    7370       0.8606
    7371       0.8052
    7372       0.7652
    7373       0.7481
    7374       0.8526
    7375       0.7708
    7376       0.8061
    7377       0.8054
    7378       0.8757
    7379       0.8130
    7380       0.8689
    7381       0.8541
    7382       0.8645
    7383       0.8095
    7384       0.8338
    7385       0.7678
    7386       0.8154
    7387       0.8158
    7388       0.8111
    7389       0.7651
    7390       0.8754
    7391       0.7996
    7392       0.7900
    7393       0.8375
    7394       0.8224
    7395       0.8385
    7396       0.8263
    7397       0.7707
    7398       0.8494
    7399       0.8349
    7400       0.7358
    7401       0.8320
    7402       0.8168
    7403       0.7967
    7404       0.8206
    7405       0.8206
    7406       0.8200
    7407       0.7788
    7408       0.7915
    7409       0.8383
    7410       0.7829
    7411       0.7742
    7412       0.7688
    7413       0.6668
    7414       0.7360
    7415       0.8409
    7416       0.8674
    7417       0.9158
    7418       0.7966
    7419       0.7705
    7420       0.7970
    7421       0.7923
    7422       0.8672
    7423       0.8418
    7424       0.7922
    7425       0.8436
    7426       0.7616
    7427       0.8729
    7428       0.8313
    7429       0.8816
    7430       0.9220
    7431       0.8446
    7432       0.8293
    7433       0.7891
    7434       0.8129
    7435       0.7939
    7436       0.8301
    7437       0.8628
    7438       0.8783
    7439       0.8490
    7440       0.8068
    7441       0.8161
    7442       0.8304
    7443       1.0022
    7444       0.8750
    7445       0.7979
    7446       0.8511
    7447       0.8525
    7448       0.7920
    7449       0.8058
    7450       0.7935
    7451       0.8806
    7452       0.7990
    7453       0.7980
    7454       0.9120
    7455       0.8645
    7456       0.7697
    7457       0.7560
    7458       0.7640
    7459       0.7020
    7460       0.6588
    7461       0.8414
    7462       0.6890
    7463       0.7677
    7464       0.7896
    7465       0.7153
    7466       0.7343
    7467       0.6961
    7468       0.8029
    7469       0.7788
    7470       0.8482
    7471       0.7359
    7472       0.7600
    7473       0.7375
    7474       0.7720
    7475       0.6271
    7476       0.8178
    7477       0.7522
    7478       0.7790
    7479       0.7889
    7480       0.7426
    7481       0.7661
    7482       0.6843
    7483       0.7174
    7484       0.7746
    7485       0.8045
    7486       0.7610
    7487       0.8157
    7488       0.7306
    7489       0.7699
    7490       0.8689
    7491       0.7985
    7492       0.7430
    7493       0.7410
    7494       0.8532
    7495       0.8497
    7496       0.7731
    7497       0.8778
    7498       0.8338
    7499       0.8117
    7500       0.7724
    7501       0.7857
    7502       0.8188
    7503       0.8205
    7504       0.8723
    7505       0.8331
    7506       0.7991
    7507       0.6983
    7508       0.7888
    7509       0.8118
    7510       0.8006
    7511       0.8576
    7512       0.8323
    7513       0.7687
    7514       0.7931
    7515       0.8233
    7516       0.7959
    7517       0.8341
    7518       0.7368
    7519       0.8491
    7520       0.7766
    7521       0.8563
    7522       0.8106
    7523       0.8831
    7524       0.8302
    7525       0.9158
    7526       0.8396
    7527       0.8721
    7528       0.8568
    7529       0.8834
    7530       0.7846
    7531       0.8709
    7532       0.8898
    7533       0.8271
    7534       0.8800
    7535       0.7156
    7536       0.7951
    7537       0.7966
    7538       0.7074
    7539       0.8025
    7540       0.8191
    7541       0.8224
    7542       0.8536
    7543       0.7521
    7544       0.9055
    7545       0.8208
    7546       0.8483
    7547       0.8701
    7548       0.7703
    7549       0.8119
    7550       0.8091
    7551       0.8172
    7552       0.8735
    7553       0.8593
    7554       0.7849
    7555       0.8648
    7556       0.8470
    7557       0.8200
    7558       0.8833
    7559       0.7540
    7560       0.7882
    7561       0.7676
    7562       0.8302
    7563       0.8520
    7564       0.8218
    7565       0.8486
    7566       0.8176
    7567       0.8626
    7568       0.8480
    7569       0.8472
    7570       0.8908
    7571       0.8073
    7572       0.8558
    7573       0.8886
    7574       0.9249
    7575       0.8981
    7576       0.8755
    7577       0.9647
    7578       0.9644
    7579       1.0169
    7580       0.9360
    7581       1.0076
    7582       0.8556
    7583       0.8230
    7584       0.8687
    7585       0.9138
    7586       0.8454
    7587       0.8648
    7588       0.8463
    7589       0.7871
    7590       0.8471
    7591       0.7945
    7592       0.8089
    7593       0.7792
    7594       0.7861
    7595       0.8421
    7596       0.8756
    7597       0.7988
    7598       0.8845
    7599       0.7947
    7600       0.8923
    7601       0.8922
    7602       0.8927
    7603       0.8570
    7604       0.9991
    7605       0.8509
    7606       0.8331
    7607       0.8785
    7608       0.8788
    7609       0.9403
    7610       0.8318
    7611       0.7621
    7612       0.8759
    7613       0.9575
    7614       0.9819
    7615       1.0539
    7616       0.9210
    7617       0.8760
    7618       0.8310
    7619       0.7603
    7620       0.8480
    7621       0.8404
    7622       0.8476
    7623       0.9917
    7624       0.7586
    7625       0.8256
    7626       0.7983
    7627       0.7966
    7628       0.9121
    7629       0.9053
    7630       0.8091
    7631       0.8797
    7632       0.7798
    7633       0.8901
    7634       0.8105
    7635       0.8209
    7636       0.8264
    7637       0.7755
    7638       0.8747
    7639       0.8863
    7640       0.9606
    7641       0.8969
    7642       0.8564
    7643       0.8216
    7644       0.8089
    7645       0.8760
    7646       0.8558
    7647       0.9231
    7648       0.8644
    7649       0.7877
    7650       0.8478
    7651       0.8468
    7652       0.7864
    7653       0.8508
    7654       0.8110
    7655       0.8734
    7656       0.8238
    7657       0.8235
    7658       0.8158
    7659       0.8366
    7660       0.7851
    7661       0.8339
    7662       0.8395
    7663       0.8266
    7664       0.8156
    7665       0.8222
    7666       0.8414
    7667       0.8374
    7668       0.8834
    7669       0.8099
    7670       0.7574
    7671       0.8831
    7672       0.7898
    7673       0.8456
    7674       0.8201
    7675       0.8366
    7676       0.7999
    7677       0.8703
    7678       0.8405
    7679       0.9160
    7680       0.9637
    7681       0.9462
    7682       1.0210
    7683       0.9483
    7684       0.8673
    7685       0.9127
    7686       0.9482
    7687       0.9504
    7688       0.8732
    7689       0.8946
    7690       0.9243
    7691       0.8929
    7692       1.0197
    7693       0.7976
    7694       0.8798
    7695       0.8798
    7696       0.8612
    7697       0.8618
    7698       0.9140
    7699       0.8912
    7700       0.8318
    7701       0.8384
    7702       0.8568
    7703       0.7570
    7704       0.8565
    7705       0.8549
    7706       0.9068
    7707       0.8196
    7708       0.8521
    7709       0.9239
    7710       0.8592
    7711       0.9401
    7712       0.9175
    7713       0.8451
    7714       0.8558
    7715       0.8218
    7716       0.8924
    7717       0.8248
    7718       0.8701
    7719       0.8636
    7720       0.8183
    7721       0.8306
    7722       0.9394
    7723       0.8367
    7724       0.8241
    7725       0.8133
    7726       0.8283
    7727       0.8436
    7728       0.7504
    7729       0.7704
    7730       0.7300
    7731       0.8340
    7732       0.7917
    7733       0.8228
    7734       0.8334
    7735       0.8227
    7736       0.8739
    7737       0.7964
    7738       0.8661
    7739       0.9054
    7740       0.8179
    7741       0.8882
    7742       0.8487
    7743       0.8821
    7744       0.8206
    7745       0.9142
    7746       0.9439
    7747       0.8301
    7748       0.8676
    7749       0.8797
    7750       0.7690
    7751       0.8903
    7752       0.8991
    7753       0.8300
    7754       0.8884
    7755       0.7389
    7756       0.7547
    7757       0.8322
    7758       0.9186
    7759       0.8759
    7760       0.8861
    7761       0.8156
    7762       0.8445
    7763       0.9003
    7764       0.9350
    7765       0.8140
    7766       0.7654
    7767       0.8309
    7768       0.8074
    7769       0.7978
    7770       0.7498
    7771       0.8284
    7772       0.7582
    7773       0.7694
    7774       0.8728
    7775       0.6557
    7776       0.8085
    7777       0.9068
    7778       0.8134
    7779       0.8525
    7780       0.7939
    7781       0.9045
    7782       0.7561
    7783       0.8558
    7784       0.9192
    7785       0.8834
    7786       0.8753
    7787       0.8016
    7788       0.8309
    7789       0.8352
    7790       0.9007
    7791       0.8537
    7792       0.8627
    7793       0.8197
    7794       0.7762
    7795       0.8127
    7796       0.8226
    7797       0.8865
    7798       0.8973
    7799       0.8410
    7800       0.8440
    7801       0.8104
    7802       0.8339
    7803       0.8456
    7804       0.8509
    7805       0.8899
    7806       0.8202
    7807       0.8471
    7808       0.8732
    7809       1.0156
    7810       0.9320
    7811       0.8781
    7812       0.9186
    7813       0.8853
    7814       0.8265
    7815       0.8934
    7816       0.8213
    7817       0.9229
    7818       0.8758
    7819       0.8514
    7820       0.8406
    7821       0.9181
    7822       0.8655
    7823       0.7597
    7824       0.7299
    7825       0.7753
    7826       0.7682
    7827       0.8130
    7828       0.8118
    7829       0.8344
    7830       0.8168
    7831       0.8174
    7832       0.8405
    7833       0.8277
    7834       0.8499
    7835       0.8087
    7836       0.8391
    7837       0.8315
    7838       0.7916
    7839       0.8047
    7840       0.7461
    7841       0.8436
    7842       1.1147
    7843       0.7318
    7844       0.7873
    7845       0.7770
    7846       0.7092
    7847       0.8434
    7848       0.8530
    7849       0.9162
    7850       0.8864
    7851       0.9897
    7852       0.9103
    7853       0.9248
    7854       0.8106
    7855       0.8566
    7856       0.8337
    7857       0.7968
    7858       0.7944
    7859       0.8172
    7860       0.8518
    7861       0.8488
    7862       0.7812
    7863       0.8362
    7864       0.8265
    7865       0.9169
    7866       0.9165
    7867       0.9070
    7868       0.8778
    7869       0.8151
    7870       0.9303
    7871       0.8668
    7872       0.9048
    7873       0.8423
    7874       0.8840
    7875       0.7810
    7876       0.9287
    7877       0.8640
    7878       0.8558
    7879       0.8839
    7880       0.9226
    7881       0.8693
    7882       0.9250
    7883       0.7978
    7884       0.8192
    7885       0.8909
    7886       0.8224
    7887       0.7711
    7888       0.8519
    7889       0.8230
    7890       0.8994
    7891       0.8778
    7892       1.0428
    7893       0.8738
    7894       0.8096
    7895       0.8602
    7896       0.8780
    7897       0.8742
    7898       0.9395
    7899       0.7802
    7900       0.7583
    7901       0.9114
    7902       0.8050
    7903       0.7800
    7904       0.8010
    7905       0.8177
    7906       0.8666
    7907       0.8011
    7908       0.8053
    7909       0.7525
    7910       0.7877
    7911       0.7572
    7912       0.7495
    7913       0.7225
    7914       0.8090
    7915       0.8064
    7916       0.8658
    7917       0.8848
    7918       0.6973
    7919       0.7866
    7920       0.8215
    7921       0.8060
    7922       0.8161
    7923       0.8879
    7924       0.8838
    7925       0.8366
    7926       0.8318
    7927       0.8839
    7928       0.8720
    7929       0.8192
    7930       0.8180
    7931       0.7996
    7932       0.8274
    7933       0.8881
    7934       0.8833
    7935       0.9357
    7936       0.8755
    7937       0.9457
    7938       0.8480
    7939       0.7728
    7940       0.8315
    7941       0.8018
    7942       0.7739
    7943       0.8661
    7944       0.8683
    7945       0.8292
    7946       0.8807
    7947       0.8251
    7948       0.8322
    7949       0.9149
    7950       0.8820
    7951       0.7753
    7952       0.8401
    7953       0.9378
    7954       0.8602
    7955       0.9004
    7956       0.8672
    7957       0.8674
    7958       0.8620
    7959       0.9027
    7960       0.9214
    7961       1.0299
    7962       0.8865
    7963       0.8546
    7964       0.7537
    7965       0.7969
    7966       0.8161
    7967       0.8801
    7968       0.9207
    7969       0.7456
    7970       0.8182
    7971       0.9030
    7972       0.8057
    7973       0.9084
    7974       0.7592
    7975       0.7612
    7976       0.8342
    7977       0.7663
    7978       0.7998
    7979       0.7761
    7980       0.8455
    7981       0.8624
    7982       0.9268
    7983       0.8397
    7984       0.9095
    7985       0.8558
    7986       0.9251
    7987       0.8815
    7988       0.8579
    7989       0.7963
    7990       0.7852
    7991       0.9129
    7992       0.8570
    7993       0.8047
    7994       0.8675
    7995       0.8812
    7996       0.8516
    7997       0.8469
    7998       0.8549
    7999       0.7658
    8000       0.7920
    8001       0.7468
    8002       0.8683
    8003       0.9284
    8004       0.8020
    8005       0.8455
    8006       0.9150
    8007       0.9530
    8008       0.8314
    8009       0.8367
    8010       0.7868
    8011       0.8242
    8012       0.8717
    8013       0.9154
    8014       0.9071
    8015       0.8179
    8016       0.8741
    8017       0.8370
    8018       0.8814
    8019       0.8800
    8020       0.8583
    8021       0.8560
    8022       0.8866
    8023       0.9024
    8024       0.9635
    8025       0.9138
    8026       0.8676
    8027       0.9270
    8028       0.9229
    8029       0.9113
    8030       0.8625
    8031       0.8604
    8032       0.8981
    8033       0.9460
    8034       0.8642
    8035       0.8862
    8036       0.8506
    8037       0.8642
    8038       0.8213
    8039       0.8607
    8040       0.8836
    8041       0.7807
    8042       0.8944
    8043       0.9718
    8044       0.8728
    8045       0.9278
    8046       0.8898
    8047       0.8787
    8048       0.9133
    8049       0.8109
    8050       0.8408
    8051       0.9432
    8052       0.9558
    8053       0.9523
    8054       0.8812
    8055       0.8315
    8056       0.8177
    8057       0.8794
    8058       0.9415
    8059       0.9734
    8060       0.9149
    8061       0.8617
    8062       0.9756
    8063       0.8967
    8064       0.8966
    8065       0.8528
    8066       0.8953
    8067       0.8368
    8068       0.8537
    8069       0.9000
    8070       0.8825
    8071       0.8738
    8072       0.8913
    8073       0.8694
    8074       0.8495
    8075       0.8896
    8076       0.8307
    8077       0.8261
    8078       0.8255
    8079       0.8664
    8080       0.8294
    8081       0.8417
    8082       0.7954
    8083       0.8400
    8084       0.7498
    8085       0.8067
    8086       0.8550
    8087       0.7821
    8088       0.9159
    8089       0.8459
    8090       0.8143
    8091       0.9250
    8092       0.9580
    8093       0.8942
    8094       0.8120
    8095       0.7835
    8096       0.8877
    8097       0.8935
    8098       0.9154
    8099       0.9213
    8100       0.8946
    8101       0.8516
    8102       0.8990
    8103       0.7858
    8104       0.9172
    8105       0.8381
    8106       0.9687
    8107       0.9452
    8108       0.9373
    8109       0.9558
    8110       0.9779
    8111       1.0745
    8112       0.9805
    8113       0.9834
    8114       0.9073
    8115       0.9026
    8116       0.8216
    8117       0.8456
    8118       0.8144
    8119       0.8594
    8120       0.9220
    8121       0.9334
    8122       0.9041
    8123       0.8825
    8124       0.8879
    8125       0.9163
    8126       0.9588
    8127       0.9042
    8128       0.8966
    8129       0.8466
    8130       0.9031
    8131       0.8724
    8132       0.8844
    8133       0.8703
    8134       0.8175
    8135       0.9133
    8136       0.8384
    8137       0.8991
    8138       0.8390
    8139       0.8491
    8140       0.8769
    8141       0.8780
    8142       0.8985
    8143       0.9580
    8144       0.9022
    8145       0.8626
    8146       0.8046
    8147       0.8392
    8148       0.7550
    8149       0.7353
    8150       0.7481
    8151       0.7487
    8152       0.7742
    8153       0.8438
    8154       0.9729
    8155       1.0338
    8156       0.9954
    8157       0.7974
    8158       0.8048
    8159       0.8756
    8160       0.9326
    8161       0.9603
    8162       0.9510
    8163       0.9678
    8164       0.9546
    8165       0.9362
    8166       0.9709
    8167       0.8383
    8168       0.9385
    8169       0.8558
    8170       0.7530
    8171       0.8273
    8172       0.8011
    8173       0.8794
    8174       0.8437
    8175       0.9615
    8176       1.0223
    8177       0.9821
    8178       0.8995
    8179       0.9336
    8180       0.8718
    8181       0.8429
    8182       0.8149
    8183       0.8542
    8184       0.8360
    8185       0.8437
    8186       0.9168
    8187       0.7980
    8188       0.7921
    8189       0.8030
    8190       0.7721
    8191       0.8388
    8192       0.8106
    8193       0.7697
    8194       0.8966
    8195       0.7811
    8196       0.8046
    8197       0.8165
    8198       0.8363
    8199       0.8825
    8200       0.8911
    8201       0.8321
    8202       0.8275
    8203       0.8133
    8204       0.8697
    8205       0.8897
    8206       0.8210
    8207       0.9080
    8208       0.8431
    8209       0.8407
    8210       0.8212
    8211       0.8280
    8212       0.8611
    8213       0.8301
    8214       0.7968
    8215       0.8130
    8216       0.8284
    8217       0.8830
    8218       0.7895
    8219       0.8140
    8220       0.8684
    8221       0.8378
    8222       0.8984
    8223       0.9758
    8224       1.0224
    8225       0.9111
    8226       0.9141
    8227       0.8311
    8228       0.8527
    8229       0.8205
    8230       0.8677
    8231       0.8752
    8232       0.7683
    8233       0.7732
    8234       0.7938
    8235       0.8431
    8236       0.8967
    8237       0.7839
    8238       0.8953
    8239       0.8731
    8240       0.8209
    8241       0.8347
    8242       0.8932
    8243       0.8779
    8244       0.8561
    8245       0.7943
    8246       0.7638
    8247       0.8150
    8248       0.8295
    8249       0.8637
    8250       0.8642
    8251       0.8431
    8252       0.8854
    8253       0.8523
    8254       0.7890
    8255       0.8636
    8256       0.8089
    8257       0.8852
    8258       0.7811
    8259       0.8147
    8260       0.8307
    8261       0.8309
    8262       0.8891
    8263       0.7932
    8264       0.8563
    8265       0.8268
    8266       0.8424
    8267       0.8414
    8268       0.8879
    8269       0.8459
    8270       0.7562
    8271       0.8477
    8272       0.8308
    8273       0.8504
    8274       0.8260
    8275       0.7944
    8276       0.8531
    8277       0.8538
    8278       0.8741
    8279       0.8038
    8280       0.8087
    8281       0.8263
    8282       0.7615
    8283       0.8426
    8284       0.7250
    8285       0.8019
    8286       0.8527
    8287       0.7343
    8288       0.7458
    8289       0.7443
    8290       0.8801
    8291       0.7890
    8292       0.8273
    8293       0.8177
    8294       0.8364
    8295       0.8818
    8296       0.8226
    8297       0.9555
    8298       0.8273
    8299       0.8848
    8300       0.8723
    8301       0.8821
    8302       0.8256
    8303       0.9169
    8304       0.8193
    8305       0.8421
    8306       0.7763
    8307       0.9402
    8308       0.7871
    8309       0.8565
    8310       0.8473
    8311       0.9104
    8312       0.9700
    8313       0.8632
    8314       0.8554
    8315       0.9471
    8316       0.8863
    8317       0.9041
    8318       0.8924
    8319       0.8336
    8320       0.8721
    8321       0.8969
    8322       0.9337
    8323       0.8753
    8324       0.8583
    8325       0.7978
    8326       0.8794
    8327       0.9088
    8328       0.9057
    8329       0.9803
    8330       0.8043
    8331       0.8440
    8332       0.8151
    8333       0.8584
    8334       0.8389
    8335       0.7980
    8336       0.8329
    8337       0.7401
    8338       0.8234
    8339       0.8303
    8340       0.8174
    8341       0.9111
    8342       0.8584
    8343       0.7457
    8344       0.8671
    8345       0.8005
    8346       0.8302
    8347       0.8418
    8348       0.8682
    8349       0.8533
    8350       0.8092
    8351       0.8410
    8352       0.8225
    8353       0.8277
    8354       0.7911
    8355       0.8742
    8356       0.8041
    8357       0.8227
    8358       0.8182
    8359       0.8474
    8360       0.8614
    8361       0.8231
    8362       0.8147
    8363       0.8511
    8364       0.8262
    8365       0.8128
    8366       0.8283
    8367       0.8226
    8368       0.8244
    8369       0.8433
    8370       0.7892
    8371       0.8142
    8372       0.8039
    8373       0.8567
    8374       0.8118
    8375       0.8057
    8376       0.7657
    8377       0.8111
    8378       0.8058
    8379       0.7532
    8380       0.7574
    8381       0.8738
    8382       0.8358
    8383       0.8332
    8384       0.7651
    8385       0.7379
    8386       0.7901
    8387       0.8300
    8388       0.7805
    8389       0.7920
    8390       0.8658
    8391       0.7830
    8392       0.8399
    8393       0.8598
    8394       0.8328
    8395       0.8015
    8396       0.8089
    8397       0.7871
    8398       0.7952
    8399       0.8255
    8400       0.7988
    8401       0.7918
    8402       0.7990
    8403       0.8176
    8404       0.7492
    8405       0.8169
    8406       0.8071
    8407       0.7936
    8408       0.8084
    8409       0.7593
    8410       0.7898
    8411       0.8423
    8412       0.8833
    8413       0.8173
    8414       0.8270
    8415       0.7374
    8416       0.8622
    8417       0.8460
    8418       0.8771
    8419       0.8888
    8420       0.7990
    8421       0.8020
    8422       0.8799
    8423       0.7820
    8424       0.7886
    8425       0.8793
    8426       0.8747
    8427       0.8532
    8428       0.7781
    8429       0.8527
    8430       0.8186
    8431       0.7865
    8432       0.8197
    8433       0.8298
    8434       0.8477
    8435       0.9501
    8436       0.8736
    8437       0.8429
    8438       0.7747
    8439       0.7756
    8440       0.8113
    8441       0.8414
    8442       0.7851
    8443       0.8605
    8444       0.8225
    8445       0.8270
    8446       0.8694
    8447       0.8039
    8448       0.8231
    8449       0.8220
    8450       0.8096
    8451       0.8729
    8452       0.8318
    8453       0.8395
    8454       0.8303
    8455       0.8339
    8456       0.6946
    8457       0.8468
    8458       0.8084
    8459       0.8259
    8460       0.7628
    8461       0.8399
    8462       0.7291
    8463       0.7620
    8464       0.8229
    8465       0.8105
    8466       0.8383
    8467       0.7992
    8468       0.8342
    8469       0.9055
    8470       0.7512
    8471       0.8280
    8472       0.7887
    8473       0.7922
    8474       0.8365
    8475       0.7922
    8476       0.8051
    8477       0.8529
    8478       0.8511
    8479       0.8854
    8480       0.8728
    8481       0.7978
    8482       0.8253
    8483       0.9051
    8484       0.8682
    8485       0.8761
    8486       0.8415
    8487       0.8127
    8488       0.8706
    8489       0.8197
    8490       0.8623
    8491       0.8356
    8492       0.8493
    8493       0.7762
    8494       0.8325
    8495       0.8292
    8496       0.8882
    8497       0.8586
    8498       0.9677
    8499       0.8677
    8500       0.9090
    8501       0.9641
    8502       0.9712
    8503       0.8774
    8504       0.8821
    8505       0.8897
    8506       0.8709
    8507       0.8826
    8508       0.9488
    8509       0.9358
    8510       0.8461
    8511       0.8282
    8512       0.9351
    8513       0.8958
    8514       0.9293
    8515       0.9276
    8516       0.9492
    8517       0.9454
    8518       0.9225
    8519       0.8698
    8520       0.8428
    8521       0.8838
    8522       0.8914
    8523       0.8173
    8524       0.9279
    8525       0.7611
    8526       0.8370
    8527       0.8960
    8528       0.8090
    8529       0.8076
    8530       0.8183
    8531       0.7671
    8532       0.7652
    8533       0.8477
    8534       0.7865
    8535       0.7652
    8536       0.7490
    8537       0.7650
    8538       0.7701
    8539       0.7827
    8540       0.7802
    8541       0.8006
    8542       0.8396
    8543       0.8270
    8544       0.7405
    8545       0.7747
    8546       0.7315
    8547       0.7821
    8548       0.7673
    8549       0.8257
    8550       0.7920
    8551       0.7875
    8552       0.8495
    8553       0.7423
    8554       0.8187
    8555       0.7629
    8556       0.8535
    8557       0.8192
    8558       0.7189
    8559       0.7326
    8560       0.7951
    8561       0.8011
    8562       0.8133
    8563       0.7544
    8564       0.7749
    8565       0.7662
    8566       0.7381
    8567       0.7831
    8568       0.8110
    8569       0.7684
    8570       0.8512
    8571       0.8702
    8572       0.7547
    8573       0.8250
    8574       0.7531
    8575       0.8335
    8576       0.7577
    8577       0.7194
    8578       0.8193
    8579       0.8627
    8580       0.7933
    8581       0.8812
    8582       0.8702
    8583       0.8822
    8584       0.8232
    8585       0.8436
    8586       0.7875
    8587       0.8511
    8588       0.9215
    8589       0.7151
    8590       0.8621
    8591       0.8143
    8592       0.8204
    8593       0.7594
    8594       0.8753
    8595       0.8280
    8596       0.8821
    8597       0.8655
    8598       0.7885
    8599       0.8475
    8600       0.8323
    8601       0.8604
    8602       0.8058
    8603       0.8874
    8604       0.8898
    8605       0.8573
    8606       0.9003
    8607       0.8394
    8608       0.8608
    8609       0.7752
    8610       0.9027
    8611       0.8837
    8612       0.8192
    8613       0.9104
    8614       0.8545
    8615       0.8532
    8616       0.7730
    8617       0.8518
    8618       0.8280
    8619       0.8825
    8620       0.8410
    8621       0.8119
    8622       0.8417
    8623       0.8818
    8624       0.8549
    8625       0.8791
    8626       0.8633
    8627       0.7989
    8628       0.8011
    8629       0.7721
    8630       0.8138
    8631       0.8200
    8632       0.9098
    8633       0.8193
    8634       0.9084
    8635       0.9262
    8636       0.8023
    8637       0.8209
    8638       0.7573
    8639       0.7873
    8640       0.8506
    8641       0.8740
    8642       0.7659
    8643       0.7774
    8644       0.7754
    8645       0.7755
    8646       0.9153
    8647       0.8986
    8648       0.8867
    8649       0.8932
    8650       0.7969
    8651       0.7940
    8652       0.7714
    8653       0.8725
    8654       0.7080
    8655       0.7717
    8656       0.8923
    8657       0.9258
    8658       0.8237
    8659       0.7815
    8660       0.7783
    8661       0.7736
    8662       0.7739
    8663       0.7762
    8664       0.7260
    8665       0.7890
    8666       0.8499
    8667       0.8278
    8668       0.8196
    8669       0.8348
    8670       0.7688
    8671       0.7550
    8672       0.7838
    8673       0.8146
    8674       0.8948
    8675       0.8177
    8676       0.7218
    8677       0.7529
    8678       0.7505
    8679       0.7413
    8680       0.8583
    8681       0.7921
    8682       0.7663
    8683       0.8035
    8684       0.7704
    8685       0.7820
    8686       0.7573
    8687       0.7750
    8688       0.7925
    8689       0.8096
    8690       0.8612
    8691       0.7577
    8692       0.7901
    8693       0.8251
    8694       0.7650
    8695       0.8413
    8696       0.8565
    8697       0.7959
    8698       0.7917
    8699       0.9235
    8700       0.9172
    8701       0.8159
    8702       0.8832
    8703       0.8028
    8704       0.7996
    8705       0.7992
    8706       0.7762
    8707       0.7901
    8708       0.8744
    8709       0.7547
    8710       0.7882
    8711       0.8300
    8712       0.7688
    8713       0.8335
    8714       0.9289
    8715       0.8898
    8716       0.8977
    8717       0.8576
    8718       0.7531
    8719       0.8261
    8720       0.7997
    8721       0.8168
    8722       0.8438
    8723       0.9512
    8724       0.7751
    8725       0.8364
    8726       0.8796
    8727       0.8639
    8728       0.8638
    8729       0.9124
    8730       0.8310
    8731       0.8841
    8732       0.9673
    8733       0.8981
    8734       0.9133
    8735       0.8272
    8736       0.9436
    8737       0.8160
    8738       0.8845
    8739       0.8228
    8740       0.8274
    8741       0.8199
    8742       0.7837
    8743       0.7533
    8744       0.7712
    8745       0.8299
    8746       0.8317
    8747       0.7522
    8748       0.8390
    8749       0.7812
    8750       0.8012
    8751       0.8239
    8752       0.8584
    8753       0.7634
    8754       0.8650
    8755       0.8434
    8756       0.8759
    8757       0.8095
    8758       0.9113
    8759       0.8340
    8760       0.8448
    8761       0.8760
    8762       0.7739
    8763       0.8066
    8764       0.7746
    8765       0.8956
    8766       0.8466
    8767       0.7750
    8768       0.7923
    8769       0.8563
    8770       0.8029
    8771       0.7504
    8772       0.7828
    8773       0.8534
    8774       0.8733
    8775       0.7895
    8776       0.7977
    8777       0.7841
    8778       0.7928
    8779       0.8616
    8780       0.7904
    8781       0.8274
    8782       0.9130
    8783       0.7374
    8784       0.7504
    8785       0.7598
    8786       0.8143
    8787       0.7898
    8788       0.8259
    8789       0.8143
    8790       0.8003
    8791       0.8305
    8792       0.7612
    8793       0.8059
    8794       0.7403
    8795       0.7982
    8796       0.7704
    8797       0.8058
    8798       0.7154
    8799       0.7977
    8800       1.0100
    8801       0.8776
    8802       0.8929
    8803       0.8652
    8804       0.9114
    8805       0.8369
    8806       0.8161
    8807       0.8435
    8808       0.8505
    8809       0.7837
    8810       0.8537
    8811       0.8001
    8812       0.8059
    8813       0.8015
    8814       0.8888
    8815       0.8225
    8816       0.8648
    8817       0.9142
    8818       0.8073
    8819       0.8642
    8820       0.8843
    8821       0.8815
    8822       0.9340
    8823       0.9035
    8824       0.8366
    8825       0.8807
    8826       0.7769
    8827       0.8598
    8828       0.8328
    8829       0.8645
    8830       0.8773
    8831       0.7904
    8832       0.8275
    8833       0.8048
    8834       0.8875
    8835       0.8187
    8836       0.9063
    8837       0.8419
    8838       0.7730
    8839       0.7972
    8840       0.9341
    8841       0.8777
    8842       0.8461
    8843       1.0096
    8844       0.8766
    8845       0.9560
    8846       0.8701
    8847       0.8589
    8848       0.8235
    8849       0.9913
    8850       0.7810
    8851       0.8638
    8852       0.8913
    8853       0.9087
    8854       0.8691
    8855       0.8218
    8856       0.9670
    8857       0.7972
    8858       0.8073
    8859       0.7005
    8860       0.7733
    8861       0.7715
    8862       0.8976
    8863       0.9760
    8864       0.7219
    8865       0.8977
    8866       0.8165
    8867       0.7686
    8868       0.8798
    8869       0.8863
    8870       0.8145
    8871       0.8080
    8872       0.8164
    8873       0.8353
    8874       0.8755
    8875       0.8319
    8876       0.8981
    8877       0.8273
    8878       0.7793
    8879       0.7922
    8880       0.8546
    8881       0.8360
    8882       0.8560
    8883       0.8699
    8884       0.8628
    8885       0.8385
    8886       0.8461
    8887       0.8596
    8888       0.7990
    8889       0.8183
    8890       0.8142
    8891       0.7725
    8892       0.8205
    8893       0.8576
    8894       0.8227
    8895       0.8199
    8896       0.8079
    8897       0.8646
    8898       0.8673
    8899       0.7730
    8900       0.8205
    8901       0.7898
    8902       0.8286
    8903       0.8407
    8904       0.8047
    8905       0.8507
    8906       0.7995
    8907       0.8194
    8908       0.8094
    8909       0.8500
    8910       0.8017
    8911       0.8666
    8912       0.7804
    8913       0.8628
    8914       0.8553
    8915       0.8127
    8916       0.8276
    8917       0.8159
    8918       0.8694
    8919       0.9308
    8920       0.9074
    8921       0.8612
    8922       0.8361
    8923       0.8181
    8924       0.9200
    8925       0.8283
    8926       0.8660
    8927       0.8431
    8928       0.8167
    8929       0.8276
    8930       0.8379
    8931       0.8653
    8932       0.8075
    8933       0.8186
    8934       0.8515
    8935       0.8660
    8936       0.8757
    8937       0.7376
    8938       0.8914
    8939       0.8306
    8940       0.8653
    8941       0.8375
    8942       0.7861
    8943       0.8258
    8944       0.7837
    8945       0.7892
    8946       0.8390
    8947       0.8185
    8948       0.8065
    8949       0.8425
    8950       0.8481
    8951       0.8185
    8952       0.9205
    8953       0.8933
    8954       0.7953
    8955       0.9257
    8956       0.8586
    8957       0.8848
    8958       0.8077
    8959       0.9083
    8960       0.9037
    8961       0.8505
    8962       0.8471
    8963       0.8862
    8964       0.8791
    8965       0.8666
    8966       0.8361
    8967       0.8593
    8968       0.9051
    8969       0.8567
    8970       0.9051
    8971       0.8327
    8972       0.8433
    8973       0.8831
    8974       0.8807
    8975       0.7025
    8976       0.7984
    8977       0.7636
    8978       0.9026
    8979       0.8333
    8980       0.8321
    8981       0.7795
    8982       0.8172
    8983       0.7781
    8984       0.8989
    8985       0.8120
    8986       0.8896
    8987       0.9248
    8988       0.7782
    8989       0.7748
    8990       0.8737
    8991       0.8240
    8992       0.8049
    8993       0.8202
    8994       0.8271
    8995       0.8332
    8996       0.8887
    8997       0.8655
    8998       0.7905
    8999       0.9146
    9000       0.9172
    9001       0.9004
    9002       0.8221
    9003       0.8946
    9004       0.8144
    9005       0.8373
    9006       0.8699
    9007       0.8541
    9008       0.9170
    9009       0.8779
    9010       0.8767
    9011       0.8642
    9012       0.8829
    9013       0.8793
    9014       0.9028
    9015       0.8461
    9016       0.8497
    9017       0.7546
    9018       0.7424
    9019       0.7675
    9020       0.7739
    9021       0.7756
    9022       0.8037
    9023       0.7818
    9024       0.8291
    9025       0.8828
    9026       0.8975
    9027       0.8097
    9028       0.8188
    9029       0.8482
    9030       0.7858
    9031       0.8137
    9032       0.8010
    9033       0.8268
    9034       0.8926
    9035       0.8707
    9036       0.8809
    9037       0.8515
    9038       0.7996
    9039       0.8495
    9040       0.8189
    9041       0.8065
    9042       0.8977
    9043       0.8896
    9044       0.8840
    9045       0.8834
    9046       0.8680
    9047       0.8739
    9048       0.7929
    9049       0.7790
    9050       0.7929
    9051       0.7551
    9052       0.8046
    9053       0.7985
    9054       0.7658
    9055       0.8514
    9056       0.8248
    9057       0.8262
    9058       0.8306
    9059       0.8665
    9060       0.8479
    9061       0.8559
    9062       0.8376
    9063       0.8443
    9064       0.8562
    9065       0.7971
    9066       0.8293
    9067       0.7742
    9068       0.7990
    9069       0.7384
    9070       0.8030
    9071       0.7768
    9072       0.7454
    9073       0.7779
    9074       0.8513
    9075       0.7321
    9076       0.7285
    9077       0.7558
    9078       0.7879
    9079       0.7424
    9080       0.7224
    9081       0.7387
    9082       0.7329
    9083       0.7274
    9084       0.7276
    9085       0.8473
    9086       0.9174
    9087       0.9352
    9088       0.8706
    9089       0.8583
    9090       0.8540
    9091       0.8468
    9092       0.8310
    9093       0.8355
    9094       0.8125
    9095       0.7766
    9096       0.7664
    9097       0.7794
    9098       0.8205
    9099       0.8525
    9100       0.7362
    9101       0.7433
    9102       0.8496
    9103       0.7995
    9104       0.8568
    9105       0.8427
    9106       0.7623
    9107       0.8880
    9108       0.7591
    9109       0.7597
    9110       0.7475
    9111       0.7552
    9112       0.7501
    9113       0.7906
    9114       0.7307
    9115       0.8577
    9116       0.8485
    9117       0.8281
    9118       0.7244
    9119       0.7723
    9120       0.7923
    9121       0.7663
    9122       0.8442
    9123       0.8109
    9124       0.8293
    9125       0.7936
    9126       0.7666
    9127       0.7190
    9128       0.7755
    9129       0.7517
    9130       0.6805
    9131       0.7660
    9132       0.6830
    9133       0.6851
    9134       0.7748
    9135       0.7279
    9136       0.7192
    9137       0.8167
    9138       0.8483
    9139       0.8541
    9140       0.7366
    9141       0.8283
    9142       0.8720
    9143       0.8476
    9144       0.8508
    9145       0.7832
    9146       0.9302
    9147       0.7957
    9148       0.8067
    9149       0.8668
    9150       0.8842
    9151       0.9398
    9152       0.9638
    9153       0.7867
    9154       0.8495
    9155       0.8345
    9156       0.8665
    9157       0.7839
    9158       0.8276
    9159       0.8722
    9160       0.8215
    9161       0.7858
    9162       0.9088
    9163       0.8940
    9164       0.8972
    9165       0.8406
    9166       0.8367
    9167       0.8278
    9168       0.9259
    9169       0.7921
    9170       0.8554
    9171       0.8195
    9172       0.8968
    9173       0.7535
    9174       0.8047
    9175       0.8961
    9176       0.8367
    9177       0.8510
    9178       0.8507
    9179       0.8160
    9180       0.9191
    9181       0.8615
    9182       0.8945
    9183       0.7697
    9184       0.8029
    9185       0.8574
    9186       0.8342
    9187       0.8181
    9188       0.8210
    9189       0.7999
    9190       0.8575
    9191       0.7837
    9192       0.7587
    9193       0.8369
    9194       0.8553
    9195       0.8699
    9196       0.7418
    9197       0.9297
    9198       0.8962
    9199       0.8072
    9200       0.7708
    9201       0.8449
    9202       0.8082
    9203       0.8009
    9204       0.8358
    9205       0.8179
    9206       0.8398
    9207       0.8211
    9208       0.8607
    9209       0.8717
    9210       0.8391
    9211       0.8314
    9212       0.7821
    9213       0.8300
    9214       0.8659
    9215       0.9114
    9216       0.8413
    9217       0.8052
    9218       0.8674
    9219       0.8030
    9220       0.8520
    9221       0.7901
    9222       0.7607
    9223       0.8629
    9224       0.8518
    9225       0.8424
    9226       0.8622
    9227       0.8440
    9228       0.8062
    9229       0.8245
    9230       0.9009
    9231       0.8379
    9232       0.8756
    9233       0.8690
    9234       0.8017
    9235       0.8653
    9236       0.8636
    9237       0.8356
    9238       0.8235
    9239       0.7995
    9240       0.7820
    9241       0.8510
    9242       0.8059
    9243       0.7721
    9244       0.8157
    9245       0.8147
    9246       0.7863
    9247       0.7648
    9248       0.8453
    9249       0.7922
    9250       0.8541
    9251       0.7989
    9252       0.7733
    9253       0.8008
    9254       0.8545
    9255       0.8097
    9256       0.8220
    9257       0.7862
    9258       0.8236
    9259       0.8199
    9260       0.8751
    9261       0.8153
    9262       0.8297
    9263       0.8023
    9264       0.8147
    9265       0.8134
    9266       0.8354
    9267       0.7986
    9268       0.8954
    9269       0.8128
    9270       0.7754
    9271       0.8655
    9272       0.8512
    9273       0.8343
    9274       0.8197
    9275       0.7461
    9276       0.8392
    9277       0.8528
    9278       0.8568
    9279       0.8390
    9280       0.9105
    9281       0.8763
    9282       0.8117
    9283       0.9060
    9284       0.8122
    9285       0.8638
    9286       0.7724
    9287       0.7585
    9288       0.8684
    9289       0.7693
    9290       0.8016
    9291       0.8370
    9292       0.7568
    9293       0.7693
    9294       0.8324
    9295       0.8194
    9296       0.7973
    9297       0.8380
    9298       0.8334
    9299       0.8369
    9300       0.8683
    9301       0.8730
    9302       0.8955
    9303       0.8233
    9304       0.8241
    9305       0.8722
    9306       0.7918
    9307       0.8344
    9308       0.7621
    9309       0.7606
    9310       0.8514
    9311       0.8366
    9312       0.8758
    9313       0.7871
    9314       0.8959
    9315       0.8596
    9316       0.8036
    9317       0.8978
    9318       0.8923
    9319       0.8724
    9320       0.8370
    9321       0.9405
    9322       0.8294
    9323       0.8594
    9324       0.8123
    9325       0.8624
    9326       0.8824
    9327       0.8380
    9328       0.9556
    9329       0.7942
    9330       0.9090
    9331       0.8680
    9332       0.9196
    9333       0.9303
    9334       0.8045
    9335       0.8203
    9336       0.8490
    9337       0.8764
    9338       0.9339
    9339       0.9087
    9340       0.8662
    9341       0.8523
    9342       0.7773
    9343       0.8429
    9344       0.8411
    9345       0.9062
    9346       0.8027
    9347       0.8684
    9348       0.8903
    9349       0.8568
    9350       0.8613
    9351       0.8689
    9352       0.8218
    9353       0.8498
    9354       0.8577
    9355       0.9016
    9356       0.8247
    9357       0.8134
    9358       0.8494
    9359       0.9139
    9360       0.8374
    9361       0.8668
    9362       0.9201
    9363       0.8032
    9364       0.8303
    9365       0.8667
    9366       0.8217
    9367       0.8393
    9368       0.9474
    9369       0.8822
    9370       0.9019
    9371       0.8121
    9372       0.8014
    9373       0.8472
    9374       0.9229
    9375       0.8893
    9376       0.8912
    9377       0.8546
    9378       0.8757
    9379       0.8554
    9380       0.7926
    9381       0.9141
    9382       0.8550
    9383       0.8747
    9384       0.9011
    9385       0.9119
    9386       0.9563
    9387       0.7948
    9388       0.8453
    9389       0.8233
    9390       0.8319
    9391       0.8842
    9392       0.8303
    9393       0.8444
    9394       0.8979
    9395       0.8270
    9396       0.8450
    9397       0.9084
    9398       0.8880
    9399       0.8329
    9400       0.8570
    9401       0.8998
    9402       0.9030
    9403       0.8167
    9404       0.8776
    9405       0.9062
    9406       0.8225
    9407       0.8538
    9408       0.8900
    9409       0.8253
    9410       0.8726
    9411       0.8738
    9412       0.8150
    9413       0.9060
    9414       0.7803
    9415       0.7916
    9416       0.8381
    9417       0.8199
    9418       0.8287
    9419       0.8276
    9420       0.7894
    9421       0.7435
    9422       0.7987
    9423       0.8272
    9424       0.8423
    9425       0.7852
    9426       0.7782
    9427       0.8853
    9428       0.8121
    9429       0.8230
    9430       0.9284
    9431       0.7606
    9432       0.8503
    9433       0.9131
    9434       0.8020
    9435       0.9282
    9436       0.8195
    9437       0.8534
    9438       0.8250
    9439       0.8707
    9440       0.8682
    9441       0.8500
    9442       0.8997
    9443       0.8539
    9444       0.9097
    9445       0.8351
    9446       0.8417
    9447       0.8729
    9448       0.8186
    9449       0.8920
    9450       0.8531
    9451       0.8379
    9452       0.8938
    9453       0.8420
    9454       0.8192
    9455       0.8212
    9456       0.9255
    9457       0.8489
    9458       0.7945
    9459       0.7537
    9460       0.8118
    9461       0.8202
    9462       0.8846
    9463       0.8386
    9464       0.8675
    9465       0.8433
    9466       0.8418
    9467       0.8595
    9468       0.8122
    9469       0.8351
    9470       0.8709
    9471       0.8140
    9472       0.8229
    9473       0.9214
    9474       0.7866
    9475       0.8723
    9476       0.8522
    9477       0.8708
    9478       0.8612
    9479       0.7916
    9480       0.7554
    9481       0.8143
    9482       0.7787
    9483       0.8441
    9484       0.8810
    9485       0.8026
    9486       0.9510
    9487       0.8610
    9488       0.9612
    9489       0.9173
    9490       0.8679
    9491       0.8530
    9492       0.8501
    9493       0.7796
    9494       0.8729
    9495       0.8176
    9496       0.8113
    9497       0.8686
    9498       0.9150
    9499       0.9280
    9500       0.7902
    9501       0.8554
    9502       0.8901
    9503       0.9237
    9504       0.8910
    9505       0.8496
    9506       0.7975
    9507       0.9013
    9508       0.7687
    9509       0.9366
    9510       0.8408
    9511       0.9784
    9512       0.8214
    9513       0.8314
    9514       0.8212
    9515       0.8565
    9516       0.8465
    9517       0.9159
    9518       0.7471
    9519       0.8921
    9520       0.8415
    9521       0.8660
    9522       0.8747
    9523       0.8782
    9524       0.8252
    9525       0.8594
    9526       0.8407
    9527       0.8873
    9528       0.8843
    9529       0.8875
    9530       0.9068
    9531       0.8834
    9532       0.8168
    9533       0.8525
    9534       0.8657
    9535       0.8745
    9536       0.8140
    9537       0.9102
    9538       0.8139
    9539       0.9185
    9540       0.8038
    9541       0.8320
    9542       0.8007
    9543       0.8715
    9544       0.8643
    9545       0.8682
    9546       0.9228
    9547       0.8692
    9548       0.8627
    9549       0.8854
    9550       0.9014
    9551       0.8563
    9552       0.8232
    9553       0.8853
    9554       0.8436
    9555       0.9068
    9556       0.8428
    9557       0.9453
    9558       0.9147
    9559       0.9132
    9560       0.8448
    9561       0.9327
    9562       0.7642
    9563       0.8438
    9564       0.9218
    9565       0.8286
    9566       0.8564
    9567       0.7387
    9568       0.7667
    9569       0.9170
    9570       0.8586
    9571       0.8544
    9572       0.8989
    9573       0.8780
    9574       0.9028
    9575       0.8242
    9576       0.8951
    9577       0.9071
    9578       0.9069
    9579       0.7911
    9580       0.8242
    9581       0.7732
    9582       0.8555
    9583       0.8474
    9584       0.8669
    9585       0.8389
    9586       0.8577
    9587       0.7840
    9588       0.7943
    9589       0.8321
    9590       0.8192
    9591       0.8414
    9592       0.8827
    9593       0.8854
    9594       0.8365
    9595       0.8891
    9596       0.8418
    9597       0.8839
    9598       0.8945
    9599       0.8402
    9600       0.9054
    9601       0.8742
    9602       0.8428
    9603       0.8554
    9604       0.8104
    9605       0.8330
    9606       0.8710
    9607       0.8755
    9608       0.8922
    9609       0.8452
    9610       0.9040
    9611       0.8619
    9612       0.8302
    9613       0.8754
    9614       0.7961
    9615       0.8931
    9616       0.8678
    9617       0.8487
    9618       0.8672
    9619       0.9401
    9620       0.9563
    9621       0.9757
    9622       0.8842
    9623       0.8101
    9624       0.8129
    9625       0.7908
    9626       0.8814
    9627       0.8320
    9628       0.8173
    9629       0.8612
    9630       0.8733
    9631       0.7827
    9632       0.8195
    9633       0.8289
    9634       0.8809
    9635       0.9050
    9636       0.8401
    9637       0.8602
    9638       0.8572
    9639       0.8778
    9640       0.8845
    9641       0.8565
    9642       0.8839
    9643       0.8880
    9644       0.8672
    9645       0.8344
    9646       0.7964
    9647       0.7648
    9648       0.8339
    9649       0.8608
    9650       0.8404
    9651       0.8481
    9652       0.8591
    9653       0.8814
    9654       0.8753
    9655       0.9539
    9656       0.7955
    9657       0.8053
    9658       0.8473
    9659       0.8200
    9660       0.8611
    9661       0.8984
    9662       0.7850
    9663       0.8061
    9664       0.8334
    9665       0.8502
    9666       0.8349
    9667       0.8173
    9668       0.9020
    9669       0.7975
    9670       0.8438
    9671       0.8713
    9672       0.8258
    9673       0.7928
    9674       0.8381
    9675       0.8678
    9676       0.8712
    9677       0.8886
    9678       0.8479
    9679       0.9273
    9680       0.7893
    9681       0.8237
    9682       0.8549
    9683       0.8584
    9684       0.8134
    9685       0.7994
    9686       0.8543
    9687       0.8855
    9688       0.8424
    9689       0.9358
    9690       0.8543
    9691       0.9328
    9692       0.7830
    9693       0.8427
    9694       0.8312
    9695       0.8268
    9696       0.8278
    9697       0.8421
    9698       0.8750
    9699       0.8027
    9700       0.8229
    9701       0.8373
    9702       0.8266
    9703       0.9709
    9704       0.8510
    9705       0.8971
    9706       0.8165
    9707       0.8838
    9708       0.8245
    9709       0.8621
    9710       0.8445
    9711       0.8982
    9712       0.8693
    9713       0.8279
    9714       0.8777
    9715       0.8427
    9716       0.8910
    9717       0.8322
    9718       0.9278
    9719       0.8758
    9720       0.8761
    9721       0.8234
    9722       0.8056
    9723       0.8398
    9724       0.8237
    9725       0.8369
    9726       0.7867
    9727       0.8227
    9728       0.8545
    9729       0.8372
    9730       0.8494
    9731       0.7655
    9732       0.8347
    9733       0.8690
    9734       0.7960
    9735       0.8259
    9736       0.7999
    9737       0.8291
    9738       0.8003
    9739       0.8592
    9740       0.7460
    9741       0.7692
    9742       0.8829
    9743       0.7751
    9744       0.7962
    9745       0.7987
    9746       0.8588
    9747       0.8310
    9748       0.8637
    9749       0.9104
    9750       0.8697
    9751       0.8288
    9752       0.8337
    9753       0.7928
    9754       0.8870
    9755       0.8519
    9756       0.8776
    9757       0.8350
    9758       0.9174
    9759       0.8497
    9760       0.8680
    9761       0.8240
    9762       0.8210
    9763       0.8322
    9764       0.8646
    9765       0.8200
    9766       0.8312
    9767       0.8505
    9768       0.7878
    9769       0.8767
    9770       0.8070
    9771       0.8934
    9772       0.8336
    9773       0.8285
    9774       0.8341
    9775       0.8573
    9776       0.8327
    9777       0.8393
    9778       0.7853
    9779       0.8235
    9780       0.7247
    9781       0.9389
    9782       0.8970
    9783       0.8605
    9784       0.9091
    9785       0.8382
    9786       0.8189
    9787       0.7886
    9788       0.8264
    9789       0.7645
    9790       0.8084
    9791       0.8868
    9792       0.8350
    9793       0.8167
    9794       0.8561
    9795       0.7759
    9796       0.8231
    9797       0.8189
    9798       0.8317
    9799       0.9012
    9800       0.8337
    9801       0.8194
    9802       0.8556
    9803       0.8383
    9804       0.8344
    9805       0.8857
    9806       0.7677
    9807       0.7887
    9808       0.7782
    9809       0.8921
    9810       0.7735
    9811       0.8115
    9812       0.7992
    9813       0.8293
    9814       0.8443
    9815       0.9220
    9816       0.9530
    9817       0.8359
    9818       0.7801
    9819       0.8382
    9820       0.8097
    9821       0.7637
    9822       0.9023
    9823       0.7683
    9824       0.8563
    9825       0.8677
    9826       0.8446
    9827       0.8449
    9828       0.8863
    9829       0.9166
    9830       0.8717
    9831       0.8392
    9832       0.8208
    9833       0.8466
    9834       0.8818
    9835       0.8040
    9836       0.8419
    9837       0.8101
    9838       0.8088
    9839       0.8498
    9840       0.8755
    9841       0.7967
    9842       0.7767
    9843       0.8080
    9844       0.7585
    9845       0.8970
    9846       0.7978
    9847       0.7967
    9848       0.8072
    9849       0.8216
    9850       0.8094
    9851       0.8319
    9852       0.7440
    9853       0.7479
    9854       0.7459
    9855       0.7892
    9856       0.7791
    9857       0.7484
    9858       0.7538
    9859       0.7225
    9860       0.8002
    9861       0.7596
    9862       0.8567
    9863       0.8431
    9864       0.8533
    9865       0.8229
    9866       0.9032
    9867       0.8043
    9868       0.8308
    9869       0.8455
    9870       0.8617
    9871       0.8580
    9872       0.8052
    9873       0.8947
    9874       0.9389
    9875       0.9053
    9876       0.9008
    9877       0.9753
    9878       0.8713
    9879       0.9655
    9880       0.9330
    9881       0.8516
    9882       0.7509
    9883       0.8413
    9884       0.7491
    9885       0.7800
    9886       0.8097
    9887       0.7527
    9888       0.8256
    9889       0.8713
    9890       0.8316
    9891       0.7882
    9892       0.7625
    9893       0.7349
    9894       0.8156
    9895       0.8112
    9896       0.8426
    9897       0.8782
    9898       0.7816
    9899       0.8374
    9900       0.7778
    9901       0.7911
    9902       0.6948
    9903       0.7568
    9904       0.8121
    9905       0.8038
    9906       0.8711
    9907       0.8048
    9908       0.8650
    9909       0.8158
    9910       0.8033
    9911       0.8294
    9912       0.8576
    9913       0.8509
    9914       0.8918
    9915       0.7413
    9916       0.8214
    9917       0.8306
    9918       0.7977
    9919       0.8445
    9920       0.8146
    9921       0.8581
    9922       0.9714
    9923       0.9007
    9924       0.8672
    9925       0.8431
    9926       0.8506
    9927       0.9298
    9928       0.8252
    9929       0.9028
    9930       0.8724
    9931       0.9097
    9932       0.9895
    9933       0.8496
    9934       0.8567
    9935       0.7987
    9936       0.9655
    9937       0.9390
    9938       0.8110
    9939       0.8564
    9940       0.8558
    9941       0.8387
    9942       0.9029
    9943       0.9085
    9944       0.9100
    9945       0.9468
    9946       0.8468
    9947       0.9119
    9948       0.9683
    9949       0.9532
    9950       0.9139
    9951       0.9502
    9952       0.8758
    9953       0.8895
    9954       0.9248
    9955       0.7938
    9956       0.8997
    9957       0.8978
    9958       0.9584
    9959       0.8444
    9960       0.9156
    9961       0.8815
    9962       0.8791
    9963       0.9974
    9964       0.9462
    9965       0.9342
    9966       0.9552
    9967       0.9134
    9968       0.8209
    9969       0.9050
    9970       0.8661
    9971       0.8834
    9972       0.9449
    9973       0.8959
    9974       0.8750
    9975       0.9372
    9976       0.7467
    9977       0.7546
    9978       0.8221
    9979       0.8004
    9980       0.7485
    9981       0.6645
    9982       0.7598
    9983       0.8177
    9984       0.7471
    9985       0.8966
    9986       0.9213
    9987       0.8472
    9988       0.9014
    9989       0.8214
    9990       0.7355
    9991       0.7610
    9992       0.8631
    9993       0.7929
    9994       0.8367
    9995       0.7835
    9996       0.8343
    9997       0.7757
    9998       0.7729
    9999       0.7667
   10000       0.7225
   10001       0.8393
   10002       0.8228
   10003       0.7993
   10004       0.8382
   10005       0.8075
   10006       0.8734
   10007       0.7988
   10008       0.7982
   10009       0.8244
   10010       0.8608
   10011       0.8379
   10012       0.8211
   10013       0.8955
   10014       0.8655
   10015       0.8093
   10016       0.7523
   10017       0.7410
   10018       0.8379
   10019       0.8679
   10020       0.8073
   10021       0.8411
   10022       0.8387
   10023       0.8281
   10024       0.8673
   10025       0.7935
   10026       0.8088
   10027       0.7870
   10028       0.8865
   10029       0.8491
   10030       0.8423
   10031       0.7824
   10032       0.8100
   10033       0.7839
   10034       0.8424
   10035       0.8234
   10036       0.8771
   10037       0.7686
   10038       0.8643
   10039       0.8711
   10040       0.8784
   10041       0.8228
   10042       0.8123
   10043       0.8065
   10044       0.8379
   10045       0.8765
   10046       0.8197
   10047       0.7071
   10048       0.8240
   10049       0.8423
   10050       0.8734
   10051       0.8656
   10052       0.8580
   10053       0.7976
   10054       0.8801
   10055       0.7817
   10056       0.8179
   10057       0.8761
   10058       0.8347
   10059       0.8816
   10060       0.7863
   10061       0.8019
   10062       0.8594
   10063       0.8341
   10064       0.7775
   10065       0.8474
   10066       0.8000
   10067       0.8227
   10068       0.8287
   10069       0.7487
   10070       0.7453
   10071       0.8227
   10072       0.8291
   10073       0.8334
   10074       0.7942
   10075       0.8177
   10076       0.7992
   10077       0.8118
   10078       0.8272
   10079       0.9089
   10080       0.8295
   10081       0.8149
   10082       0.8104
   10083       0.7826
   10084       0.8072
   10085       0.8326
   10086       0.8563
   10087       0.7933
   10088       0.7787
   10089       0.7097
   10090       0.5388
   10091       0.4921
   10092       0.4200
   10093       0.4443
   10094       0.5146
   10095       0.7054
   10096       0.5582
   10097       0.4559
   10098       0.3863
   10099       0.5243
   10100       0.5319
   10101       0.5506
   10102       0.5422
   10103       0.5727
   10104       0.6100
   10105       0.4044
   10106       0.5009
   10107       0.5320
   10108       0.5112
   10109       0.5737
   10110       0.5226
   10111       0.5197
   10112       0.5861
   10113       0.6135
   10114       0.5850
   10115       0.5065
   10116       0.6311
   10117       0.5905
   10118       0.5377
   10119       0.5341
   10120       0.6598
   10121       0.6312
   10122       0.5389
   10123       0.4968
   10124       0.4872
   10125       0.5182
   10126       0.5128
   10127       0.3993
   10128       0.4801
   10129       0.5755
   10130       0.5222
   10131       0.5345
   10132       0.5813
   10133       0.5657
   10134       0.5403
   10135       0.5271
   10136       0.4701
   10137       0.5330
   10138       0.6659
   10139       0.6680
   10140       0.5446
   10141       0.5404
   10142       0.5470
   10143       0.5092
   10144       0.6734
   10145       0.5283
   10146       0.4799
   10147       0.6020
   10148       0.6333
   10149       0.6379
   10150       0.4596
   10151       0.4074
   10152       0.4822
   10153       0.5098
   10154       0.5353
   10155       0.4880
   10156       0.4952
   10157       0.4767
   10158       0.3521
   10159       0.4419
   10160       0.5371
   10161       0.4529
   10162       0.5464
   10163       0.5458
   10164       0.4807
   10165       0.4519
   10166       0.5710
   10167       0.5055
   10168       0.5405
   10169       0.4291
   10170       0.5213
   10171       0.5033
   10172       0.4960
   10173       0.4645
   10174       0.4983
   10175       0.4402
   10176       0.5676
   10177       0.4802
   10178       0.4188
   10179       0.4567
   10180       0.4597
   10181       0.4368
   10182       0.4638
   10183       0.4692
   10184       0.4451
   10185       0.4362
   10186       0.4437
   10187       0.5765
   10188       0.4622
   10189       0.5606
   10190       0.4898
   10191       0.6107
   10192       0.4216
   10193       0.2918
   10194       0.3016
   10195       0.3979
   10196       0.4112
   10197       0.4430
   10198       0.5306
   10199       0.3392
   10200       0.5449
   10201       0.4596
   10202       0.4805
   10203       0.3035
   10204       0.4948
   10205       0.5121
   10206       0.3801
   10207       0.5520
   10208       0.4563
   10209       0.5607
   10210       0.4488
   10211       0.4446
   10212       0.5016
   10213       0.4420
   10214       0.4952
   10215       0.5823
   10216       0.5115
   10217       0.5017
   10218       0.5082
   10219       0.4785
   10220       0.6225
   10221       0.5002
   10222       0.4444
   10223       0.4424
   10224       0.5138
   10225       0.4454
   10226       0.4729
   10227       0.5128
   10228       0.4801
   10229       0.4741
   10230       0.5244
   10231       0.5154
   10232       0.5520
   10233       0.5556
   10234       0.6065
   10235       0.5974
   10236       0.5783
   10237       0.6303
   10238       0.6810
   10239       0.6280
   10240       0.5774
   10241       0.6598
   10242       0.6003
   10243       0.6302
   10244       0.6070
   10245       0.6167
   10246       0.5421
   10247       0.5480
   10248       0.5910
   10249       0.6482
   10250       0.4489
   10251       0.4819
   10252       0.5276
   10253       0.4042
   10254       0.5753
   10255       0.4733
   10256       0.5857
   10257       0.5420
   10258       0.4843
   10259       0.6472
   10260       0.5400
   10261       0.4447
   10262       0.5646
   10263       0.4970
   10264       0.5466
   10265       0.5494
   10266       0.4708
   10267       0.4673
   10268       0.3935
   10269       0.5661
   10270       0.5310
   10271       0.5715
   10272       0.6501
   10273       0.5475
   10274       0.5127
   10275       0.4107
   10276       0.5157
   10277       0.5619
   10278       0.5522
   10279       0.6066
   10280       0.6652
   10281       0.6173
   10282       0.5495
   10283       0.5926
   10284       0.4338
   10285       0.5861
   10286       0.6281
   10287       0.6236
   10288       0.4785
   10289       0.5716
   10290       0.4896
   10291       0.3587
   10292       0.5406
   10293       0.5117
   10294       0.5178
   10295       0.4552
   10296       0.5188
   10297       0.4675
   10298       0.4587
   10299       0.5773
   10300       0.5993
   10301       0.7059
   10302       0.6338
   10303       0.5782
   10304       0.4426
   10305       0.4871
   10306       0.4445
   10307       0.5348
   10308       0.5017
   10309       0.5813
   10310       0.5203
   10311       0.6264
   10312       0.4789
   10313       0.5090
   10314       0.4332
   10315       0.5243
   10316       0.5047
   10317       0.4448
   10318       0.4670
   10319       0.4650
   10320       0.4491
   10321       0.4838
   10322       0.5921
   10323       0.6271
   10324       0.5363
   10325       0.6444
   10326       0.5647
   10327       0.6428
   10328       0.5486
   10329       0.5305
   10330       0.4498
   10331       0.4665
   10332       0.5554
   10333       0.6220
   10334       0.4593
   10335       0.4683
   10336       0.5736
   10337       0.5648
   10338       0.5640
   10339       0.5650
   10340       0.4623
   10341       0.5150
   10342       0.5189
   10343       0.5519
   10344       0.5482
   10345       0.4773
   10346       0.6332
   10347       0.5467
   10348       0.6406
   10349       0.6110
   10350       0.5498
   10351       0.6391
   10352       0.5811
   10353       0.5775
   10354       0.6529
   10355       0.5645
   10356       0.6087
   10357       0.4764
   10358       0.6327
   10359       0.5216
   10360       0.6364
   10361       0.5079
   10362       0.6140
   10363       0.5066
   10364       0.4962
   10365       0.5463
   10366       0.5092
   10367       0.5181
   10368       0.5393
   10369       0.4147
   10370       0.3383
   10371       0.5343
   10372       0.4443
   10373       0.4842
   10374       0.6474
   10375       0.5511
   10376       0.5142
   10377       0.4949
   10378       0.5092
   10379       0.5902
   10380       0.5181
   10381       0.5104
   10382       0.4929
   10383       0.6128
   10384       0.4921
   10385       0.3710
   10386       0.4573
   10387       0.6106
   10388       0.6217
   10389       0.4979
   10390       0.5471
   10391       0.6068
   10392       0.4758
   10393       0.5818
   10394       0.5561
   10395       0.4806
   10396       0.4727
   10397       0.5572
   10398       0.5835
   10399       0.6005
   10400       0.4351
   10401       0.5471
   10402       0.5773
   10403       0.4666
   10404       0.4559
   10405       0.5431
   10406       0.5387
   10407       0.5158
   10408       0.5782
   10409       0.4710
   10410       0.5194
   10411       0.4711
   10412       0.5317
   10413       0.6357
   10414       0.4760
   10415       0.5400
   10416       0.4214
   10417       0.4774
   10418       0.4548
   10419       0.4724
   10420       0.4890
   10421       0.4101
   10422       0.4861
   10423       0.4578
   10424       0.5250
   10425       0.6183
   10426       0.5657
   10427       0.5340
   10428       0.4201
   10429       0.4413
   10430       0.5692
   10431       0.4379
   10432       0.4820
   10433       0.4625
   10434       0.4759
   10435       0.5244
   10436       0.5413
   10437       0.4323
   10438       0.5776
   10439       0.5501
   10440       0.4645
   10441       0.5861
   10442       0.4404
   10443       0.4812
   10444       0.4480
   10445       0.5500
   10446       0.4796
   10447       0.5077
   10448       0.5072
   10449       0.4920
   10450       0.5529
   10451       0.5157
   10452       0.5477
   10453       0.5240
   10454       0.4733
   10455       0.5248
   10456       0.6253
   10457       0.5432
   10458       0.5748
   10459       0.5588
   10460       0.5712
   10461       0.5349
   10462       0.5967
   10463       0.5917
   10464       0.5814
   10465       0.5989
   10466       0.5009
   10467       0.5044
   10468       0.5841
   10469       0.5061
   10470       0.5251
   10471       0.5417
   10472       0.5497
   10473       0.5943
   10474       0.5163
   10475       0.6373
   10476       0.5814
   10477       0.7024
   10478       0.5459
   10479       0.5470
   10480       0.3700
   10481       0.3962
   10482       0.5140
   10483       0.4633
   10484       0.2820
   10485       0.4668
   10486       0.5085
   10487       0.5753
   10488       0.5176
   10489       0.5415
   10490       0.5350
   10491       0.4891
   10492       0.4386
   10493       0.4895
   10494       0.5720
   10495       0.4416
   10496       0.6391
   10497       0.5167
   10498       0.5426
   10499       0.5614
   10500       0.4315
   10501       0.4723
   10502       0.4956
   10503       0.5196
   10504       0.4741
   10505       0.5022
   10506       0.3933
   10507       0.5079
   10508       0.5299
   10509       0.5075
   10510       0.5138
   10511       0.3915
   10512       0.3792
   10513       0.5038
   10514       0.4549
   10515       0.5775
   10516       0.5281
   10517       0.4930
   10518       0.5731
   10519       0.4361
   10520       0.5360
   10521       0.6086
   10522       0.6490
   10523       0.5063
   10524       0.5218
   10525       0.6003
   10526       0.5953
   10527       0.7023
   10528       0.5874
   10529       0.5421
   10530       0.6119
   10531       0.4616
   10532       0.5052
   10533       0.6332
   10534       0.5641
   10535       0.4744
   10536       0.6513
   10537       0.5163
   10538       0.4924
   10539       0.4805
   10540       0.5750
   10541       0.4977
   10542       0.5192
   10543       0.5342
   10544       0.4587
   10545       0.4480
   10546       0.4434
   10547       0.5243
   10548       0.4342
   10549       0.5089
   10550       0.4260
   10551       0.4326
   10552       0.5165
   10553       0.5341
   10554       0.5419
   10555       0.5718
   10556       0.5193
   10557       0.4983
   10558       0.5762
   10559       0.6455
   10560       0.6688
   10561       0.5787
   10562       0.6246
   10563       0.6095
   10564       0.4793
   10565       0.6590
   10566       0.6252
   10567       0.5435
   10568       0.5091
   10569       0.6274
   10570       0.4535
   10571       0.5024
   10572       0.5909
   10573       0.5369
   10574       0.4771
   10575       0.4235
   10576       0.5689
   10577       0.4143
   10578       0.5054
   10579       0.4726
   10580       0.3896
   10581       0.3554
   10582       0.4473
   10583       0.4463
   10584       0.5003
   10585       0.4449
   10586       0.4613
   10587       0.4886
   10588       0.4137
   10589       0.4945
   10590       0.4227
   10591       0.4600
   10592       0.5796
   10593       0.4505
   10594       0.5058
   10595       0.5651
   10596       0.5895
   10597       0.5423
   10598       0.5419
   10599       0.5720
   10600       0.6323
   10601       0.4929
   10602       0.6354
   10603       0.5278
   10604       0.5289
   10605       0.5166
   10606       0.5427
   10607       0.4654
   10608       0.5070
   10609       0.5061
   10610       0.5627
   10611       0.5093
   10612       0.5904
   10613       0.5891
   10614       0.5773
   10615       0.6686
   10616       0.5758
   10617       0.5226
   10618       0.5412
   10619       0.6233
   10620       0.4989
   10621       0.6047
   10622       0.5883
   10623       0.6122
   10624       0.5061
   10625       0.5553
   10626       0.4719
   10627       0.5142
   10628       0.4384
   10629       0.4988
   10630       0.5339
   10631       0.5646
   10632       0.5716
   10633       0.5566
   10634       0.5145
   10635       0.5657
   10636       0.5630
   10637       0.6116
   10638       0.5677
   10639       0.5775
   10640       0.4654
   10641       0.5454
   10642       0.5129
   10643       0.4946
   10644       0.4857
   10645       0.4862
   10646       0.4357
   10647       0.5083
   10648       0.5139
   10649       0.5031
   10650       0.4283
   10651       0.5296
   10652       0.4731
   10653       0.5551
   10654       0.5378
   10655       0.4851
   10656       0.4921
   10657       0.5296
   10658       0.3631
   10659       0.4641
   10660       0.4534
   10661       0.5093
   10662       0.3377
   10663       0.5221
   10664       0.5445
   10665       0.5124
   10666       0.5215
   10667       0.5291
   10668       0.5101
   10669       0.5571
   10670       0.4912
   10671       0.6482
   10672       0.5685
   10673       0.5125
   10674       0.5282
   10675       0.5820
   10676       0.3997
   10677       0.4899
   10678       0.3183
   10679       0.3283
   10680       0.4017
   10681       0.3738
   10682       0.4378
   10683       0.5209
   10684       0.4364
   10685       0.5003
   10686       0.5349
   10687       0.4643
   10688       0.4240
   10689       0.4126
   10690       0.4718
   10691       0.5482
   10692       0.5605
   10693       0.4719
   10694       0.4497
   10695       0.4828
   10696       0.4951
   10697       0.4302
   10698       0.4218
   10699       0.2894
   10700       0.5307
   10701       0.4597
   10702       0.4239
   10703       0.5255
   10704       0.5692
   10705       0.5200
   10706       0.4814
   10707       0.5408
   10708       0.4878
   10709       0.4965
   10710       0.4634
   10711       0.4394
   10712       0.5498
   10713       0.4036
   10714       0.4794
   10715       0.4853
   10716       0.5995
   10717       0.4664
   10718       0.4616
   10719       0.4447
   10720       0.5044
   10721       0.4832
   10722       0.4800
   10723       0.4978
   10724       0.5376
   10725       0.5163
   10726       0.5836
   10727       0.5967
   10728       0.4893
   10729       0.4911
   10730       0.4576
   10731       0.4258
   10732       0.4350
   10733       0.4369
   10734       0.4472
   10735       0.4931
   10736       0.5768
   10737       0.4240
   10738       0.5221
   10739       0.4685
   10740       0.4422
   10741       0.3851
   10742       0.5551
   10743       0.4825
   10744       0.4965
   10745       0.4795
   10746       0.6133
   10747       0.4450
   10748       0.5706
   10749       0.5457
   10750       0.4844
   10751       0.6478
   10752       0.4968
   10753       0.6401
   10754       0.6332
   10755       0.6453
   10756       0.5437
   10757       0.5834
   10758       0.5202
   10759       0.5736
   10760       0.5075
   10761       0.5255
   10762       0.6496
   10763       0.5787
   10764       0.5916
   10765       0.5082
   10766       0.5798
   10767       0.5128
   10768       0.5112
   10769       0.6043
   10770       0.6551
   10771       0.6355
   10772       0.5538
   10773       0.5516
   10774       0.6176
   10775       0.5735
   10776       0.5847
   10777       0.5565
   10778       0.5431
   10779       0.4918
   10780       0.5942
   10781       0.5733
   10782       0.4626
   10783       0.5176
   10784       0.5333
   10785       0.5732
   10786       0.6338
   10787       0.5788
   10788       0.6338
   10789       0.5027
   10790       0.5985
   10791       0.6753
   10792       0.6455
   10793       0.5916
   10794       0.5054
   10795       0.6500
   10796       0.6047
   10797       0.4493
   10798       0.5707
   10799       0.5808
   10800       0.4749
   10801       0.5794
   10802       0.4719
   10803       0.5738
   10804       0.5175
   10805       0.5663
   10806       0.5200
   10807       0.4383
   10808       0.5730
   10809       0.5610
   10810       0.4446
   10811       0.5623
   10812       0.4922
   10813       0.4583
   10814       0.4045
   10815       0.6388
   10816       0.5110
   10817       0.4412
   10818       0.5197
   10819       0.4013
   10820       0.4287
   10821       0.3741
   10822       0.4926
   10823       0.5953
   10824       0.5266
   10825       0.5943
   10826       0.6591
   10827       0.5781
   10828       0.6518
   10829       0.6266
   10830       0.4403
   10831       0.5843
   10832       0.5908
   10833       0.5652
   10834       0.4939
   10835       0.5393
   10836       0.5748
   10837       0.5652
   10838       0.5290
   10839       0.4673
   10840       0.5913
   10841       0.5549
   10842       0.4323
   10843       0.5613
   10844       0.6217
   10845       0.6382
   10846       0.4939
   10847       0.5681
   10848       0.5417
   10849       0.5993
   10850       0.6178
   10851       0.5830
   10852       0.5797
   10853       0.5813
   10854       0.6010
   10855       0.6092
   10856       0.6018
   10857       0.4913
   10858       0.6302
   10859       0.5119
   10860       0.6525
   10861       0.5624
   10862       0.5333
   10863       0.5536
   10864       0.5760
   10865       0.5661
   10866       0.6455
   10867       0.6691
   10868       0.5143
   10869       0.3411
   10870       0.3880
   10871       0.5546
   10872       0.5752
   10873       0.7386
   10874       0.6290
   10875       0.5376
   10876       0.6121
   10877       0.5907
   10878       0.4740
   10879       0.5212
   10880       0.6410
   10881       0.5165
   10882       0.5562
   10883       0.4341
   10884       0.5416
   10885       0.5187
   10886       0.5293
   10887       0.4643
   10888       0.4782
   10889       0.4364
   10890       0.4198
   10891       0.4287
   10892       0.4659
   10893       0.4990
   10894       0.4851
   10895       0.4866
   10896       0.5482
   10897       0.6679
   10898       0.5544
   10899       0.5584
   10900       0.5085
   10901       0.5053
   10902       0.4701
   10903       0.5276
   10904       0.5356
   10905       0.5809
   10906       0.6297
   10907       0.6549
   10908       0.4798
   10909       0.5479
   10910       0.6062
   10911       0.6111
   10912       0.4520
   10913       0.5471
   10914       0.4983
   10915       0.4018
   10916       0.4598
   10917       0.3177
   10918       0.4655
   10919       0.4775
   10920       0.4603
   10921       0.3006
   10922       0.4510
   10923       0.5004
   10924       0.4407
   10925       0.4662
   10926       0.7118
   10927       0.6744
   10928       0.6065
   10929       0.5565
   10930       0.5395
   10931       0.6245
   10932       0.6264
   10933       0.4852
   10934       0.5668
   10935       0.5929
   10936       0.6813
   10937       0.7721
   10938       0.6590
   10939       0.7006
   10940       0.7806
   10941       0.7766
   10942       0.7450
   10943       0.6940
   10944       0.7299
   10945       0.6555
   10946       0.8275
   10947       0.7388
   10948       0.6661
   10949       0.5001
   10950       0.6031
   10951       0.4227
   10952       0.5486
   10953       0.4696
   10954       0.6387
   10955       0.6056
   10956       0.5210
   10957       0.6280
   10958       0.4650
   10959       0.4862
   10960       0.3683
   10961       0.5947
   10962       0.4867
   10963       0.5279
   10964       0.6638
   10965       0.5923
   10966       0.4976
   10967       0.5565
   10968       0.5818
   10969       0.5309
   10970       0.5878
   10971       0.5848
   10972       0.5102
   10973       0.4124
   10974       0.4151
   10975       0.4937
   10976       0.4558
   10977       0.4681
   10978       0.5523
   10979       0.4784
   10980       0.4246
   10981       0.4433
   10982       0.3553
   10983       0.4496
   10984       0.5291
   10985       0.4186
   10986       0.5094
   10987       0.5174
   10988       0.6123
   10989       0.5278
   10990       0.5011
   10991       0.5066
   10992       0.5385
   10993       0.5887
   10994       0.7124
   10995       0.4943
   10996       0.5683
   10997       0.5101
   10998       0.6090
   10999       0.7011
   11000       0.5413
   11001       0.4098
   11002       0.5078
   11003       0.5217
   11004       0.4955
   11005       0.4625
   11006       0.4861
   11007       0.4706
   11008       0.3888
   11009       0.4628
   11010       0.5150
   11011       0.6181
   11012       0.6220
   11013       0.5626
   11014       0.6419
   11015       0.5979
   11016       0.6561
   11017       0.5587
   11018       0.5427
   11019       0.4313
   11020       0.4692
   11021       0.4753
   11022       0.4703
   11023       0.5034
   11024       0.4764
   11025       0.6110
   11026       0.5727
   11027       0.5587
   11028       0.5480
   11029       0.4918
   11030       0.4040
   11031       0.5778
   11032       0.4577
   11033       0.4856
   11034       0.4552
   11035       0.5236
   11036       0.5585
   11037       0.5257
   11038       0.4604
   11039       0.6821
   11040       0.5990
   11041       0.7697
   11042       0.6800
   11043       0.8131
   11044       0.5344
   11045       0.5396
   11046       0.5360
   11047       0.5298
   11048       0.5175
   11049       0.6058
   11050       0.5882
   11051       0.5177
   11052       0.5430
   11053       0.5491
   11054       0.5661
   11055       0.6319
   11056       0.5804
   11057       0.5217
   11058       0.5449
   11059       0.5005
   11060       0.4502
   11061       0.4722
   11062       0.4726
   11063       0.5712
   11064       0.5586
   11065       0.4502
   11066       0.5728
   11067       0.3847
   11068       0.5309
   11069       0.4213
   11070       0.6782
   11071       0.3952
   11072       0.4971
   11073       0.5926
   11074       0.4569
   11075       0.5334
   11076       0.5865
   11077       0.5412
   11078       0.5347
   11079       0.5391
   11080       0.4498
   11081       0.5146
   11082       0.4415
   11083       0.4639
   11084       0.4208
   11085       0.4619
   11086       0.5509
   11087       0.3779
   11088       0.4160
   11089       0.4508
   11090       0.4971
   11091       0.4480
   11092       0.4967
   11093       0.5404
   11094       0.4939
   11095       0.5436
   11096       0.6141
   11097       0.5206
   11098       0.4910
   11099       0.5159
   11100       0.4269
   11101       0.4854
   11102       0.6286
   11103       0.5027
   11104       0.5942
   11105       0.3950
   11106       0.5679
   11107       0.5416
   11108       0.5084
   11109       0.3955
   11110       0.4858
   11111       0.4521
   11112       0.5153
   11113       0.4456
   11114       0.5936
   11115       0.5079
   11116       0.4522
   11117       0.4814
   11118       0.5183
   11119       0.4631
   11120       0.5108
   11121       0.5363
   11122       0.5118
   11123       0.5257
   11124       0.5376
   11125       0.5384
   11126       0.5960
   11127       0.5420
   11128       0.5160
   11129       0.5741
   11130       0.6300
   11131       0.6025
   11132       0.5477
   11133       0.5531
   11134       0.5743
   11135       0.4993
   11136       0.4040
   11137       0.5166
   11138       0.5481
   11139       0.5708
   11140       0.4998
   11141       0.5025
   11142       0.4714
   11143       0.4944
   11144       0.5164
   11145       0.4979
   11146       0.5098
   11147       0.4077
   11148       0.4789
   11149       0.4525
   11150       0.5372
   11151       0.4830
   11152       0.6084
   11153       0.5551
   11154       0.5416
   11155       0.4967
   11156       0.4594
   11157       0.4324
   11158       0.5730
   11159       0.4584
   11160       0.5533
   11161       0.6165
   11162       0.4901
   11163       0.4826
   11164       0.5433
   11165       0.5828
   11166       0.5852
   11167       0.5630
   11168       0.5552
   11169       0.5942
   11170       0.5827
   11171       0.6221
   11172       0.5740
   11173       0.5022
   11174       0.6949
   11175       0.5034
   11176       0.5572
   11177       0.4769
   11178       0.5745
   11179       0.5465
   11180       0.6390
   11181       0.5718
   11182       0.6465
   11183       0.5863
   11184       0.6011
   11185       0.5137
   11186       0.6021
   11187       0.4222
   11188       0.6093
   11189       0.5402
   11190       0.5515
   11191       0.5700
   11192       0.6528
   11193       0.5508
   11194       0.6238
   11195       0.5258
   11196       0.4309
   11197       0.4596
   11198       0.5345
   11199       0.5104
   11200       0.4953
   11201       0.6610
   11202       0.4285
   11203       0.6067
   11204       0.5272
   11205       0.5795
   11206       0.6484
   11207       0.5582
   11208       0.5379
   11209       0.5597
   11210       0.5887
   11211       0.5794
   11212       0.6051
   11213       0.4573
   11214       0.5313
   11215       0.4851
   11216       0.4802
   11217       0.5772
   11218       0.5226
   11219       0.3972
   11220       0.5526
   11221       0.5423
   11222       0.4937
   11223       0.5640
   11224       0.5834
   11225       0.4900
   11226       0.4939
   11227       0.4812
   11228       0.5208
   11229       0.6033
   11230       0.5255
   11231       0.6066
   11232       0.5425
   11233       0.5745
   11234       0.6694
   11235       0.5883
   11236       0.5938
   11237       0.6413
   11238       0.5866
   11239       0.5973
   11240       0.6079
   11241       0.5709
   11242       0.5195
   11243       0.4552
   11244       0.5468
   11245       0.4453
   11246       0.4940
   11247       0.4077
   11248       0.3784
   11249       0.5393
   11250       0.4548
   11251       0.5228
   11252       0.4387
   11253       0.5097
   11254       0.4788
   11255       0.5859
   11256       0.4808
   11257       0.4923
   11258       0.5493
   11259       0.5671
   11260       0.5966
   11261       0.6117
   11262       0.6579
   11263       0.4846
   11264       0.5790
   11265       0.7120
   11266       0.5187
   11267       0.5702
   11268       0.5912
   11269       0.6778
   11270       0.5639
   11271       0.6140
   11272       0.5538
   11273       0.5193
   11274       0.6342
   11275       0.6403
   11276       0.7608
   11277       0.6872
   11278       0.6418
   11279       0.4251
   11280       0.4376
   11281       0.4187
   11282       0.5018
   11283       0.6244
   11284       0.5847
   11285       0.2945
   11286       0.6080
   11287       0.5284
   11288       0.3098
   11289       0.4607
   11290       0.3530
   11291       0.5634
   11292       0.5843
   11293       0.3392
   11294       0.4348
   11295       0.5109
   11296       0.4754
   11297       0.4821
   11298       0.4109
   11299       0.6049
   11300       0.6245
   11301       0.5084
   11302       0.5301
   11303       0.5444
   11304       0.3867
   11305       0.4952
   11306       0.4172
   11307       0.4679
   11308       0.4534
   11309       0.3446
   11310       0.3932
   11311       0.4837
   11312       0.5510
   11313       0.4589
   11314       0.5882
   11315       0.5768
   11316       0.5602
   11317       0.6770
   11318       0.6114
   11319       0.4265
   11320       0.5000
   11321       0.4736
   11322       0.4295
   11323       0.5885
   11324       0.6001
   11325       0.4413
   11326       0.5408
   11327       0.4913
   11328       0.4754
   11329       0.5665
   11330       0.5393
   11331       0.5864
   11332       0.4630
   11333       0.5716
   11334       0.5874
   11335       0.5649
   11336       0.5775
   11337       0.5420
   11338       0.5016
   11339       0.4730
   11340       0.5069
   11341       0.7389
   11342       0.5872
   11343       0.5414
   11344       0.4498
   11345       0.5307
   11346       0.4682
   11347       0.4691
   11348       0.5412
   11349       0.5227
   11350       0.5215
   11351       0.5578
   11352       0.5427
   11353       0.5617
   11354       0.4660
   11355       0.6095
   11356       0.4985
   11357       0.5094
   11358       0.5806
   11359       0.4604
   11360       0.4357
   11361       0.4750
   11362       0.4048
   11363       0.4961
   11364       0.5630
   11365       0.4322
   11366       0.5813
   11367       0.4771
   11368       0.6304
   11369       0.4646
   11370       0.5397
   11371       0.6172
   11372       0.5295
   11373       0.4392
   11374       0.4776
   11375       0.5483
   11376       0.5286
   11377       0.4111
   11378       0.5923
   11379       0.5102
   11380       0.4886
   11381       0.4712
   11382       0.5181
   11383       0.5330
   11384       0.5357
   11385       0.4209
   11386       0.4791
   11387       0.3847
   11388       0.5255
   11389       0.5444
   11390       0.5130
   11391       0.6333
   11392       0.5655
   11393       0.5910
   11394       0.4871
   11395       0.3765
   11396       0.5223
   11397       0.5269
   11398       0.7223
   11399       0.5221
   11400       0.4952
   11401       0.5694
   11402       0.4872
   11403       0.5370
   11404       0.5794
   11405       0.5991
   11406       0.5133
   11407       0.5188
   11408       0.4708
   11409       0.4388
   11410       0.3977
   11411       0.5296
   11412       0.5510
   11413       0.4813
   11414       0.5145
   11415       0.4584
   11416       0.5817
   11417       0.4384
   11418       0.4747
   11419       0.5039
   11420       0.3370
   11421       0.5415
   11422       0.4345
   11423       0.4242
   11424       0.4971
   11425       0.3951
   11426       0.4639
   11427       0.4899
   11428       0.6062
   11429       0.5597
   11430       0.4702
   11431       0.4508
   11432       0.4969
   11433       0.4960
   11434       0.6119
   11435       0.6463
   11436       0.5391
   11437       0.5901
   11438       0.4901
   11439       0.5447
   11440       0.6322
   11441       0.6837
   11442       0.5659
   11443       0.5299
   11444       0.4483
   11445       0.4937
   11446       0.3762
   11447       0.5266
   11448       0.4475
   11449       0.5009
   11450       0.4561
   11451       0.5696
   11452       0.4955
   11453       0.4865
   11454       0.5329
   11455       0.4307
   11456       0.4187
   11457       0.3694
   11458       0.4827
   11459       0.5654
   11460       0.4594
   11461       0.4600
   11462       0.4765
   11463       0.6320
   11464       0.5085
   11465       0.4423
   11466       0.4238
   11467       0.5179
   11468       0.6155
   11469       0.5361
   11470       0.5815
   11471       0.3538
   11472       0.4605
   11473       0.5784
   11474       0.5176
   11475       0.6074
   11476       0.5461
   11477       0.5787
   11478       0.6614
   11479       0.6266
   11480       0.5663
   11481       0.5434
   11482       0.5443
   11483       0.5767
   11484       0.5684
   11485       0.3986
   11486       0.4463
   11487       0.5034
   11488       0.5718
   11489       0.5474
   11490       0.5890
   11491       0.5501
   11492       0.5511
   11493       0.6622
   11494       0.5861
   11495       0.5096
   11496       0.5908
   11497       0.5343
   11498       0.5063
   11499       0.5038
   11500       0.3995
   11501       0.5129
   11502       0.3848
   11503       0.4751
   11504       0.4509
   11505       0.2487
   11506       0.5336
   11507       0.5473
   11508       0.5104
   11509       0.6662
   11510       0.5820
   11511       0.5846
   11512       0.5699
   11513       0.4636
   11514       0.5807
   11515       0.6511
   11516       0.5080
   11517       0.4864
   11518       0.5387
   11519       0.5224
   11520       0.4970
   11521       0.5718
   11522       0.5789
   11523       0.6457
   11524       0.5737
   11525       0.5474
   11526       0.5935
   11527       0.4974
   11528       0.5513
   11529       0.4965
   11530       0.5621
   11531       0.4156
   11532       0.4947
   11533       0.3396
   11534       0.6012
   11535       0.5494
   11536       0.3409
   11537       0.6014
   11538       0.4615
   11539       0.5391
   11540       0.4840
   11541       0.5146
   11542       0.5505
   11543       0.5537
   11544       0.6193
   11545       0.5330
   11546       0.5325
   11547       0.5950
   11548       0.6220
   11549       0.5110
   11550       0.4869
   11551       0.6346
   11552       0.4843
   11553       0.5928
   11554       0.5588
   11555       0.6556
   11556       0.5123
   11557       0.5654
   11558       0.5611
   11559       0.6172
   11560       0.5739
   11561       0.5622
   11562       0.5830
   11563       0.4995
   11564       0.5192
   11565       0.5034
   11566       0.6134
   11567       0.6329
   11568       0.5903
   11569       0.5800
   11570       0.5958
   11571       0.6595
   11572       0.4995
   11573       0.5021
   11574       0.6073
   11575       0.5838
   11576       0.5878
   11577       0.5808
   11578       0.6417
   11579       0.5472
   11580       0.4945
   11581       0.5259
   11582       0.5436
   11583       0.5062
   11584       0.5508
   11585       0.4540
   11586       0.5182
   11587       0.5646
   11588       0.5447
   11589       0.5792
   11590       0.5793
   11591       0.5552
   11592       0.3761
   11593       0.6111
   11594       0.5338
   11595       0.5620
   11596       0.6049
   11597       0.4863
   11598       0.5671
   11599       0.6634
   11600       0.5502
   11601       0.5396
   11602       0.5874
   11603       0.4920
   11604       0.5010
   11605       0.4543
   11606       0.4703
   11607       0.4294
   11608       0.5199
   11609       0.5402
   11610       0.5239
   11611       0.5429
   11612       0.6122
   11613       0.5449
   11614       0.5335
   11615       0.6237
   11616       0.5089
   11617       0.5364
   11618       0.4555
   11619       0.6039
   11620       0.5636
   11621       0.4923
   11622       0.5639
   11623       0.5912
   11624       0.5541
   11625       0.6287
   11626       0.5699
   11627       0.5141
   11628       0.5941
   11629       0.6552
   11630       0.5373
   11631       0.4419
   11632       0.4741
   11633       0.5675
   11634       0.4013
   11635       0.5098
   11636       0.5297
   11637       0.6174
   11638       0.6129
   11639       0.5973
   11640       0.5205
   11641       0.5558
   11642       0.5375
   11643       0.5353
   11644       0.6181
   11645       0.3960
   11646       0.3647
   11647       0.4937
   11648       0.4439
   11649       0.5636
   11650       0.5784
   11651       0.5822
   11652       0.4504
   11653       0.4768
   11654       0.5787
   11655       0.4962
   11656       0.5893
   11657       0.5031
   11658       0.5481
   11659       0.4159
   11660       0.5045
   11661       0.5607
   11662       0.5402
   11663       0.5461
   11664       0.5920
   11665       0.5392
   11666       0.5100
   11667       0.5393
   11668       0.6060
   11669       0.4656
   11670       0.4771
   11671       0.4836
   11672       0.4492
   11673       0.5210
   11674       0.5313
   11675       0.6473
   11676       0.4065
   11677       0.4441
   11678       0.3827
   11679       0.5571
   11680       0.5795
   11681       0.4225
   11682       0.5290
   11683       0.3875
   11684       0.4649
   11685       0.4970
   11686       0.5789
   11687       0.4231
   11688       0.5547
   11689       0.4490
   11690       0.4917
   11691       0.3441
   11692       0.3698
   11693       0.4552
   11694       0.4964
   11695       0.4198
   11696       0.4607
   11697       0.3632
   11698       0.4089
   11699       0.3961
   11700       0.3549
   11701       0.4197
   11702       0.3867
   11703       0.4789
   11704       0.5026
   11705       0.5014
   11706       0.3284
   11707       0.4034
   11708       0.3984
   11709       0.5359
   11710       0.4025
   11711       0.4224
   11712       0.6918
   11713       0.6036
   11714       0.4805
   11715       0.5080
   11716       0.6554
   11717       0.3701
   11718       0.7115
   11719       0.4992
   11720       0.4563
   11721       0.4384
   11722       0.5097
   11723       0.4973
   11724       0.4105
   11725       0.4607
   11726       0.7054
   11727       0.5222
   11728       0.5055
   11729       0.4555
   11730       0.5009
   11731       0.5557
   11732       0.5987
   11733       0.4796
   11734       0.5854
   11735       0.6399
   11736       0.5843
   11737       0.4898
   11738       0.5352
   11739       0.5162
   11740       0.4623
   11741       0.4804
   11742       0.4026
   11743       0.5961
   11744       0.6339
   11745       0.5012
   11746       0.5201
   11747       0.5484
   11748       0.5842
   11749       0.5368
   11750       0.5558
   11751       0.6012
   11752       0.5486
   11753       0.5709
   11754       0.5919
   11755       0.5416
   11756       0.5437
   11757       0.5391
   11758       0.5674
   11759       0.5324
   11760       0.5067
   11761       0.4768
   11762       0.5246
   11763       0.6296
   11764       0.5185
   11765       0.5325
   11766       0.5365
   11767       0.6354
   11768       0.4990
   11769       0.5162
   11770       0.4942
   11771       0.4754
   11772       0.4084
   11773       0.4401
   11774       0.5021
   11775       0.5309
   11776       0.4669
   11777       0.4639
   11778       0.4627
   11779       0.4832
   11780       0.5015
   11781       0.3771
   11782       0.5180
   11783       0.4516
   11784       0.4905
   11785       0.4125
   11786       0.4418
   11787       0.5154
   11788       0.5156
   11789       0.5700
   11790       0.5428
   11791       0.5755
   11792       0.5982
   11793       0.4674
   11794       0.4721
   11795       0.5211
   11796       0.4839
   11797       0.5032
   11798       0.5746
   11799       0.5697
   11800       0.5063
   11801       0.5545
   11802       0.3727
   11803       0.4253
   11804       0.4536
   11805       0.5355
   11806       0.5713
   11807       0.5217
   11808       0.5553
   11809       0.5398
   11810       0.4712
   11811       0.5229
   11812       0.5501
   11813       0.4840
   11814       0.4157
   11815       0.5128
   11816       0.4700
   11817       0.3918
   11818       0.5303
   11819       0.5720
   11820       0.3834
   11821       0.4665
   11822       0.4845
   11823       0.5508
   11824       0.4830
   11825       0.4597
   11826       0.5460
   11827       0.3523
   11828       0.4047
   11829       0.5261
   11830       0.5225
   11831       0.5112
   11832       0.4765
   11833       0.5613
   11834       0.5262
   11835       0.4726
   11836       0.4526
   11837       0.5152
   11838       0.5011
   11839       0.4948
   11840       0.5467
   11841       0.6005
   11842       0.5025
   11843       0.4681
   11844       0.5219
   11845       0.5643
   11846       0.5832
   11847       0.5029
   11848       0.5920
   11849       0.6584
   11850       0.6153
   11851       0.5643
   11852       0.4636
   11853       0.4921
   11854       0.5030
   11855       0.5776
   11856       0.4956
   11857       0.5455
   11858       0.6953
   11859       0.4832
   11860       0.5329
   11861       0.5753
   11862       0.5361
   11863       0.5228
   11864       0.5967
   11865       0.5767
   11866       0.5356
   11867       0.5618
   11868       0.5071
   11869       0.5237
   11870       0.4959
   11871       0.5910
   11872       0.5083
   11873       0.5120
   11874       0.5108
   11875       0.4900
   11876       0.5635
   11877       0.4992
   11878       0.5717
   11879       0.7447
   11880       0.5050
   11881       0.4810
   11882       0.4983
   11883       0.3698
   11884       0.4194
   11885       0.5366
   11886       0.5923
   11887       0.5754
   11888       0.5160
   11889       0.5749
   11890       0.5724
   11891       0.5199
   11892       0.5960
   11893       0.5605
   11894       0.5323
   11895       0.6287
   11896       0.4845
   11897       0.6151
   11898       0.6315
   11899       0.7781
   11900       0.7726
   11901       0.8779
   11902       0.8044
   11903       0.9216
   11904       0.8065
   11905       0.8542
   11906       0.8069
   11907       0.8237
   11908       0.8689
   11909       0.8555
   11910       0.8465
   11911       0.8155
   11912       0.8178
   11913       0.8141
   11914       0.8436
   11915       0.8100
   11916       0.8354
   11917       0.8780
   11918       0.8243
   11919       0.8763
   11920       0.8562
   11921       0.7953
   11922       0.8099
   11923       0.8136
   11924       0.8121
   11925       0.8176
   11926       0.8416
   11927       0.8600
   11928       0.7947
   11929       0.7983
   11930       0.8244
   11931       0.8265
   11932       0.8267
   11933       0.8721
   11934       0.8713
   11935       0.8008
   11936       0.8320
   11937       0.8964
   11938       0.8338
   11939       0.8401
   11940       0.8020
   11941       0.8523
   11942       0.8673
   11943       0.8358
   11944       0.7731
   11945       0.7800
   11946       0.8345
   11947       0.8538
   11948       0.8291
   11949       0.8737
   11950       1.0011
   11951       0.9100
   11952       0.8359
   11953       0.9835
   11954       0.7933
   11955       0.8898
   11956       0.7331
   11957       0.8824
   11958       0.8243
   11959       0.7963
   11960       0.7995
   11961       0.7653
   11962       0.7359
   11963       0.8617
   11964       0.9192
   11965       0.8761
   11966       0.8527
   11967       0.8321
   11968       0.8468
   11969       0.8344
   11970       0.8325
   11971       0.9187
   11972       0.8977
   11973       0.8786
   11974       0.9008
   11975       0.8961
   11976       0.9603
   11977       0.9102
   11978       0.9034
   11979       0.8832
   11980       0.8521
   11981       0.8344
   11982       0.7910
   11983       0.8456
   11984       0.7867
   11985       0.8187
   11986       0.8708
   11987       0.8292
   11988       0.8703
   11989       0.8232
   11990       0.8435
   11991       0.8728
   11992       0.8189
   11993       0.8413
   11994       0.8476
   11995       0.7625
   11996       0.8229
   11997       0.7774
   11998       0.8434
   11999       0.8795
   12000       0.8715
   12001       0.8681
   12002       0.8638
   12003       0.8060
   12004       0.9159
   12005       0.8538
   12006       0.8447
   12007       0.8038
   12008       0.8394
   12009       0.9052
   12010       0.8646
   12011       0.9173
   12012       0.9550
   12013       0.8652
   12014       0.9375
   12015       0.9768
   12016       0.8578
   12017       0.8877
   12018       0.9179
   12019       0.9055
   12020       0.8329
   12021       0.8941
   12022       0.8712
   12023       0.8554
   12024       0.8118
   12025       0.8686
   12026       0.9443
   12027       0.8976
   12028       0.9009
   12029       0.8637
   12030       0.8546
   12031       0.9072
   12032       0.7913
   12033       0.9028
   12034       0.8391
   12035       0.9240
   12036       0.8074
   12037       0.9596
   12038       0.8884
   12039       0.8965
   12040       0.8146
   12041       0.8778
   12042       0.8151
   12043       0.8349
   12044       0.8224
   12045       0.8925
   12046       0.8466
   12047       0.8366
   12048       0.8552
   12049       0.8214
   12050       0.8526
   12051       0.8592
   12052       0.8272
   12053       0.9076
   12054       0.8529
   12055       0.8857
   12056       0.8733
   12057       0.8472
   12058       0.8869
   12059       0.9761
   12060       0.8726
   12061       0.8451
   12062       0.8522
   12063       0.8993
   12064       0.8497
   12065       0.8022
   12066       0.9134
   12067       0.8884
   12068       0.8319
   12069       0.8100
   12070       0.8788
   12071       0.8707
   12072       0.8244
   12073       0.8532
   12074       0.8085
   12075       0.7839
   12076       0.8401
   12077       0.8456
   12078       0.8150
   12079       0.7681
   12080       0.8189
   12081       0.7896
   12082       0.7393
   12083       0.8988
   12084       0.8908
   12085       0.9278
   12086       0.8223
   12087       0.8248
   12088       0.8128
   12089       0.9184
   12090       0.9032
   12091       0.8159
   12092       0.8571
   12093       0.8675
   12094       0.8209
   12095       0.7712
   12096       0.7554
   12097       0.8104
   12098       0.8174
   12099       0.8270
   12100       0.8036
   12101       0.7990
   12102       0.8598
   12103       0.9088
   12104       0.8748
   12105       0.8737
   12106       0.8055
   12107       0.8122
   12108       0.8371
   12109       0.8470
   12110       0.8783
   12111       0.8802
   12112       0.8492
   12113       0.8789
   12114       0.8443
   12115       0.8290
   12116       0.8257
   12117       0.8635
   12118       0.8961
   12119       0.7674
   12120       0.8232
   12121       0.9524
   12122       0.8464
   12123       0.8025
   12124       0.8736
   12125       0.7987
   12126       0.9046
   12127       0.7903
   12128       0.5003
   12129       0.6071
   12130       0.4943
   12131       0.4487
   12132       0.5240
   12133       0.4932
   12134       0.5386
   12135       0.5843
   12136       0.4568
   12137       0.6224
   12138       0.5271
   12139       0.4292
   12140       0.5761
   12141       0.5282
   12142       0.5636
   12143       0.6854
   12144       0.4695
   12145       0.5053
   12146       0.5804
   12147       0.5564
   12148       0.5877
   12149       0.5755
   12150       0.6155
   12151       0.4267
   12152       0.5336
   12153       0.3741
   12154       0.4945
   12155       0.4555
   12156       0.5139
   12157       0.4653
   12158       0.4690
   12159       0.4809
   12160       0.3767
   12161       0.5751
   12162       0.5027
   12163       0.4344
   12164       0.4469
   12165       0.5818
   12166       0.4473
   12167       0.6056
   12168       0.5418
   12169       0.5745
   12170       0.5234
   12171       0.5138
   12172       0.4230
   12173       0.4837
   12174       0.5126
   12175       0.5684
   12176       0.6293
   12177       0.4962
   12178       0.4508
   12179       0.4277
   12180       0.3640
   12181       0.5802
   12182       0.5412
   12183       0.6620
   12184       0.5289
   12185       0.6507
   12186       0.4447
   12187       0.5732
   12188       0.4649
   12189       0.4950
   12190       0.5634
   12191       0.5383
   12192       0.6016
   12193       0.5279
   12194       0.4807
   12195       0.5571
   12196       0.4370
   12197       0.4666
   12198       0.5635
   12199       0.5423
   12200       0.5591
   12201       0.4643
   12202       0.5647
   12203       0.4719
   12204       0.5944
   12205       0.7263
   12206       0.4664
   12207       0.5555
   12208       0.6280
   12209       0.5581
   12210       0.5789
   12211       0.5294
   12212       0.5371
   12213       0.5491
   12214       0.5998
   12215       0.4206
   12216       0.4673
   12217       0.4898
   12218       0.4804
   12219       0.5448
   12220       0.5654
   12221       0.5117
   12222       0.4557
   12223       0.4034
   12224       0.5776
   12225       0.5000
   12226       0.4840
   12227       0.5171
   12228       0.5660
   12229       0.5648
   12230       0.6152
   12231       0.5431
   12232       0.4724
   12233       0.6196
   12234       0.5978
   12235       0.5375
   12236       0.5291
   12237       0.4423
   12238       0.4325
   12239       0.5051
   12240       0.5620
   12241       0.5023
   12242       0.5257
   12243       0.4903
   12244       0.6177
   12245       0.5481
   12246       0.4591
   12247       0.4636
   12248       0.4980
   12249       0.4764
   12250       0.6012
   12251       0.4279
   12252       0.4878
   12253       0.5065
   12254       0.4488
   12255       0.6857
   12256       0.5627
   12257       0.4989
   12258       0.4643
   12259       0.7040
   12260       0.6721
   12261       0.6854
   12262       0.5186
   12263       0.4781
   12264       0.4751
   12265       0.5088
   12266       0.4937
   12267       0.6398
   12268       0.5730
   12269       0.4714
   12270       0.4748
   12271       0.3905
   12272       0.5198
   12273       0.5957
   12274       0.4395
   12275       0.4667
   12276       0.5714
   12277       0.4796
   12278       0.5845
   12279       0.4127
   12280       0.4912
   12281       0.6647
   12282       0.5651
   12283       0.5664
   12284       0.5669
   12285       0.5920
   12286       0.5220
   12287       0.5199
   12288       0.5526
   12289       0.5808
   12290       0.5774
   12291       0.4899
   12292       0.5548
   12293       0.5480
   12294       0.4837
   12295       0.4709
   12296       0.4634
   12297       0.5456
   12298       0.5801
   12299       0.5771
   12300       0.5560
   12301       0.4419
   12302       0.4930
   12303       0.4652
   12304       0.4753
   12305       0.5443
   12306       0.5758
   12307       0.6578
   12308       0.5591
   12309       0.5569
   12310       0.5054
   12311       0.6519
   12312       0.4884
   12313       0.4659
   12314       0.6952
   12315       0.4695
   12316       0.5847
   12317       0.7050
   12318       0.5978
   12319       0.6341
   12320       0.5102
   12321       0.6324
   12322       0.6624
   12323       0.7443
   12324       0.7713
   12325       0.7973
   12326       0.8088
   12327       0.8091
   12328       0.8249
   12329       0.8189
   12330       0.7278
   12331       0.7582
   12332       0.8135
   12333       0.8245
   12334       0.7041
   12335       0.7300
   12336       0.7305
   12337       0.8292
   12338       0.8228
   12339       0.7698
   12340       0.8299
   12341       0.8261
   12342       0.8132
   12343       0.7693
   12344       0.8334
   12345       0.8151
   12346       0.8205
   12347       0.7271
   12348       0.7685
   12349       0.8359
   12350       0.8350
   12351       0.7683
   12352       0.7888
   12353       0.4262
   12354       0.4727
   12355       0.5106
   12356       0.6427
   12357       0.5173
   12358       0.5680
   12359       0.6080
   12360       0.7452
   12361       0.5280
   12362       0.6603
   12363       0.6072
   12364       0.6278
   12365       0.6083
   12366       0.6387
   12367       0.5840
   12368       0.7163
   12369       0.5571
   12370       0.4686
   12371       0.5616
   12372       0.5237
   12373       0.6601
   12374       0.5098
   12375       0.6384
   12376       0.5669
   12377       0.6045
   12378       0.5216
   12379       0.6562
   12380       0.5294
   12381       0.5169
   12382       0.4719
   12383       0.4684
   12384       0.5458
   12385       0.7685
   12386       0.8437
   12387       0.6407
   12388       0.5927
   12389       0.6170
   12390       0.4733
   12391       0.6067
   12392       0.4815
   12393       0.5175
   12394       0.6247
   12395       0.6159
   12396       0.4519
   12397       0.6077
   12398       0.5019
   12399       0.6053
   12400       0.4375
   12401       0.6133
   12402       0.5794
   12403       0.5081
   12404       0.5127
   12405       0.4601
   12406       0.5091
   12407       0.4872
   12408       0.5701
   12409       0.5297
   12410       0.5136
   12411       0.4913
   12412       0.4262
   12413       0.4463
   12414       0.5211
   12415       0.4364
   12416       0.5106
   12417       0.4141
   12418       0.4507
   12419       0.5578
   12420       0.5196
   12421       0.5117
   12422       0.4333
   12423       0.4457
   12424       0.3885
   12425       0.4459
   12426       0.6117
   12427       0.4718
   12428       0.4997
   12429       0.6645
   12430       0.5331
   12431       0.4929
   12432       0.6876
   12433       0.6164
   12434       0.6219
   12435       0.5324
   12436       0.4796
   12437       0.5763
   12438       0.4431
   12439       0.5437
   12440       0.4603
   12441       0.4670
   12442       0.4642
   12443       0.6216
   12444       0.5698
   12445       0.5371
   12446       0.5173
   12447       0.4552
   12448       0.4623
   12449       0.6016
   12450       0.4939
   12451       0.3985
   12452       0.5170
   12453       0.6750
   12454       0.5867
   12455       0.5480
   12456       0.5628
   12457       0.4845
   12458       0.4701
   12459       0.4821
   12460       0.5544
   12461       0.4748
   12462       0.5990
   12463       0.6800
   12464       0.5855
   12465       0.4872
   12466       0.3966
   12467       0.5546
   12468       0.5403
   12469       0.5518
   12470       0.4427
   12471       0.5330
   12472       0.5788
   12473       0.4812
   12474       0.4311
   12475       0.5563
   12476       0.4794
   12477       0.4811
   12478       0.5487
   12479       0.4804
   12480       0.5035
   12481       0.5945
   12482       0.5756
   12483       0.5210
   12484       0.5089
   12485       0.5229
   12486       0.6406
   12487       0.6341
   12488       0.4595
   12489       0.6683
   12490       0.5547
   12491       0.6174
   12492       0.5703
   12493       0.4084
   12494       0.5538
   12495       0.5756
   12496       0.4102
   12497       0.6265
   12498       0.6262
   12499       0.6579
   12500       0.5052
   12501       0.5476
   12502       0.5909
   12503       0.4940
   12504       0.5072
   12505       0.5120
   12506       0.5747
   12507       0.4953
   12508       0.4552
   12509       0.4672
   12510       0.4976
   12511       0.4580
   12512       0.5704
   12513       0.7436
   12514       0.4422
   12515       0.5040
   12516       0.3888
   12517       0.4710
   12518       0.4160
   12519       0.5363
   12520       0.5098
   12521       0.5104
   12522       0.4829
   12523       0.4482
   12524       0.5532
   12525       0.5681
   12526       0.4262
   12527       0.5354
   12528       0.4451
   12529       0.4521
   12530       0.5655
   12531       0.4696
   12532       0.5715
   12533       0.5369
   12534       0.5564
   12535       0.5333
   12536       0.5022
   12537       0.5794
   12538       0.5930
   12539       0.5984
   12540       0.7167
   12541       0.7505
   12542       0.8037
   12543       0.8401
   12544       0.8168
   12545       0.6592
   12546       0.7444
   12547       0.8152
   12548       0.8324
   12549       0.8575
   12550       0.7717
   12551       0.7655
   12552       0.7523
   12553       0.8372
   12554       0.8481
   12555       0.8736
   12556       0.7772
   12557       0.7295
   12558       0.8532
   12559       0.8197
   12560       0.8241
   12561       0.8779
   12562       0.8290
   12563       0.8775
   12564       0.8405
   12565       0.7989
   12566       0.7391
   12567       0.7741
   12568       0.6826
   12569       0.6912
   12570       0.7261
   12571       0.6925
   12572       0.8011
   12573       0.8353
   12574       0.8648
   12575       0.8395
   12576       0.8346
   12577       0.8193
   12578       0.8049
   12579       0.8074
   12580       0.7976
   12581       0.8227
   12582       0.8253
   12583       0.8247
   12584       0.7691
   12585       0.8271
   12586       0.8420
   12587       0.9249
   12588       0.8287
   12589       0.8576
   12590       0.8738
   12591       0.8453
   12592       0.7820
   12593       0.8737
   12594       0.8166
   12595       0.7563
   12596       0.8815
   12597       0.7935
   12598       0.8434
   12599       0.6851
   12600       0.7855
   12601       0.8748
   12602       0.8411
   12603       0.8889
   12604       0.8725
   12605       0.8230
   12606       0.7711
   12607       0.8224
   12608       0.8737
   12609       0.8608
   12610       0.8568
   12611       0.7576
   12612       0.8626
   12613       0.9091
   12614       0.8474
   12615       0.8474
   12616       0.7989
   12617       0.7828
   12618       0.8602
   12619       0.8204
   12620       0.7350
   12621       0.8023
   12622       0.7934
   12623       0.8444
   12624       0.8571
   12625       0.8933
   12626       0.8344
   12627       0.8896
   12628       0.8828
   12629       0.8185
   12630       0.7857
   12631       0.8651
   12632       0.7511
   12633       0.8545
   12634       0.7717
   12635       0.8617
   12636       0.9030
   12637       0.9443
   12638       0.7865
   12639       0.8089
   12640       0.8603
   12641       0.8401
   12642       0.8631
   12643       0.8829
   12644       0.8099
   12645       0.7783
   12646       0.7367
   12647       0.7919
   12648       0.8776
   12649       0.7648
   12650       0.8514
   12651       0.9349
   12652       0.9125
   12653       0.8414
   12654       0.8354
   12655       0.7870
   12656       0.7771
   12657       0.7901
   12658       0.8689
   12659       0.8122
   12660       0.8674
   12661       0.9053
   12662       0.9070
   12663       0.7903
   12664       0.8695
   12665       0.9051
   12666       0.7936
   12667       0.7928
   12668       0.8399
   12669       0.8635
   12670       0.7662
   12671       0.7666
   12672       0.7415
   12673       0.7435
   12674       0.7542
   12675       0.6946
   12676       0.8959
   12677       0.8287
   12678       0.7879
   12679       0.8139
   12680       0.8536
   12681       0.8036
   12682       0.8577
   12683       0.8400
   12684       0.9507
   12685       0.8568
   12686       0.8077
   12687       0.8406
   12688       0.8062
   12689       0.8619
   12690       0.7978
   12691       0.8935
   12692       0.8071
   12693       0.8672
   12694       0.8744
   12695       0.7818
   12696       0.7898
   12697       0.8566
   12698       0.6817
   12699       0.8012
   12700       0.8017
   12701       0.8318
   12702       0.8283
   12703       0.8295
   12704       0.9027
   12705       0.8617
   12706       0.8742
   12707       0.7537
   12708       0.8855
   12709       0.8597
   12710       0.8471
   12711       0.8353
   12712       0.8213
   12713       0.8200
   12714       0.8434
   12715       0.8928
   12716       0.8257
   12717       0.8077
   12718       0.8144
   12719       0.8280
   12720       0.8217
   12721       0.8970
   12722       0.8271
   12723       0.8380
   12724       0.8902
   12725       0.8350
   12726       0.8506
   12727       0.8903
   12728       0.7865
   12729       0.8416
   12730       0.7821
   12731       0.8072
   12732       0.8109
   12733       0.8269
   12734       0.7565
   12735       0.7962
   12736       0.8073
   12737       0.8197
   12738       0.7749
   12739       0.7800
   12740       0.7572
   12741       0.8419
   12742       0.8117
   12743       0.8226
   12744       0.8019
   12745       0.7523
   12746       0.8696
   12747       0.8514
   12748       0.8672
   12749       0.8246
   12750       0.7863
   12751       0.8327
   12752       0.7823
   12753       0.7844
   12754       0.8241
   12755       0.8088
   12756       0.8322
   12757       0.7748
   12758       0.7602
   12759       0.7441
   12760       0.8133
   12761       0.8164
   12762       0.8036
   12763       0.8071
   12764       0.8178
   12765       0.8123
   12766       0.8357
   12767       0.8092
   12768       0.8971
   12769       0.8091
   12770       0.8604
   12771       0.8594
   12772       0.8302
   12773       0.8195
   12774       0.8202
   12775       0.8957
   12776       0.8339
   12777       0.8490
   12778       0.8676
   12779       0.8228
   12780       0.8011
   12781       0.8579
   12782       0.8792
   12783       0.8388
   12784       0.8332
   12785       0.8236
   12786       0.8498
   12787       0.8500
   12788       0.8440
   12789       0.7442
   12790       0.8866
   12791       0.8364
   12792       0.7559
   12793       0.8399
   12794       0.8797
   12795       0.8066
   12796       0.8653
   12797       0.7272
   12798       0.8041
   12799       0.8188
   12800       0.7915
   12801       0.8719
   12802       0.8626
   12803       0.7379
   12804       0.8281
   12805       0.7944
   12806       0.7813
   12807       0.9044
   12808       0.8513
   12809       0.8338
   12810       0.7971
   12811       0.7711
   12812       0.8223
   12813       0.8039
   12814       0.8609
   12815       0.7612
   12816       0.8557
   12817       0.9238
   12818       0.8312
   12819       0.8776
   12820       0.9079
   12821       0.9158
   12822       0.8613
   12823       0.8118
   12824       0.8311
   12825       0.9278
   12826       0.9064
   12827       0.7915
   12828       0.8480
   12829       0.8510
   12830       0.8221
   12831       0.9128
   12832       0.8242
   12833       0.8169
   12834       0.8439
   12835       0.8615
   12836       0.8174
   12837       0.8974
   12838       0.9158
   12839       0.7906
   12840       0.8223
   12841       0.8819
   12842       0.9602
   12843       0.8979
   12844       0.8700
   12845       0.7760
   12846       0.9188
   12847       0.8074
   12848       0.8644
   12849       0.8046
   12850       0.7487
   12851       0.7900
   12852       0.8274
   12853       0.6927
   12854       0.8804
   12855       0.7847
   12856       0.7817
   12857       0.8175
   12858       0.7596
   12859       0.8135
   12860       0.9277
   12861       0.8324
   12862       0.7662
   12863       0.8200
   12864       0.8808
   12865       0.7498
   12866       0.9030
   12867       0.8087
   12868       0.8372
   12869       0.8261
   12870       0.7724
   12871       0.8381
   12872       0.8411
   12873       0.7632
   12874       0.8199
   12875       0.8146
   12876       0.7373
   12877       0.7597
   12878       0.7389
   12879       0.8411
   12880       0.7138
   12881       0.7874
   12882       0.7888
   12883       0.7929
   12884       0.7884
   12885       0.8581
   12886       0.7938
   12887       0.8088
   12888       0.7907
   12889       0.7543
   12890       0.8941
   12891       0.8560
   12892       0.8007
   12893       0.7978
   12894       0.7693
   12895       0.8319
   12896       0.8194
   12897       0.8018
   12898       0.8118
   12899       0.8051
   12900       0.8327
   12901       0.8643
   12902       0.8042
   12903       0.9261
   12904       0.9022
   12905       0.7963
   12906       0.8470
   12907       0.8623
   12908       0.8558
   12909       0.9433
   12910       0.8425
   12911       0.8267
   12912       0.8433
   12913       0.7830
   12914       0.8531
   12915       0.8525
   12916       0.7709
   12917       0.9062
   12918       0.8294
   12919       0.8621
   12920       0.8663
   12921       0.8738
   12922       0.8543
   12923       0.7810
   12924       0.8298
   12925       0.8404
   12926       0.8969
   12927       0.8410
   12928       0.8352
   12929       0.8432
   12930       0.8707
   12931       0.8274
   12932       0.8473
   12933       0.8401
   12934       0.8199
   12935       0.7424
   12936       0.7850
   12937       0.7728
   12938       0.8560
   12939       0.8111
   12940       0.7522
   12941       0.7721
   12942       0.8517
   12943       0.9351
   12944       0.8927
   12945       0.8324
   12946       0.8415
   12947       0.8139
   12948       0.8521
   12949       0.8444
   12950       0.8309
   12951       0.7513
   12952       0.8148
   12953       0.8064
   12954       0.8103
   12955       0.8897
   12956       0.8368
   12957       0.8186
   12958       0.8257
   12959       0.7987
   12960       0.8658
   12961       0.8040
   12962       0.7799
   12963       0.8594
   12964       0.8993
   12965       0.7738
   12966       0.8873
   12967       0.8158
   12968       0.8750
   12969       0.8056
   12970       0.8170
   12971       0.9342
   12972       0.8618
   12973       0.8704
   12974       0.9041
   12975       0.8518
   12976       0.8303
   12977       0.7744
   12978       0.8920
   12979       0.8408
   12980       0.8701
   12981       0.8753
   12982       0.7971
   12983       0.8577
   12984       0.8707
   12985       0.9658
   12986       0.8387
   12987       0.8977
   12988       0.9096
   12989       0.8682
   12990       0.8982
   12991       0.8537
   12992       0.8520
   12993       0.8153
   12994       0.9387
   12995       0.8778
   12996       0.8648
   12997       0.8482
   12998       0.8295
   12999       0.8512
   13000       0.8559
   13001       0.8460
   13002       0.8886
   13003       0.8244
   13004       0.8170
   13005       0.8120
   13006       0.7983
   13007       0.8005
   13008       0.8885
   13009       0.8178
   13010       0.8339
   13011       0.8350
   13012       0.8558
   13013       0.9710
   13014       0.8609
   13015       0.8206
   13016       0.7697
   13017       0.7861
   13018       0.7717
   13019       0.8185
   13020       0.8532
   13021       0.7985
   13022       0.7648
   13023       0.8277
   13024       0.7842
   13025       0.8324
   13026       0.8091
   13027       0.8406
   13028       0.8427
   13029       0.8957
   13030       0.7812
   13031       0.7581
   13032       0.8178
   13033       0.8513
   13034       0.8132
   13035       0.8829
   13036       0.8438
   13037       0.8156
   13038       0.8160
   13039       0.8254
   13040       0.8664
   13041       0.7781
   13042       0.7988
   13043       0.8372
   13044       0.7607
   13045       0.8425
   13046       0.8676
   13047       0.7860
   13048       0.8797
   13049       0.8728
   13050       0.9155
   13051       0.8104
   13052       0.7979
   13053       0.8478
   13054       0.8739
   13055       0.9226
   13056       0.8694
   13057       0.8588
   13058       0.8628
   13059       0.9091
   13060       0.8708
   13061       0.8672
   13062       0.8684
   13063       0.7737
   13064       0.8827
   13065       0.7865
   13066       0.8488
   13067       0.8448
   13068       0.8526
   13069       0.8213
   13070       0.8059
   13071       0.7976
   13072       0.8701
   13073       0.8347
   13074       0.8397
   13075       0.7577
   13076       0.8116
   13077       0.7846
   13078       0.9125
   13079       0.8001
   13080       0.8925
   13081       0.8172
   13082       0.7706
   13083       0.7990
   13084       0.8775
   13085       0.8797
   13086       0.8621
   13087       0.8274
   13088       0.8498
   13089       0.7727
   13090       0.8784
   13091       0.8046
   13092       0.8777
   13093       0.8096
   13094       0.8323
   13095       0.8623
   13096       0.8271
   13097       0.8936
   13098       0.8206
   13099       0.8318
   13100       0.8767
   13101       0.7721
   13102       0.7988
   13103       0.9354
   13104       0.8197
   13105       0.9186
   13106       0.8501
   13107       0.7697
   13108       0.7827
   13109       0.8547
   13110       0.7956
   13111       0.8911
   13112       0.8020
   13113       0.8359
   13114       0.7942
   13115       0.8193
   13116       0.8241
   13117       0.8628
   13118       0.8319
   13119       0.8468
   13120       0.7262
   13121       0.8210
   13122       0.8304
   13123       0.8108
   13124       0.8237
   13125       0.8149
   13126       0.7709
   13127       0.9294
   13128       0.8053
   13129       0.8252
   13130       0.8582
   13131       0.7889
   13132       0.7254
   13133       0.7980
   13134       0.8125
   13135       0.7708
   13136       0.8101
   13137       0.8574
   13138       0.8525
   13139       0.8777
   13140       0.8026
   13141       0.7711
   13142       0.8543
   13143       0.8860
   13144       0.7791
   13145       0.7822
   13146       0.8740
   13147       0.8509
   13148       0.8423
   13149       0.8441
   13150       0.8304
   13151       0.7797
   13152       0.8665
   13153       0.8466
   13154       0.8849
   13155       0.7523
   13156       0.9042
   13157       0.8306
   13158       0.8515
   13159       0.8985
   13160       0.8001
   13161       0.8605
   13162       0.8835
   13163       0.8273
   13164       0.8169
   13165       0.7947
   13166       0.8592
   13167       0.7965
   13168       0.8506
   13169       0.8020
   13170       0.8004
   13171       0.8799
   13172       0.8379
   13173       0.7766
   13174       0.8140
   13175       0.7423
   13176       0.7923
   13177       0.8027
   13178       0.8036
   13179       0.7745
   13180       0.7955
   13181       0.8286
   13182       0.7761
   13183       0.8636
   13184       0.8339
   13185       0.8667
   13186       0.8706
   13187       0.8891
   13188       0.9175
   13189       0.8429
   13190       0.8880
   13191       0.9085
   13192       0.8678
   13193       0.8662
   13194       0.8613
   13195       0.8903
   13196       0.8232
   13197       0.7552
   13198       0.8760
   13199       0.8054
   13200       0.8380
   13201       0.8539
   13202       0.8157
   13203       0.7716
   13204       0.8537
   13205       0.8364
   13206       0.8306
   13207       0.9159
   13208       0.8446
   13209       0.8600
   13210       0.8754
   13211       0.8503
   13212       0.8609
   13213       0.8458
   13214       0.9041
   13215       0.8256
   13216       0.8535
   13217       0.8793
   13218       0.9154
   13219       0.8488
   13220       0.8708
   13221       0.8099
   13222       0.8761
   13223       0.8978
   13224       0.8066
   13225       0.8399
   13226       0.8382
   13227       0.8081
   13228       0.9001
   13229       0.8703
   13230       0.8289
   13231       0.7644
   13232       0.8749
   13233       0.8198
   13234       0.8413
   13235       0.8685
   13236       0.8947
   13237       0.9228
   13238       0.9233
   13239       0.8559
   13240       0.8593
   13241       0.8377
   13242       0.8686
   13243       0.7707
   13244       0.8377
   13245       0.8518
   13246       0.8735
   13247       0.8425
   13248       0.7896
   13249       0.8160
   13250       0.8442
   13251       0.8889
   13252       0.8394
   13253       0.8491
   13254       0.8643
   13255       0.9071
   13256       0.9994
   13257       0.8669
   13258       0.8889
   13259       0.8502
   13260       0.8123
   13261       0.9580
   13262       0.8703
   13263       0.8034
   13264       0.8373
   13265       0.8908
   13266       0.8585
   13267       0.8780
   13268       0.8530
   13269       0.8551
   13270       0.8343
   13271       0.8559
   13272       0.8585
   13273       0.9138
   13274       0.8443
   13275       0.8413
   13276       0.8646
   13277       0.8501
   13278       0.8625
   13279       0.8675
   13280       0.8843
   13281       0.8069
   13282       0.8665
   13283       0.7980
   13284       0.9122
   13285       0.7991
   13286       0.9107
   13287       0.8098
   13288       0.8865
   13289       0.9090
   13290       0.8862
   13291       0.8993
   13292       0.8858
   13293       0.8775
   13294       0.9007
   13295       0.9526
   13296       0.8577
   13297       0.8536
   13298       0.8058
   13299       0.9091
   13300       0.9191
   13301       0.8725
   13302       0.8232
   13303       0.8365
   13304       0.9315
   13305       0.8778
   13306       0.8525
   13307       0.8575
   13308       0.8444
   13309       0.9202
   13310       0.8502
   13311       0.8756
   13312       0.8362
   13313       0.8543
   13314       0.8698
   13315       0.8044
   13316       0.9597
   13317       0.8019
   13318       0.7872
   13319       0.7970
   13320       0.8260
   13321       0.7674
   13322       0.8998
   13323       0.8184
   13324       0.8466
   13325       0.8825
   13326       0.8237
   13327       0.7895
   13328       0.8361
   13329       0.7956
   13330       0.7487
   13331       0.8091
   13332       0.8162
   13333       0.8322
   13334       0.7712
   13335       0.8462
   13336       0.8309
   13337       0.7793
   13338       0.7709
   13339       0.8488
   13340       0.8074
   13341       0.8442
   13342       0.8428
   13343       0.7947
   13344       0.7957
   13345       0.7973
   13346       0.7849
   13347       0.8177
   13348       0.8724
   13349       0.8370
   13350       0.8760
   13351       0.8579
   13352       0.8071
   13353       0.8776
   13354       0.7678
   13355       0.7523
   13356       0.8208
   13357       0.8473
   13358       0.8078
   13359       0.8275
   13360       0.9012
   13361       0.8745
   13362       0.9291
   13363       0.7863
   13364       0.7836
   13365       0.8411
   13366       0.8562
   13367       0.8426
   13368       0.8405
   13369       0.8264
   13370       0.8415
   13371       0.8038
   13372       0.8367
   13373       0.7931
   13374       0.8261
   13375       0.8612
   13376       0.8810
   13377       0.8428
   13378       0.8391
   13379       0.8765
   13380       0.9066
   13381       0.8434
   13382       0.8239
   13383       0.7564
   13384       0.7631
   13385       0.8494
   13386       0.7423
   13387       0.8290
   13388       0.8052
   13389       0.7624
   13390       0.7581
   13391       0.7894
   13392       0.7967
   13393       0.8251
   13394       0.8437
   13395       0.8111
   13396       0.8006
   13397       0.8977
   13398       0.8489
   13399       0.7681
   13400       0.8128
   13401       0.8672
   13402       0.8262
   13403       0.8452
   13404       0.8835
   13405       0.8830
   13406       0.8752
   13407       0.7570
   13408       0.8297
   13409       0.9699
   13410       0.8148
   13411       0.7833
   13412       0.7884
   13413       0.8436
   13414       0.7583
   13415       0.8686
   13416       0.8978
   13417       0.8127
   13418       0.8669
   13419       0.8069
   13420       0.7642
   13421       0.8438
   13422       0.8612
   13423       0.8159
   13424       0.9407
   13425       0.9034
   13426       0.8362
   13427       0.9097
   13428       0.8829
   13429       0.8534
   13430       0.8421
   13431       0.8230
   13432       0.8471
   13433       0.8134
   13434       0.8135
   13435       0.8329
   13436       0.8151
   13437       0.8193
   13438       0.8412
   13439       0.8388
   13440       0.8318
   13441       0.8847
   13442       0.8059
   13443       1.0042
   13444       0.7739
   13445       0.8623
   13446       0.8346
   13447       0.9334
   13448       0.8938
   13449       0.8349
   13450       0.8710
   13451       0.8798
   13452       0.8211
   13453       0.9070
   13454       0.8757
   13455       0.8993
   13456       0.9098
   13457       0.7729
   13458       0.7676
   13459       0.8639
   13460       0.8976
   13461       0.8167
   13462       0.8231
   13463       0.7918
   13464       0.8357
   13465       0.7864
   13466       0.8324
   13467       0.7984
   13468       0.7853
   13469       0.7926
   13470       0.8258
   13471       0.8635
   13472       0.8756
   13473       0.9552
   13474       0.8448
   13475       0.8693
   13476       0.8964
   13477       0.8050
   13478       0.9223
   13479       0.8210
   13480       0.7189
   13481       0.8428
   13482       0.7887
   13483       0.8089
   13484       0.7881
   13485       0.7769
   13486       0.8832
   13487       0.7946
   13488       0.8553
   13489       0.8407
   13490       0.7682
   13491       0.7700
   13492       0.8639
   13493       0.8632
   13494       0.8413
   13495       0.7954
   13496       0.8598
   13497       0.7620
   13498       0.8662
   13499       0.8734
   13500       0.8002
   13501       0.7923
   13502       0.7528
   13503       0.7801
   13504       0.7792
   13505       0.7860
   13506       0.7885
   13507       0.6981
   13508       0.8300
   13509       0.8561
   13510       0.7925
   13511       0.8329
   13512       0.8482
   13513       0.7941
   13514       0.8357
   13515       0.7797
   13516       0.8522
   13517       0.8718
   13518       0.7666
   13519       0.7663
   13520       0.7975
   13521       0.8950
   13522       0.9204
   13523       0.8082
   13524       0.8189
   13525       0.8412
   13526       0.8677
   13527       0.8234
   13528       0.8753
   13529       0.8483
   13530       0.8702
   13531       0.7968
   13532       0.7638
   13533       0.7451
   13534       0.8417
   13535       0.7987
   13536       0.8071
   13537       0.8343
   13538       0.8618
   13539       0.7995
   13540       0.9106
   13541       0.8416
   13542       0.8696
   13543       0.9075
   13544       0.8720
   13545       0.7804
   13546       0.8685
   13547       0.8787
   13548       0.8481
   13549       0.8733
   13550       0.9090
   13551       0.8884
   13552       0.8359
   13553       0.8900
   13554       0.8193
   13555       0.8509
   13556       0.8174
   13557       0.7714
   13558       0.8427
   13559       0.8288
   13560       0.7635
   13561       0.8257
   13562       0.9300
   13563       0.8246
   13564       0.8176
   13565       0.8747
   13566       0.8841
   13567       0.9122
   13568       0.8634
   13569       0.8457
   13570       0.8741
   13571       0.8892
   13572       0.7732
   13573       0.9544
   13574       0.9354
   13575       0.9076
   13576       0.9147
   13577       0.8141
   13578       0.9776
   13579       0.8294
   13580       0.8743
   13581       0.8669
   13582       0.8482
   13583       0.8356
   13584       0.9173
   13585       0.9297
   13586       0.9403
   13587       0.8886
   13588       0.8946
   13589       0.7961
   13590       0.8750
   13591       0.8603
   13592       0.8507
   13593       0.8964
   13594       0.8927
   13595       0.8166
   13596       0.8644
   13597       0.7889
   13598       0.9047
   13599       0.7910
   13600       0.7950
   13601       0.7852
   13602       0.7957
   13603       0.8467
   13604       0.8582
   13605       0.8305
   13606       0.8859
   13607       0.9064
   13608       0.9190
   13609       0.9236
   13610       0.9156
   13611       0.9176
   13612       0.9916
   13613       0.9293
   13614       0.9255
   13615       0.8835
   13616       0.8999
   13617       0.8912
   13618       0.8819
   13619       0.8349
   13620       0.8750
   13621       0.8987
   13622       0.8411
   13623       0.8565
   13624       0.7643
   13625       0.8611
   13626       0.7840
   13627       0.8564
   13628       0.7622
   13629       0.8010
   13630       0.7925
   13631       0.7894
   13632       0.7866
   13633       0.8084
   13634       0.8363
   13635       0.7932
   13636       0.8947
   13637       0.8283
   13638       0.7970
   13639       0.8260
   13640       0.8504
   13641       0.8421
   13642       0.8473
   13643       0.8632
   13644       0.8402
   13645       0.7973
   13646       0.8139
   13647       0.8196
   13648       0.7636
   13649       0.7588
   13650       0.7868
   13651       0.8142
   13652       0.8143
   13653       0.8447
   13654       0.8861
   13655       0.8417
   13656       0.8880
   13657       1.0796
   13658       0.9024
   13659       0.9025
   13660       0.8479
   13661       0.8203
   13662       0.7432
   13663       0.8012
   13664       0.8024
   13665       0.8246
   13666       0.8258
   13667       0.8849
   13668       0.8604
   13669       0.8284
   13670       0.8128
   13671       0.9159
   13672       0.8700
   13673       0.8392
   13674       0.8999
   13675       0.8581
   13676       0.8600
   13677       0.8448
   13678       0.9045
   13679       0.7674
   13680       0.7746
   13681       0.7812
   13682       0.8307
   13683       0.8110
   13684       0.8489
   13685       0.8585
   13686       0.8468
   13687       0.8338
   13688       0.8183
   13689       0.7776
   13690       0.7917
   13691       0.7843
   13692       0.8427
   13693       0.8007
   13694       0.8040
   13695       0.8166
   13696       0.8599
   13697       0.8230
   13698       0.8066
   13699       0.7843
   13700       0.7989
   13701       0.7718
   13702       0.8509
   13703       0.8477
   13704       0.8051
   13705       0.7743
   13706       0.8521
   13707       0.8122
   13708       0.8384
   13709       0.8517
   13710       0.8161
   13711       0.8269
   13712       0.8108
   13713       0.8345
   13714       0.9139
   13715       0.8345
   13716       0.8295
   13717       0.8091
   13718       0.8560
   13719       0.8179
   13720       0.7722
   13721       0.8615
   13722       0.8520
   13723       0.8502
   13724       0.7867
   13725       0.8268
   13726       0.8341
   13727       0.7370
   13728       0.7892
   13729       0.7570
   13730       0.7648
   13731       0.7443
   13732       0.7841
   13733       0.8252
   13734       0.8248
   13735       0.8264
   13736       0.8494
   13737       0.7930
   13738       0.8096
   13739       0.8181
   13740       0.7598
   13741       0.7771
   13742       0.8216
   13743       0.8123
   13744       0.7744
   13745       0.8004
   13746       0.7834
   13747       0.7670
   13748       0.8091
   13749       0.7692
   13750       0.7945
   13751       0.7724
   13752       0.7571
   13753       0.7674
   13754       0.6841
   13755       0.7622
   13756       0.8485
   13757       0.8105
   13758       0.7624
   13759       0.8059
   13760       0.8434
   13761       0.8987
   13762       0.8113
   13763       0.7220
   13764       0.7932
   13765       0.8708
   13766       0.8094
   13767       0.7410
   13768       0.7086
   13769       0.7004
   13770       0.7970
   13771       0.8131
   13772       0.7426
   13773       0.7946
   13774       0.8304
   13775       0.7879
   13776       0.8200
   13777       0.7820
   13778       0.7984
   13779       0.8063
   13780       0.8095
   13781       0.8476
   13782       0.8660
   13783       0.8333
   13784       0.8356
   13785       0.8399
   13786       0.8711
   13787       0.7769
   13788       0.8124
   13789       0.8182
   13790       0.7994
   13791       0.8285
   13792       0.7996
   13793       0.8381
   13794       0.8215
   13795       0.8274
   13796       0.8766
   13797       0.9321
   13798       0.7904
   13799       0.8187
   13800       0.8541
   13801       0.8252
   13802       0.8861
   13803       0.8052
   13804       0.7554
   13805       0.8246
   13806       0.7789
   13807       0.8381
   13808       0.8512
   13809       0.7927
   13810       0.8079
   13811       0.7849
   13812       0.8818
   13813       0.8356
   13814       0.8773
   13815       0.7913
   13816       0.7906
   13817       0.8384
   13818       0.8393
   13819       0.8435
   13820       0.8500
   13821       0.9031
   13822       0.8885
   13823       0.7851
   13824       0.9304
   13825       0.8615
   13826       0.8028
   13827       0.8092
   13828       0.8025
   13829       0.8328
   13830       0.8067
   13831       0.8354
   13832       0.7830
   13833       0.8692
   13834       0.8046
   13835       0.8750
   13836       0.9360
   13837       0.8683
   13838       0.9026
   13839       0.8359
   13840       0.8068
   13841       0.8064
   13842       0.8070
   13843       0.8019
   13844       0.8009
   13845       0.8015
   13846       0.8020
   13847       0.8471
   13848       0.8276
   13849       0.8475
   13850       0.8880
   13851       0.8707
   13852       0.8870
   13853       0.8921
   13854       0.7548
   13855       0.8409
   13856       0.8622
   13857       0.7951
   13858       0.8156
   13859       0.8512
   13860       0.8497
   13861       0.9125
   13862       0.9008
   13863       0.8935
   13864       0.8530
   13865       0.8452
   13866       0.8357
   13867       0.7814
   13868       0.8246
   13869       1.0569
   13870       1.1463
   13871       1.0998
   13872       1.0011
   13873       0.8867
   13874       0.8028
   13875       0.8671
   13876       0.8451
   13877       0.8031
   13878       0.7800
   13879       0.8342
   13880       0.8264
   13881       0.8636
   13882       0.8224
   13883       0.7758
   13884       0.9572
   13885       0.8010
   13886       0.7817
   13887       0.7623
   13888       0.7726
   13889       0.8698
   13890       0.8130
   13891       0.8603
   13892       0.8641
   13893       0.8230
   13894       0.7861
   13895       0.7758
   13896       0.8397
   13897       0.7968
   13898       0.8047
   13899       0.8941
   13900       0.8630
   13901       0.8012
   13902       0.9099
   13903       0.8568
   13904       0.9157
   13905       0.8600
   13906       0.8563
   13907       0.9167
   13908       0.9431
   13909       0.8959
   13910       0.9163
   13911       0.9287
   13912       0.8937
   13913       0.9329
   13914       0.8297
   13915       0.8738
   13916       0.7471
   13917       0.8235
   13918       0.8415
   13919       0.8551
   13920       0.8863
   13921       0.8360
   13922       0.8447
   13923       0.8695
   13924       0.8100
   13925       0.8722
   13926       0.8183
   13927       0.7927
   13928       0.9281
   13929       0.8776
   13930       0.8445
   13931       0.8998
   13932       0.8557
   13933       0.8311
   13934       0.8312
   13935       0.8108
   13936       0.8083
   13937       0.8432
   13938       0.7784
   13939       0.8905
   13940       0.8139
   13941       0.8449
   13942       0.8066
   13943       0.8795
   13944       0.8691
   13945       0.8922
   13946       0.8708
   13947       0.8334
   13948       0.8394
   13949       0.9176
   13950       0.8800
   13951       0.8666
   13952       0.9330
   13953       0.7943
   13954       0.8920
   13955       0.8466
   13956       0.7876
   13957       0.8489
   13958       0.8035
   13959       0.8522
   13960       0.8053
   13961       0.7856
   13962       0.8915
   13963       0.8804
   13964       0.8539
   13965       0.7718
   13966       0.8811
   13967       0.8460
   13968       0.8015
   13969       0.7772
   13970       0.8092
   13971       0.8180
   13972       0.9204
   13973       0.9278
   13974       0.8356
   13975       0.8024
   13976       0.8305
   13977       0.8014
   13978       0.8323
   13979       0.8733
   13980       0.8577
   13981       0.7488
   13982       0.8319
   13983       0.7469
   13984       0.7986
   13985       0.7975
   13986       0.7782
   13987       0.7866
   13988       0.8809
   13989       0.7828
   13990       0.8594
   13991       0.8330
   13992       0.8508
   13993       0.8121
   13994       0.8090
   13995       0.8523
   13996       0.8003
   13997       0.9292
   13998       0.8600
   13999       0.9237
   14000       0.9297
   14001       0.8992
   14002       0.8932
   14003       0.8814
   14004       0.8020
   14005       0.8787
   14006       0.8911
   14007       0.8466
   14008       0.8727
   14009       0.7775
   14010       0.8775
   14011       0.8290
   14012       0.8189
   14013       0.8705
   14014       0.7679
   14015       0.8627
   14016       0.8372
   14017       0.8899
   14018       0.9105
   14019       0.9051
   14020       0.9143
   14021       0.8667
   14022       0.8569
   14023       0.8667
   14024       0.8577
   14025       0.9602
   14026       0.8994
   14027       0.9230
   14028       0.7987
   14029       0.8218
   14030       0.7746
   14031       0.7874
   14032       0.8608
   14033       0.8135
   14034       0.8487
   14035       0.8449
   14036       0.9218
   14037       0.8400
   14038       0.8229
   14039       0.8483
   14040       0.8980
   14041       0.8072
   14042       0.7949
   14043       0.8018
   14044       0.7656
   14045       0.8974
   14046       0.8848
   14047       0.8416
   14048       0.8600
   14049       0.7812
   14050       0.8713
   14051       0.8484
   14052       0.8067
   14053       0.8509
   14054       0.8507
   14055       0.7871
   14056       0.8615
   14057       0.9279
   14058       0.9038
   14059       0.8738
   14060       0.8882
   14061       0.8681
   14062       0.7989
   14063       0.7840
   14064       0.9332
   14065       0.8064
   14066       0.8949
   14067       0.8308
   14068       0.9584
   14069       0.8804
   14070       0.8101
   14071       0.9015
   14072       0.8278
   14073       0.8821
   14074       0.8209
   14075       0.7932
   14076       0.7545
   14077       0.8725
   14078       0.8330
   14079       0.8689
   14080       0.8849
   14081       0.8012
   14082       0.8160
   14083       0.9280
   14084       0.8684
   14085       0.8311
   14086       0.8543
   14087       0.8528
   14088       0.8702
   14089       0.8659
   14090       0.8502
   14091       0.8777
   14092       0.9054
   14093       0.8220
   14094       0.9154
   14095       0.8547
   14096       0.8236
   14097       0.8523
   14098       0.8222
   14099       0.8084
   14100       0.8391
   14101       0.8679
   14102       0.8687
   14103       0.8108
   14104       0.8892
   14105       0.8588
   14106       0.8487
   14107       0.7664
   14108       0.8264
   14109       0.8694
   14110       0.8515
   14111       0.8247
   14112       0.8336
   14113       0.8504
   14114       0.8023
   14115       0.8763
   14116       0.8820
   14117       0.9005
   14118       0.9761
   14119       0.7917
   14120       0.9195
   14121       0.8552
   14122       0.8128
   14123       0.8704
   14124       0.8282
   14125       0.8223
   14126       0.8685
   14127       0.8088
   14128       0.9039
   14129       0.8129
   14130       0.8223
   14131       0.9050
   14132       0.8478
   14133       0.8513
   14134       0.8308
   14135       0.9364
   14136       0.9472
   14137       0.8948
   14138       0.9324
   14139       0.9831
   14140       0.8978
   14141       0.8919
   14142       0.9020
   14143       0.9598
   14144       0.8172
   14145       0.8257
   14146       0.8429
   14147       0.8538
   14148       0.8276
   14149       0.9805
   14150       0.8642
   14151       0.8922
   14152       0.8975
   14153       0.8946
   14154       0.9595
   14155       0.8470
   14156       0.8675
   14157       0.8965
   14158       0.9321
   14159       0.8735
   14160       0.9375
   14161       0.8510
   14162       0.8069
   14163       0.9726
   14164       0.8426
   14165       0.9069
   14166       0.8850
   14167       0.9175
   14168       0.8882
   14169       0.9270
   14170       0.8535
   14171       0.8783
   14172       0.9067
   14173       0.8766
   14174       0.8581
   14175       0.8438
   14176       0.9134
   14177       0.8262
   14178       0.8669
   14179       0.8416
   14180       0.9734
   14181       0.8466
   14182       0.8601
   14183       0.8137
   14184       0.8306
   14185       0.8723
   14186       0.8383
   14187       0.8428
   14188       0.8986
   14189       0.8685
   14190       0.8331
   14191       0.9045
   14192       0.8792
   14193       0.9014
   14194       0.8987
   14195       0.9276
   14196       0.9436
   14197       0.8765
   14198       0.9538
   14199       0.9463
   14200       0.9006
   14201       0.8780
   14202       0.8871
   14203       0.8407
   14204       0.9084
   14205       0.9082
   14206       0.8913
   14207       0.9253
   14208       0.8702
   14209       0.9224
   14210       0.7891
   14211       0.8307
   14212       0.8688
   14213       0.9164
   14214       0.8298
   14215       0.8161
   14216       0.9354
   14217       0.9554
   14218       0.9308
   14219       0.9162
   14220       0.8430
   14221       0.8579
   14222       0.8634
   14223       0.8806
   14224       0.9588
   14225       0.8357
   14226       0.8835
   14227       0.8222
   14228       0.9216
   14229       0.8674
   14230       0.8537
   14231       0.9375
   14232       0.8461
   14233       0.9334
   14234       0.8778
   14235       0.9439
   14236       0.9014
   14237       0.9102
   14238       0.9038
   14239       0.9103
   14240       0.9078
   14241       0.8556
   14242       0.9442
   14243       0.9075
   14244       0.8465
   14245       0.8555
   14246       0.9234
   14247       0.8157
   14248       0.8614
   14249       0.8607
   14250       0.8557
   14251       0.8146
   14252       0.7779
   14253       0.8552
   14254       0.8194
   14255       0.9218
   14256       0.8108
   14257       0.9097
   14258       0.8743
   14259       0.8635
   14260       0.8456
   14261       0.7849
   14262       0.8184
   14263       0.9271
   14264       0.8519
   14265       0.7965
   14266       0.8539
   14267       0.7504
   14268       0.7431
   14269       0.8299
   14270       0.8550
   14271       0.8128
   14272       0.8166
   14273       0.8281
   14274       0.8067
   14275       0.8730
   14276       0.8941
   14277       0.8054
   14278       0.8729
   14279       0.8382
   14280       0.9052
   14281       0.8653
   14282       0.9226
   14283       0.8354
   14284       0.8329
   14285       0.9177
   14286       0.8950
   14287       0.8402
   14288       0.8277
   14289       0.8446
   14290       0.8982
   14291       0.8714
   14292       0.8869
   14293       0.9224
   14294       0.8751
   14295       0.9087
   14296       0.8643
   14297       0.8570
   14298       0.8236
   14299       0.6956
   14300       0.8175
   14301       0.9015
   14302       0.8618
   14303       0.8888
   14304       0.8143
   14305       0.8560
   14306       0.8083
   14307       0.8386
   14308       0.7942
   14309       0.7473
   14310       0.8569
   14311       0.8968
   14312       0.7514
   14313       0.7939
   14314       0.8331
   14315       0.8418
   14316       0.8732
   14317       0.8234
   14318       0.8640
   14319       0.8168
   14320       0.8298
   14321       0.8104
   14322       0.8182
   14323       0.8184
   14324       0.8888
   14325       0.7501
   14326       0.8476
   14327       0.8429
   14328       0.8349
   14329       0.8144
   14330       0.8771
   14331       0.8662
   14332       0.8526
   14333       0.8614
   14334       0.8734
   14335       0.9363
   14336       0.8143
   14337       0.8867
   14338       0.8960
   14339       0.8195
   14340       0.8184
   14341       0.8425
   14342       0.8386
   14343       0.7916
   14344       0.8169
   14345       0.8667
   14346       0.8039
   14347       0.8262
   14348       0.7879
   14349       0.8059
   14350       0.7397
   14351       0.8388
   14352       0.8124
   14353       0.7885
   14354       0.7687
   14355       0.7968
   14356       0.8468
   14357       0.8057
   14358       0.8520
   14359       0.9194
   14360       0.8822
   14361       0.8635
   14362       0.8789
   14363       0.8954
   14364       0.9195
   14365       0.8819
   14366       0.8037
   14367       0.7895
   14368       0.8469
   14369       0.8778
   14370       0.8853
   14371       0.8925
   14372       0.8595
   14373       0.8075
   14374       0.7474
   14375       0.8094
   14376       0.7877
   14377       0.8530
   14378       0.8353
   14379       0.8393
   14380       0.7988
   14381       0.8261
   14382       0.8330
   14383       0.8053
   14384       0.8890
   14385       0.8387
   14386       0.7820
   14387       0.7958
   14388       0.7852
   14389       0.7809
   14390       0.7799
   14391       0.7849
   14392       0.8432
   14393       0.8838
   14394       0.8878
   14395       0.8671
   14396       0.8646
   14397       0.8995
   14398       0.8642
   14399       0.8848
   14400       0.8568
   14401       0.8258
   14402       0.8211
   14403       0.8675
   14404       0.8647
   14405       0.8078
   14406       0.8078
   14407       0.8028
   14408       0.8530
   14409       0.8272
   14410       0.8524
   14411       0.7900
   14412       0.7808
   14413       0.8540
   14414       0.8039
   14415       0.8010
   14416       0.8560
   14417       0.8393
   14418       0.8856
   14419       0.8438
   14420       0.8084
   14421       0.7859
   14422       0.8628
   14423       0.8665
   14424       0.8331
   14425       0.8438
   14426       0.8528
   14427       0.8429
   14428       0.8084
   14429       0.7668
   14430       0.7762
   14431       0.8085
   14432       0.8777
   14433       0.8220
   14434       0.8167
   14435       0.8409
   14436       0.8140
   14437       0.8565
   14438       0.8504
   14439       0.8247
   14440       0.8558
   14441       0.8553
   14442       0.8307
   14443       0.8810
   14444       0.8511
   14445       0.8513
   14446       0.8258
   14447       0.8620
   14448       0.7881
   14449       0.8269
   14450       0.8318
   14451       0.7929
   14452       0.7863
   14453       0.8540
   14454       0.8956
   14455       0.8946
   14456       0.8363
   14457       0.8712
   14458       0.8814
   14459       0.8729
   14460       0.8442
   14461       0.9234
   14462       0.9128
   14463       0.9374
   14464       0.8757
   14465       0.8848
   14466       0.9326
   14467       0.8865
   14468       0.8609
   14469       0.8803
   14470       0.9775
   14471       0.9005
   14472       0.8549
   14473       0.8780
   14474       0.8458
   14475       0.9639
   14476       0.8263
   14477       0.9216
   14478       0.9245
   14479       0.8408
   14480       0.9229
   14481       0.8378
   14482       0.8564
   14483       0.8632
   14484       0.8313
   14485       0.8399
   14486       0.9204
   14487       0.8710
   14488       0.8016
   14489       0.8247
   14490       0.8421
   14491       0.7791
   14492       0.9132
   14493       0.8034
   14494       0.8391
   14495       0.8162
   14496       0.8257
   14497       0.7576
   14498       0.8771
   14499       0.8005
   14500       0.8591
   14501       0.7687
   14502       0.8443
   14503       0.7610
   14504       0.7857
   14505       0.8130
   14506       0.8426
   14507       0.8101
   14508       0.8757
   14509       0.8694
   14510       0.8235
   14511       0.8095
   14512       0.8959
   14513       0.8723
   14514       0.8236
   14515       0.7980
   14516       0.8133
   14517       0.7946
   14518       0.8741
   14519       0.8641
   14520       0.8366
   14521       0.8193
   14522       0.8195
   14523       0.8387
   14524       0.8471
   14525       0.7753
   14526       0.8652
   14527       0.9298
   14528       0.8165
   14529       0.9322
   14530       0.8211
   14531       0.9293
   14532       0.9271
   14533       0.9409
   14534       0.8820
   14535       0.8645
   14536       0.9081
   14537       0.8503
   14538       0.8675
   14539       0.9302
   14540       0.8280
   14541       0.8701
   14542       0.8096
   14543       0.9174
   14544       0.8714
   14545       0.8644
   14546       0.8697
   14547       0.8154
   14548       0.7789
   14549       0.8294
   14550       0.9045
   14551       0.8751
   14552       0.9292
   14553       0.8657
   14554       0.8767
   14555       0.9392
   14556       0.8864
   14557       0.8311
   14558       0.8139
   14559       0.8448
   14560       0.9099
   14561       0.8178
   14562       0.8419
   14563       0.8446
   14564       0.8458
   14565       0.9325
   14566       0.8694
   14567       0.8547
   14568       0.8184
   14569       0.9159
   14570       0.8806
   14571       0.7961
   14572       0.8338
   14573       0.8007
   14574       0.7865
   14575       0.8499
   14576       0.8054
   14577       0.8484
   14578       0.7948
   14579       0.8741
   14580       0.8735
   14581       0.8454
   14582       0.9460
   14583       0.8131
   14584       0.8193
   14585       0.7954
   14586       0.8922
   14587       0.7938
   14588       0.7808
   14589       0.9045
   14590       0.8112
   14591       0.7805
   14592       0.8464
   14593       0.8327
   14594       0.8888
   14595       0.8506
   14596       0.8325
   14597       0.7931
   14598       0.8398
   14599       0.8444
   14600       0.8649
   14601       0.8345
   14602       0.8499
   14603       0.8461
   14604       0.8757
   14605       0.7617
   14606       0.8397
   14607       0.8850
   14608       0.8065
   14609       0.8225
   14610       0.8389
   14611       0.8419
   14612       0.7751
   14613       0.8560
   14614       0.8608
   14615       0.7621
   14616       0.8044
   14617       0.8526
   14618       0.8017
   14619       0.7968
   14620       0.8567
   14621       0.7736
   14622       0.7907
   14623       0.7764
   14624       0.8297
   14625       0.7893
   14626       0.9047
   14627       0.8214
   14628       0.8004
   14629       0.8288
   14630       0.8730
   14631       0.8220
   14632       0.8260
   14633       0.8678
   14634       0.8079
   14635       0.8687
   14636       0.7869
   14637       0.8356
   14638       0.8271
   14639       0.7868
   14640       0.9338
   14641       0.8040
   14642       0.8955
   14643       0.8164
   14644       0.8372
   14645       0.8981
   14646       0.8037
   14647       0.8575
   14648       0.8066
   14649       0.8178
   14650       0.7924
   14651       0.8086
   14652       0.8288
   14653       0.8825
   14654       0.7997
   14655       0.8882
   14656       0.9369
   14657       0.8416
   14658       0.8655
   14659       0.7795
   14660       0.8395
   14661       0.8472
   14662       0.8496
   14663       0.7986
   14664       0.7744
   14665       0.8535
   14666       0.8998
   14667       0.8095
   14668       0.8049
   14669       0.7735
   14670       0.7826
   14671       0.7799
   14672       0.8064
   14673       0.8064
   14674       0.8587
   14675       0.8421
   14676       0.7920
   14677       0.7747
   14678       0.8959
   14679       0.8032
   14680       0.8574
   14681       0.8407
   14682       0.8427
   14683       0.8569
   14684       0.8022
   14685       0.8124
   14686       0.7913
   14687       0.8759
   14688       0.8008
   14689       0.7562
   14690       0.8459
   14691       0.8945
   14692       0.7054
   14693       0.8592
   14694       0.8140
   14695       0.7637
   14696       0.8127
   14697       0.7376
   14698       0.7555
   14699       0.7580
   14700       0.7885
   14701       0.7911
   14702       0.6951
   14703       0.8554
   14704       0.7004
   14705       0.7350
   14706       0.7910
   14707       0.8013
   14708       0.7813
   14709       0.7859
   14710       0.8327
   14711       0.7524
   14712       0.8856
   14713       0.7919
   14714       0.8129
   14715       0.8299
   14716       0.8481
   14717       0.8282
   14718       0.7834
   14719       0.7879
   14720       0.8177
   14721       0.8330
   14722       0.8160
   14723       0.8258
   14724       0.7516
   14725       0.7942
   14726       0.7932
   14727       0.8734
   14728       0.8620
   14729       0.7912
   14730       0.8116
   14731       0.8030
   14732       0.8274
   14733       0.8803
   14734       0.8489
   14735       0.9115
   14736       0.8821
   14737       0.8298
   14738       0.8141
   14739       0.8624
   14740       0.8297
   14741       0.7818
   14742       0.8518
   14743       0.8282
   14744       0.7640
   14745       0.9147
   14746       0.8177
   14747       0.7965
   14748       0.8090
   14749       0.8504
   14750       0.8732
   14751       0.8627
   14752       0.8579
   14753       0.7749
   14754       0.8765
   14755       0.8589
   14756       0.8480
   14757       0.8037
   14758       0.8272
   14759       0.8306
   14760       0.8183
   14761       0.8466
   14762       0.8900
   14763       0.8047
   14764       0.7883
   14765       0.8143
   14766       0.8270
   14767       0.8935
   14768       0.7871
   14769       0.7941
   14770       0.8017
   14771       0.8816
   14772       0.8443
   14773       0.7946
   14774       0.7895
   14775       0.8146
   14776       0.7981
   14777       0.8682
   14778       0.7974
   14779       0.8521
   14780       0.7526
   14781       0.8000
   14782       0.7984
   14783       0.8182
   14784       0.7818
   14785       0.8744
   14786       0.8131
   14787       0.8016
   14788       0.8191
   14789       0.8240
   14790       0.7761
   14791       0.7993
   14792       0.8084
   14793       0.8637
   14794       0.8327
   14795       0.8712
   14796       0.8192
   14797       0.8437
   14798       0.8950
   14799       0.8388
   14800       0.8713
   14801       0.8476
   14802       0.8376
   14803       0.8504
   14804       0.8272
   14805       0.8982
   14806       0.8623
   14807       0.9803
   14808       0.9072
   14809       0.8796
   14810       0.8779
   14811       0.8956
   14812       0.8565
   14813       0.8864
   14814       0.8756
   14815       0.8702
   14816       0.7862
   14817       0.8097
   14818       0.8499
   14819       0.8701
   14820       0.8913
   14821       0.8705
   14822       0.8465
   14823       0.8705
   14824       0.8398
   14825       0.8875
   14826       0.8280
   14827       0.8410
   14828       0.8413
   14829       0.7851
   14830       0.7980
   14831       0.7895
   14832       0.8491
   14833       0.8431
   14834       0.8590
   14835       0.8328
   14836       0.8702
   14837       0.8427
   14838       0.8485
   14839       0.8513
   14840       0.8687
   14841       0.8789
   14842       0.9723
   14843       0.9429
   14844       0.8749
   14845       0.8638
   14846       0.9245
   14847       0.9187
   14848       0.9298
   14849       0.8924
   14850       0.8824
   14851       0.9222
   14852       0.9698
   14853       1.0126
   14854       0.9482
   14855       0.9462
   14856       0.8318
   14857       0.9780
   14858       0.8922
   14859       0.9014
   14860       0.8907
   14861       0.8534
   14862       0.8736
   14863       0.9363
   14864       0.9077
   14865       0.8803
   14866       0.9198
   14867       0.9495
   14868       0.9320
   14869       0.9517
   14870       0.9527
   14871       0.9168
   14872       0.8953
   14873       0.8866
   14874       0.9340
   14875       0.8604
   14876       0.8756
   14877       0.8079
   14878       0.8710
   14879       0.7601
   14880       0.8204
   14881       0.8600
   14882       0.8676
   14883       0.8332
   14884       0.8536
   14885       0.8521
   14886       0.8462
   14887       0.8565
   14888       0.8591
   14889       0.8287
   14890       0.9345
   14891       0.8127
   14892       0.7902
   14893       0.8222
   14894       0.7732
   14895       0.8359
   14896       0.8880
   14897       0.8944
   14898       0.8104
   14899       0.8176
   14900       0.8488
   14901       0.7999
   14902       0.9441
   14903       0.9230
   14904       0.8628
   14905       0.8814
   14906       0.8278
   14907       0.7855
   14908       0.8705
   14909       0.7994
   14910       0.8126
   14911       0.8474
   14912       0.8517
   14913       0.8996
   14914       0.9228
   14915       0.8226
   14916       0.8300
   14917       0.8866
   14918       0.8655
   14919       0.9012
   14920       0.8264
   14921       0.8513
   14922       0.9036
   14923       0.8833
   14924       0.8773
   14925       0.8896
   14926       0.8714
   14927       0.8791
   14928       1.0262
   14929       0.8400
   14930       0.8852
   14931       0.8400
   14932       0.8747
   14933       0.8375
   14934       0.8581
   14935       0.9054
   14936       0.8679
   14937       0.9187
   14938       0.8710
   14939       0.8757
   14940       0.8417
   14941       0.8727
   14942       0.8821
   14943       0.8556
   14944       0.8930
   14945       0.9249
   14946       0.9552
   14947       0.9423
   14948       0.9792
   14949       0.9198
   14950       0.8510
   14951       0.8722
   14952       0.9147
   14953       0.8937
   14954       0.8663
   14955       0.8306
   14956       0.8202
   14957       0.9331
   14958       0.8935
   14959       0.8023
   14960       0.8892
   14961       0.9345
   14962       0.8203
   14963       0.8849
   14964       0.9306
   14965       0.8702
   14966       0.8814
   14967       0.8585
   14968       0.8651
   14969       0.8445
   14970       0.8602
   14971       0.9246
   14972       0.8620
   14973       0.8366
   14974       0.8607
   14975       0.8487
   14976       0.8236
   14977       0.8514
   14978       0.8901
   14979       0.8016
   14980       0.8857
   14981       0.8965
   14982       0.8122
   14983       0.7991
   14984       0.8927
   14985       0.9111
   14986       0.8932
   14987       0.8012
   14988       0.8522
   14989       0.7963
   14990       0.8548
   14991       0.8680
   14992       0.8487
   14993       0.8788
   14994       0.8362
   14995       0.8424
   14996       0.8952
   14997       0.8989
   14998       0.8730
   14999       0.8985
   15000       0.8848
   15001       0.8758
   15002       0.8371
   15003       0.8786
   15004       0.9076
   15005       0.8096
   15006       0.7901
   15007       0.8891
   15008       0.7759
   15009       0.7992
   15010       0.8012
   15011       0.8915
   15012       0.8835
   15013       0.9109
   15014       0.8794
   15015       0.8387
   15016       0.9508
   15017       0.9053
   15018       0.9364
   15019       0.8190
   15020       0.8839
   15021       0.8865
   15022       0.9837
   15023       0.8285
   15024       0.7849
   15025       0.8898
   15026       0.8581
   15027       0.8111
   15028       0.8693
   15029       0.8939
   15030       0.8763
   15031       0.9003
   15032       0.8863
   15033       0.8991
   15034       0.8474
   15035       0.8134
   15036       0.8551
   15037       0.8674
   15038       0.8056
   15039       0.7642
   15040       0.8073
   15041       0.7873
   15042       0.8696
   15043       0.8016
   15044       0.9215
   15045       0.9119
   15046       0.8438
   15047       0.8450
   15048       0.8052
   15049       0.8344
   15050       0.9610
   15051       0.8124
   15052       0.9578
   15053       0.8393
   15054       0.7679
   15055       0.8945
   15056       0.8067
   15057       0.8907
   15058       0.8292
   15059       0.8128
   15060       0.9035
   15061       0.8116
   15062       0.8616
   15063       0.8398
   15064       0.8451
   15065       0.9248
   15066       0.9028
   15067       0.9388
   15068       0.9283
   15069       0.8552
   15070       0.9028
   15071       0.9137
   15072       0.8267
   15073       0.8898
   15074       0.8428
   15075       0.8719
   15076       0.8637
   15077       0.8100
   15078       0.8244
   15079       0.7869
   15080       0.7862
   15081       0.7979
   15082       0.8890
   15083       0.8197
   15084       0.8785
   15085       0.8125
   15086       0.8325
   15087       0.8743
   15088       0.8322
   15089       0.8372
   15090       0.8395
   15091       0.7498
   15092       0.8604
   15093       0.8497
   15094       0.8077
   15095       0.8010
   15096       0.8624
   15097       0.9097
   15098       0.8183
   15099       0.8604
   15100       0.8118
   15101       0.9298
   15102       0.8978
   15103       0.8385
   15104       0.8944
   15105       0.8615
   15106       0.8045
   15107       0.9178
   15108       0.8812
   15109       0.8084
   15110       0.7822
   15111       0.8812
   15112       0.8466
   15113       0.8658
   15114       0.9020
   15115       0.8677
   15116       0.8754
   15117       0.7790
   15118       0.9006
   15119       0.8499
   15120       0.8016
   15121       0.8407
   15122       0.8585
   15123       0.8179
   15124       0.8701
   15125       0.8393
   15126       0.8504
   15127       0.7860
   15128       0.8110
   15129       0.8550
   15130       0.9129
   15131       0.9172
   15132       0.8862
   15133       0.8431
   15134       0.9401
   15135       0.9505
   15136       0.8536
   15137       0.8716
   15138       0.8707
   15139       0.8174
   15140       0.8665
   15141       0.8508
   15142       0.8299
   15143       0.8783
   15144       0.7961
   15145       0.8038
   15146       0.8673
   15147       0.9006
   15148       0.9018
   15149       0.8318
   15150       0.9172
   15151       0.7695
   15152       0.8470
   15153       0.8716
   15154       0.9172
   15155       0.8865
   15156       0.8843
   15157       0.8332
   15158       0.8781
   15159       0.8659
   15160       0.9160
   15161       0.8375
   15162       0.8912
   15163       0.8244
   15164       0.8016
   15165       0.8319
   15166       0.8647
   15167       0.7993
   15168       0.9329
   15169       0.7794
   15170       0.8521
   15171       0.8401
   15172       0.8748
   15173       0.8525
   15174       0.9577
   15175       0.8765
   15176       0.8968
   15177       0.9033
   15178       0.8641
   15179       0.8854
   15180       0.8756
   15181       0.8286
   15182       0.9002
   15183       0.8625
   15184       0.9091
   15185       0.7812
   15186       0.8025
   15187       0.8243
   15188       0.8342
   15189       0.9508
   15190       0.8525
   15191       0.8272
   15192       0.9221
   15193       0.8936
   15194       0.8576
   15195       0.8839
   15196       0.8437
   15197       0.8208
   15198       0.8570
   15199       0.9315
   15200       0.8432
   15201       0.8972
   15202       0.8451
   15203       0.9040
   15204       0.8443
   15205       0.9150
   15206       0.9087
   15207       0.7930
   15208       0.9313
   15209       0.8922
   15210       0.8619
   15211       0.8900
   15212       0.8793
   15213       0.9075
   15214       0.8690
   15215       0.8271
   15216       0.8500
   15217       0.9010
   15218       0.8395
   15219       0.8799
   15220       0.9517
   15221       0.8671
   15222       0.9281
   15223       0.8786
   15224       0.8354
   15225       0.7841
   15226       0.8691
   15227       0.8289
   15228       0.8400
   15229       0.8138
   15230       0.8655
   15231       0.8078
   15232       0.8500
   15233       0.8232
   15234       0.8660
   15235       0.8100
   15236       0.8563
   15237       0.8138
   15238       0.9204
   15239       0.8744
   15240       0.8757
   15241       0.8278
   15242       0.8629
   15243       0.8995
   15244       0.8688
   15245       0.8744
   15246       0.8557
   15247       0.8530
   15248       0.8348
   15249       0.8800
   15250       0.8338
   15251       0.9095
   15252       0.8339
   15253       0.9157
   15254       0.8047
   15255       0.8109
   15256       0.8553
   15257       0.8713
   15258       0.8438
   15259       0.8645
   15260       0.8321
   15261       0.7982
   15262       0.8439
   15263       0.8883
   15264       0.7776
   15265       0.8018
   15266       0.9698
   15267       0.8729
   15268       0.8125
   15269       0.8697
   15270       0.8702
   15271       0.8379
   15272       0.8004
   15273       0.8363
   15274       0.8255
   15275       0.8455
   15276       0.8168
   15277       0.9540
   15278       0.8665
   15279       0.8581
   15280       0.8180
   15281       0.8656
   15282       0.8186
   15283       0.8410
   15284       0.8333
   15285       0.8414
   15286       0.9068
   15287       0.8669
   15288       0.8625
   15289       0.8586
   15290       0.8510
   15291       0.8393
   15292       0.9099
   15293       0.9101
   15294       0.9286
   15295       0.9652
   15296       0.8641
   15297       0.8731
   15298       0.9533
   15299       0.8824
   15300       0.9316
   15301       0.8362
   15302       0.9133
   15303       0.9041
   15304       0.8609
   15305       0.8649
   15306       0.9032
   15307       0.9404
   15308       0.9127
   15309       0.8366
   15310       0.9302
   15311       0.8422
   15312       0.8926
   15313       0.8384
   15314       0.8685
   15315       0.8682
   15316       0.8838
   15317       0.8253
   15318       0.7749
   15319       0.8140
   15320       0.8238
   15321       0.8593
   15322       0.8058
   15323       0.8494
   15324       0.9402
   15325       0.9461
   15326       0.8400
   15327       0.8863
   15328       0.8576
   15329       0.8451
   15330       0.9569
   15331       0.9766
   15332       0.8477
   15333       0.8855
   15334       0.8546
   15335       0.8382
   15336       0.8484
   15337       0.8821
   15338       0.8630
   15339       0.9034
   15340       0.8585
   15341       0.9056
   15342       0.8484
   15343       0.7827
   15344       0.8692
   15345       0.8840
   15346       0.8870
   15347       0.8606
   15348       0.9024
   15349       0.8621
   15350       0.8713
   15351       0.9252
   15352       0.7957
   15353       0.8481
   15354       0.8445
   15355       0.9107
   15356       0.9142
   15357       0.8401
   15358       0.8741
   15359       0.8276
   15360       0.8837
   15361       0.8951
   15362       0.8203
   15363       0.7646
   15364       0.9192
   15365       0.8640
   15366       0.8703
   15367       0.9786
   15368       0.9553
   15369       1.0118
   15370       0.9226
   15371       0.8964
   15372       0.8925
   15373       0.9018
   15374       0.8158
   15375       0.9518
   15376       0.8985
   15377       0.8456
   15378       0.8203
   15379       0.8937
   15380       0.9496
   15381       0.9381
   15382       0.8657
   15383       0.9053
   15384       0.8537
   15385       0.8580
   15386       0.9433
   15387       0.8692
   15388       0.8367
   15389       0.8272
   15390       0.8006
   15391       0.8857
   15392       0.8555
   15393       0.8453
   15394       0.8077
   15395       0.9014
   15396       0.9150
   15397       1.0135
   15398       0.8714
   15399       0.9829
   15400       0.8840
   15401       0.9430
   15402       0.9093
   15403       0.8376
   15404       0.8119
   15405       0.7951
   15406       0.8521
   15407       0.8310
   15408       0.8787
   15409       0.9344
   15410       0.9615
   15411       0.8464
   15412       0.8746
   15413       0.9533
   15414       0.8639
   15415       0.8263
   15416       0.8870
   15417       0.8288
   15418       0.8729
   15419       0.8551
   15420       0.8901
   15421       0.8134
   15422       0.8463
   15423       0.8999
   15424       0.8390
   15425       0.8967
   15426       0.8662
   15427       0.9078
   15428       0.8988
   15429       0.9741
   15430       0.8479
   15431       0.8646
   15432       0.8308
   15433       0.8597
   15434       0.8538
   15435       0.8898
   15436       0.9244
   15437       0.8108
   15438       0.9301
   15439       0.8210
   15440       0.8908
   15441       0.8630
   15442       0.8815
   15443       0.7891
   15444       0.8973
   15445       0.8512
   15446       0.9701
   15447       0.8797
   15448       0.8675
   15449       0.8666
   15450       0.8850
   15451       0.7900
   15452       0.7790
   15453       0.9240
   15454       0.8964
   15455       0.8803
   15456       0.8077
   15457       0.8732
   15458       0.8077
   15459       0.7979
   15460       0.8703
   15461       0.8585
   15462       0.8974
   15463       0.8728
   15464       0.8607
   15465       0.8318
   15466       0.8509
   15467       0.8276
   15468       0.8742
   15469       0.8627
   15470       0.8830
   15471       0.7969
   15472       0.8160
   15473       0.8395
   15474       0.7959
   15475       0.8499
   15476       0.9511
   15477       0.8313
   15478       0.8675
   15479       0.9056
   15480       0.8065
   15481       0.8099
   15482       0.7743
   15483       0.8491
   15484       0.9350
   15485       0.8172
   15486       0.8239
   15487       0.8374
   15488       0.8519
   15489       0.8304
   15490       0.8728
   15491       0.9515
   15492       0.8583
   15493       0.8299
   15494       0.8755
   15495       0.8606
   15496       0.8399
   15497       0.8242
   15498       0.9663
   15499       0.9358
   15500       0.8265
   15501       0.8183
   15502       0.7939
   15503       0.8368
   15504       0.8146
   15505       0.8242
   15506       0.8234
   15507       0.8653
   15508       0.8500
   15509       0.8819
   15510       0.8686
   15511       0.8948
   15512       0.9135
   15513       0.8360
   15514       0.8187
   15515       0.8806
   15516       0.9073
   15517       0.8256
   15518       0.8844
   15519       0.8560
   15520       0.8981
   15521       0.8834
   15522       0.8700
   15523       0.7995
   15524       0.7622
   15525       0.8192
   15526       0.7821
   15527       0.8624
   15528       0.8792
   15529       0.8160
   15530       0.7873
   15531       0.6372
   15532       0.8571
   15533       0.7639
   15534       0.7750
   15535       0.7523
   15536       0.7004
   15537       0.7983
   15538       0.7217
   15539       0.7525
   15540       0.7675
   15541       0.8756
   15542       0.8921
   15543       0.7686
   15544       0.9844
   15545       0.8541
   15546       0.9280
   15547       0.8328
   15548       0.8818
   15549       0.8925
   15550       0.8837
   15551       0.9005
   15552       0.8998
   15553       0.8684
   15554       0.9232
   15555       0.9361
   15556       0.9069
   15557       0.9171
   15558       0.8904
   15559       1.0434
   15560       0.8629
   15561       0.8222
   15562       0.8293
   15563       0.8618
   15564       0.8113
   15565       0.9557
   15566       0.8063
   15567       0.9722
   15568       0.9899
   15569       0.9059
   15570       0.9034
   15571       0.9028
   15572       0.8782
   15573       0.9512
   15574       0.9038
   15575       0.9321
   15576       0.8378
   15577       0.9006
   15578       0.8124
   15579       0.8677
   15580       0.8310
   15581       0.8695
   15582       0.7422
   15583       0.6095
   15584       0.7427
   15585       0.7313
   15586       0.8391
   15587       0.7078
   15588       0.8157
   15589       0.7532
   15590       0.7496
   15591       0.7659
   15592       0.8084
   15593       0.7907
   15594       0.9114
   15595       0.8309
   15596       0.9436
   15597       1.0076
   15598       0.9031
   15599       0.8608
   15600       0.8757
   15601       0.8357
   15602       0.8767
   15603       0.8300
   15604       0.8277
   15605       0.8397
   15606       0.8523
   15607       0.8656
   15608       0.8022
   15609       0.8533
   15610       0.8205
   15611       0.8734
   15612       0.8166
   15613       0.8559
   15614       0.8455
   15615       0.7861
   15616       0.8247
   15617       0.8177
   15618       0.8361
   15619       0.8215
   15620       0.9062
   15621       0.8017
   15622       0.8295
   15623       0.8198
   15624       0.8768
   15625       0.8766
   15626       0.8001
   15627       0.9084
   15628       0.9031
   15629       0.8749
   15630       0.7488
   15631       0.8953
   15632       0.7605
   15633       0.8287
   15634       0.8896
   15635       0.9298
   15636       0.8604
   15637       0.8750
   15638       0.8217
   15639       0.9230
   15640       0.8620
   15641       0.7781
   15642       0.8571
   15643       0.8453
   15644       0.7990
   15645       0.7826
   15646       0.7837
   15647       0.7693
   15648       0.8612
   15649       0.8072
   15650       0.8934
   15651       0.8083
   15652       0.8135
   15653       0.9148
   15654       0.8615
   15655       0.7962
   15656       0.8750
   15657       0.8200
   15658       0.7511
   15659       0.8179
   15660       0.8478
   15661       0.7847
   15662       0.7604
   15663       0.7727
   15664       0.7207
   15665       0.6260
   15666       0.6291
   15667       0.7398
   15668       0.7339
   15669       0.6793
   15670       0.6873
   15671       0.7073
   15672       0.6849
   15673       0.6609
   15674       0.7676
   15675       0.6999
   15676       0.8143
   15677       0.7755
   15678       0.7087
   15679       0.6551
   15680       0.5893
   15681       0.5953
   15682       0.6077
   15683       0.6960
   15684       0.7266
   15685       0.6850
   15686       0.7766
   15687       0.9148
   15688       0.7809
   15689       0.8672
   15690       0.9815
   15691       0.8617
   15692       0.8661
   15693       0.8717
   15694       0.8710
   15695       0.8809
   15696       0.8559
   15697       0.8552
   15698       0.7673
   15699       0.8567
   15700       0.8048
   15701       0.7744
   15702       0.7730
   15703       0.8166
   15704       0.8996
   15705       0.7531
   15706       0.7696
   15707       0.9090
   15708       0.8077
   15709       0.7977
   15710       0.8487
   15711       0.8957
   15712       0.8320
   15713       0.8690
   15714       0.7815
   15715       0.8447
   15716       0.7868
   15717       0.8219
   15718       0.7520
   15719       0.4533
   15720       0.5732
   15721       0.6170
   15722       0.6360
   15723       0.5531
   15724       0.5249
   15725       0.6444
   15726       0.5550
   15727       0.6686
   15728       0.7249
   15729       0.8105
   15730       0.8735
   15731       0.8730
   15732       0.9247
   15733       0.8880
   15734       0.8900
   15735       0.8657
   15736       0.9013
   15737       0.8430
   15738       0.9120
   15739       0.7908
   15740       0.9151
   15741       0.8978
   15742       0.8340
   15743       0.8731
   15744       0.8437
   15745       0.8532
   15746       0.8240
   15747       0.8294
   15748       0.8457
   15749       0.8700
   15750       0.9065
   15751       0.8890
   15752       0.9385
   15753       0.9261
   15754       0.8086
   15755       0.7660
   15756       0.8576
   15757       0.8913
   15758       0.8348
   15759       0.8888
   15760       0.8287
   15761       0.8166
   15762       0.8517
   15763       0.8315
   15764       0.8238
   15765       0.9191
   15766       0.7913
   15767       0.9859
   15768       0.8791
   15769       0.8918
   15770       0.9141
   15771       0.8235
   15772       0.8265
   15773       0.8413
   15774       0.7997
   15775       0.8705
   15776       0.9208
   15777       0.8345
   15778       0.9096
   15779       0.8547
   15780       0.7995
   15781       0.9318
   15782       0.8494
   15783       0.8619
   15784       0.8424
   15785       0.7813
   15786       0.8205
   15787       0.7190
   15788       0.8031
   15789       0.8751
   15790       0.8678
   15791       0.8096
   15792       0.7723
   15793       0.9005
   15794       0.8313
   15795       0.7860
   15796       0.8609
   15797       0.8598
   15798       0.8477
   15799       0.8622
   15800       0.8473
   15801       0.9885
   15802       0.9574
   15803       0.8131
   15804       0.9201
   15805       0.9061
   15806       0.8970
   15807       0.8414
   15808       0.9649
   15809       0.9493
   15810       0.8701
   15811       0.8509
   15812       0.8724
   15813       0.8856
   15814       0.8459
   15815       0.8147
   15816       0.9006
   15817       0.7980
   15818       0.7851
   15819       0.8455
   15820       0.9721
   15821       0.8579
   15822       0.8538
   15823       0.8778
   15824       0.9048
   15825       0.9143
   15826       0.8828
   15827       0.8457
   15828       0.8676
   15829       0.8722
   15830       0.8299
   15831       0.9547
   15832       0.8119
   15833       0.8588
   15834       0.8378
   15835       0.8121
   15836       0.8437
   15837       0.8782
   15838       0.8372
   15839       0.8354
   15840       0.9535
   15841       0.9350
   15842       0.8363
   15843       0.9444
   15844       0.8458
   15845       0.8727
   15846       0.8977
   15847       0.8914
   15848       0.8844
   15849       0.8866
   15850       0.8614
   15851       0.8701
   15852       0.8115
   15853       0.9214
   15854       0.8446
   15855       0.7793
   15856       0.7797
   15857       0.8687
   15858       0.8421
   15859       0.8586
   15860       0.9267
   15861       0.8798
   15862       0.8684
   15863       0.8552
   15864       0.8954
   15865       0.8277
   15866       0.8819
   15867       0.8473
   15868       0.8744
   15869       0.8503
   15870       0.9269
   15871       0.8097
   15872       0.8013
   15873       0.7747
   15874       0.8507
   15875       0.9334
   15876       0.9068
   15877       0.8861
   15878       0.9362
   15879       0.8346
   15880       0.8479
   15881       0.7940
   15882       0.9084
   15883       0.8635
   15884       0.8638
   15885       0.8380
   15886       0.8496
   15887       0.8456
   15888       0.7776
   15889       0.7630
   15890       0.8081
   15891       0.8169
   15892       0.8292
   15893       0.8295
   15894       0.8472
   15895       0.7576
   15896       0.8773
   15897       0.8370
   15898       0.7379
   15899       0.8139
   15900       0.8206
   15901       0.8558
   15902       0.7986
   15903       0.8543
   15904       0.7448
   15905       0.8598
   15906       0.8699
   15907       0.8283
   15908       0.8102
   15909       0.8595
   15910       0.7874
   15911       0.8301
   15912       0.8588
   15913       0.8205
   15914       0.7929
   15915       0.8070
   15916       0.8397
   15917       0.8217
   15918       0.8745
   15919       0.8157
   15920       0.8266
   15921       0.9761
   15922       0.8135
   15923       0.8191
   15924       0.9192
   15925       0.9359
   15926       0.8423
   15927       0.9309
   15928       0.8446
   15929       0.8075
   15930       0.8940
   15931       0.8514
   15932       0.8333
   15933       0.8469
   15934       0.8160
   15935       0.7883
   15936       0.8110
   15937       0.7934
   15938       0.8892
   15939       0.8362
   15940       0.9031
   15941       0.8093
   15942       0.8697
   15943       0.8192
   15944       0.8480
   15945       0.8053
   15946       0.8707
   15947       0.8865
   15948       0.8588
   15949       0.8526
   15950       0.8759
   15951       0.9255
   15952       0.8731
   15953       0.8070
   15954       0.8625
   15955       0.9430
   15956       0.8720
   15957       0.9013
   15958       1.0111
   15959       0.9193
   15960       0.8464
   15961       0.8592
   15962       0.8539
   15963       0.8830
   15964       0.8003
   15965       0.8841
   15966       0.7828
   15967       0.8044
   15968       0.8803
   15969       0.7980
   15970       0.7594
   15971       0.8805
   15972       0.8149
   15973       0.8139
   15974       0.8985
   15975       0.9081
   15976       0.8605
   15977       0.8759
   15978       0.9501
   15979       0.8644
   15980       0.8241
   15981       0.8486
   15982       0.8364
   15983       0.8732
   15984       0.6784
   15985       0.9277
   15986       0.9214
   15987       0.7723
   15988       0.7613
   15989       0.8820
   15990       0.8223
   15991       0.8280
   15992       0.8344
   15993       0.9422
   15994       0.7082
   15995       0.8273
   15996       0.8799
   15997       0.7696
   15998       0.8696
   15999       0.8138
   16000       0.8766
   16001       0.8320
   16002       0.7861
   16003       0.8186
   16004       0.8393
   16005       0.7644
   16006       0.7690
   16007       0.8027
   16008       0.8923
   16009       0.9521
   16010       0.8535
   16011       0.7790
   16012       0.7794
   16013       0.7237
   16014       0.8372
   16015       0.8383
   16016       0.8816
   16017       0.7618
   16018       0.7971
   16019       0.8372
   16020       0.8221
   16021       0.7977
   16022       0.8332
   16023       0.8554
   16024       0.9184
   16025       0.8492
   16026       0.8615
   16027       0.8871
   16028       0.8457
   16029       0.7431
   16030       0.8468
   16031       0.8398
   16032       0.7782
   16033       0.8473
   16034       0.7967
   16035       0.7760
   16036       0.8732
   16037       0.8586
   16038       0.8898
   16039       0.8011
   16040       0.8238
   16041       0.8530
   16042       0.7998
   16043       0.8674
   16044       0.8415
   16045       0.8021
   16046       0.8114
   16047       0.8613
   16048       0.8368
   16049       0.9131
   16050       0.8356
   16051       0.8300
   16052       0.9283
   16053       0.8292
   16054       0.8198
   16055       0.8520
   16056       0.8513
   16057       0.9503
   16058       0.8442
   16059       0.9590
   16060       0.8869
   16061       0.8037
   16062       0.9078
   16063       0.8265
   16064       0.8648
   16065       0.8719
   16066       0.9265
   16067       0.8226
   16068       0.8190
   16069       0.9069
   16070       0.8934
   16071       0.9183
   16072       0.8335
   16073       0.8461
   16074       0.9553
   16075       0.8751
   16076       0.7754
   16077       0.8188
   16078       0.8015
   16079       0.8981
   16080       0.7817
   16081       0.8094
   16082       0.8797
   16083       0.7917
   16084       0.9127
   16085       0.8744
   16086       0.8548
   16087       0.9249
   16088       0.7744
   16089       0.8580
   16090       0.8782
   16091       0.9472
   16092       0.8559
   16093       0.7750
   16094       0.8533
   16095       0.8180
   16096       0.8001
   16097       0.7998
   16098       0.8963
   16099       0.7386
   16100       0.8509
   16101       0.8461
   16102       0.7864
   16103       0.7608
   16104       0.8271
   16105       0.6685
   16106       0.7840
   16107       0.8550
   16108       0.6537
   16109       0.6619
   16110       0.6504
   16111       0.6687
   16112       0.6523
   16113       0.6510
   16114       0.6679
   16115       0.7816
   16116       0.7392
   16117       0.6643
   16118       0.6889
   16119       0.7340
   16120       0.7715
   16121       0.7598
   16122       0.8122
   16123       0.7658
   16124       0.9037
   16125       0.8134
   16126       0.6856
   16127       0.6482
   16128       0.7622
   16129       0.7809
   16130       0.7862
   16131       0.8818
   16132       0.8515
   16133       0.8348
   16134       0.8342
   16135       0.7795
   16136       0.7300
   16137       0.7509
   16138       0.8236
   16139       0.8633
   16140       0.9188
   16141       0.8353
   16142       0.8923
   16143       0.8141
   16144       0.8201
   16145       1.0134
   16146       0.8424
   16147       0.9400
   16148       0.9185
   16149       0.8638
   16150       0.8598
   16151       0.9254
   16152       0.8442
   16153       0.9854
   16154       0.8935
   16155       0.8563
   16156       0.9488
   16157       0.8633
   16158       0.7760
   16159       0.8925
   16160       0.8624
   16161       0.8177
   16162       0.8809
   16163       0.8381
   16164       0.8543
   16165       0.8926
   16166       0.8247
   16167       0.9040
   16168       0.9290
   16169       0.7677
   16170       0.8696
   16171       0.7590
   16172       0.8176
   16173       0.6162
   16174       0.8082
   16175       0.7903
   16176       0.8061
   16177       0.6297
   16178       0.6976
   16179       0.6583
   16180       0.6897
   16181       0.6676
   16182       0.7849
   16183       0.8003
   16184       0.8685
   16185       0.6464
   16186       0.6959
   16187       0.6100
   16188       0.7761
   16189       0.9406
   16190       0.7832
   16191       0.8361
   16192       0.7527
   16193       0.8044
   16194       0.7140
   16195       0.7495
   16196       0.7686
   16197       0.7801
   16198       0.7227
   16199       0.7867
   16200       0.8726
   16201       0.8642
   16202       0.7590
   16203       0.8624
   16204       0.8233
   16205       0.8423
   16206       0.8470
   16207       0.7449
   16208       0.8172
   16209       0.7703
   16210       0.6424
   16211       0.6999
   16212       0.6793
   16213       0.7099
   16214       0.7875
   16215       0.7245
   16216       0.7439
   16217       0.6762
   16218       0.5093
   16219       0.5846
   16220       0.8721
   16221       0.8069
   16222       0.7600
   16223       0.7219
   16224       0.6773
   16225       0.7591
   16226       0.7447
   16227       0.8328
   16228       0.7743
   16229       0.7607
   16230       0.7188
   16231       0.8091
   16232       0.7762
   16233       0.5367
   16234       0.8274
   16235       0.7527
   16236       0.7701
   16237       0.8435
   16238       0.7490
   16239       0.7298
   16240       0.8480
   16241       0.8284
   16242       0.6912
   16243       0.6668
   16244       0.7484
   16245       0.8672
   16246       0.7561
   16247       0.8120
   16248       0.7240
   16249       0.8105
   16250       0.8272
   16251       0.7251
   16252       0.8200
   16253       0.7845
   16254       0.6713
   16255       0.6682
   16256       0.7104
   16257       0.7408
   16258       0.6641
   16259       0.6927
   16260       0.6375
   16261       0.7521
   16262       0.6439
   16263       0.4000
   16264       0.6345
   16265       0.5944
   16266       0.6076
   16267       0.5376
   16268       0.7019
   16269       0.5790
   16270       0.6516
   16271       0.4665
   16272       0.3969
   16273       0.5110
   16274       0.3670
   16275       0.4683
   16276       0.4595
   16277       0.5374
   16278       0.4968
   16279       0.3594
   16280       0.5181
   16281       0.4590
   16282       0.4855
   16283       0.5270
   16284       0.5054
   16285       0.5596
   16286       0.3866
   16287       0.5689
   16288       0.6196
   16289       0.4185
   16290       0.6482
   16291       0.4911
   16292       0.5824
   16293       0.4490
   16294       0.4798
   16295       0.4819
   16296       0.4055
   16297       0.4448
   16298       0.5904
   16299       0.5972
   16300       0.4910
   16301       0.4462
   16302       0.5684
   16303       0.7288
   16304       0.4981
   16305       0.5588
   16306       0.6188
   16307       0.4532
   16308       0.5329
   16309       0.5628
   16310       0.4655
   16311       0.6142
   16312       0.4489
   16313       0.4945
   16314       0.6195
   16315       0.6875
   16316       0.5839
   16317       0.6361
   16318       0.6200
   16319       0.5515
   16320       0.5488
   16321       0.6153
   16322       0.6445
   16323       0.6121
   16324       0.6057
   16325       0.6961
   16326       0.7437
   16327       0.6433
   16328       0.7097
   16329       0.7800
   16330       0.7212
   16331       0.5946
   16332       0.6458
   16333       0.7771
   16334       0.6685
   16335       0.7447
   16336       0.6420
   16337       0.5464
   16338       0.5687
   16339       0.7095
   16340       0.5547
   16341       0.6705
   16342       0.6623
   16343       0.6900
   16344       0.6840
   16345       0.7032
   16346       0.4986
   16347       0.8068
   16348       0.6475
   16349       0.5935
   16350       0.5504
   16351       0.5194
   16352       0.5998
   16353       0.5749
   16354       0.6309
   16355       0.6030
   16356       0.5279
   16357       0.6082
   16358       0.5783
   16359       0.4203
   16360       0.4166
   16361       0.4983
   16362       0.4915
   16363       0.4219
   16364       0.4602
   16365       0.4626
   16366       0.5398
   16367       0.4752
   16368       0.4975
   16369       0.5634
   16370       0.4693
   16371       0.4736
   16372       0.5585
   16373       0.4361
   16374       0.5645
   16375       0.5202
   16376       0.6615
   16377       0.5825
   16378       0.5164
   16379       0.5287
   16380       0.4905
   16381       0.5025
   16382       0.4467
   16383       0.6081
   16384       0.5656
   16385       0.4275
   16386       0.4974
   16387       0.4902
   16388       0.4774
   16389       0.3302
   16390       0.4928
   16391       0.5200
   16392       0.5975
   16393       0.4522
   16394       0.5069
   16395       0.5084
   16396       0.6450
   16397       0.6485
   16398       0.5367
   16399       0.5099
   16400       0.7978
   16401       0.6205
   16402       0.6279
   16403       0.4926
   16404       0.4958
   16405       0.5188
   16406       0.5015
   16407       0.6301
   16408       0.5980
   16409       0.5272
   16410       0.6198
   16411       0.5476
   16412       0.5452
   16413       0.4489
   16414       0.4103
   16415       0.5672
   16416       0.5917
   16417       0.5200
   16418       0.6542
   16419       0.5070
   16420       0.5120
   16421       0.4548
   16422       0.3925
   16423       0.5767
   16424       0.5050
   16425       0.6358
   16426       0.5532
   16427       0.6689
   16428       0.5971
   16429       0.5259
   16430       0.5735
   16431       0.4933
   16432       0.5001
   16433       0.4967
   16434       0.5266
   16435       0.5597
   16436       0.5112
   16437       0.3698
   16438       0.5167
   16439       0.6184
   16440       0.6417
   16441       0.4203
   16442       0.5244
   16443       0.4192
   16444       0.6715
   16445       0.5278
   16446       0.4030
   16447       0.4945
   16448       0.4398
   16449       0.4321
   16450       0.6158
   16451       0.4955
   16452       0.4704
   16453       0.3561
   16454       0.4505
   16455       0.5016
   16456       0.4823
   16457       0.5486
   16458       0.5082
   16459       0.5242
   16460       0.4531
   16461       0.5264
   16462       0.4914
   16463       0.4941
   16464       0.5301
   16465       0.6742
   16466       0.5325
   16467       0.5084
   16468       0.5465
   16469       0.3701
   16470       0.4649
   16471       0.4051
   16472       0.5340
   16473       0.5872
   16474       0.5264
   16475       0.4430
   16476       0.4971
   16477       0.5953
   16478       0.6022
   16479       0.6059
   16480       0.4190
   16481       0.5060
   16482       0.5630
   16483       0.6459
   16484       0.5314
   16485       0.5017
   16486       0.7042
   16487       0.4173
   16488       0.5537
   16489       0.6296
   16490       0.5146
   16491       0.4912
   16492       0.6098
   16493       0.4084
   16494       0.5287
   16495       0.4445
   16496       0.4562
   16497       0.6615
   16498       0.5779
   16499       0.5089
   16500       0.6246
   16501       0.4604
   16502       0.6018
   16503       0.6259
   16504       0.4713
   16505       0.4962
   16506       0.5254
   16507       0.4924
   16508       0.5938
   16509       0.4341
   16510       0.6159
   16511       0.7202
   16512       0.5506
   16513       0.5213
   16514       0.7226
   16515       0.4453
   16516       0.4453
   16517       0.4407
   16518       0.4439
   16519       0.5067
   16520       0.6581
   16521       0.5142
   16522       0.4951
   16523       0.4957
   16524       0.5049
   16525       0.7220
   16526       0.4891
   16527       0.6372
   16528       0.5247
   16529       0.5462
   16530       0.4216
   16531       0.3889
   16532       0.4473
   16533       0.5383
   16534       0.3644
   16535       0.5102
   16536       0.4254
   16537       0.4904
   16538       0.5859
   16539       0.4520
   16540       0.5676
   16541       0.5200
   16542       0.4838
   16543       0.5475
   16544       0.5029
   16545       0.5016
   16546       0.4382
   16547       0.4999
   16548       0.5446
   16549       0.5628
   16550       0.5200
   16551       0.7448
   16552       0.7341
   16553       0.6677
   16554       0.5826
   16555       0.7354
   16556       0.5743
   16557       0.6989
   16558       0.5519
   16559       0.5261
   16560       0.7154
   16561       0.5201
   16562       0.9300
   16563       0.7687
   16564       0.4553
   16565       0.5047
   16566       0.4210
   16567       0.5809
   16568       0.5838
   16569       0.5787
   16570       0.4299
   16571       0.6842
   16572       0.5328
   16573       0.6199
   16574       0.5563
   16575       0.5256
   16576       0.6118
   16577       0.6628
   16578       0.4975
   16579       0.6113
   16580       0.4231
   16581       0.4477
   16582       0.4847
   16583       0.4807
   16584       0.3706
   16585       0.5503
   16586       0.4923
   16587       0.5886
   16588       0.4083
   16589       0.3776
   16590       0.4720
   16591       0.4916
   16592       0.4949
   16593       0.5909
   16594       0.5190
   16595       0.5103
   16596       0.5221
   16597       0.4869
   16598       0.4775
   16599       0.4574
   16600       0.6392
   16601       0.5716
   16602       0.6178
   16603       0.5665
   16604       0.4839
   16605       0.5477
   16606       0.5445
   16607       0.5393
   16608       0.5309
   16609       0.6538
   16610       0.6614
   16611       0.6043
   16612       0.5222
   16613       0.5533
   16614       0.6341
   16615       0.5826
   16616       0.4194
   16617       0.5785
   16618       0.5715
   16619       0.4430
   16620       0.6345
   16621       0.4806
   16622       0.4184
   16623       0.5688
   16624       0.6462
   16625       0.5188
   16626       0.6033
   16627       0.4755
   16628       0.4746
   16629       0.5224
   16630       0.4712
   16631       0.4990
   16632       0.5073
   16633       0.5560
   16634       0.5179
   16635       0.4194
   16636       0.8666
   16637       0.8711
   16638       0.8770
   16639       0.8289
   16640       0.7622
   16641       0.6836
   16642       0.7286
   16643       0.7942
   16644       0.7672
   16645       0.8244
   16646       0.7808
   16647       0.8309
   16648       0.9093
   16649       0.9296
   16650       0.9140
   16651       0.9033
   16652       0.8788
   16653       0.8802
   16654       0.8512
   16655       0.8916
   16656       0.7737
   16657       0.7802
   16658       0.7755
   16659       0.8787
   16660       0.8677
   16661       0.7849
   16662       0.8815
   16663       0.7671
   16664       0.7823
   16665       0.8224
   16666       0.7569
   16667       0.7440
   16668       0.8736
   16669       0.7512
   16670       0.7675
   16671       0.8220
   16672       0.7683
   16673       0.8638
   16674       0.7608
   16675       0.7494
   16676       0.7933
   16677       0.8932
   16678       0.9008
   16679       0.6673
   16680       0.8874
   16681       0.7149
   16682       0.8127
   16683       0.7668
   16684       0.8785
   16685       0.8731
   16686       0.8488
   16687       0.8270
   16688       0.8464
   16689       0.8210
   16690       0.9108
   16691       0.8946
   16692       0.8407
   16693       0.7902
   16694       0.8445
   16695       0.8849
   16696       0.8622
   16697       0.9399
   16698       0.8666
   16699       0.9413
   16700       0.9787
   16701       0.9595
   16702       0.7996
   16703       0.8351
   16704       0.9583
   16705       0.8356
   16706       0.9206
   16707       0.9021
   16708       0.8912
   16709       0.8774
   16710       0.7593
   16711       0.9365
   16712       0.9826
   16713       0.8782
   16714       0.9396
   16715       0.8118
   16716       0.8844
   16717       0.9380
   16718       0.9021
   16719       0.8421
   16720       0.8497
   16721       0.7937
   16722       0.8911
   16723       0.7957
   16724       0.7163
   16725       0.7463
   16726       0.8041
   16727       0.7285
   16728       0.6911
   16729       0.7699
   16730       0.7114
   16731       0.7569
   16732       0.8013
   16733       0.8605
   16734       0.8633
   16735       0.8149
   16736       0.8891
   16737       0.7610
   16738       0.7665
   16739       0.8607
   16740       0.9145
   16741       0.8418
   16742       0.8724
   16743       0.7434
   16744       0.6630
   16745       0.7425
   16746       0.7811
   16747       0.8270
   16748       0.8220
   16749       0.9078
   16750       0.8495
   16751       0.7741
   16752       0.6981
   16753       0.7937
   16754       0.8335
   16755       0.7695
   16756       0.7412
   16757       0.9316
   16758       0.7615
   16759       0.6746
   16760       0.7098
   16761       0.5884
   16762       0.6096
   16763       0.5471
   16764       0.5842
   16765       0.7494
   16766       0.8050
   16767       0.7560
   16768       0.6794
   16769       0.6488
   16770       0.7377
   16771       0.7282
   16772       0.6239
   16773       0.5725
   16774       0.6056
   16775       0.6288
   16776       0.6566
   16777       0.6513
   16778       0.6721
   16779       0.5045
   16780       0.6513
   16781       0.6160
   16782       0.7074
   16783       0.7345
   16784       0.6719
   16785       0.6134
   16786       0.6852
   16787       0.6549
   16788       0.6375
   16789       0.7456
   16790       0.6333
   16791       0.6812
   16792       0.5740
   16793       0.5533
   16794       0.6419
   16795       0.5117
   16796       0.5605
   16797       0.6546
   16798       0.6383
   16799       0.6615
   16800       0.6037
   16801       0.5883
   16802       0.5985
   16803       0.6832
   16804       0.7679
   16805       0.6758
   16806       0.7444
   16807       0.6366
   16808       0.6769
   16809       0.6597
   16810       0.6312
   16811       0.5556
   16812       0.6844
   16813       0.4430
   16814       0.4109
   16815       0.5242
   16816       0.6433
   16817       0.5528
   16818       0.5272
   16819       0.5323
   16820       0.4370
   16821       0.5033
   16822       0.3833
   16823       0.4995
   16824       0.4624
   16825       0.3976
   16826       0.5339
   16827       0.4196
   16828       0.3748
   16829       0.5094
   16830       0.4258
   16831       0.4560
   16832       0.4794
   16833       0.4572
   16834       0.4120
   16835       0.5049
   16836       0.4085
   16837       0.5182
   16838       0.6503
   16839       0.5514
   16840       0.7988
   16841       0.5394
   16842       0.5271
   16843       0.6865
   16844       0.7257
   16845       0.6431
   16846       0.4934
   16847       0.6058
   16848       0.5788
   16849       0.6381
   16850       0.6882
   16851       0.5588
   16852       0.7216
   16853       0.6111
   16854       0.5656
   16855       0.5012
   16856       0.4411
   16857       0.6014
   16858       0.6631
   16859       0.5300
   16860       0.6218
   16861       0.6619
   16862       0.4640
   16863       0.5808
   16864       0.6118
   16865       0.5410
   16866       0.7017
   16867       0.6659
   16868       0.7326
   16869       0.6339
   16870       0.7054
   16871       0.5089
   16872       0.5616
   16873       0.6760
   16874       0.6708
   16875       0.6325
   16876       0.5482
   16877       0.8700
   16878       0.8815
   16879       0.7740
   16880       0.8244
   16881       0.8437
   16882       0.8833
   16883       0.8465
   16884       0.8249
   16885       0.8635
   16886       0.8327
   16887       0.8419
   16888       0.8480
   16889       0.8426
   16890       0.8454
   16891       0.8355
   16892       0.8815
   16893       0.8064
   16894       0.8399
   16895       0.8168
   16896       0.8917
   16897       0.7955
   16898       0.8525
   16899       0.8217
   16900       0.8158
   16901       0.9179
   16902       0.8230
   16903       0.8564
   16904       0.8681
   16905       0.9322
   16906       0.8635
   16907       0.7973
   16908       0.8862
   16909       0.8032
   16910       0.8231
   16911       0.7569
   16912       0.8374
   16913       0.6521
   16914       0.5547
   16915       0.9307
   16916       0.7666
   16917       0.9201
   16918       0.9577
   16919       0.8117
   16920       0.7924
   16921       0.8276
   16922       0.8170
   16923       0.8148
   16924       0.7560
   16925       0.8041
   16926       0.8309
   16927       0.8576
   16928       0.8967
   16929       0.8519
   16930       0.7672
   16931       0.9465
   16932       0.8434
   16933       0.8405
   16934       0.8222
   16935       0.7659
   16936       0.8786
   16937       0.7864
   16938       0.7835
   16939       0.8091
   16940       0.8546
   16941       0.9014
   16942       0.7957
   16943       0.8936
   16944       0.8325
   16945       0.8027
   16946       0.9034
   16947       0.8430
   16948       0.8461
   16949       0.8597
   16950       0.8808
   16951       0.8607
   16952       0.8705
   16953       0.7939
   16954       0.7612
   16955       0.9117
   16956       1.0945
   16957       0.8367
   16958       0.9902
   16959       0.8647
   16960       0.9386
   16961       0.8417
   16962       0.8833
   16963       0.9072
   16964       0.8474
   16965       0.8008
   16966       0.7791
   16967       0.8282
   16968       0.8388
   16969       0.8998
   16970       0.8368
   16971       0.8783
   16972       0.9226
   16973       0.7709
   16974       0.8496
   16975       0.9882
   16976       0.8541
   16977       0.9250
   16978       0.7834
   16979       0.8688
   16980       0.7827
   16981       0.7767
   16982       0.7793
   16983       0.6906
   16984       0.7668
   16985       0.8273
   16986       0.8544
   16987       0.9221
   16988       0.7843
   16989       0.7622
   16990       0.8261
   16991       0.8774
   16992       0.8063
   16993       0.8728
   16994       0.8040
   16995       0.8452
   16996       0.7457
   16997       0.7377
   16998       0.9047
   16999       0.8088
   17000       0.8207
   17001       0.8459
   17002       0.8636
   17003       0.8306
   17004       0.7902
   17005       0.8128
   17006       0.8937
   17007       0.9029
   17008       0.8062
   17009       0.8744
   17010       0.8249
   17011       0.8054
   17012       0.7946
   17013       0.8444
   17014       0.8046
   17015       0.8240
   17016       0.8904
   17017       0.8872
   17018       0.8497
   17019       0.8452
   17020       0.7853
   17021       0.7473
   17022       0.7992
   17023       0.8568
   17024       0.9247
   17025       0.8456
   17026       0.7440
   17027       0.7837
   17028       0.8786
   17029       0.8601
   17030       0.7918
   17031       0.7919
   17032       0.8535
   17033       0.8800
   17034       0.8197
   17035       0.8418
   17036       0.8229
   17037       0.8013
   17038       0.7727
   17039       0.8743
   17040       0.8158
   17041       0.8774
   17042       0.7882
   17043       0.8163
   17044       0.8618
   17045       0.8469
   17046       0.7580
   17047       0.8373
   17048       0.8641
   17049       0.8758
   17050       0.8664
   17051       0.8282
   17052       0.8218
   17053       0.9168
   17054       0.8293
   17055       0.8029
   17056       0.8667
   17057       0.8225
   17058       0.8591
   17059       0.9325
   17060       0.8233
   17061       0.7880
   17062       0.8612
   17063       0.8261
   17064       0.8512
   17065       0.8239
   17066       0.7888
   17067       0.8104
   17068       0.7747
   17069       0.8269
   17070       0.8117
   17071       0.8056
   17072       0.8443
   17073       0.7946
   17074       0.8940
   17075       0.8114
   17076       0.8581
   17077       0.7600
   17078       0.7160
   17079       0.8482
   17080       0.8810
   17081       0.8188
   17082       0.8144
   17083       0.7670
   17084       0.8230
   17085       0.7910
   17086       0.8861
   17087       0.9558
   17088       0.8717
   17089       0.8474
   17090       0.8222
   17091       0.8188
   17092       0.8934
   17093       0.8727
   17094       0.8935
   17095       0.8483
   17096       0.8478
   17097       0.8535
   17098       0.8387
   17099       0.9676
   17100       0.8407
   17101       0.8199
   17102       0.8595
   17103       0.8518
   17104       0.8333
   17105       0.8914
   17106       0.8632
   17107       0.7523
   17108       0.8365
   17109       0.8022
   17110       0.8179
   17111       0.7829
   17112       0.8164
   17113       0.9097
   17114       0.8363
   17115       0.8130
   17116       0.8651
   17117       0.7910
   17118       0.8016
   17119       0.7518
   17120       0.8311
   17121       0.8287
   17122       0.7956
   17123       0.8613
   17124       0.7476
   17125       0.8175
   17126       0.7974
   17127       0.8878
   17128       0.8560
   17129       0.8025
   17130       0.9546
   17131       0.8679
   17132       0.7714
   17133       0.7499
   17134       0.7806
   17135       0.8091
   17136       0.8460
   17137       0.7868
   17138       0.8339
   17139       0.7786
   17140       0.7380
   17141       0.8239
   17142       0.7492
   17143       0.7647
   17144       0.7321
   17145       0.7495
   17146       0.8197
   17147       0.8563
   17148       1.1035
   17149       0.8561
   17150       0.8317
   17151       0.8254
   17152       0.7832
   17153       0.7458
   17154       0.8000
   17155       0.8084
   17156       0.8344
   17157       0.8343
   17158       0.8308
   17159       0.9049
   17160       0.8557
   17161       0.8157
   17162       0.9075
   17163       0.8118
   17164       0.8942
   17165       0.8792
   17166       0.7545
   17167       0.9548
   17168       0.8964
   17169       0.8599
   17170       0.8778
   17171       0.8418
   17172       0.8567
   17173       0.7750
   17174       0.8863
   17175       0.8035
   17176       0.7858
   17177       0.8434
   17178       0.8932
   17179       0.8436
   17180       0.8309
   17181       0.7908
   17182       0.8723
   17183       0.8281
   17184       0.9079
   17185       0.8376
   17186       0.7744
   17187       0.7282
   17188       0.7706
   17189       0.9395
   17190       0.8472
   17191       0.8912
   17192       0.8380
   17193       0.8095
   17194       0.7618
   17195       0.8983
   17196       0.7695
   17197       0.8557
   17198       0.8209
   17199       0.7951
   17200       0.8831
   17201       0.8844
   17202       0.8705
   17203       0.8518
   17204       0.7973
   17205       0.9367
   17206       0.8210
   17207       0.8721
   17208       0.9153
   17209       0.8796
   17210       0.9366
   17211       0.8963
   17212       0.9281
   17213       0.8067
   17214       0.8622
   17215       0.9034
   17216       0.8776
   17217       0.8557
   17218       0.8301
   17219       0.8166
   17220       0.8653
   17221       0.9322
   17222       0.8476
   17223       0.8639
   17224       0.8115
   17225       0.7524
   17226       0.7899
   17227       0.7950
   17228       0.8349
   17229       0.8102
   17230       0.8324
   17231       0.7836
   17232       0.9290
   17233       0.7618
   17234       0.8304
   17235       0.9748
   17236       0.8607
   17237       0.8665
   17238       0.8178
   17239       0.8152
   17240       0.7917
   17241       0.7832
   17242       0.7324
   17243       0.8599
   17244       0.8355
   17245       0.8157
   17246       0.8179
   17247       0.8066
   17248       0.7313
   17249       0.8351
   17250       0.7992
   17251       0.8433
   17252       0.7942
   17253       0.7763
   17254       0.8107
   17255       0.8440
   17256       0.8371
   17257       0.8737
   17258       0.7723
   17259       0.8271
   17260       0.8158
   17261       0.8038
   17262       0.8213
   17263       0.8032
   17264       0.8147
   17265       0.7892
   17266       0.8165
   17267       0.8516
   17268       0.8031
   17269       0.7845
   17270       0.8136
   17271       0.8105
   17272       0.8180
   17273       0.8368
   17274       0.8265
   17275       0.7851
   17276       0.7848
   17277       0.7933
   17278       0.7802
   17279       0.8774
   17280       0.8313
   17281       0.8208
   17282       0.8616
   17283       0.7627
   17284       0.8541
   17285       0.9270
   17286       0.8577
   17287       0.7698
   17288       0.8219
   17289       0.8546
   17290       0.8897
   17291       0.9771
   17292       0.8797
   17293       0.9643
   17294       0.9309
   17295       0.9022
   17296       0.8682
   17297       0.8920
   17298       0.8785
   17299       0.8358
   17300       0.8412
   17301       0.8312
   17302       0.8201
   17303       0.8054
   17304       0.7909
   17305       0.8519
   17306       0.9173
   17307       0.8734
   17308       0.9380
   17309       0.9071
   17310       0.9347
   17311       0.9621
   17312       0.8832
   17313       0.8702
   17314       0.9085
   17315       0.8593
   17316       0.8875
   17317       0.8434
   17318       0.8306
   17319       0.8970
   17320       0.8810
   17321       0.8546
   17322       0.9368
   17323       0.9518
   17324       0.8969
   17325       0.8694
   17326       0.8713
   17327       0.8150
   17328       0.8822
   17329       0.9543
   17330       0.9083
   17331       0.8612
   17332       0.9035
   17333       0.9209
   17334       0.9277
   17335       0.9112
   17336       0.8368
   17337       0.9121
   17338       0.8970
   17339       0.8393
   17340       0.8689
   17341       0.8995
   17342       0.8431
   17343       0.8859
   17344       0.8235
   17345       0.8230
   17346       0.8331
   17347       0.9552
   17348       0.8555
   17349       0.9062
   17350       0.8963
   17351       0.8655
   17352       0.8361
   17353       0.8890
   17354       0.8309
   17355       0.8072
   17356       0.7979
   17357       0.8825
   17358       0.8904
   17359       0.9517
   17360       0.8445
   17361       0.8898
   17362       0.8611
   17363       0.7967
   17364       0.8147
   17365       0.8255
   17366       0.9197
   17367       0.8932
   17368       0.8330
   17369       0.8613
   17370       0.8199
   17371       0.8532
   17372       0.9091
   17373       0.7966
   17374       0.8418
   17375       0.9036
   17376       0.6826
   17377       0.8059
   17378       0.8209
   17379       0.9653
   17380       0.7976
   17381       0.9089
   17382       0.7663
   17383       0.8008
   17384       0.8422
   17385       0.8437
   17386       0.8759
   17387       0.8417
   17388       0.8628
   17389       0.7951
   17390       0.8977
   17391       0.8690
   17392       0.7510
   17393       0.8165
   17394       0.8284
   17395       0.8658
   17396       0.7581
   17397       0.7539
   17398       0.8077
   17399       0.8244
   17400       0.8438
   17401       0.8951
   17402       0.9151
   17403       0.8183
   17404       0.9454
   17405       0.8976
   17406       0.8335
   17407       0.8351
   17408       0.9049
   17409       0.8385
   17410       0.8746
   17411       0.9035
   17412       0.8996
   17413       0.8479
   17414       0.8567
   17415       0.7849
   17416       0.8433
   17417       0.9002
   17418       0.8401
   17419       0.8611
   17420       0.8106
   17421       0.8558
   17422       0.8801
   17423       0.7758
   17424       0.9613
   17425       0.8111
   17426       0.9022
   17427       0.8619
   17428       0.9441
   17429       0.8810
   17430       0.9028
   17431       0.9023
   17432       0.8607
   17433       0.8878
   17434       0.9331
   17435       0.8937
   17436       0.8832
   17437       0.8028
   17438       0.8855
   17439       0.7925
   17440       0.8497
   17441       0.8355
   17442       0.8806
   17443       0.9062
   17444       0.8936
   17445       0.8257
   17446       0.7807
   17447       0.9659
   17448       0.8373
   17449       0.8850
   17450       0.7589
   17451       0.9046
   17452       0.8443
   17453       0.9922
   17454       0.9219
   17455       0.9126
   17456       0.8802
   17457       0.9118
   17458       0.8418
   17459       0.9250
   17460       0.8839
   17461       0.8640
   17462       0.7868
   17463       0.8125
   17464       0.8836
   17465       0.8091
   17466       0.7692
   17467       0.8064
   17468       0.7854
   17469       0.7587
   17470       0.8288
   17471       0.7544
   17472       0.8118
   17473       0.9345
   17474       0.7893
   17475       0.7695
   17476       0.8098
   17477       0.8620
   17478       0.9226
   17479       0.9542
   17480       0.7633
   17481       0.9009
   17482       0.7774
   17483       0.8261
   17484       0.7799
   17485       0.8925
   17486       0.8654
   17487       0.7815
   17488       0.8647
   17489       0.8694
   17490       0.9026
   17491       0.8489
   17492       0.8077
   17493       0.8651
   17494       0.8136
   17495       0.8038
   17496       0.8444
   17497       0.8164
   17498       0.7889
   17499       0.8680
   17500       0.8883
   17501       0.8171
   17502       0.8533
   17503       0.7649
   17504       0.9064
   17505       0.9069
   17506       0.9059
   17507       0.8127
   17508       0.7705
   17509       0.8594
   17510       0.8202
   17511       0.8509
   17512       0.7928
   17513       0.8475
   17514       0.7365
   17515       0.7422
   17516       0.6569
   17517       0.7629
   17518       0.6882
   17519       0.6995
   17520       0.7416
   17521       0.7567
   17522       0.7283
   17523       0.7073
   17524       0.7131
   17525       0.7015
   17526       0.7237
   17527       0.7301
   17528       0.7451
   17529       0.7312
   17530       0.7512
   17531       0.6870
   17532       0.6892
   17533       0.6874
   17534       0.7104
   17535       0.6888
   17536       0.7380
   17537       0.6511
   17538       0.2118
   17539       0.5090
   17540       0.3341
   17541       0.5274
   17542       0.4464
   17543       0.5468
   17544       0.5704
   17545       0.5520
   17546       0.5510
   17547       0.6426
   17548       0.5300
   17549       0.5024
   17550       0.3157
   17551       0.5606
   17552       0.6424
   17553       0.5027
   17554       0.4712
   17555       0.7875
   17556       0.6156
   17557       0.6264
   17558       0.5031
   17559       0.6390
   17560       0.6047
   17561       0.4960
   17562       0.5294
   17563       0.5954
   17564       0.5972
   17565       0.6085
   17566       0.6702
   17567       0.4992
   17568       0.5510
   17569       0.5001
   17570       0.5867
   17571       0.5391
   17572       0.5037
   17573       0.5659
   17574       0.5680
   17575       0.5285
   17576       0.6158
   17577       0.5618
   17578       0.5216
   17579       0.4547
   17580       0.4872
   17581       0.4948
   17582       0.5257
   17583       0.5126
   17584       0.5008
   17585       0.4776
   17586       0.7135
   17587       0.5113
   17588       0.3426
   17589       0.4753
   17590       0.4194
   17591       0.5168
   17592       0.6361
   17593       0.5087
   17594       0.4680
   17595       0.6955
   17596       0.6472
   17597       0.6366
   17598       0.5540
   17599       0.5578
   17600       0.6578
   17601       0.5258
   17602       0.6206
   17603       0.4306
   17604       0.5152
   17605       0.6162
   17606       0.6327
   17607       0.5875
   17608       0.5221
   17609       0.5020
   17610       0.4855
   17611       0.5764
   17612       0.5205
   17613       0.6557
   17614       0.5956
   17615       0.5719
   17616       0.5572
   17617       0.6158
   17618       0.6089
   17619       0.5895
   17620       0.6599
   17621       0.7518
   17622       0.7237
   17623       0.6202
   17624       0.7107
   17625       0.4999
   17626       0.3579
   17627       0.4944
   17628       0.6430
   17629       0.5282
   17630       0.3775
   17631       0.6056
   17632       0.4906
   17633       0.3556
   17634       0.4000
   17635       0.4673
   17636       0.3911
   17637       0.4090
   17638       0.5676
   17639       0.5138
   17640       0.4243
   17641       0.4254
   17642       0.5895
   17643       0.5956
   17644       0.5520
   17645       0.6935
   17646       0.5357
   17647       0.5104
   17648       0.6437
   17649       0.6774
   17650       0.5810
   17651       0.5112
   17652       0.6120
   17653       0.5372
   17654       0.5649
   17655       0.6528
   17656       0.5728
   17657       0.5079
   17658       0.4822
   17659       0.3810
   17660       0.7235
   17661       0.5559
   17662       0.3371
   17663       0.6099
   17664       0.5265
   17665       0.3672
   17666       0.6261
   17667       0.8336
   17668       0.4775
   17669       0.3945
   17670       0.4829
   17671       0.3955
   17672       0.5592
   17673       0.4626
   17674       0.2516
   17675       0.2793
   17676       0.5378
   17677       0.4844
   17678       0.5493
   17679       0.3275
   17680       0.4069
   17681       0.3957
   17682       0.3945
   17683       0.3745
   17684       0.4405
   17685       0.4019
   17686       0.4842
   17687       0.5405
   17688       0.7256
   17689       0.5008
   17690       0.6843
   17691       0.5022
   17692       0.7390
   17693       0.5709
   17694       0.6653
   17695       0.6393
   17696       0.6407
   17697       0.6664
   17698       0.8470
   17699       0.5515
   17700       0.5174
   17701       0.6360
   17702       0.5941
   17703       0.4970
   17704       0.5520
   17705       0.5290
   17706       0.4336
   17707       0.5592
   17708       0.5505
   17709       0.4510
   17710       0.4427
   17711       0.3317
   17712       0.5596
   17713       0.4187
   17714       0.3772
   17715       0.4964
   17716       0.5058
   17717       0.4335
   17718       0.4227
   17719       0.4690
   17720       0.5282
   17721       0.4297
   17722       0.5100
   17723       0.3723
   17724       0.4302
   17725       0.3818
   17726       0.4668
   17727       0.4766
   17728       0.7303
   17729       0.3753
   17730       0.4481
   17731       0.5615
   17732       0.4578
   17733       0.4449
   17734       0.4985
   17735       0.4935
   17736       0.4306
   17737       0.4891
   17738       0.4371
   17739       0.4388
   17740       0.4271
   17741       0.5082
   17742       0.4710
   17743       0.4703
   17744       0.3679
   17745       0.5471
   17746       0.4186
   17747       0.5141
   17748       0.5803
   17749       0.5214
   17750       0.5779
   17751       0.3983
   17752       0.4688
   17753       0.3922
   17754       0.5532
   17755       0.5705
   17756       0.5977
   17757       0.5775
   17758       0.5548
   17759       0.5062
   17760       0.5604
   17761       0.5611
   17762       0.4977
   17763       0.4182
   17764       0.5838
   17765       0.4407
   17766       0.6321
   17767       0.6551
   17768       0.6119
   17769       0.5180
   17770       0.5304
   17771       0.6292
   17772       0.5240
   17773       0.3703
   17774       0.5657
   17775       0.4345
   17776       0.4791
   17777       0.4823
   17778       0.6568
   17779       0.5968
   17780       0.5080
   17781       0.5393
   17782       0.5289
   17783       0.5633
   17784       0.6750
   17785       0.7215
   17786       0.5025
   17787       0.5417
   17788       0.5979
   17789       0.5009
   17790       0.4209
   17791       0.3893
   17792       0.3322
   17793       0.3108
   17794       0.3063
   17795       0.4518
   17796       0.3190
   17797       0.4519
   17798       0.2700
   17799       0.2955
   17800       0.3115
   17801       0.3469
   17802       0.3089
   17803       0.2898
   17804       0.4486
   17805       0.3844
   17806       0.4803
   17807       0.4775
   17808       0.4187
   17809       0.2941
   17810       0.3766
   17811       0.3788
   17812       0.3573
   17813       0.4056
   17814       0.3799
   17815       0.4645
   17816       0.5208
   17817       0.5190
   17818       0.4751
   17819       0.4212
   17820       0.5554
   17821       0.3595
   17822       0.4463
   17823       0.3823
   17824       0.6348
   17825       0.4703
   17826       0.8887
   17827       0.7171
   17828       0.8535
   17829       0.9673
   17830       0.9400
   17831       1.4201
   17832       1.5076
   17833       1.2661
   17834       1.2994
   17835       1.1461
   17836       1.6293
   17837       1.3282
   17838       1.5066
   17839       1.6822
   17840       1.3853
   17841       1.3515
   17842       1.1451
   17843       1.4380
   17844       1.1053
   17845       0.6738
   17846       0.6325
   17847       0.5078
   17848       0.6771
   17849       0.5338
   17850       0.6390
   17851       0.6871
   17852       0.5963
   17853       0.3615
   17854       0.4576
   17855       0.4445
   17856       0.5901
   17857       0.3975
   17858       0.4710
   17859       0.4103
   17860       0.5023
   17861       0.4519
   17862       0.4842
   17863       0.4662
   17864       0.3550
   17865       0.4349
   17866       0.5759
   17867       0.4908
   17868       0.7700
   17869       0.8258
   17870       0.3779
   17871       0.3984
   17872       0.4133
   17873       0.5158
   17874       0.3897
   17875       0.2659
   17876       0.4462
   17877       0.4813
   17878       0.3540
   17879       0.2234
   17880       0.3803
   17881       0.2734
   17882       0.3810
   17883       0.2571
   17884       0.2544
   17885       0.3733
   17886       0.3443
   17887       0.3748
   17888       0.4892
   17889       0.4577
   17890       0.5252
   17891       0.4604
   17892       0.3289
   17893       0.3239
   17894       0.4001
   17895       0.5594
   17896       0.3779
   17897       0.5310
   17898       0.5253
   17899       0.6808
   17900       0.5824
   17901       0.6223
   17902       0.6692
   17903       0.4825
   17904       0.6185
   17905       0.5838
   17906       0.6008
   17907       0.8133
   17908       0.5929
   17909       0.5180
   17910       0.5547
   17911       0.6129
   17912       0.3934
   17913       0.6228
   17914       0.3930
   17915       0.2540
   17916       0.2351
   17917       0.4212
   17918       0.2474
   17919       0.2627
   17920       0.3572
   17921       0.4283
   17922       0.4850
   17923       0.3444
   17924       0.4430
   17925       0.4513
   17926       0.4078
   17927       0.3626
   17928       0.4076
   17929       0.3994
   17930       0.3868
   17931       0.3688
   17932       0.3069
   17933       0.2879
   17934       0.4617
   17935       0.4969
   17936       0.3759
   17937       0.4051
   17938       0.4880
   17939       0.3752
   17940       0.2777
   17941       0.4678
   17942       0.4716
   17943       0.5108
   17944       0.4717
   17945       0.3989
   17946       0.2563
   17947       0.4768
   17948       0.4080
   17949       0.4332
   17950       0.4384
   17951       0.5210
   17952       0.4559
   17953       0.5218
   17954       0.3763
   17955       0.2884
   17956       0.2596
   17957       0.3247
   17958       0.3835
   17959       0.2981
   17960       0.4047
   17961       0.4337
   17962       0.4804
   17963       0.4084
   17964       0.4763
   17965       0.4608
   17966       0.4176
   17967       0.2774
   17968       0.4877
   17969       0.2738
   17970       0.3916
   17971       0.3613
   17972       0.7400
   17973       0.5077
   17974       0.4219
   17975       0.4267
   17976       0.4375
   17977       0.4929
   17978       0.4538
   17979       0.4798
   17980       0.5648
   17981       0.6508
   17982       0.5623
   17983       0.6075
   17984       0.3839
   17985       0.6328
   17986       0.4940
   17987       0.6363
   17988       0.5566
   17989       0.6394
   17990       0.6455
   17991       0.6209
   17992       0.4862
   17993       0.4654
   17994       0.4621
   17995       0.3666
   17996       0.4329
   17997       0.4567
   17998       0.4090
   17999       0.5032
   18000       0.6286
   18001       0.5191
   18002       0.5436
   18003       0.4259
   18004       0.6372
   18005       0.6156
   18006       0.6461
   18007       0.5236
   18008       0.3901
   18009       0.4705
   18010       0.6044
   18011       0.4696
   18012       0.6819
   18013       0.4080
   18014       0.5371
   18015       0.4588
   18016       0.4145
   18017       0.4802
   18018       0.4120
   18019       0.5391
   18020       0.3772
   18021       0.4263
   18022       0.4373
   18023       0.4497
   18024       0.6526
   18025       0.4894
   18026       0.5694
   18027       0.5419
   18028       0.6092
   18029       0.4400
   18030       0.4344
   18031       0.5737
   18032       0.6046
   18033       0.5933
   18034       0.6679
   18035       0.4851
   18036       0.4690
   18037       0.6247
   18038       0.8872
   18039       1.1142
   18040       1.0265
   18041       0.8769
   18042       0.8964
   18043       1.0652
   18044       0.7639
   18045       0.7606
   18046       0.5510
   18047       0.5989
   18048       0.5930
   18049       0.5427
   18050       0.5166
   18051       0.4520
   18052       0.5227
   18053       0.4917
   18054       0.5747
   18055       0.4428
   18056       0.5044
   18057       0.5457
   18058       0.4533
   18059       0.5512
   18060       0.6205
   18061       0.4984
   18062       0.5025
   18063       0.4508
   18064       0.5841
   18065       0.4369
   18066       0.4830
   18067       0.6376
   18068       0.4899
   18069       0.4513
   18070       0.5824
   18071       0.4792
   18072       0.5174
   18073       0.5422
   18074       0.6228
   18075       0.5597
   18076       0.4868
   18077       0.5804
   18078       0.5263
   18079       0.4774
   18080       0.4752
   18081       0.4709
   18082       0.3747
   18083       0.5540
   18084       0.5031
   18085       0.4291
   18086       0.4395
   18087       0.6543
   18088       0.4584
   18089       0.7728
   18090       0.3724
   18091       0.4873
   18092       0.4226
   18093       0.3346
   18094       0.5405
   18095       0.4689
   18096       0.5018
   18097       0.4344
   18098       0.4044
   18099       0.4726
   18100       0.5489
   18101       0.5850
   18102       0.6710
   18103       0.4978
   18104       0.5172
   18105       0.4028
   18106       0.6653
   18107       0.5439
   18108       0.3699
   18109       0.6030
   18110       0.5939
   18111       0.5698
   18112       0.5283
   18113       0.4824
   18114       0.4835
   18115       0.4856
   18116       0.5625
   18117       0.5154
   18118       0.4737
   18119       0.5199
   18120       0.5729
   18121       0.3451
   18122       0.3347
   18123       0.3987
   18124       0.5537
   18125       0.3724
   18126       0.4036
   18127       0.5530
   18128       0.5596
   18129       0.7322
   18130       0.5239
   18131       0.4323
   18132       0.4116
   18133       0.4670
   18134       0.4317
   18135       0.5290
   18136       0.4281
   18137       0.4742
   18138       0.4850
   18139       0.5110
   18140       0.3762
   18141       0.5252
   18142       0.6225
   18143       0.4508
   18144       0.5178
   18145       0.4484
   18146       0.6301
   18147       0.5092
   18148       0.5582
   18149       0.4300
   18150       0.6073
   18151       0.7418
   18152       0.4644
   18153       0.5315
   18154       0.4953
   18155       0.5921
   18156       0.5888
   18157       0.4457
   18158       0.4972
   18159       0.4678
   18160       0.5087
   18161       0.5235
   18162       0.4999
   18163       0.6413
   18164       0.5347
   18165       0.3341
   18166       0.4283
   18167       0.4832
   18168       0.3817
   18169       0.4320
   18170       0.5820
   18171       0.4680
   18172       0.3884
   18173       0.5665
   18174       0.4476
   18175       0.4406
   18176       0.3554
   18177       0.4201
   18178       0.7642
   18179       0.4956
   18180       0.4148
[truncated: 150,041 more chars]
