# Supplementary material for: Identification of the occurrence and potential mechanisms of heterotopic ossification associated with 17-beta-estradiol targeting MKX by bioinformatics analysis and cellular experiments
Source: PeerJ. 2022 Jan 3;10:e12696. doi: 10.7717/peerj.12696 (PMC8734462; doi:10.7717/peerj.12696)
Supplement: Supplemental Information 4 [file peerj-10-12696-s004.zip › MD raw data/p1/protein_rmsd_rec.dat]

#Frame     RMSD_00001
       1       0.0000
       2       0.5571
       3       0.6831
       4       0.7146
       5       0.7214
       6       0.7294
       7       0.9337
       8       0.9310
       9       0.9967
      10       0.9074
      11       1.0738
      12       1.1115
      13       1.2294
      14       1.1429
      15       1.2911
      16       1.2661
      17       1.3534
      18       1.2999
      19       1.3387
      20       1.5510
      21       1.5742
      22       1.6114
      23       1.6570
      24       1.7399
      25       1.7161
      26       1.8063
      27       1.8382
      28       1.8821
      29       1.7255
      30       1.7237
      31       1.6909
      32       1.4918
      33       1.5623
      34       1.5310
      35       1.4824
      36       1.5880
      37       1.6881
      38       1.5347
      39       1.6034
      40       1.5411
      41       1.4162
      42       1.5864
      43       1.6755
      44       1.5512
      45       1.7382
      46       1.5833
      47       1.6432
      48       1.5268
      49       1.5857
      50       1.6154
      51       1.5672
      52       1.6937
      53       1.7784
      54       1.8440
      55       1.8129
      56       1.8064
      57       1.7633
      58       1.6495
      59       1.6219
      60       1.6418
      61       1.5810
      62       1.6658
      63       1.5341
      64       1.4854
      65       1.5790
      66       1.4555
      67       1.3989
      68       1.3832
      69       1.3782
      70       1.3728
      71       1.2860
      72       1.3280
      73       1.3840
      74       1.3573
      75       1.2802
      76       1.2163
      77       1.2737
      78       1.2057
      79       1.2469
      80       1.2258
      81       1.1807
      82       1.2062
      83       1.3468
      84       1.2689
      85       1.1901
      86       1.2466
      87       1.1132
      88       1.0908
      89       1.0344
      90       1.0425
      91       1.0937
      92       1.1833
      93       1.1626
      94       1.1519
      95       1.1515
      96       1.1327
      97       1.0984
      98       1.0871
      99       1.1305
     100       1.1007
     101       1.1687
     102       1.1206
     103       1.1009
     104       1.2164
     105       1.2482
     106       1.3331
     107       1.2807
     108       1.2899
     109       1.2679
     110       1.0704
     111       1.1548
     112       1.0502
     113       1.0074
     114       1.0688
     115       1.0970
     116       1.0620
     117       1.1259
     118       1.0867
     119       1.1528
     120       1.2272
     121       1.0992
     122       1.0975
     123       1.1742
     124       1.0722
     125       1.1247
     126       1.0946
     127       1.0708
     128       1.1427
     129       1.2526
     130       1.1761
     131       1.1116
     132       1.1457
     133       1.2140
     134       1.2324
     135       1.1960
     136       1.2088
     137       1.2806
     138       1.3345
     139       1.2773
     140       1.2326
     141       1.2552
     142       1.2785
     143       1.2312
     144       1.2495
     145       1.2151
     146       1.2969
     147       1.3411
     148       1.4880
     149       1.3383
     150       1.5048
     151       1.5004
     152       1.3791
     153       1.3560
     154       1.4760
     155       1.3812
     156       1.3705
     157       1.2992
     158       1.2625
     159       1.2632
     160       1.2212
     161       1.2414
     162       1.2357
     163       1.3460
     164       1.3253
     165       1.2573
     166       1.1640
     167       1.1086
     168       1.0683
     169       1.1512
     170       1.1522
     171       1.1888
     172       1.3405
     173       1.3182
     174       1.4212
     175       1.5107
     176       1.4787
     177       1.5948
     178       1.4805
     179       1.4503
     180       1.4340
     181       1.4497
     182       1.3334
     183       1.5175
     184       1.4541
     185       1.3617
     186       1.5000
     187       1.5269
     188       1.4332
     189       1.4935
     190       1.4883
     191       1.5009
     192       1.5829
     193       1.5561
     194       1.4764
     195       1.4651
     196       1.4827
     197       1.4863
     198       1.5064
     199       1.5610
     200       1.5035
     201       1.5237
     202       1.4342
     203       1.4748
     204       1.3533
     205       1.3869
     206       1.4931
     207       1.4358
     208       1.4045
     209       1.3906
     210       1.3219
     211       1.2791
     212       1.4605
     213       1.4193
     214       1.3952
     215       1.4080
     216       1.5280
     217       1.4527
     218       1.5767
     219       1.4155
     220       1.3410
     221       1.4565
     222       1.4401
     223       1.4295
     224       1.4679
     225       1.4190
     226       1.4715
     227       1.5716
     228       1.6600
     229       1.6746
     230       1.7071
     231       1.6381
     232       1.8524
     233       1.7963
     234       1.8192
     235       1.7921
     236       1.7531
     237       1.8518
     238       1.7855
     239       1.7426
     240       1.7946
     241       1.7930
     242       1.7407
     243       1.8720
     244       1.7715
     245       1.7307
     246       1.6678
     247       1.8146
     248       1.8287
     249       1.7986
     250       1.6918
     251       1.7603
     252       1.8199
     253       1.8839
     254       1.7658
     255       1.8133
     256       1.7889
     257       1.7841
     258       1.9015
     259       1.9535
     260       1.9268
     261       2.0264
     262       2.0488
     263       2.0277
     264       2.1086
     265       2.1219
     266       2.1481
     267       2.2058
     268       2.0903
     269       2.0813
     270       2.1446
     271       2.0866
     272       2.1798
     273       2.1498
     274       2.1592
     275       2.2038
     276       2.3421
     277       2.2937
     278       2.3260
     279       2.3454
     280       2.3693
     281       2.3538
     282       2.3187
     283       2.3201
     284       2.3494
     285       2.3260
     286       2.2869
     287       2.3110
     288       2.3344
     289       2.2786
     290       2.2303
     291       2.3471
     292       2.3632
     293       2.4510
     294       2.3953
     295       2.3627
     296       2.3499
     297       2.3621
     298       2.4071
     299       2.4400
     300       2.3335
     301       2.3696
     302       2.3953
     303       2.3576
     304       2.2979
     305       2.4209
     306       2.4151
     307       2.3537
     308       2.3050
     309       2.3614
     310       2.2969
     311       2.2954
     312       2.3297
     313       2.3672
     314       2.3546
     315       2.3277
     316       2.3373
     317       2.3045
     318       2.3386
     319       2.2522
     320       2.2890
     321       2.3503
     322       2.3472
     323       2.3473
     324       2.3021
     325       2.2779
     326       2.3092
     327       2.4182
     328       2.4354
     329       2.4133
     330       2.3801
     331       2.2889
     332       2.2174
     333       2.2526
     334       2.3084
     335       2.1756
     336       2.1523
     337       2.2250
     338       2.2263
     339       2.2017
     340       2.0735
     341       2.1209
     342       2.2203
     343       2.1825
     344       2.0745
     345       2.1117
     346       2.1810
     347       2.1702
     348       2.1463
     349       2.0736
     350       2.0643
     351       1.9857
     352       1.9106
     353       1.8562
     354       1.9357
     355       1.9649
     356       1.9666
     357       1.8699
     358       1.8878
     359       1.9257
     360       1.9802
     361       1.8811
     362       1.9444
     363       1.8423
     364       1.8427
     365       2.0550
     366       1.9956
     367       2.0582
     368       2.0295
     369       1.9610
     370       1.9922
     371       1.8696
     372       1.8943
     373       1.9579
     374       1.8833
     375       1.8701
     376       1.9457
     377       1.9601
     378       1.9659
     379       1.9645
     380       2.0045
     381       1.9592
     382       2.0424
     383       2.0595
     384       2.0541
     385       2.0167
     386       2.0137
     387       2.1247
     388       1.9832
     389       1.9475
     390       1.9633
     391       1.9420
     392       1.9057
     393       1.8310
     394       1.8442
     395       1.8937
     396       1.8424
     397       1.8012
     398       1.8141
     399       1.8902
     400       1.8886
     401       1.9079
     402       1.8396
     403       1.8157
     404       1.8961
     405       2.0026
     406       1.8512
     407       1.8956
     408       1.8863
     409       1.8796
     410       1.8864
     411       1.8748
     412       1.8596
     413       1.8989
     414       1.9840
     415       1.9809
     416       2.0959
     417       2.0488
     418       2.2030
     419       2.2359
     420       2.3221
     421       2.3473
     422       2.3690
     423       2.5017
     424       2.5249
     425       2.5164
     426       2.4747
     427       2.4770
     428       2.4804
     429       2.3721
     430       2.3655
     431       2.4013
     432       2.4592
     433       2.4544
     434       2.4822
     435       2.4783
     436       2.4318
     437       2.3404
     438       2.3209
     439       2.2420
     440       2.3111
     441       2.1927
     442       2.3400
     443       2.2831
     444       2.2468
     445       2.2627
     446       2.2466
     447       2.2387
     448       2.3078
     449       2.2841
     450       2.2939
     451       2.2925
     452       2.4215
     453       2.3715
     454       2.3789
     455       2.4774
     456       2.4550
     457       2.4341
     458       2.3726
     459       2.5493
     460       2.4467
     461       2.5093
     462       2.4462
     463       2.4452
     464       2.3988
     465       2.3355
     466       2.3344
     467       2.2185
     468       2.2358
     469       2.2028
     470       2.1693
     471       2.2118
     472       2.3040
     473       2.3154
     474       2.4895
     475       2.5394
     476       2.4317
     477       2.4321
     478       2.3638
     479       2.3263
     480       2.2876
     481       2.1959
     482       2.2627
     483       2.2581
     484       2.2617
     485       2.2350
     486       2.3135
     487       2.3305
     488       2.3053
     489       2.4540
     490       2.3832
     491       2.3791
     492       2.4007
     493       2.2837
     494       2.2733
     495       2.2400
     496       2.2972
     497       2.3197
     498       2.2314
     499       2.1250
     500       2.2225
     501       2.2369
     502       2.3082
     503       2.4130
     504       2.3264
     505       2.2318
     506       2.1701
     507       2.2429
     508       2.1976
     509       2.2466
     510       2.2390
     511       2.3393
     512       2.2223
     513       2.2840
     514       2.2215
     515       2.2095
     516       2.3616
     517       2.2780
     518       2.2515
     519       2.2534
     520       2.1893
     521       2.2657
     522       2.1340
     523       2.1748
     524       2.2216
     525       2.2148
     526       2.2479
     527       2.2402
     528       2.1541
     529       2.2000
     530       2.3742
     531       2.3066
     532       2.2667
     533       2.3208
     534       2.2508
     535       2.3062
     536       2.3417
     537       2.2535
     538       2.2382
     539       2.1887
     540       2.1542
     541       2.1990
     542       2.1241
     543       2.1036
     544       2.0701
     545       2.2012
     546       2.1781
     547       2.1186
     548       2.1632
     549       2.0157
     550       2.1285
     551       1.9698
     552       2.0262
     553       2.1024
     554       2.2087
     555       2.1450
     556       2.1441
     557       2.1281
     558       2.1238
     559       2.1917
     560       2.2277
     561       2.2314
     562       2.2803
     563       2.2700
     564       2.3319
     565       2.3360
     566       2.3196
     567       2.2379
     568       2.2960
     569       2.3058
     570       2.1985
     571       2.1984
     572       2.2553
     573       2.2318
     574       2.2312
     575       2.2873
     576       2.3283
     577       2.2116
     578       2.2203
     579       2.0655
     580       2.0113
     581       2.0847
     582       2.1558
     583       2.1082
     584       2.0494
     585       2.0723
     586       2.0414
     587       2.0673
     588       2.0944
     589       1.9325
     590       1.9217
     591       1.8961
     592       1.9264
     593       1.9540
     594       1.8028
     595       1.9032
     596       1.9111
     597       1.9135
     598       1.9314
     599       1.8942
     600       1.9467
     601       2.0369
     602       2.0824
     603       2.0435
     604       2.1685
     605       2.1910
     606       2.1521
     607       2.0839
     608       1.9072
     609       2.0613
     610       2.0123
     611       2.0335
     612       2.0604
     613       2.1363
     614       2.1089
     615       2.1386
     616       2.1807
     617       2.1450
     618       2.2196
     619       2.2682
     620       2.2918
     621       2.1857
     622       2.1472
     623       2.1479
     624       2.1470
     625       2.1914
     626       2.2700
     627       2.2366
     628       2.2788
     629       2.2667
     630       2.1919
     631       2.1205
     632       2.1091
     633       2.1656
     634       2.1737
     635       2.1715
     636       2.1509
     637       2.1252
     638       2.0739
     639       2.1337
     640       2.1423
     641       2.2837
     642       2.2985
     643       2.2078
     644       2.2124
     645       2.1911
     646       2.2067
     647       2.2131
     648       2.2941
     649       2.3016
     650       2.3204
     651       2.3448
     652       2.3206
     653       2.3190
     654       2.3942
     655       2.4634
     656       2.3966
     657       2.4040
     658       2.3236
     659       2.4366
     660       2.4292
     661       2.3474
     662       2.3271
     663       2.4064
     664       2.4552
     665       2.4219
     666       2.3261
     667       2.2687
     668       2.2091
     669       2.2609
     670       2.1559
     671       2.1777
     672       2.2293
     673       2.3367
     674       2.2722
     675       2.3479
     676       2.4044
     677       2.4115
     678       2.3999
     679       2.5241
     680       2.4749
     681       2.6097
     682       2.6119
     683       2.5706
     684       2.5889
     685       2.5465
     686       2.5562
     687       2.4092
     688       2.3327
     689       2.4138
     690       2.3685
     691       2.3481
     692       2.3721
     693       2.4366
     694       2.3388
     695       2.3406
     696       2.3574
     697       2.3255
     698       2.3816
     699       2.3215
     700       2.2975
     701       2.3506
     702       2.4539
     703       2.3584
     704       2.4324
     705       2.4744
     706       2.4634
     707       2.5042
     708       2.5313
     709       2.5861
     710       2.5055
     711       2.4625
     712       2.4375
     713       2.4443
     714       2.4587
     715       2.4996
     716       2.5560
     717       2.6172
     718       2.5896
     719       2.6628
     720       2.5877
     721       2.5378
     722       2.6284
     723       2.5157
     724       2.4617
     725       2.5607
     726       2.6962
     727       2.7221
     728       2.5971
     729       2.5992
     730       2.6230
     731       2.6165
     732       2.5377
     733       2.4497
     734       2.5922
     735       2.6158
     736       2.6004
     737       2.5701
     738       2.5639
     739       2.6245
     740       2.6680
     741       2.5682
     742       2.5483
     743       2.5790
     744       2.5042
     745       2.5110
     746       2.5938
     747       2.5496
     748       2.4653
     749       2.4955
     750       2.3896
     751       2.4904
     752       2.5722
     753       2.4899
     754       2.4165
     755       2.3981
     756       2.5866
     757       2.5866
     758       2.5569
     759       2.6900
     760       2.6070
     761       2.6478
     762       2.5957
     763       2.5518
     764       2.5722
     765       2.5458
     766       2.6089
     767       2.5891
     768       2.5107
     769       2.6428
     770       2.7406
     771       2.7345
     772       2.6929
     773       2.6583
     774       2.6020
     775       2.6192
     776       2.6815
     777       2.6955
     778       2.7487
     779       2.7003
     780       2.6469
     781       2.6046
     782       2.5796
     783       2.5649
     784       2.6646
     785       2.5784
     786       2.6751
     787       2.6516
     788       2.6813
     789       2.7264
     790       2.6371
     791       2.6097
     792       2.6027
     793       2.7014
     794       2.7039
     795       2.7147
     796       2.8080
     797       2.8028
     798       2.8180
     799       2.6421
     800       2.8186
     801       2.8902
     802       2.7895
     803       2.8050
     804       2.6548
     805       2.7576
     806       2.6922
     807       2.7142
     808       2.8102
     809       2.8301
     810       2.7831
     811       2.7245
     812       2.7268
     813       2.5967
     814       2.6242
     815       2.7525
     816       2.6235
     817       2.6557
     818       2.6983
     819       2.6767
     820       2.8165
     821       2.9631
     822       2.9167
     823       2.9921
     824       3.0636
     825       3.0066
     826       3.0332
     827       2.9609
     828       2.9662
     829       3.0200
     830       3.0720
     831       3.0499
     832       3.0459
     833       3.1325
     834       3.1325
     835       3.0371
     836       3.0458
     837       3.1383
     838       3.1479
     839       3.0399
     840       3.1453
     841       3.0089
     842       3.0700
     843       3.0347
     844       3.0356
     845       2.9411
     846       3.0375
     847       2.9379
     848       3.0570
     849       2.9453
     850       2.9109
     851       3.0289
     852       2.9322
     853       2.9694
     854       3.1057
     855       3.1262
     856       3.0713
     857       3.0259
     858       3.1303
     859       3.0255
     860       2.9354
     861       3.1198
     862       3.0337
     863       2.9785
     864       3.0297
     865       2.9067
     866       2.8442
     867       2.9550
     868       2.9524
     869       2.9998
     870       3.0576
     871       2.9300
     872       2.8716
     873       2.8461
     874       2.8430
     875       2.8994
     876       2.8812
     877       2.9814
     878       2.9162
     879       2.8637
     880       2.9829
     881       2.9454
     882       2.9412
     883       3.0142
     884       3.0248
     885       3.1192
     886       2.9981
     887       3.1361
     888       3.1533
     889       3.2173
     890       3.1266
     891       3.1094
     892       3.0939
     893       3.1460
     894       3.0541
     895       3.0712
     896       3.0339
     897       3.0596
     898       3.1568
     899       3.0536
     900       3.1010
     901       3.0565
     902       2.9490
     903       2.9184
     904       2.9522
     905       2.9396
     906       2.9175
     907       2.8618
     908       2.7130
     909       2.7977
     910       2.8808
     911       2.9788
     912       3.0450
     913       3.1281
     914       3.0972
     915       3.1493
     916       3.1049
     917       3.0357
     918       2.9446
     919       2.7889
     920       2.7897
     921       2.7642
     922       2.6680
     923       2.6609
     924       2.6931
     925       2.7236
     926       2.6236
     927       2.4913
     928       2.3770
     929       2.5083
     930       2.4281
     931       2.4865
     932       2.5105
     933       2.5730
     934       2.6281
     935       2.5567
     936       2.5909
     937       2.6981
     938       2.7151
     939       2.7220
     940       2.7276
     941       2.8359
     942       2.7959
     943       2.7611
     944       2.7814
     945       2.6341
     946       2.6538
     947       2.7827
     948       2.8030
     949       2.7983
     950       2.7180
     951       2.6334
     952       2.6838
     953       2.5926
     954       2.6569
     955       2.5613
     956       2.7018
     957       2.6366
     958       2.6122
     959       2.5964
     960       2.6206
     961       2.5294
     962       2.5244
     963       2.6585
     964       2.6496
     965       2.6766
     966       2.6088
     967       2.7322
     968       2.8030
     969       2.9025
     970       2.9186
     971       2.9694
     972       3.0354
     973       3.0167
     974       3.0214
     975       2.9230
     976       2.9093
     977       2.9080
     978       2.8199
     979       2.8088
     980       2.8753
     981       2.8259
     982       2.7966
     983       2.7394
     984       2.6685
     985       2.7773
     986       2.7727
     987       2.6713
     988       2.7231
     989       2.8219
     990       2.8341
     991       2.7390
     992       2.7766
     993       2.6728
     994       2.6975
     995       2.7904
     996       2.7249
     997       2.7075
     998       2.7718
     999       2.7521
    1000       2.8123
    1001       2.7220
    1002       2.7491
    1003       2.7333
    1004       2.7023
    1005       2.8582
    1006       2.6416
    1007       2.5947
    1008       2.6285
    1009       2.6251
    1010       2.5923
    1011       2.5803
    1012       2.5869
    1013       2.6459
    1014       2.7023
    1015       2.6666
    1016       2.7608
    1017       2.7713
    1018       2.7245
    1019       2.6377
    1020       2.7872
    1021       2.8048
    1022       2.7805
    1023       2.7879
    1024       2.7814
    1025       2.7406
    1026       2.6960
    1027       2.6927
    1028       2.6465
    1029       2.6825
    1030       2.7218
    1031       2.7591
    1032       2.7294
    1033       2.6669
    1034       2.8172
    1035       2.8308
    1036       2.8944
    1037       2.8014
    1038       2.7350
    1039       2.6987
    1040       2.6578
    1041       2.7978
    1042       2.6943
    1043       2.7798
    1044       2.7622
    1045       2.6659
    1046       2.7656
    1047       2.7153
    1048       2.7421
    1049       2.7535
    1050       2.7312
    1051       2.7695
    1052       2.8204
    1053       2.7969
    1054       2.7831
    1055       2.8773
    1056       2.7815
    1057       2.7914
    1058       2.9187
    1059       2.9810
    1060       2.8588
    1061       2.9399
    1062       2.9522
    1063       2.9875
    1064       3.0625
    1065       3.0139
    1066       2.9731
    1067       2.9257
    1068       2.7267
    1069       2.7787
    1070       2.8692
    1071       2.8225
    1072       2.8251
    1073       2.7448
    1074       2.6733
    1075       2.6222
    1076       2.5854
    1077       2.6938
    1078       2.6700
    1079       2.7732
    1080       2.8194
    1081       2.8638
    1082       3.0697
    1083       2.9389
    1084       2.9634
    1085       3.0434
    1086       3.2146
    1087       3.0971
    1088       3.0482
    1089       3.0975
    1090       2.9705
    1091       3.1413
    1092       3.1020
    1093       3.0413
    1094       2.9960
    1095       2.9797
    1096       3.0031
    1097       3.0264
    1098       2.9602
    1099       2.8840
    1100       2.9863
    1101       2.8356
    1102       2.7596
    1103       2.8439
    1104       2.8198
    1105       2.9074
    1106       3.0464
    1107       2.9826
    1108       2.9561
    1109       2.9542
    1110       2.8874
    1111       3.0001
    1112       2.9719
    1113       2.9782
    1114       3.0014
    1115       2.9308
    1116       3.0596
    1117       3.0579
    1118       2.9855
    1119       3.1550
    1120       3.2062
    1121       3.1373
    1122       3.1546
    1123       3.2654
    1124       3.3167
    1125       3.3279
    1126       3.2817
    1127       3.0800
    1128       3.0117
    1129       3.0204
    1130       3.0988
    1131       3.0223
    1132       2.9558
    1133       2.9041
    1134       2.9761
    1135       3.0726
    1136       3.0599
    1137       2.9300
    1138       3.1429
    1139       3.0775
    1140       3.0106
    1141       3.0589
    1142       3.2629
    1143       3.2934
    1144       3.3070
    1145       3.4381
    1146       3.2468
    1147       3.2931
    1148       3.2336
    1149       3.1495
    1150       3.1239
    1151       2.9593
    1152       3.0884
    1153       3.0261
    1154       3.0647
    1155       3.0275
    1156       3.1397
    1157       3.1620
    1158       3.1442
    1159       3.2091
    1160       3.0516
    1161       3.0629
    1162       3.0200
    1163       3.1039
    1164       3.0484
    1165       2.9996
    1166       3.1865
    1167       3.1146
    1168       3.1122
    1169       3.0671
    1170       3.0841
    1171       2.9759
    1172       2.9238
    1173       2.8513
    1174       3.0692
    1175       3.1161
    1176       3.0080
    1177       2.9619
    1178       2.9028
    1179       2.8674
    1180       2.8423
    1181       2.8373
    1182       2.9192
    1183       2.8795
    1184       2.7930
    1185       2.8497
    1186       2.8027
    1187       2.8860
    1188       3.0171
    1189       2.8316
    1190       2.7813
    1191       2.7805
    1192       2.7132
    1193       2.7573
    1194       2.8473
    1195       2.7757
    1196       2.8579
    1197       2.6692
    1198       2.7381
    1199       2.7268
    1200       2.7079
    1201       2.7807
    1202       2.8016
    1203       2.7579
    1204       2.9400
    1205       2.7740
    1206       2.7537
    1207       2.7586
    1208       2.7003
    1209       2.7691
    1210       2.6519
    1211       2.6265
    1212       2.6539
    1213       2.6098
    1214       2.5668
    1215       2.5943
    1216       2.6980
    1217       2.6268
    1218       2.6571
    1219       2.6793
    1220       2.8149
    1221       2.8951
    1222       2.9296
    1223       2.9481
    1224       3.0189
    1225       3.1306
    1226       3.0643
    1227       3.1796
    1228       3.0672
    1229       3.0160
    1230       2.8153
    1231       2.8175
    1232       2.8465
    1233       2.8686
    1234       2.8837
    1235       2.8632
    1236       2.9106
    1237       2.8325
    1238       2.9463
    1239       2.8284
    1240       2.8289
    1241       2.7692
    1242       2.8037
    1243       2.9205
    1244       2.8005
    1245       2.9636
    1246       2.8946
    1247       2.8164
    1248       2.9327
    1249       2.9380
    1250       3.0269
    1251       2.8924
    1252       2.8103
    1253       2.7208
    1254       2.8513
    1255       3.0052
    1256       2.9932
    1257       2.8615
    1258       2.6812
    1259       2.7434
    1260       2.7014
    1261       2.8348
    1262       2.7887
    1263       2.8623
    1264       2.7541
    1265       2.8008
    1266       2.7434
    1267       2.9393
    1268       2.8984
    1269       2.8481
    1270       2.7986
    1271       2.8695
    1272       2.8938
    1273       2.9516
    1274       2.9339
    1275       2.8681
    1276       2.8904
    1277       2.8961
    1278       2.8812
    1279       2.9864
    1280       2.8358
    1281       3.0138
    1282       2.9066
    1283       2.9438
    1284       2.9908
    1285       2.8820
    1286       2.8966
    1287       2.7826
    1288       2.8419
    1289       2.8570
    1290       2.7814
    1291       2.8193
    1292       2.8796
    1293       2.9774
    1294       3.0765
    1295       3.1203
    1296       3.0956
    1297       3.0211
    1298       3.0055
    1299       2.9989
    1300       3.0672
    1301       3.1217
    1302       3.1546
    1303       3.1538
    1304       3.1876
    1305       3.0804
    1306       3.1461
    1307       3.1385
    1308       3.0937
    1309       3.0364
    1310       3.0487
    1311       3.0550
    1312       2.9617
    1313       2.9999
    1314       2.9428
    1315       2.9333
    1316       3.0090
    1317       3.0817
    1318       3.2065
    1319       3.0787
    1320       3.1336
    1321       3.0671
    1322       2.9878
    1323       3.0586
    1324       3.0737
    1325       2.8537
    1326       2.9139
    1327       2.8975
    1328       2.8340
    1329       2.9718
    1330       2.9679
    1331       2.9238
    1332       2.8663
    1333       2.9408
    1334       2.9507
    1335       2.8469
    1336       2.8064
    1337       2.8301
    1338       2.8453
    1339       2.8238
    1340       2.7689
    1341       2.8096
    1342       2.7633
    1343       2.7059
    1344       2.8091
    1345       2.7235
    1346       2.7996
    1347       2.6656
    1348       2.7208
    1349       2.5713
    1350       2.7570
    1351       2.7087
    1352       2.6117
    1353       2.6239
    1354       2.5486
    1355       2.5859
    1356       2.6701
    1357       2.6245
    1358       2.5553
    1359       2.6636
    1360       2.6915
    1361       2.5640
    1362       2.5991
    1363       2.7423
    1364       2.6953
    1365       2.6522
    1366       2.6108
    1367       2.6456
    1368       2.7652
    1369       2.8295
    1370       2.8070
    1371       2.8333
    1372       2.8338
    1373       2.8274
    1374       2.7974
    1375       2.6515
    1376       2.5178
    1377       2.5868
    1378       2.5911
    1379       2.5766
    1380       2.6069
    1381       2.6495
    1382       2.6201
    1383       2.6489
    1384       2.6484
    1385       2.8051
    1386       2.7255
    1387       2.6986
    1388       2.7027
    1389       2.6863
    1390       2.5929
    1391       2.6137
    1392       2.6984
    1393       2.6552
    1394       2.7079
    1395       2.7677
    1396       2.8831
    1397       2.7791
    1398       2.9561
    1399       2.8351
    1400       2.8542
    1401       2.7712
    1402       2.8082
    1403       2.9599
    1404       2.7756
    1405       2.8300
    1406       2.8446
    1407       2.9479
    1408       2.9573
    1409       2.9926
    1410       2.9142
    1411       2.9556
    1412       2.9344
    1413       2.8739
    1414       2.9107
    1415       2.8564
    1416       2.8071
    1417       2.8086
    1418       2.8116
    1419       2.6631
    1420       2.6289
    1421       2.7233
    1422       2.6027
    1423       2.6288
    1424       2.6654
    1425       2.7152
    1426       2.7357
    1427       2.7684
    1428       2.8273
    1429       2.8911
    1430       2.8484
    1431       2.7744
    1432       2.8729
    1433       2.9480
    1434       2.8433
    1435       2.8244
    1436       2.8253
    1437       2.7861
    1438       2.8810
    1439       2.8126
    1440       2.9757
    1441       3.0113
    1442       3.0499
    1443       3.0864
    1444       3.2290
    1445       3.0035
    1446       2.9344
    1447       2.9396
    1448       2.8559
    1449       2.8652
    1450       2.9765
    1451       2.9617
    1452       2.9782
    1453       2.9926
    1454       2.8968
    1455       2.9338
    1456       2.8599
    1457       3.0093
    1458       2.9920
    1459       2.9821
    1460       2.9875
    1461       2.8862
    1462       2.9930
    1463       2.9612
    1464       3.0173
    1465       3.0020
    1466       3.0603
    1467       3.0079
    1468       3.1182
    1469       3.0900
    1470       3.1247
    1471       3.0358
    1472       2.9151
    1473       2.9678
    1474       2.9618
    1475       2.9846
    1476       2.9449
    1477       2.9515
    1478       2.9159
    1479       3.0206
    1480       3.0613
    1481       2.9543
    1482       3.0562
    1483       3.0213
    1484       3.1267
    1485       3.1211
    1486       3.0372
    1487       2.9592
    1488       2.9881
    1489       2.9768
    1490       2.9215
    1491       2.9279
    1492       3.0152
    1493       3.1041
    1494       3.2714
    1495       3.0663
    1496       3.0500
    1497       2.9071
    1498       2.9757
    1499       3.0073
    1500       3.0410
    1501       3.1329
    1502       3.0339
    1503       3.0438
    1504       2.9500
    1505       2.9568
    1506       3.1033
    1507       3.1112
    1508       3.0107
    1509       3.0412
    1510       2.9893
    1511       2.9781
    1512       3.0297
    1513       3.1123
    1514       3.0173
    1515       3.0908
    1516       3.0424
    1517       3.0300
    1518       3.0605
    1519       2.9859
    1520       3.0547
    1521       2.9499
    1522       2.9989
    1523       2.9068
    1524       3.0122
    1525       3.0251
    1526       3.0354
    1527       2.9501
    1528       2.8206
    1529       2.8266
    1530       2.8720
    1531       2.8344
    1532       2.9312
    1533       2.8782
    1534       2.8622
    1535       2.9357
    1536       2.8717
    1537       2.8388
    1538       2.7096
    1539       2.7091
    1540       2.8164
    1541       2.8204
    1542       2.7958
    1543       2.7050
    1544       2.9425
    1545       2.9261
    1546       2.8642
    1547       2.8616
    1548       2.9795
    1549       2.9761
    1550       3.0229
    1551       2.9336
    1552       2.9411
    1553       2.8181
    1554       2.8588
    1555       2.9028
    1556       2.8785
    1557       2.9403
    1558       2.9344
    1559       2.9430
    1560       3.0252
    1561       2.9082
    1562       2.9503
    1563       2.7884
    1564       2.8772
    1565       2.9183
    1566       2.9423
    1567       2.8991
    1568       2.9922
    1569       2.9935
    1570       3.0119
    1571       2.9947
    1572       2.9455
    1573       2.8809
    1574       2.7936
    1575       2.7876
    1576       2.8895
    1577       2.7565
    1578       2.8250
    1579       2.7667
    1580       2.8435
    1581       2.8103
    1582       2.6865
    1583       2.8655
    1584       2.8197
    1585       2.7267
    1586       2.7523
    1587       2.7351
    1588       2.6402
    1589       2.6870
    1590       2.6837
    1591       2.7574
    1592       2.7424
    1593       2.8396
    1594       2.7519
    1595       2.7950
    1596       2.7771
    1597       2.7513
    1598       2.7211
    1599       2.7261
    1600       2.6891
    1601       2.7482
    1602       2.6456
    1603       2.7609
    1604       2.7588
    1605       2.8253
    1606       2.7845
    1607       2.7882
    1608       2.7523
    1609       2.7799
    1610       2.9497
    1611       2.8848
    1612       2.8583
    1613       2.9750
    1614       2.9970
    1615       2.9511
    1616       2.9761
    1617       2.9835
    1618       2.9975
    1619       2.8960
    1620       2.8846
    1621       2.9783
    1622       2.9145
    1623       2.9573
    1624       2.9008
    1625       2.8938
    1626       2.8147
    1627       2.9620
    1628       2.8397
    1629       2.8903
    1630       2.9736
    1631       2.9355
    1632       3.1408
    1633       3.2188
    1634       3.1487
    1635       3.1566
    1636       3.1920
    1637       3.1929
    1638       3.1642
    1639       3.1416
    1640       3.0607
    1641       2.9633
    1642       3.0292
    1643       3.1866
    1644       2.9957
    1645       3.1024
    1646       3.1804
    1647       3.1769
    1648       3.2088
    1649       3.2493
    1650       3.2836
    1651       3.1969
    1652       3.2196
    1653       3.2685
    1654       3.2640
    1655       3.2401
    1656       3.3465
    1657       3.3507
    1658       3.3849
    1659       3.3557
    1660       3.3456
    1661       3.2977
    1662       3.2063
    1663       3.2543
    1664       3.3374
    1665       3.1378
    1666       3.2183
    1667       3.1840
    1668       3.1508
    1669       3.2500
    1670       3.3054
    1671       3.3502
    1672       3.3012
    1673       3.3050
    1674       3.1749
    1675       3.1894
    1676       3.1229
    1677       3.2372
    1678       3.1599
    1679       3.1514
    1680       3.1322
    1681       3.1551
    1682       3.0881
    1683       3.2198
    1684       3.2965
    1685       3.2887
    1686       3.2576
    1687       3.2580
    1688       3.2169
    1689       3.3312
    1690       3.3886
    1691       3.3741
    1692       3.2832
    1693       3.2698
    1694       3.2149
    1695       3.1918
    1696       3.1502
    1697       3.2090
    1698       3.0649
    1699       3.0459
    1700       3.0192
    1701       3.1336
    1702       3.1971
    1703       3.0775
    1704       3.0018
    1705       2.9771
    1706       3.0045
    1707       3.0313
    1708       2.9860
    1709       2.9652
    1710       3.1478
    1711       3.0434
    1712       3.0312
    1713       3.0079
    1714       3.0365
    1715       3.1330
    1716       3.2257
    1717       3.3069
    1718       3.2373
    1719       3.1697
    1720       3.2524
    1721       3.2288
    1722       3.2468
    1723       3.1984
    1724       3.2386
    1725       3.3147
    1726       3.3274
    1727       3.2652
    1728       3.3789
    1729       3.3940
    1730       3.4435
    1731       3.4839
    1732       3.4755
    1733       3.5344
    1734       3.3764
    1735       3.5493
    1736       3.6690
    1737       3.6221
    1738       3.6071
    1739       3.7152
    1740       3.5993
    1741       3.5552
    1742       3.4375
    1743       3.5420
    1744       3.5258
    1745       3.4156
    1746       3.5299
    1747       3.4805
    1748       3.4129
    1749       3.5372
    1750       3.4711
    1751       3.4445
    1752       3.4931
    1753       3.4838
    1754       3.3965
    1755       3.4936
    1756       3.5321
    1757       3.4823
    1758       3.5436
    1759       3.4770
    1760       3.4945
    1761       3.5764
    1762       3.6538
    1763       3.6249
    1764       3.7315
    1765       3.7284
    1766       3.7207
    1767       3.6634
    1768       3.5860
    1769       3.6450
    1770       3.6968
    1771       3.6517
    1772       3.7512
    1773       3.6589
    1774       3.6960
    1775       3.6397
    1776       3.6225
    1777       3.5444
    1778       3.6765
    1779       3.6100
    1780       3.6909
    1781       3.7730
    1782       3.6043
    1783       3.6364
    1784       3.7044
    1785       3.5055
    1786       3.4781
    1787       3.5448
    1788       3.6073
    1789       3.6184
    1790       3.5043
    1791       3.5297
    1792       3.4804
    1793       3.4919
    1794       3.4775
    1795       3.3078
    1796       3.5344
    1797       3.4692
    1798       3.3598
    1799       3.3403
    1800       3.3494
    1801       3.2849
    1802       3.3238
    1803       3.3876
    1804       3.5041
    1805       3.4794
    1806       3.6134
    1807       3.5035
    1808       3.3783
    1809       3.4764
    1810       3.5410
    1811       3.5304
    1812       3.5074
    1813       3.4986
    1814       3.6051
    1815       3.4763
    1816       3.5085
    1817       3.5852
    1818       3.6540
    1819       3.7525
    1820       3.7651
    1821       3.6933
    1822       3.6281
    1823       3.5592
    1824       3.6433
    1825       3.6272
    1826       3.4877
    1827       3.5963
    1828       3.6176
    1829       3.5153
    1830       3.5630
    1831       3.6941
    1832       3.5766
    1833       3.5914
    1834       3.5387
    1835       3.5039
    1836       3.4569
    1837       3.3930
    1838       3.4495
    1839       3.4016
    1840       3.2831
    1841       3.4315
    1842       3.3832
    1843       3.4266
    1844       3.3630
    1845       3.3331
    1846       3.2693
    1847       3.1464
    1848       3.0649
    1849       3.1578
    1850       3.1226
    1851       3.1355
    1852       3.2167
    1853       3.2010
    1854       3.2604
    1855       3.2758
    1856       3.2488
    1857       3.1814
    1858       3.2561
    1859       3.3394
    1860       3.3480
    1861       3.4054
    1862       3.3975
    1863       3.3401
    1864       3.3530
    1865       3.3569
    1866       3.3199
    1867       3.4206
    1868       3.3871
    1869       3.4385
    1870       3.2989
    1871       3.3020
    1872       3.4822
    1873       3.5180
    1874       3.4991
    1875       3.3574
    1876       3.3241
    1877       3.3519
    1878       3.2510
    1879       3.2982
    1880       3.3449
    1881       3.3105
    1882       3.3338
    1883       3.2611
    1884       3.3110
    1885       3.2183
    1886       3.2060
    1887       3.2785
    1888       3.3448
    1889       3.3591
    1890       3.4938
    1891       3.4587
    1892       3.5597
    1893       3.3951
    1894       3.4508
    1895       3.2091
    1896       3.2674
    1897       3.3171
    1898       3.2611
    1899       3.2040
    1900       3.3063
    1901       3.3877
    1902       3.3414
    1903       3.4954
    1904       3.5514
    1905       3.3939
    1906       3.4286
    1907       3.3977
    1908       3.4767
    1909       3.5729
    1910       3.3706
    1911       3.4239
    1912       3.2646
    1913       3.2937
    1914       3.2593
    1915       3.2408
    1916       3.4285
    1917       3.3011
    1918       3.2748
    1919       3.3118
    1920       3.3068
    1921       3.2500
    1922       3.2340
    1923       3.2422
    1924       3.3418
    1925       3.2397
    1926       3.3147
    1927       3.4153
    1928       3.3667
    1929       3.4482
    1930       3.4126
    1931       3.4792
    1932       3.5546
    1933       3.5503
    1934       3.5756
    1935       3.4999
    1936       3.4936
    1937       3.3994
    1938       3.4785
    1939       3.4554
    1940       3.5246
    1941       3.5096
    1942       3.5387
    1943       3.5843
    1944       3.5053
    1945       3.4019
    1946       3.3658
    1947       3.3496
    1948       3.4298
    1949       3.4872
    1950       3.4215
    1951       3.3554
    1952       3.4756
    1953       3.4864
    1954       3.3887
    1955       3.3241
    1956       3.2728
    1957       3.3662
    1958       3.3240
    1959       3.4299
    1960       3.4167
    1961       3.5055
    1962       3.5861
    1963       3.4641
    1964       3.5317
    1965       3.4803
    1966       3.5986
    1967       3.4488
    1968       3.5136
    1969       3.5352
    1970       3.5093
    1971       3.4846
    1972       3.4591
    1973       3.5434
    1974       3.6119
    1975       3.5835
    1976       3.5306
    1977       3.5630
    1978       3.4342
    1979       3.5699
    1980       3.4575
    1981       3.4141
    1982       3.3007
    1983       3.4591
    1984       3.5406
    1985       3.5776
    1986       3.5672
    1987       3.5409
    1988       3.5683
    1989       3.4962
    1990       3.3986
    1991       3.5346
    1992       3.5627
    1993       3.5988
    1994       3.5710
    1995       3.6343
    1996       3.6618
    1997       3.5240
    1998       3.6183
    1999       3.6062
    2000       3.5528
    2001       3.5910
    2002       3.6032
    2003       3.7945
    2004       3.7313
    2005       3.6083
    2006       3.7268
    2007       3.6980
    2008       3.6665
    2009       3.6485
    2010       3.5231
    2011       3.5811
    2012       3.6046
    2013       3.4835
    2014       3.6210
    2015       3.6222
    2016       3.6992
    2017       3.7356
    2018       3.7539
    2019       3.7433
    2020       3.5583
    2021       3.6860
    2022       3.6212
    2023       3.5658
    2024       3.5132
    2025       3.4714
    2026       3.4175
    2027       3.4266
    2028       3.4449
    2029       3.3722
    2030       3.5442
    2031       3.5068
    2032       3.5076
    2033       3.5646
    2034       3.5541
    2035       3.5081
    2036       3.6289
    2037       3.5944
    2038       3.4852
    2039       3.5866
    2040       3.6275
    2041       3.7258
    2042       3.7454
    2043       3.7832
    2044       3.7565
    2045       3.8249
    2046       3.7513
    2047       3.7713
    2048       3.7097
    2049       3.8466
    2050       3.8706
    2051       3.8854
    2052       3.8070
    2053       3.7596
    2054       3.6998
    2055       3.7196
    2056       3.7385
    2057       3.6536
    2058       3.6765
    2059       3.6698
    2060       3.6761
    2061       3.6859
    2062       3.6556
    2063       3.7778
    2064       3.7031
    2065       3.6832
    2066       3.7316
    2067       3.6030
    2068       3.6631
    2069       3.5884
    2070       3.5120
    2071       3.6181
    2072       3.6141
    2073       3.5301
    2074       3.7430
    2075       3.6727
    2076       3.5697
    2077       3.5972
    2078       3.6814
    2079       3.6464
    2080       3.7175
    2081       3.6840
    2082       3.7065
    2083       3.7834
    2084       3.8448
    2085       3.8119
    2086       3.8694
    2087       3.7353
    2088       3.7964
    2089       3.8504
    2090       3.8147
    2091       3.8461
    2092       3.9465
    2093       3.8525
    2094       3.8923
    2095       3.7739
    2096       3.9277
    2097       3.7971
    2098       3.7994
    2099       3.7659
    2100       3.9048
    2101       3.8346
    2102       3.9915
    2103       3.9684
    2104       3.9478
    2105       3.8349
    2106       3.8404
    2107       3.8531
    2108       3.7559
    2109       3.7812
    2110       3.7308
    2111       3.7099
    2112       3.6874
    2113       3.7823
    2114       3.7547
    2115       3.8063
    2116       3.8939
    2117       3.9600
    2118       3.9333
    2119       4.0170
    2120       4.0188
    2121       4.0619
    2122       3.8992
    2123       3.9513
    2124       3.8624
    2125       3.8808
    2126       3.8089
    2127       3.9208
    2128       3.7413
    2129       3.9363
    2130       3.9378
    2131       3.9294
    2132       3.9416
    2133       3.9528
    2134       3.9896
    2135       4.0746
    2136       3.9695
    2137       3.8936
    2138       3.8781
    2139       4.0148
    2140       3.9739
    2141       4.0608
    2142       3.9746
    2143       4.0172
    2144       4.0424
    2145       4.0586
    2146       4.1372
    2147       4.1516
    2148       4.2114
    2149       4.0909
    2150       4.0197
    2151       4.0415
    2152       4.0110
    2153       4.1205
    2154       4.2283
    2155       4.1867
    2156       4.1202
    2157       4.1536
    2158       4.2057
    2159       4.1561
    2160       4.1682
    2161       4.1058
    2162       4.1578
    2163       4.0614
    2164       3.9340
    2165       4.0124
    2166       4.0082
    2167       3.9159
    2168       4.0335
    2169       4.0800
    2170       4.0790
    2171       4.1453
    2172       4.1245
    2173       4.1388
    2174       4.1918
    2175       4.2907
    2176       4.2993
    2177       4.1999
    2178       4.1767
    2179       4.1868
    2180       4.2062
    2181       4.2533
    2182       4.2127
    2183       4.1818
    2184       4.1888
    2185       4.1454
    2186       4.1241
    2187       4.0673
    2188       4.0401
    2189       4.1167
    2190       4.0983
    2191       4.1412
    2192       4.1670
    2193       4.1919
    2194       4.2040
    2195       4.2207
    2196       4.0739
    2197       4.0762
    2198       4.2089
    2199       4.2844
    2200       4.2383
    2201       4.2220
    2202       4.2134
    2203       4.3200
    2204       4.2967
    2205       4.4131
    2206       4.3886
    2207       4.2827
    2208       4.3043
    2209       4.1549
    2210       4.2169
    2211       4.2486
    2212       4.2810
    2213       4.2492
    2214       4.3730
    2215       4.2815
    2216       4.3774
    2217       4.3865
    2218       4.4047
    2219       4.4087
    2220       4.4476
    2221       4.4537
    2222       4.5373
    2223       4.5195
    2224       4.6155
    2225       4.6394
    2226       4.5187
    2227       4.5424
    2228       4.4774
    2229       4.4719
    2230       4.4246
    2231       4.3411
    2232       4.4814
    2233       4.3178
    2234       4.3027
    2235       4.2157
    2236       4.2368
    2237       4.2110
    2238       4.1637
    2239       4.1096
    2240       4.0915
    2241       3.9878
    2242       3.9749
    2243       4.0286
    2244       4.0190
    2245       4.0596
    2246       3.8732
    2247       3.9480
    2248       3.9692
    2249       4.1001
    2250       4.1289
    2251       4.1719
    2252       4.2395
    2253       4.2438
    2254       4.3190
    2255       4.1601
    2256       4.3013
    2257       4.2845
    2258       4.2480
    2259       4.2890
    2260       4.3015
    2261       4.4552
    2262       4.3849
    2263       4.4222
    2264       4.3801
    2265       4.4517
    2266       4.3992
    2267       4.3764
    2268       4.4032
    2269       4.3566
    2270       4.3701
    2271       4.2567
    2272       4.1319
    2273       4.1690
    2274       4.2124
    2275       4.2052
    2276       4.0668
    2277       3.9111
    2278       3.8650
    2279       3.9473
    2280       3.9921
    2281       3.9727
    2282       3.9628
    2283       4.0646
    2284       4.0024
    2285       4.0240
    2286       3.9356
    2287       3.9809
    2288       3.8578
    2289       3.8946
    2290       4.0159
    2291       4.0950
    2292       4.2424
    2293       4.2999
    2294       4.4106
    2295       4.3221
    2296       4.2919
    2297       4.3211
    2298       4.2398
    2299       4.2018
    2300       4.1570
    2301       4.1192
    2302       4.2541
    2303       4.2138
    2304       4.3073
    2305       4.2888
    2306       4.2393
    2307       4.1527
    2308       4.2791
    2309       4.1796
    2310       4.0943
    2311       4.0725
    2312       4.0759
    2313       4.0500
    2314       4.0560
    2315       3.9196
    2316       3.8485
    2317       3.9437
    2318       3.9686
    2319       3.9553
    2320       3.9431
    2321       3.9823
    2322       3.8032
    2323       3.8795
    2324       3.9254
    2325       3.9028
    2326       3.8072
    2327       3.8078
    2328       3.7856
    2329       3.8618
    2330       3.7818
    2331       3.8794
    2332       3.8803
    2333       3.9700
    2334       4.0264
    2335       3.9229
    2336       3.8896
    2337       3.9311
    2338       3.9460
    2339       3.8492
    2340       3.9506
    2341       3.9009
    2342       3.8263
    2343       3.7091
    2344       3.7189
    2345       3.7633
    2346       3.6463
    2347       3.6856
    2348       3.8568
    2349       3.8519
    2350       3.8211
    2351       3.7606
    2352       3.8802
    2353       4.0231
    2354       4.0096
    2355       3.9480
    2356       3.9109
    2357       3.8783
    2358       3.9209
    2359       3.8614
    2360       3.8940
    2361       3.8832
    2362       3.8654
    2363       3.8542
    2364       3.9282
    2365       3.8301
    2366       3.8827
    2367       3.9539
    2368       3.8472
    2369       3.9876
    2370       4.1066
    2371       4.2816
    2372       4.0662
    2373       4.0725
    2374       3.9951
    2375       4.0083
    2376       4.0799
    2377       4.1015
    2378       4.1541
    2379       4.0989
    2380       4.0692
    2381       4.0963
    2382       4.1715
    2383       4.0663
    2384       4.0349
    2385       4.0239
    2386       4.1030
    2387       4.0664
    2388       4.2098
    2389       4.1836
    2390       4.2402
    2391       4.1643
    2392       4.1992
    2393       4.2751
    2394       4.1884
    2395       4.1548
    2396       4.1627
    2397       4.2352
    2398       4.3617
    2399       4.4473
    2400       4.3833
    2401       4.4462
    2402       4.4980
    2403       4.4191
    2404       4.2691
    2405       4.2571
    2406       4.2436
    2407       4.2746
    2408       4.4630
    2409       4.2370
    2410       4.3039
    2411       4.2342
    2412       4.2549
    2413       4.2397
    2414       4.3006
    2415       4.3022
    2416       4.2283
    2417       4.3271
    2418       4.2409
    2419       4.1080
    2420       4.1500
    2421       4.2939
    2422       4.1224
    2423       4.1860
    2424       4.0783
    2425       4.0084
    2426       4.1393
    2427       4.0434
    2428       4.0509
    2429       3.9561
    2430       3.9022
    2431       3.9805
    2432       4.0358
    2433       3.9725
    2434       3.9494
    2435       3.9267
    2436       3.9110
    2437       3.9327
    2438       3.9086
    2439       3.9952
    2440       4.0477
    2441       4.0865
    2442       4.0616
    2443       3.8927
    2444       3.9012
    2445       3.9224
    2446       4.0249
    2447       4.0672
    2448       4.0462
    2449       3.9039
    2450       3.9472
    2451       3.9827
    2452       4.1352
    2453       4.0651
    2454       4.1010
    2455       4.1325
    2456       4.0712
    2457       4.1962
    2458       4.2438
    2459       4.2462
    2460       4.3229
    2461       4.3376
    2462       4.3006
    2463       4.2732
    2464       4.2528
    2465       4.2070
    2466       4.0906
    2467       4.1165
    2468       4.1881
    2469       4.2475
    2470       4.4001
    2471       4.3825
    2472       4.3771
    2473       4.2490
    2474       4.2222
    2475       4.2094
    2476       4.2293
    2477       4.0902
    2478       4.2134
    2479       4.2605
    2480       4.1985
    2481       4.2224
    2482       4.2105
    2483       4.2634
    2484       4.3675
    2485       4.3409
    2486       4.2411
    2487       4.2075
    2488       4.2663
    2489       4.2748
    2490       4.2555
    2491       4.3989
    2492       4.3156
    2493       4.1919
    2494       4.2179
    2495       4.3338
    2496       4.2714
    2497       4.1892
    2498       4.2542
    2499       4.1968
    2500       4.1733
    2501       4.0354
    2502       4.0553
    2503       3.9784
    2504       4.0442
    2505       4.0166
    2506       4.0019
    2507       3.8947
    2508       3.9034
    2509       3.8623
    2510       3.9467
    2511       3.8632
    2512       3.8627
    2513       3.7733
    2514       3.8182
    2515       3.9401
    2516       3.8197
    2517       3.8511
    2518       3.8530
    2519       3.8145
    2520       3.8586
    2521       3.9183
    2522       3.8512
    2523       4.0141
    2524       3.9105
    2525       4.0229
    2526       4.0881
    2527       4.1525
    2528       4.0839
    2529       4.1518
    2530       4.0487
    2531       3.9462
    2532       4.1301
    2533       4.2114
    2534       4.2363
    2535       4.1307
    2536       4.1398
    2537       4.1375
    2538       4.1551
    2539       4.0618
    2540       3.9403
    2541       3.9960
    2542       3.9560
    2543       4.0720
    2544       4.0622
    2545       4.0029
    2546       4.0626
    2547       4.1296
    2548       4.0098
    2549       4.0174
    2550       4.0287
    2551       4.0886
    2552       4.0392
    2553       3.9525
    2554       4.0545
    2555       4.0502
    2556       4.0392
    2557       4.0378
    2558       4.1101
    2559       3.9553
    2560       3.9266
    2561       3.9503
    2562       3.9256
    2563       3.9524
    2564       3.9282
    2565       3.9808
    2566       4.0805
    2567       4.0690
    2568       3.9823
    2569       3.9970
    2570       3.9218
    2571       3.9353
    2572       3.9198
    2573       3.9651
    2574       3.9371
    2575       3.9796
    2576       4.0772
    2577       4.1243
    2578       3.9785
    2579       3.9961
    2580       3.9799
    2581       3.9890
    2582       4.0994
    2583       4.1015
    2584       4.1560
    2585       4.1077
    2586       4.1785
    2587       4.1574
    2588       4.1845
    2589       4.1703
    2590       4.1060
    2591       4.1411
    2592       4.0854
    2593       4.1386
    2594       3.9925
    2595       3.8649
    2596       3.9501
    2597       3.8527
    2598       3.7909
    2599       3.8646
    2600       3.9654
    2601       3.9559
    2602       3.9187
    2603       3.9409
    2604       3.9343
    2605       3.9929
    2606       4.0251
    2607       4.0370
    2608       3.8729
    2609       4.0204
    2610       4.0741
    2611       3.9804
    2612       4.0212
    2613       3.9716
    2614       3.9320
    2615       3.9296
    2616       3.9265
    2617       3.9222
    2618       3.8134
    2619       3.8796
    2620       3.9026
    2621       3.8527
    2622       3.8351
    2623       3.7385
    2624       3.7976
    2625       3.7949
    2626       3.8437
    2627       3.6924
    2628       3.6606
    2629       3.7574
    2630       3.8616
    2631       3.7356
    2632       3.7828
    2633       3.8244
    2634       3.8473
    2635       3.8599
    2636       3.9203
    2637       3.9565
    2638       4.0452
    2639       4.0631
    2640       3.9262
    2641       4.0127
    2642       4.0511
    2643       4.1669
    2644       4.0173
    2645       4.0146
    2646       3.8933
    2647       3.7690
    2648       3.7149
    2649       3.7648
    2650       3.6434
    2651       3.6732
    2652       3.6726
    2653       3.4947
    2654       3.5446
    2655       3.4590
    2656       3.4428
    2657       3.3747
    2658       3.4920
    2659       3.5378
    2660       3.5523
    2661       3.4858
    2662       3.6075
    2663       3.5544
    2664       3.6705
    2665       3.6803
    2666       3.7055
    2667       3.6241
    2668       3.6238
    2669       3.6683
    2670       3.6338
    2671       3.6251
    2672       3.4695
    2673       3.5626
    2674       3.6961
    2675       3.6537
    2676       3.5289
    2677       3.4946
    2678       3.5015
    2679       3.5914
    2680       3.5365
    2681       3.6696
    2682       3.6861
    2683       3.7950
    2684       3.8523
    2685       3.8190
    2686       3.7887
    2687       3.8005
    2688       3.6566
    2689       3.5507
    2690       3.5342
    2691       3.6366
    2692       3.7113
    2693       3.7359
    2694       3.7406
    2695       3.8500
    2696       3.8461
    2697       3.8401
    2698       3.9150
    2699       3.7194
    2700       3.7257
    2701       3.7337
    2702       3.6006
    2703       3.5030
    2704       3.6625
    2705       3.5931
    2706       3.5886
    2707       3.5249
    2708       3.4680
    2709       3.5682
    2710       3.5851
    2711       3.4657
    2712       3.3877
    2713       3.3831
    2714       3.3271
    2715       3.3369
    2716       3.3518
    2717       3.4646
    2718       3.3962
    2719       3.4402
    2720       3.4232
    2721       3.3392
    2722       3.2565
    2723       3.3131
    2724       3.2189
    2725       3.2765
    2726       3.2181
    2727       3.2816
    2728       3.2843
    2729       3.2802
    2730       3.2598
    2731       3.2916
    2732       3.4059
    2733       3.4687
    2734       3.4354
    2735       3.4273
    2736       3.5607
    2737       3.6112
    2738       3.5920
    2739       3.4640
    2740       3.4556
    2741       3.3880
    2742       3.4463
    2743       3.3909
    2744       3.3702
    2745       3.4244
    2746       3.4720
    2747       3.4476
    2748       3.6056
    2749       3.5204
    2750       3.4954
    2751       3.5136
    2752       3.4428
    2753       3.4108
    2754       3.2592
    2755       3.2726
    2756       3.2854
    2757       3.3275
    2758       3.3363
    2759       3.3068
    2760       3.2786
    2761       3.2958
    2762       3.2419
    2763       3.1965
    2764       3.2739
    2765       3.4718
    2766       3.4026
    2767       3.4283
    2768       3.3615
    2769       3.3118
    2770       3.3324
    2771       3.3775
    2772       3.3846
    2773       3.3967
    2774       3.4170
    2775       3.4981
    2776       3.3419
    2777       3.2268
    2778       3.2775
    2779       3.3863
    2780       3.2505
    2781       3.2714
    2782       3.2686
    2783       3.3757
    2784       3.3780
    2785       3.4147
    2786       3.3239
    2787       3.3974
    2788       3.2998
    2789       3.2730
    2790       3.3240
    2791       3.2467
    2792       3.4116
    2793       3.3991
    2794       3.4523
    2795       3.2572
    2796       3.2691
    2797       3.2691
    2798       3.3620
    2799       3.4090
    2800       3.4492
    2801       3.3550
    2802       3.3098
    2803       3.3120
    2804       3.1706
    2805       3.1475
    2806       3.2268
    2807       3.2147
    2808       3.1284
    2809       3.1880
    2810       3.0322
    2811       3.0790
    2812       3.1224
    2813       3.3325
    2814       3.3904
    2815       3.3887
    2816       3.3955
    2817       3.3424
    2818       3.3209
    2819       3.3150
    2820       3.2486
    2821       3.2350
    2822       3.2317
    2823       3.1591
    2824       3.3838
    2825       3.4103
    2826       3.3139
    2827       3.2649
    2828       3.3595
    2829       3.2331
    2830       3.2800
    2831       3.2855
    2832       3.2352
    2833       3.3196
    2834       3.2840
    2835       3.4037
    2836       3.4311
    2837       3.3120
    2838       3.2357
    2839       3.2563
    2840       3.3006
    2841       3.3648
    2842       3.3865
    2843       3.4370
    2844       3.4346
    2845       3.4877
    2846       3.4476
    2847       3.4958
    2848       3.3662
    2849       3.4965
    2850       3.5609
    2851       3.5493
    2852       3.6981
    2853       3.6253
    2854       3.5908
    2855       3.4872
    2856       3.6199
    2857       3.5245
    2858       3.5711
    2859       3.5138
    2860       3.4676
    2861       3.5863
    2862       3.7057
    2863       3.7435
    2864       3.7426
    2865       3.7414
    2866       3.6652
    2867       3.5031
    2868       3.6225
    2869       3.5327
    2870       3.4617
    2871       3.5835
    2872       3.5771
    2873       3.6540
    2874       3.4709
    2875       3.4308
    2876       3.4770
    2877       3.5353
    2878       3.5815
    2879       3.5537
    2880       3.6706
    2881       3.6157
    2882       3.6396
    2883       3.6701
    2884       3.7186
    2885       3.7073
    2886       3.6288
    2887       3.6381
    2888       3.5471
    2889       3.6082
    2890       3.5951
    2891       3.5640
    2892       3.5994
    2893       3.5405
    2894       3.5683
    2895       3.5935
    2896       3.5263
    2897       3.6626
    2898       3.5659
    2899       3.6061
    2900       3.7334
    2901       3.7686
    2902       3.8264
    2903       3.7725
    2904       3.7467
    2905       3.8377
    2906       3.8279
    2907       3.8132
    2908       3.8299
    2909       3.7073
    2910       3.7481
    2911       3.6428
    2912       3.7398
    2913       3.7314
    2914       3.6700
    2915       3.6635
    2916       3.6809
    2917       3.7235
    2918       3.8339
    2919       3.9185
    2920       3.8446
    2921       3.8986
    2922       4.0161
    2923       4.0492
    2924       4.0037
    2925       4.0200
    2926       4.1592
    2927       3.9974
    2928       3.9789
    2929       4.0114
    2930       4.0200
    2931       3.8825
    2932       3.8774
    2933       3.8675
    2934       3.9805
    2935       3.9730
    2936       3.8939
    2937       3.9358
    2938       3.7938
    2939       3.7628
    2940       3.6972
    2941       3.6627
    2942       3.7164
    2943       3.7200
    2944       3.6538
    2945       3.7539
    2946       3.7307
    2947       3.5595
    2948       3.4906
    2949       3.3745
    2950       3.3751
    2951       3.4116
    2952       3.4254
    2953       3.4519
    2954       3.4132
    2955       3.4603
    2956       3.5577
    2957       3.6072
    2958       3.5230
    2959       3.5910
    2960       3.4919
    2961       3.5635
    2962       3.4276
    2963       3.5389
    2964       3.5985
    2965       3.7083
    2966       3.5646
    2967       3.5254
    2968       3.5864
    2969       3.5627
    2970       3.6537
    2971       3.5409
    2972       3.6141
    2973       3.5654
    2974       3.5705
    2975       3.6060
    2976       3.7927
    2977       3.7100
    2978       3.6410
    2979       3.7141
    2980       3.5724
    2981       3.5866
    2982       3.6115
    2983       3.5411
    2984       3.5898
    2985       3.6533
    2986       3.6322
    2987       3.6394
    2988       3.6739
    2989       3.6873
    2990       3.7002
    2991       3.6603
    2992       3.6944
    2993       3.6306
    2994       3.6367
    2995       3.6315
    2996       3.5266
    2997       3.5650
    2998       3.5744
    2999       3.5866
    3000       3.5748
    3001       3.5810
    3002       3.4824
    3003       3.5363
    3004       3.5985
    3005       3.5779
    3006       3.4940
    3007       3.5347
    3008       3.4710
    3009       3.5222
    3010       3.5141
    3011       3.5167
    3012       3.4992
    3013       3.4622
    3014       3.4277
    3015       3.4506
    3016       3.4983
    3017       3.4404
    3018       3.3920
    3019       3.3939
    3020       3.4387
    3021       3.5221
    3022       3.5252
    3023       3.4137
    3024       3.4579
    3025       3.4525
    3026       3.4764
    3027       3.4439
    3028       3.5351
    3029       3.4672
    3030       3.4295
    3031       3.5207
    3032       3.4405
    3033       3.3128
    3034       3.4014
    3035       3.3463
    3036       3.3731
    3037       3.3223
    3038       3.4261
    3039       3.4180
    3040       3.4968
    3041       3.4896
    3042       3.3743
    3043       3.3975
    3044       3.4887
    3045       3.4796
    3046       3.4869
    3047       3.4171
    3048       3.4973
    3049       3.5124
    3050       3.5523
    3051       3.5297
    3052       3.5551
    3053       3.6149
    3054       3.6152
    3055       3.6148
    3056       3.6434
    3057       3.5059
    3058       3.4193
    3059       3.5307
    3060       3.4531
    3061       3.4523
    3062       3.4441
    3063       3.4421
    3064       3.4375
    3065       3.3909
    3066       3.4652
    3067       3.6330
    3068       3.3888
    3069       3.4097
    3070       3.4640
    3071       3.4631
    3072       3.4234
    3073       3.4249
    3074       3.3117
    3075       3.4157
    3076       3.4528
    3077       3.4531
    3078       3.4585
    3079       3.3773
    3080       3.2971
    3081       3.3998
    3082       3.4130
    3083       3.4181
    3084       3.4778
    3085       3.3840
    3086       3.4705
    3087       3.4100
    3088       3.4965
    3089       3.5230
    3090       3.5434
    3091       3.4923
    3092       3.4908
    3093       3.4232
    3094       3.4011
    3095       3.3693
    3096       3.2489
    3097       3.3402
    3098       3.3367
    3099       3.3184
    3100       3.3141
    3101       3.3123
    3102       3.3448
    3103       3.3678
    3104       3.3577
    3105       3.1772
    3106       3.1885
    3107       3.3008
    3108       3.3374
    3109       3.4259
    3110       3.3348
    3111       3.2885
    3112       3.2935
    3113       3.3217
    3114       3.4352
    3115       3.3814
    3116       3.5159
    3117       3.5337
    3118       3.4903
    3119       3.4533
    3120       3.3887
    3121       3.4469
    3122       3.4718
    3123       3.5323
    3124       3.4912
    3125       3.4568
    3126       3.4727
    3127       3.3847
    3128       3.3905
    3129       3.3167
    3130       3.3624
    3131       3.3631
    3132       3.2892
    3133       3.3098
    3134       3.3988
    3135       3.3391
    3136       3.3774
    3137       3.2878
    3138       3.3376
    3139       3.2850
    3140       3.2736
    3141       3.2644
    3142       3.1874
    3143       3.0570
    3144       3.0769
    3145       3.0095
    3146       3.0056
    3147       3.0629
    3148       3.1413
    3149       3.2400
    3150       3.3324
    3151       3.3193
    3152       3.1764
    3153       3.2044
    3154       3.1213
    3155       3.2644
    3156       3.1441
    3157       3.1476
    3158       3.1655
    3159       3.1822
    3160       3.3412
    3161       3.2284
    3162       3.2362
    3163       3.1341
    3164       3.1813
    3165       3.1558
    3166       3.1445
    3167       3.2006
    3168       3.1090
    3169       3.1871
    3170       3.1125
    3171       3.1708
    3172       3.1785
    3173       3.1534
    3174       3.1375
    3175       3.2234
    3176       3.1357
    3177       3.1328
    3178       3.0994
    3179       3.0342
    3180       2.9302
    3181       3.0101
    3182       2.9214
    3183       3.0633
    3184       3.0139
    3185       2.9663
    3186       3.0726
    3187       3.2217
    3188       3.2380
    3189       3.3895
    3190       3.3516
    3191       3.1609
    3192       3.2220
    3193       3.1889
    3194       3.1531
    3195       3.1284
    3196       3.0083
    3197       3.0042
    3198       3.0401
    3199       3.1288
    3200       3.0346
    3201       2.9992
    3202       3.0179
    3203       2.9203
    3204       3.1118
    3205       3.0407
    3206       3.2026
    3207       3.1553
    3208       3.2327
    3209       3.1677
    3210       3.2034
    3211       3.1092
    3212       3.1278
    3213       3.2581
    3214       3.2072
    3215       3.3290
    3216       3.3318
    3217       3.2822
    3218       3.3762
    3219       3.3403
    3220       3.4836
    3221       3.4543
    3222       3.3118
    3223       3.2704
    3224       3.3001
    3225       3.2840
    3226       3.3966
    3227       3.3238
    3228       3.3946
    3229       3.4577
    3230       3.4913
    3231       3.3262
    3232       3.3590
    3233       3.3301
    3234       3.3156
    3235       3.2996
    3236       3.2901
    3237       3.2491
    3238       3.2563
    3239       3.2324
    3240       3.1800
    3241       3.2423
    3242       3.1309
    3243       3.1367
    3244       3.1913
    3245       3.2141
    3246       3.3227
    3247       3.2694
    3248       3.1324
    3249       3.0437
    3250       3.1083
    3251       2.9621
    3252       2.9972
    3253       3.0488
    3254       3.0921
    3255       3.1644
    3256       3.1953
    3257       3.2504
    3258       3.2626
    3259       3.3720
    3260       3.4375
    3261       3.4290
    3262       3.4533
    3263       3.4329
    3264       3.3994
    3265       3.4692
    3266       3.4138
    3267       3.3782
    3268       3.3722
    3269       3.2914
    3270       3.1700
    3271       3.2538
    3272       3.2587
    3273       3.2732
    3274       3.2145
    3275       3.1497
    3276       3.1392
    3277       3.1286
    3278       3.1479
    3279       3.1606
    3280       3.1264
    3281       3.1799
    3282       3.1210
    3283       3.0747
    3284       2.9461
    3285       3.0061
    3286       3.0094
    3287       3.0734
    3288       3.0738
    3289       3.1692
    3290       3.1345
    3291       3.0491
    3292       3.1085
    3293       3.0978
    3294       3.0439
    3295       2.9635
    3296       3.0631
    3297       3.1084
    3298       2.9999
    3299       3.0254
    3300       3.0582
    3301       3.0988
    3302       3.2444
    3303       3.3266
    3304       3.3047
    3305       3.1929
    3306       3.1643
    3307       3.1867
    3308       3.1911
    3309       3.2580
    3310       3.2572
    3311       3.3079
    3312       3.1947
    3313       3.1718
    3314       3.2017
    3315       3.1756
    3316       3.1297
    3317       3.1625
    3318       3.2325
    3319       3.2182
    3320       3.2296
    3321       3.2024
    3322       3.3117
    3323       3.1132
    3324       3.1854
    3325       3.2475
    3326       3.2625
    3327       3.1664
    3328       3.1688
    3329       3.2032
    3330       3.1753
    3331       3.1679
    3332       3.2920
    3333       3.2461
    3334       3.1619
    3335       3.2363
    3336       3.1672
    3337       3.1312
    3338       3.1678
    3339       3.2290
    3340       3.1846
    3341       3.1916
    3342       3.2226
    3343       3.1755
    3344       3.2047
    3345       3.1694
    3346       3.1694
    3347       3.2507
    3348       3.2105
    3349       3.1724
    3350       3.0582
    3351       2.9541
    3352       2.9546
    3353       2.9148
    3354       2.9394
    3355       2.9558
    3356       2.9764
    3357       2.9994
    3358       3.0095
    3359       2.9471
    3360       2.9341
    3361       2.9749
    3362       2.9157
    3363       2.9309
    3364       3.0138
    3365       3.0092
    3366       2.9865
    3367       3.0585
    3368       3.0683
    3369       3.0274
    3370       3.0833
    3371       3.0176
    3372       2.9973
    3373       3.1071
    3374       3.0691
    3375       3.1438
    3376       3.0973
    3377       3.2116
    3378       3.1637
    3379       3.1324
    3380       3.1953
    3381       3.1742
    3382       3.3095
    3383       3.2668
    3384       3.1784
    3385       3.2118
    3386       3.1478
    3387       3.2206
    3388       3.1935
    3389       3.2318
    3390       3.3443
    3391       3.3024
    3392       3.3038
    3393       3.2910
    3394       3.1266
    3395       3.1895
    3396       3.2146
    3397       3.3528
    3398       3.2223
    3399       3.1464
    3400       3.1264
    3401       3.1321
    3402       3.2298
    3403       3.2337
    3404       3.2574
    3405       3.3317
    3406       3.3528
    3407       3.3042
    3408       3.2293
    3409       3.2181
    3410       3.2307
    3411       3.2187
    3412       3.3013
    3413       3.3401
    3414       3.3202
    3415       3.3281
    3416       3.1819
    3417       3.1997
    3418       3.2268
    3419       3.2501
    3420       3.1862
    3421       3.1601
    3422       3.0591
    3423       3.0085
    3424       3.0852
    3425       3.0232
    3426       2.9028
    3427       2.8736
    3428       2.9165
    3429       2.9836
    3430       3.0297
    3431       2.8902
    3432       3.0389
    3433       3.0503
    3434       2.9563
    3435       2.9863
    3436       2.9792
    3437       3.0055
    3438       3.0627
    3439       3.0666
    3440       3.1019
    3441       3.0249
    3442       3.1406
    3443       3.0604
    3444       3.0806
    3445       3.1042
    3446       3.0442
    3447       3.0413
    3448       2.9727
    3449       3.0749
    3450       2.9711
    3451       3.0552
    3452       3.0893
    3453       3.0687
    3454       3.2111
    3455       3.1730
    3456       3.3391
    3457       3.2709
    3458       3.2261
    3459       3.2103
    3460       3.1066
    3461       3.1822
    3462       3.0890
    3463       3.1923
    3464       3.2088
    3465       3.2880
    3466       3.2541
    3467       3.3444
    3468       3.2781
    3469       3.3384
    3470       3.1856
    3471       3.1824
    3472       3.1637
    3473       3.0406
    3474       3.1723
    3475       3.1712
    3476       3.2157
    3477       3.0583
    3478       3.1523
    3479       3.2453
    3480       3.1758
    3481       3.1883
    3482       3.2582
    3483       3.1934
    3484       3.1632
    3485       3.1925
    3486       3.2168
    3487       3.2527
    3488       3.2359
    3489       3.2572
    3490       3.3068
    3491       3.2471
    3492       3.3602
    3493       3.3284
    3494       3.3835
    3495       3.3085
    3496       3.3447
    3497       3.2006
    3498       3.1750
    3499       3.2483
    3500       3.1697
    3501       3.1587
    3502       3.2488
    3503       3.3212
    3504       3.2024
    3505       3.2883
    3506       3.3076
    3507       3.3153
    3508       3.3290
    3509       3.2293
    3510       3.2109
    3511       3.3324
    3512       3.4533
    3513       3.4877
    3514       3.4750
    3515       3.4637
    3516       3.4936
    3517       3.4770
    3518       3.4241
    3519       3.5026
    3520       3.5954
    3521       3.5781
    3522       3.5448
    3523       3.5750
    3524       3.5676
    3525       3.5747
    3526       3.5148
    3527       3.5094
    3528       3.4907
    3529       3.3273
    3530       3.4751
    3531       3.5790
    3532       3.4809
    3533       3.6307
    3534       3.6725
    3535       3.6140
    3536       3.7027
    3537       3.6420
    3538       3.7620
    3539       3.6263
    3540       3.5039
    3541       3.5453
    3542       3.6907
    3543       3.6562
    3544       3.6752
    3545       3.5291
    3546       3.5529
    3547       3.4380
    3548       3.5287
    3549       3.5337
    3550       3.5255
    3551       3.5144
    3552       3.5715
    3553       3.5796
    3554       3.6650
    3555       3.5632
    3556       3.6230
    3557       3.5620
    3558       3.6394
    3559       3.5368
    3560       3.5116
    3561       3.4935
    3562       3.5711
    3563       3.3909
    3564       3.3607
    3565       3.3370
    3566       3.1759
    3567       3.1439
    3568       3.2963
    3569       3.2591
    3570       3.3071
    3571       3.3383
    3572       3.3329
    3573       3.3715
    3574       3.3408
    3575       3.4190
    3576       3.3621
    3577       3.3556
    3578       3.3417
    3579       3.3397
    3580       3.2757
    3581       3.2879
    3582       3.1928
    3583       3.2117
    3584       3.3637
    3585       3.3456
    3586       3.4310
    3587       3.5162
    3588       3.5236
    3589       3.5333
    3590       3.4996
    3591       3.4846
    3592       3.4832
    3593       3.4909
    3594       3.3448
    3595       3.3517
    3596       3.4134
    3597       3.4529
    3598       3.4571
    3599       3.3108
    3600       3.3918
    3601       3.3432
    3602       3.3978
    3603       3.2737
    3604       3.3071
    3605       3.2893
    3606       3.3991
    3607       3.3364
    3608       3.5120
    3609       3.4700
    3610       3.4961
    3611       3.4795
    3612       3.3573
    3613       3.3083
    3614       3.3630
    3615       3.4645
    3616       3.4598
    3617       3.3462
    3618       3.3460
    3619       3.3698
    3620       3.4758
    3621       3.5566
    3622       3.4224
    3623       3.4907
    3624       3.4497
    3625       3.4568
    3626       3.4185
    3627       3.4564
    3628       3.4856
    3629       3.5650
    3630       3.6192
    3631       3.5406
    3632       3.5053
    3633       3.6043
    3634       3.5327
    3635       3.5728
    3636       3.4137
    3637       3.5584
    3638       3.5121
    3639       3.5271
    3640       3.5540
    3641       3.5842
    3642       3.4896
    3643       3.3952
    3644       3.3602
    3645       3.3591
    3646       3.3710
    3647       3.4793
    3648       3.4534
    3649       3.4680
    3650       3.5340
    3651       3.3818
    3652       3.2646
    3653       3.2988
    3654       3.2550
    3655       3.2470
    3656       3.2694
    3657       3.3433
    3658       3.2680
    3659       3.3265
    3660       3.3764
    3661       3.3904
    3662       3.4920
    3663       3.2984
    3664       3.3022
    3665       3.2126
    3666       3.1768
    3667       3.2890
    3668       3.2265
    3669       3.2233
    3670       3.2401
    3671       3.2117
    3672       3.2543
    3673       3.2189
    3674       3.0836
    3675       3.3026
    3676       3.2994
    3677       3.2858
    3678       3.3488
    3679       3.5373
    3680       3.3386
    3681       3.3829
    3682       3.4215
    3683       3.3925
    3684       3.4775
    3685       3.5949
    3686       3.4199
    3687       3.4405
    3688       3.6023
    3689       3.5361
    3690       3.5072
    3691       3.5155
    3692       3.4484
    3693       3.4527
    3694       3.4556
    3695       3.4123
    3696       3.4713
    3697       3.4526
    3698       3.4809
    3699       3.5092
    3700       3.4814
    3701       3.4661
    3702       3.5176
    3703       3.3888
    3704       3.3840
    3705       3.5431
    3706       3.4709
    3707       3.3516
    3708       3.5765
    3709       3.4775
    3710       3.5708
    3711       3.4771
    3712       3.4522
    3713       3.4351
    3714       3.4406
    3715       3.4064
    3716       3.3496
    3717       3.4207
    3718       3.5134
    3719       3.4193
    3720       3.4979
    3721       3.5405
    3722       3.4944
    3723       3.3741
    3724       3.3396
    3725       3.2401
    3726       3.3500
    3727       3.2947
    3728       3.1927
    3729       3.1703
    3730       3.2213
    3731       3.3173
    3732       3.3293
    3733       3.4469
    3734       3.2600
    3735       3.3488
    3736       3.3694
    3737       3.3481
    3738       3.3298
    3739       3.2046
    3740       3.2894
    3741       3.2623
    3742       3.3159
    3743       3.3908
    3744       3.3014
    3745       3.3296
    3746       3.3324
    3747       3.2367
    3748       3.2159
    3749       3.2653
    3750       3.2642
    3751       3.3380
    3752       3.3692
    3753       3.3719
    3754       3.2437
    3755       3.3214
    3756       3.3692
    3757       3.4191
    3758       3.4431
    3759       3.4981
    3760       3.5747
    3761       3.4791
    3762       3.5610
    3763       3.5483
    3764       3.5325
    3765       3.4747
    3766       3.4852
    3767       3.4913
    3768       3.4664
    3769       3.6412
    3770       3.6005
    3771       3.6390
    3772       3.7057
    3773       3.6264
    3774       3.7034
    3775       3.7058
    3776       3.6449
    3777       3.7339
    3778       3.5851
    3779       3.5538
    3780       3.5143
    3781       3.5038
    3782       3.5216
    3783       3.5323
    3784       3.4970
    3785       3.3611
    3786       3.3223
    3787       3.2022
    3788       3.2303
    3789       3.1853
    3790       3.1765
    3791       3.1913
    3792       3.2630
    3793       3.1346
    3794       3.2143
    3795       3.2247
    3796       3.2098
    3797       3.2889
    3798       3.2274
    3799       3.2631
    3800       3.4203
    3801       3.4111
    3802       3.3519
    3803       3.3199
    3804       3.3741
    3805       3.3627
    3806       3.2807
    3807       3.3999
    3808       3.4358
    3809       3.3151
    3810       3.1805
    3811       3.2833
    3812       3.1839
    3813       3.2222
    3814       3.3283
    3815       3.2522
    3816       3.1154
    3817       3.3238
    3818       3.3105
    3819       3.2259
    3820       3.2952
    3821       3.2378
    3822       3.2759
    3823       3.2799
    3824       3.3221
    3825       3.4134
    3826       3.4035
    3827       3.4453
    3828       3.3581
    3829       3.3787
    3830       3.2728
    3831       3.3643
    3832       3.3150
    3833       3.3877
    3834       3.3123
    3835       3.2779
    3836       3.2052
    3837       3.2444
    3838       3.2277
    3839       3.2899
    3840       3.3648
    3841       3.3289
    3842       3.3496
    3843       3.4419
    3844       3.3921
    3845       3.4107
    3846       3.4241
    3847       3.4406
    3848       3.3918
    3849       3.5576
    3850       3.6209
    3851       3.5873
    3852       3.5352
    3853       3.4820
    3854       3.4956
    3855       3.4523
    3856       3.3476
    3857       3.2836
    3858       3.3366
    3859       3.2809
    3860       3.3970
    3861       3.2190
    3862       3.3022
    3863       3.3411
    3864       3.3999
    3865       3.3512
    3866       3.3721
    3867       3.4515
    3868       3.4450
    3869       3.2705
    3870       3.2461
    3871       3.3061
    3872       3.3420
    3873       3.2753
    3874       3.2429
    3875       3.3163
    3876       3.1268
    3877       3.1472
    3878       3.3178
    3879       3.1376
    3880       3.1804
    3881       3.1563
    3882       3.0512
    3883       3.0482
    3884       3.0925
    3885       3.0311
    3886       2.9753
    3887       3.0502
    3888       3.0902
    3889       3.0435
    3890       3.0555
    3891       3.1214
    3892       3.1643
    3893       3.2465
    3894       3.2360
    3895       3.1912
    3896       3.2636
    3897       3.2989
    3898       3.2453
    3899       3.3620
    3900       3.1976
    3901       3.1862
    3902       3.2772
    3903       3.2465
    3904       3.1895
    3905       3.1962
    3906       3.0887
    3907       3.1865
    3908       3.1471
    3909       3.1634
    3910       3.3254
    3911       3.4044
    3912       3.4265
    3913       3.3686
    3914       3.3881
    3915       3.3536
    3916       3.4229
    3917       3.4560
    3918       3.3924
    3919       3.3873
    3920       3.3475
    3921       3.4627
    3922       3.3459
    3923       3.3731
    3924       3.3461
    3925       3.3634
    3926       3.5109
    3927       3.3304
    3928       3.2497
    3929       3.3181
    3930       3.3379
    3931       3.4731
    3932       3.3815
    3933       3.3981
    3934       3.3149
    3935       3.3172
    3936       3.1691
    3937       3.2109
    3938       3.2780
    3939       3.2559
    3940       3.2022
    3941       3.2286
    3942       3.1512
    3943       3.0187
    3944       3.2179
    3945       3.0815
    3946       3.1127
    3947       3.1474
    3948       3.1345
    3949       3.1950
    3950       3.1490
    3951       3.1293
    3952       3.1786
    3953       3.1762
    3954       3.1964
    3955       3.3065
    3956       3.2853
    3957       3.2324
    3958       3.1806
    3959       3.1139
    3960       3.1980
    3961       3.1802
    3962       3.1344
    3963       3.1645
    3964       3.1807
    3965       3.3393
    3966       3.1723
    3967       3.2742
    3968       3.3739
    3969       3.3480
    3970       3.4771
    3971       3.4146
    3972       3.3487
    3973       3.5673
    3974       3.3852
    3975       3.3825
    3976       3.4380
    3977       3.4174
    3978       3.4021
    3979       3.3166
    3980       3.3800
    3981       3.3480
    3982       3.3975
    3983       3.3138
    3984       3.1794
    3985       3.0781
    3986       3.2205
    3987       3.3617
    3988       3.2459
    3989       3.1470
    3990       3.2358
    3991       3.2982
    3992       3.3059
    3993       3.2576
    3994       3.2879
    3995       3.1991
    3996       3.3285
    3997       3.2924
    3998       3.2670
    3999       3.2838
    4000       3.4041
    4001       3.3656
    4002       3.4403
    4003       3.4107
    4004       3.3840
    4005       3.4252
    4006       3.4886
    4007       3.4074
    4008       3.4201
    4009       3.4605
    4010       3.4035
    4011       3.3508
    4012       3.4684
    4013       3.4480
    4014       3.5153
    4015       3.5483
    4016       3.5698
    4017       3.6716
    4018       3.6197
    4019       3.5523
    4020       3.4812
    4021       3.5220
    4022       3.3935
    4023       3.2227
    4024       3.2188
    4025       3.3108
    4026       3.2752
    4027       3.3007
    4028       3.3797
    4029       3.3692
    4030       3.4492
    4031       3.4414
    4032       3.3308
    4033       3.3230
    4034       3.3832
    4035       3.3819
    4036       3.3275
    4037       3.3931
    4038       3.4527
    4039       3.6320
    4040       3.5244
    4041       3.4895
    4042       3.4661
    4043       3.4464
    4044       3.4347
    4045       3.3498
    4046       3.1520
    4047       3.3647
    4048       3.3148
    4049       3.2615
    4050       3.2232
    4051       3.2338
    4052       3.2493
    4053       3.3795
    4054       3.6009
    4055       3.5960
    4056       3.6083
    4057       3.3491
    4058       3.4201
    4059       3.3322
    4060       3.4363
    4061       3.4172
    4062       3.2997
    4063       3.3471
    4064       3.4552
    4065       3.4884
    4066       3.4351
    4067       3.4492
    4068       3.4145
    4069       3.3843
    4070       3.3216
    4071       3.3528
    4072       3.4271
    4073       3.3775
    4074       3.2432
    4075       3.2169
    4076       3.1041
    4077       3.2471
    4078       3.3498
    4079       3.2690
    4080       3.2396
    4081       3.2173
    4082       3.2571
    4083       3.1990
    4084       3.2978
    4085       3.2254
    4086       3.1787
    4087       3.1951
    4088       3.1417
    4089       3.1641
    4090       3.2624
    4091       3.2575
    4092       3.2939
    4093       3.1563
    4094       3.1979
    4095       3.2847
    4096       3.1044
    4097       3.1236
    4098       3.1791
    4099       3.2325
    4100       3.1157
    4101       3.1684
    4102       3.1546
    4103       3.1387
    4104       3.2279
    4105       3.3080
    4106       3.1927
    4107       3.2306
    4108       3.2732
    4109       3.1806
    4110       3.2358
    4111       3.2820
    4112       3.2116
    4113       3.2980
    4114       3.2076
    4115       3.2497
    4116       3.1750
    4117       3.2166
    4118       3.1492
    4119       3.1653
    4120       3.2936
    4121       3.1712
    4122       3.0737
    4123       3.0485
    4124       3.1597
    4125       3.2108
    4126       3.1130
    4127       3.0995
    4128       3.2302
    4129       3.1539
    4130       3.1528
    4131       3.0435
    4132       2.9815
    4133       3.1241
    4134       3.0219
    4135       3.1094
    4136       3.0629
    4137       3.0996
    4138       3.1376
    4139       2.9321
    4140       2.9893
    4141       3.0301
    4142       2.9478
    4143       3.0597
    4144       3.1704
    4145       3.0199
    4146       3.1068
    4147       3.1303
    4148       3.1176
    4149       3.2059
    4150       3.1176
    4151       3.0338
    4152       3.0396
    4153       3.1680
    4154       3.2510
    4155       3.1220
    4156       3.1767
    4157       3.2432
    4158       3.2793
    4159       3.2075
    4160       3.0905
    4161       3.1337
    4162       3.1969
    4163       3.2361
    4164       3.1253
    4165       3.0748
    4166       3.1445
    4167       3.0524
    4168       3.0296
    4169       3.0805
    4170       3.1895
    4171       3.0843
    4172       3.1342
    4173       3.1079
    4174       3.1287
    4175       3.1795
    4176       3.2333
    4177       2.9829
    4178       3.1011
    4179       3.1554
    4180       3.0554
    4181       3.0409
    4182       3.0820
    4183       3.0520
    4184       3.1632
    4185       3.1189
    4186       3.1375
    4187       3.2007
    4188       3.3408
    4189       3.1977
    4190       3.1535
    4191       3.2600
    4192       3.3076
    4193       3.2823
    4194       3.2791
    4195       3.1647
    4196       3.1641
    4197       3.1723
    4198       3.0066
    4199       3.0180
    4200       3.2139
    4201       3.1535
    4202       3.1436
    4203       3.1328
    4204       3.0791
    4205       3.0553
    4206       3.1735
    4207       3.1929
    4208       3.1343
    4209       3.2087
    4210       3.3810
    4211       3.4123
    4212       3.4982
    4213       3.4541
    4214       3.4498
    4215       3.2795
    4216       3.2782
    4217       3.3086
    4218       3.2830
    4219       3.0965
    4220       3.0249
    4221       3.0773
    4222       3.0415
    4223       2.9674
    4224       2.9947
    4225       3.0120
    4226       3.0228
    4227       3.1118
    4228       3.2451
    4229       3.1374
    4230       3.1359
    4231       3.0744
    4232       3.0094
    4233       3.0929
    4234       3.0111
    4235       3.0223
    4236       3.1412
    4237       3.0711
    4238       3.0735
    4239       3.1422
    4240       3.0868
    4241       3.0555
    4242       3.0044
    4243       3.0023
    4244       3.0359
    4245       2.9788
    4246       2.9416
    4247       2.9929
    4248       2.9282
    4249       3.0349
    4250       2.9710
    4251       3.0308
    4252       3.1478
    4253       3.0879
    4254       3.0206
    4255       3.1421
    4256       3.0701
    4257       3.0751
    4258       3.0144
    4259       2.9768
    4260       3.1002
    4261       3.1052
    4262       3.1726
    4263       3.1620
    4264       3.0486
    4265       3.1599
    4266       3.0700
    4267       3.0857
    4268       3.1786
    4269       3.0483
    4270       3.1303
    4271       3.0412
    4272       3.0045
    4273       2.9648
    4274       2.9793
    4275       2.9878
    4276       2.9467
    4277       3.1415
    4278       3.1931
    4279       3.1960
    4280       3.0659
    4281       3.0745
    4282       3.0711
    4283       2.8873
    4284       3.0879
    4285       2.9909
    4286       3.1060
    4287       3.2264
    4288       3.1011
    4289       3.1446
    4290       3.0605
    4291       3.0198
    4292       3.0037
    4293       2.9772
    4294       3.0929
    4295       3.1685
    4296       3.0877
    4297       2.8705
    4298       2.9291
    4299       2.9741
    4300       2.9599
    4301       3.1568
    4302       3.1491
    4303       3.1456
    4304       3.1232
    4305       3.1878
    4306       3.1877
    4307       3.1937
    4308       3.1800
    4309       3.1876
    4310       3.1742
    4311       3.1708
    4312       3.1584
    4313       3.2742
    4314       3.2325
    4315       3.2813
    4316       3.3049
    4317       3.1745
    4318       3.1905
    4319       3.2071
    4320       3.2317
    4321       3.2957
    4322       3.2507
    4323       3.3163
    4324       3.3692
    4325       3.3460
    4326       3.2597
    4327       3.2863
    4328       3.2199
    4329       3.3257
    4330       3.1363
    4331       3.2131
    4332       3.2854
    4333       3.2044
    4334       3.3122
    4335       3.2764
    4336       3.3118
    4337       3.4187
    4338       3.2328
    4339       3.3673
    4340       3.2940
    4341       3.2847
    4342       3.2628
    4343       3.3158
    4344       3.2522
    4345       3.3048
    4346       3.1930
    4347       3.3233
    4348       3.2524
    4349       3.1321
    4350       3.1744
    4351       3.1343
    4352       3.0360
    4353       3.0870
    4354       3.0295
    4355       3.0786
    4356       3.1441
    4357       3.1208
    4358       3.0997
    4359       3.0799
    4360       3.1819
    4361       3.1717
    4362       3.2177
    4363       3.0858
    4364       3.2388
    4365       3.1209
    4366       3.1500
    4367       3.1321
    4368       3.0160
    4369       2.9972
    4370       3.0156
    4371       3.0000
    4372       2.8836
    4373       2.8528
    4374       2.8952
    4375       2.9768
    4376       2.9549
    4377       2.9501
    4378       3.0072
    4379       2.9870
    4380       3.0072
    4381       3.0358
    4382       2.9780
    4383       3.0555
    4384       3.0208
    4385       3.0298
    4386       3.1082
    4387       2.9445
    4388       3.0222
    4389       2.9041
    4390       2.9262
    4391       3.0939
    4392       3.2032
    4393       3.1739
    4394       3.1990
    4395       3.2801
    4396       3.2056
    4397       3.2438
    4398       3.2606
    4399       3.2505
    4400       3.1271
    4401       3.1875
    4402       3.1122
    4403       3.0320
    4404       2.9983
    4405       3.0956
    4406       3.1456
    4407       3.0853
    4408       3.0434
    4409       3.1202
    4410       3.0591
    4411       3.1273
    4412       3.1080
    4413       3.0520
    4414       3.0189
    4415       3.0209
    4416       3.0035
    4417       3.0279
    4418       3.0347
    4419       2.9840
    4420       2.9538
    4421       2.8798
    4422       2.9055
    4423       3.0342
    4424       3.0179
    4425       2.9235
    4426       3.0134
    4427       3.0102
    4428       2.9938
    4429       2.8182
    4430       2.9066
    4431       2.9618
    4432       2.9939
    4433       3.2288
    4434       3.2044
    4435       3.2960
    4436       3.2006
    4437       3.1833
    4438       3.3014
    4439       3.2890
    4440       3.3107
    4441       3.4035
    4442       3.3131
    4443       3.3611
    4444       3.3048
    4445       3.3811
    4446       3.2532
    4447       3.2447
    4448       3.4346
    4449       3.4393
    4450       3.4023
    4451       3.3565
    4452       3.4411
    4453       3.4972
    4454       3.4845
    4455       3.3393
    4456       3.3424
    4457       3.2360
    4458       3.2923
    4459       3.3780
    4460       3.3250
    4461       3.3121
    4462       3.3641
    4463       3.3227
    4464       3.3378
    4465       3.4284
    4466       3.2640
    4467       3.1454
    4468       3.2267
    4469       3.1426
    4470       3.1873
    4471       3.2544
    4472       3.2687
    4473       3.2796
    4474       3.2186
    4475       3.0519
    4476       3.0098
    4477       3.0811
    4478       3.0733
    4479       3.0726
    4480       3.1399
    4481       3.0908
    4482       3.1332
    4483       3.2327
    4484       3.1764
    4485       3.2278
    4486       3.1357
    4487       3.1959
    4488       3.2407
    4489       3.0976
    4490       3.0299
    4491       3.0136
    4492       3.0605
    4493       3.1623
    4494       3.1230
    4495       3.1499
    4496       3.1517
    4497       3.1066
    4498       3.1087
    4499       3.1646
    4500       3.1993
    4501       3.1502
    4502       3.1763
    4503       3.2311
    4504       3.2582
    4505       3.1816
    4506       3.1595
    4507       3.1503
    4508       3.1432
    4509       3.1639
    4510       3.2121
    4511       3.2253
    4512       3.2918
    4513       3.2490
    4514       3.3470
    4515       3.3324
    4516       3.2239
    4517       3.1958
    4518       3.2373
    4519       3.2033
    4520       3.1737
    4521       3.1723
    4522       3.2151
    4523       3.2877
    4524       3.3086
    4525       3.2756
    4526       3.2002
    4527       3.2680
    4528       3.2639
    4529       3.2454
    4530       3.2423
    4531       3.4034
    4532       3.4139
    4533       3.3738
    4534       3.3124
    4535       3.2696
    4536       3.4168
    4537       3.3652
    4538       3.4199
    4539       3.3687
    4540       3.3635
    4541       3.4770
    4542       3.5016
    4543       3.5211
    4544       3.3104
    4545       3.3942
    4546       3.3461
    4547       3.3169
    4548       3.2842
    4549       3.3548
    4550       3.1409
    4551       3.2396
    4552       3.1667
    4553       3.1011
    4554       3.1658
    4555       3.2017
    4556       3.2981
    4557       3.3550
    4558       3.2543
    4559       3.2535
    4560       3.2656
    4561       3.3594
    4562       3.2730
    4563       3.1917
    4564       3.0777
    4565       3.1519
    4566       3.1551
    4567       3.2457
    4568       3.2201
    4569       3.2588
    4570       3.3736
    4571       3.3456
    4572       3.3608
    4573       3.4025
    4574       3.3159
    4575       3.3258
    4576       3.3174
    4577       3.2975
    4578       3.3261
    4579       3.2964
    4580       3.2640
    4581       3.2417
    4582       3.2238
    4583       3.3113
    4584       3.3105
    4585       3.2260
    4586       3.1702
    4587       3.1537
    4588       3.3039
    4589       3.3105
    4590       3.3355
    4591       3.2866
    4592       3.2576
    4593       3.3193
    4594       3.3244
    4595       3.3491
    4596       3.3657
    4597       3.3707
    4598       3.3075
    4599       3.4194
    4600       3.4832
    4601       3.4243
    4602       3.5026
    4603       3.4780
    4604       3.5160
    4605       3.5618
    4606       3.4060
    4607       3.3398
    4608       3.3707
    4609       3.4217
    4610       3.4392
    4611       3.4400
    4612       3.3496
    4613       3.4766
    4614       3.4107
    4615       3.3922
    4616       3.3767
    4617       3.3778
    4618       3.2795
    4619       3.3635
    4620       3.3366
    4621       3.3365
    4622       3.3787
    4623       3.3163
    4624       3.4259
    4625       3.3696
    4626       3.4305
    4627       3.4534
    4628       3.4459
    4629       3.4698
    4630       3.2943
    4631       3.3074
    4632       3.3042
    4633       3.2804
    4634       3.3221
    4635       3.2695
    4636       3.2629
    4637       3.2119
    4638       3.2296
    4639       3.2767
    4640       3.3766
    4641       3.4403
    4642       3.4099
    4643       3.4145
    4644       3.3486
    4645       3.4640
    4646       3.3898
    4647       3.4857
    4648       3.4253
    4649       3.4645
    4650       3.4768
    4651       3.5361
    4652       3.6410
    4653       3.5937
    4654       3.6117
    4655       3.6040
    4656       3.7214
    4657       3.5941
    4658       3.6561
    4659       3.5715
    4660       3.5962
    4661       3.5852
    4662       3.6247
    4663       3.6659
    4664       3.6510
    4665       3.5533
    4666       3.6105
    4667       3.5800
    4668       3.6626
    4669       3.6652
    4670       3.5845
    4671       3.5798
    4672       3.7549
    4673       3.6758
    4674       3.6373
    4675       3.6792
    4676       3.6021
    4677       3.6120
    4678       3.5655
    4679       3.6590
    4680       3.6722
    4681       3.6072
    4682       3.7681
    4683       3.7472
    4684       3.6417
    4685       3.5864
    4686       3.6059
    4687       3.7675
    4688       3.6947
    4689       3.7707
    4690       3.7436
    4691       3.8725
    4692       3.7932
    4693       3.7406
    4694       3.6759
    4695       3.7743
    4696       3.7882
    4697       3.7692
    4698       3.7799
    4699       3.6372
    4700       3.5576
    4701       3.6124
    4702       3.5957
    4703       3.6524
    4704       3.6421
    4705       3.6545
    4706       3.5485
    4707       3.6663
    4708       3.5726
    4709       3.4835
    4710       3.5628
    4711       3.4849
    4712       3.5007
    4713       3.4444
    4714       3.5585
    4715       3.6068
    4716       3.4911
    4717       3.5439
    4718       3.4027
    4719       3.3405
    4720       3.4384
    4721       3.3985
    4722       3.4099
    4723       3.3918
    4724       3.4332
    4725       3.4685
    4726       3.4397
    4727       3.7108
    4728       3.6183
    4729       3.7693
    4730       3.7358
    4731       3.6204
    4732       3.5674
    4733       3.6824
    4734       3.6504
    4735       3.6590
    4736       3.6194
    4737       3.5867
    4738       3.6083
    4739       3.6325
    4740       3.6274
    4741       3.6309
    4742       3.6734
    4743       3.6796
    4744       3.8369
    4745       3.7314
    4746       3.8142
    4747       3.7567
    4748       3.6577
    4749       3.7479
    4750       3.8100
    4751       3.8593
    4752       3.8962
    4753       3.8681
    4754       3.9481
    4755       3.8988
    4756       3.8096
    4757       3.7031
    4758       3.6685
    4759       3.6647
    4760       3.8328
    4761       3.7675
    4762       3.8575
    4763       3.8301
    4764       3.7253
    4765       3.7905
    4766       3.8349
    4767       3.5844
    4768       3.5861
    4769       3.6631
    4770       3.5697
    4771       3.5855
    4772       3.6519
    4773       3.6319
    4774       3.6661
    4775       3.7513
    4776       3.6877
    4777       3.7565
    4778       3.7942
    4779       3.6947
    4780       3.7824
    4781       3.7266
    4782       3.6034
    4783       3.6627
    4784       3.6199
    4785       3.5823
    4786       3.5567
    4787       3.6118
    4788       3.5396
    4789       3.6104
    4790       3.5911
    4791       3.4852
    4792       3.6127
    4793       3.5004
    4794       3.5016
    4795       3.4671
    4796       3.6014
    4797       3.5866
    4798       3.6738
    4799       3.6931
    4800       3.6836
    4801       3.6982
    4802       3.5972
    4803       3.6205
    4804       3.6958
    4805       3.7618
    4806       3.7922
    4807       3.6841
    4808       3.7799
    4809       3.7014
    4810       3.7728
    4811       3.6947
    4812       3.6312
    4813       3.6374
    4814       3.6215
    4815       3.6431
    4816       3.5805
    4817       3.5849
    4818       3.5370
    4819       3.6268
    4820       3.5626
    4821       3.5056
    4822       3.5706
    4823       3.5633
    4824       3.4850
    4825       3.5725
    4826       3.5737
    4827       3.5318
    4828       3.4990
    4829       3.4813
    4830       3.4498
    4831       3.4574
    4832       3.5290
    4833       3.5330
    4834       3.4937
    4835       3.4679
    4836       3.4753
    4837       3.4841
    4838       3.5258
    4839       3.4690
    4840       3.4490
    4841       3.2975
    4842       3.3492
    4843       3.3755
    4844       3.3619
    4845       3.4271
    4846       3.4466
    4847       3.5016
    4848       3.5398
    4849       3.4781
    4850       3.3513
    4851       3.3676
    4852       3.3758
    4853       3.5411
    4854       3.5003
    4855       3.4895
    4856       3.5281
    4857       3.6006
    4858       3.5967
    4859       3.6055
    4860       3.5330
    4861       3.4384
    4862       3.5149
    4863       3.4471
    4864       3.4040
    4865       3.4725
    4866       3.4716
    4867       3.5690
    4868       3.5782
    4869       3.6727
    4870       3.6812
    4871       3.7752
    4872       3.7578
    4873       3.7218
    4874       3.6540
    4875       3.6791
    4876       3.6501
    4877       3.6079
    4878       3.7503
    4879       3.6842
    4880       3.6530
    4881       3.7847
    4882       3.6841
    4883       3.7774
    4884       3.7067
    4885       3.7277
    4886       3.6765
    4887       3.5419
    4888       3.5432
    4889       3.5339
    4890       3.4190
    4891       3.4815
    4892       3.4090
    4893       3.4507
    4894       3.5472
    4895       3.6898
    4896       3.6710
    4897       3.5400
    4898       3.4990
    4899       3.5457
    4900       3.4364
    4901       3.4971
    4902       3.5808
    4903       3.5590
    4904       3.6326
    4905       3.6275
    4906       3.6051
    4907       3.5319
    4908       3.5556
    4909       3.6757
    4910       3.5955
    4911       3.6734
    4912       3.7758
    4913       3.6919
    4914       3.7242
    4915       3.7190
    4916       3.7413
    4917       3.8316
    4918       3.8959
    4919       3.8794
    4920       3.8230
    4921       3.7478
    4922       3.8516
    4923       3.8763
    4924       3.9304
    4925       3.9289
    4926       3.9010
    4927       3.8724
    4928       3.9330
    4929       3.8682
    4930       3.8387
    4931       3.8163
    4932       3.6442
    4933       3.5849
    4934       3.5393
    4935       3.6142
    4936       3.6489
    4937       3.7289
    4938       3.6406
    4939       3.6091
    4940       3.5364
    4941       3.6219
    4942       3.6414
    4943       3.6637
    4944       3.7615
    4945       3.7883
    4946       3.6916
    4947       3.6252
    4948       3.6651
    4949       3.6172
    4950       3.6138
    4951       3.6618
    4952       3.6468
    4953       3.5300
    4954       3.5884
    4955       3.5534
    4956       3.6272
    4957       3.6954
    4958       3.7404
    4959       3.6549
    4960       3.6020
    4961       3.6135
    4962       3.6774
    4963       3.6395
    4964       3.6466
    4965       3.6079
    4966       3.7113
    4967       3.7313
    4968       3.7463
    4969       3.7922
    4970       3.7289
    4971       3.7099
    4972       3.7283
    4973       3.6932
    4974       3.7223
    4975       3.7907
    4976       3.7564
    4977       3.6681
    4978       3.6053
    4979       3.6601
    4980       3.6704
    4981       3.6242
    4982       3.6141
    4983       3.5686
    4984       3.6298
    4985       3.6903
    4986       3.6178
    4987       3.5898
    4988       3.5314
    4989       3.5322
    4990       3.6621
    4991       3.6150
    4992       3.4899
    4993       3.4588
    4994       3.4623
    4995       3.5279
    4996       3.7214
    4997       3.6753
    4998       3.6330
    4999       3.6213
    5000       3.7275
    5001       3.7866
    5002       3.7264
    5003       3.7616
    5004       3.8111
    5005       3.6903
    5006       3.7796
    5007       3.7398
    5008       3.6809
    5009       3.8471
    5010       3.6909
    5011       3.6869
    5012       3.7257
    5013       3.6100
    5014       3.7395
    5015       3.7815
    5016       3.8617
    5017       3.8341
    5018       3.8647
    5019       3.9651
    5020       4.0450
    5021       4.0710
    5022       3.9168
    5023       3.8231
    5024       3.8374
    5025       3.7580
    5026       3.7546
    5027       3.6877
    5028       3.6488
    5029       3.5234
    5030       3.4838
    5031       3.4374
    5032       3.4893
    5033       3.4530
    5034       3.4055
    5035       3.5112
    5036       3.4464
    5037       3.4926
    5038       3.4589
    5039       3.3729
    5040       3.4405
    5041       3.5354
    5042       3.5415
    5043       3.5857
    5044       3.6177
    5045       3.5395
    5046       3.5625
    5047       3.6420
    5048       3.7111
    5049       3.6669
    5050       3.7512
    5051       3.6194
    5052       3.5365
    5053       3.6009
    5054       3.5307
    5055       3.6443
    5056       3.7188
    5057       3.6243
    5058       3.7101
    5059       3.7253
    5060       3.7138
    5061       3.8277
    5062       3.7149
    5063       3.7394
    5064       3.7126
    5065       3.6997
    5066       3.8593
    5067       3.7834
    5068       3.8812
    5069       3.8433
    5070       3.7625
    5071       3.6943
    5072       3.7790
    5073       3.7082
    5074       3.7449
    5075       3.7554
    5076       3.7965
    5077       3.8639
    5078       3.9020
    5079       3.9726
    5080       3.9390
    5081       3.9505
    5082       4.0344
    5083       3.9120
    5084       3.9797
    5085       3.7690
    5086       3.8716
    5087       3.7976
    5088       3.9583
    5089       3.8865
    5090       3.7560
    5091       3.7295
    5092       3.8149
    5093       3.8310
    5094       3.7379
    5095       3.7314
    5096       3.7305
    5097       3.7391
    5098       3.5810
    5099       3.5618
    5100       3.4615
    5101       3.3598
    5102       3.3536
    5103       3.3625
    5104       3.3969
    5105       3.4010
    5106       3.3825
    5107       3.4720
    5108       3.2131
    5109       3.1694
    5110       3.1616
    5111       3.3045
    5112       3.3684
    5113       3.3003
    5114       3.4965
    5115       3.4368
    5116       3.2684
    5117       3.3384
    5118       3.3789
    5119       3.2856
    5120       3.3849
    5121       3.2032
    5122       3.2725
    5123       3.3229
    5124       3.3507
    5125       3.3301
    5126       3.1934
    5127       3.2505
    5128       3.4223
    5129       3.3976
    5130       3.3861
    5131       3.4104
    5132       3.5437
    5133       3.4691
    5134       3.4310
    5135       3.5872
    5136       3.5880
    5137       3.6230
    5138       3.6660
    5139       3.6827
    5140       3.6239
    5141       3.7452
    5142       3.6964
    5143       3.6918
    5144       3.6564
    5145       3.7150
    5146       3.7603
    5147       3.8976
    5148       3.8450
    5149       3.9309
    5150       3.8854
    5151       3.8192
    5152       3.9091
    5153       3.8610
    5154       3.9474
    5155       3.9297
    5156       3.8956
    5157       3.8510
    5158       3.8278
    5159       3.7810
    5160       3.7972
    5161       3.7486
    5162       3.7430
    5163       3.6506
    5164       3.6982
    5165       3.7768
    5166       3.8096
    5167       3.8382
    5168       3.7802
    5169       3.6777
    5170       3.5976
    5171       3.6644
    5172       3.5913
    5173       3.7078
    5174       3.7235
    5175       3.7812
    5176       3.7334
    5177       3.7833
    5178       3.7705
    5179       3.4968
    5180       3.4225
    5181       3.4849
    5182       3.6000
    5183       3.5315
    5184       3.6714
    5185       3.5907
    5186       3.5664
    5187       3.5357
    5188       3.4302
    5189       3.4703
    5190       3.4013
    5191       3.5606
    5192       3.4896
    5193       3.5076
    5194       3.4935
    5195       3.4394
    5196       3.5499
    5197       3.7556
    5198       3.8301
    5199       3.8714
    5200       3.6699
    5201       3.6972
    5202       3.7423
    5203       3.8853
    5204       3.8926
    5205       3.7909
    5206       3.7695
    5207       3.8612
    5208       3.9283
    5209       3.7991
    5210       3.8284
    5211       3.7680
    5212       3.6967
    5213       3.6245
    5214       3.6786
    5215       3.5823
    5216       3.5388
    5217       3.6270
    5218       3.6909
    5219       3.7437
    5220       3.7511
    5221       3.6150
    5222       3.5621
    5223       3.5988
    5224       3.6127
    5225       3.6163
    5226       3.6126
    5227       3.6458
    5228       3.6830
    5229       3.5275
    5230       3.6533
    5231       3.5323
    5232       3.5849
    5233       3.4697
    5234       3.4835
    5235       3.4626
    5236       3.3923
    5237       3.3531
    5238       3.4853
    5239       3.4761
    5240       3.5617
    5241       3.5505
    5242       3.6224
    5243       3.6711
    5244       3.7592
    5245       3.7226
    5246       3.7284
    5247       3.6733
    5248       3.6275
    5249       3.6334
    5250       3.5869
    5251       3.6387
    5252       3.6262
    5253       3.6344
    5254       3.6632
    5255       3.8063
    5256       3.9142
    5257       3.7427
    5258       3.8469
    5259       3.8703
    5260       3.8569
    5261       3.8783
    5262       3.7579
    5263       3.8244
    5264       3.8191
    5265       3.8029
    5266       3.9575
    5267       3.9488
    5268       4.0752
    5269       3.9358
    5270       3.8938
    5271       3.8364
    5272       3.7654
    5273       3.7550
    5274       3.7032
    5275       3.5385
    5276       3.5132
    5277       3.5129
    5278       3.5768
    5279       3.6105
    5280       3.5459
    5281       3.5524
    5282       3.4802
    5283       3.5246
    5284       3.5624
    5285       3.5603
    5286       3.5550
    5287       3.5371
    5288       3.6773
    5289       3.5841
    5290       3.7730
    5291       3.7692
    5292       3.9216
    5293       3.7873
    5294       3.7905
    5295       3.7522
    5296       3.7319
    5297       3.6547
    5298       3.6959
    5299       3.6801
    5300       3.7092
    5301       3.7036
    5302       3.6925
    5303       3.6726
    5304       3.6325
    5305       3.6602
    5306       3.6760
    5307       3.7143
    5308       3.5794
    5309       3.6216
    5310       3.5974
    5311       3.6645
    5312       3.6160
    5313       3.7379
    5314       3.6244
    5315       3.6586
    5316       3.6810
    5317       3.6637
    5318       3.6112
    5319       3.6462
    5320       3.6723
    5321       3.8151
    5322       3.8770
    5323       3.9332
    5324       3.9055
    5325       3.9591
    5326       3.8726
    5327       3.8769
    5328       3.8434
    5329       3.9273
    5330       3.9540
    5331       4.0104
    5332       3.9843
    5333       4.0393
    5334       4.0630
    5335       4.0586
    5336       3.9164
    5337       4.0384
    5338       4.0568
    5339       4.0200
    5340       4.0914
    5341       4.0121
    5342       3.9946
    5343       4.0327
    5344       4.1407
    5345       4.1506
    5346       4.1132
    5347       4.0934
    5348       3.9747
    5349       3.9170
    5350       3.9950
    5351       4.0730
    5352       4.0434
    5353       3.9276
    5354       3.9291
    5355       4.0016
    5356       3.9656
    5357       3.9554
    5358       4.0808
    5359       3.9857
    5360       4.1797
    5361       3.9639
    5362       3.8853
    5363       4.0998
    5364       4.0253
    5365       3.9996
    5366       3.9152
    5367       3.8217
    5368       3.9113
    5369       3.9576
    5370       3.8103
    5371       3.8641
    5372       3.9310
    5373       3.9494
    5374       3.9936
    5375       4.0872
    5376       4.1787
    5377       4.0686
    5378       4.0111
    5379       3.9973
    5380       4.0176
    5381       4.0867
    5382       4.1301
    5383       4.0320
    5384       4.0815
    5385       4.1748
    5386       4.1772
    5387       4.1882
    5388       4.2358
    5389       4.2772
    5390       4.1745
    5391       4.2567
    5392       4.2025
    5393       4.3059
    5394       4.3281
    5395       4.3409
    5396       4.2048
    5397       4.2343
    5398       4.2828
    5399       4.3427
    5400       4.4175
    5401       4.4835
    5402       4.4734
    5403       4.4056
    5404       4.4812
    5405       4.5309
    5406       4.4195
    5407       4.4560
    5408       4.4879
    5409       4.5281
    5410       4.5753
    5411       4.5313
    5412       4.6004
    5413       4.6535
    5414       4.6063
    5415       4.5830
    5416       4.5490
    5417       4.4840
    5418       4.5521
    5419       4.6939
    5420       4.6294
    5421       4.5741
    5422       4.5619
    5423       4.5210
    5424       4.4447
    5425       4.4124
    5426       4.4554
    5427       4.4770
    5428       4.5765
    5429       4.5920
    5430       4.5199
    5431       4.5370
    5432       4.4759
    5433       4.4797
    5434       4.5378
    5435       4.5086
    5436       4.4266
    5437       4.4290
    5438       4.3992
    5439       4.3398
    5440       4.3024
    5441       4.3183
    5442       4.3156
    5443       4.1557
    5444       4.1119
    5445       4.2175
    5446       4.1263
    5447       4.2273
    5448       4.3132
    5449       4.2600
    5450       4.1412
    5451       4.1720
    5452       4.2075
    5453       4.1887
    5454       4.2130
    5455       4.2566
    5456       4.3146
    5457       4.1156
    5458       4.0648
    5459       3.9867
    5460       3.9122
    5461       3.9389
    5462       4.0172
    5463       4.0228
    5464       4.0927
    5465       4.0454
    5466       4.0386
    5467       4.0978
    5468       4.1862
    5469       4.1232
    5470       4.1601
    5471       4.0782
    5472       4.2359
    5473       4.3370
    5474       4.1984
    5475       4.1953
    5476       4.2955
    5477       4.3209
    5478       4.2962
    5479       4.3146
    5480       4.2196
    5481       4.1839
    5482       4.3976
    5483       4.4955
    5484       4.5033
    5485       4.3486
    5486       4.4196
    5487       4.3121
    5488       4.3886
    5489       4.4807
    5490       4.3595
    5491       4.4171
    5492       4.3167
    5493       4.2293
    5494       4.1810
    5495       4.1531
    5496       4.1762
    5497       4.1025
    5498       4.1671
    5499       4.0144
    5500       4.1768
    5501       4.0474
    5502       4.0616
    5503       4.1306
    5504       4.1615
    5505       4.1810
    5506       4.2486
    5507       4.2107
    5508       4.2790
    5509       4.1625
    5510       4.0412
    5511       3.9984
    5512       4.0020
    5513       4.0082
    5514       3.9419
    5515       4.1030
    5516       4.0398
    5517       4.2029
    5518       4.1810
    5519       4.2372
    5520       4.0363
    5521       4.1463
    5522       4.1567
    5523       4.1777
    5524       4.1801
    5525       4.1281
    5526       4.1424
    5527       4.1814
    5528       4.1719
    5529       4.1482
    5530       4.0676
    5531       4.0754
    5532       3.9733
    5533       3.9082
    5534       3.9759
    5535       4.0358
    5536       4.0214
    5537       4.0566
    5538       4.0451
    5539       4.0884
    5540       4.0175
    5541       4.1103
    5542       4.2529
    5543       4.1676
    5544       4.0398
    5545       4.0609
    5546       4.0438
    5547       4.0479
    5548       4.0936
    5549       4.1480
    5550       4.0836
    5551       3.9848
    5552       4.0110
    5553       4.0635
    5554       4.0280
    5555       3.9588
    5556       3.9734
    5557       3.8579
    5558       3.9741
    5559       3.7503
    5560       4.0168
    5561       3.9764
    5562       3.9974
    5563       4.0305
    5564       3.9759
    5565       3.9677
    5566       4.1909
    5567       4.0206
    5568       3.9891
    5569       3.9548
    5570       3.8783
    5571       3.9216
    5572       3.7951
    5573       3.8946
    5574       3.8631
    5575       3.8224
    5576       3.8538
    5577       3.8381
    5578       3.7958
    5579       3.9283
    5580       3.8672
    5581       3.8814
    5582       4.0104
    5583       3.9800
    5584       4.0869
    5585       3.9697
    5586       4.1400
    5587       4.1099
    5588       4.0833
    5589       4.0848
    5590       4.0697
    5591       4.0602
    5592       4.0952
    5593       4.0577
    5594       3.9815
    5595       4.0450
    5596       3.9834
    5597       4.0053
    5598       3.9968
    5599       4.1105
    5600       4.0425
    5601       4.0351
    5602       3.9703
    5603       3.8416
    5604       3.8729
    5605       3.9440
    5606       3.8801
    5607       3.8560
    5608       3.8625
    5609       3.7971
    5610       3.7678
    5611       3.7206
    5612       3.7460
    5613       3.7596
    5614       3.7380
    5615       3.8499
    5616       3.7876
    5617       3.7805
    5618       3.7918
    5619       3.8184
    5620       3.7134
    5621       3.7926
    5622       3.7685
    5623       3.7588
    5624       3.7897
    5625       3.6740
    5626       3.7163
    5627       3.6883
    5628       3.6957
    5629       3.6642
    5630       3.7193
    5631       3.7657
    5632       3.8005
    5633       3.7530
    5634       3.7765
    5635       3.7306
    5636       3.6837
    5637       3.8928
    5638       3.7587
    5639       3.8498
    5640       3.7445
    5641       3.8240
    5642       3.7697
    5643       3.6156
    5644       3.6656
    5645       3.8074
    5646       3.7619
    5647       3.6466
    5648       3.6521
    5649       3.6824
    5650       3.6639
    5651       3.6538
    5652       3.6490
    5653       3.7158
    5654       3.6638
    5655       3.7119
    5656       3.6941
    5657       3.7093
    5658       3.7513
    5659       3.7617
    5660       3.7108
    5661       3.7041
    5662       3.5692
    5663       3.5548
    5664       3.5669
    5665       3.5961
    5666       3.5020
    5667       3.5201
    5668       3.6689
    5669       3.5744
    5670       3.6058
    5671       3.5318
    5672       3.5364
    5673       3.6900
    5674       3.5897
    5675       3.4559
    5676       3.5635
    5677       3.5207
    5678       3.5967
    5679       3.7000
    5680       3.6114
    5681       3.4821
    5682       3.4948
    5683       3.5224
    5684       3.6416
    5685       3.7477
    5686       3.7417
    5687       3.7578
    5688       3.7204
    5689       3.7546
    5690       3.7262
    5691       3.7731
    5692       3.8732
    5693       3.7430
    5694       3.7705
    5695       3.7239
    5696       3.7260
    5697       3.6897
    5698       3.7880
    5699       3.7488
    5700       3.7316
    5701       3.7148
    5702       3.6564
    5703       3.7384
    5704       3.8007
    5705       3.7852
    5706       3.6783
    5707       3.8434
    5708       3.8336
    5709       3.7740
    5710       3.8523
    5711       3.8105
    5712       3.8695
    5713       3.9354
    5714       3.8544
    5715       3.7903
    5716       3.7082
    5717       3.8487
    5718       3.9467
    5719       3.7999
    5720       3.7936
    5721       3.8592
    5722       3.8044
    5723       3.7273
    5724       3.6524
    5725       3.7281
    5726       3.7029
    5727       3.6012
    5728       3.6325
    5729       3.6871
    5730       3.7269
    5731       3.7109
    5732       3.7860
    5733       3.8568
    5734       3.8394
    5735       3.8478
    5736       3.8426
    5737       3.9310
    5738       3.9141
    5739       3.8227
    5740       3.7786
    5741       3.8955
    5742       3.8776
    5743       3.9334
    5744       3.8657
    5745       3.8686
    5746       3.8773
    5747       3.8936
    5748       3.8776
    5749       3.9199
    5750       3.8997
    5751       3.8735
    5752       3.9377
    5753       3.8138
    5754       3.8152
    5755       3.8923
    5756       3.8652
    5757       3.9357
    5758       3.7663
    5759       3.7886
    5760       3.8072
    5761       3.8985
    5762       4.0235
    5763       4.0042
    5764       3.9862
    5765       3.8502
    5766       3.9453
    5767       3.9696
    5768       3.8799
    5769       3.8489
    5770       3.8213
    5771       3.8360
    5772       3.8324
    5773       3.8838
    5774       3.8877
    5775       3.9428
    5776       4.0596
    5777       4.1294
    5778       4.0976
    5779       4.1300
    5780       4.0838
    5781       4.1187
    5782       4.0871
    5783       4.0937
    5784       4.1670
    5785       4.0814
    5786       4.1093
    5787       4.1485
    5788       4.1750
    5789       4.1318
    5790       4.0285
    5791       4.0029
    5792       4.0736
    5793       4.0463
    5794       4.0105
    5795       3.9638
    5796       3.9940
    5797       3.9960
    5798       3.8039
    5799       3.8957
    5800       3.9861
    5801       4.0409
    5802       3.9650
    5803       3.9110
    5804       4.0245
    5805       3.9482
    5806       3.9899
    5807       3.9307
    5808       3.8661
    5809       3.9567
    5810       3.9879
    5811       3.9750
    5812       4.0288
    5813       4.0158
    5814       3.9573
    5815       3.8533
    5816       3.9421
    5817       3.8888
    5818       3.8270
    5819       3.8969
    5820       3.8877
    5821       3.8715
    5822       4.0000
    5823       3.9003
    5824       3.8727
    5825       3.8538
    5826       3.9680
    5827       3.9110
    5828       4.0596
    5829       3.9763
    5830       3.8979
    5831       3.8542
    5832       3.9118
    5833       3.8257
    5834       3.8159
    5835       3.7835
    5836       3.8293
    5837       3.9343
    5838       3.9296
    5839       3.9586
    5840       3.9703
    5841       3.9745
    5842       3.8962
    5843       3.9133
    5844       3.9769
    5845       3.9365
    5846       3.9448
    5847       3.9888
    5848       3.8533
    5849       3.9004
    5850       3.9243
    5851       3.9784
    5852       3.9134
    5853       3.9336
    5854       3.9941
    5855       4.0078
    5856       3.8988
    5857       3.8581
    5858       3.7974
    5859       3.8143
    5860       3.8162
    5861       3.7422
    5862       3.8745
    5863       4.0326
    5864       4.0906
    5865       3.9813
    5866       4.0478
    5867       3.9924
    5868       4.0077
    5869       3.9559
    5870       3.9954
    5871       4.0388
    5872       4.0975
    5873       4.1257
    5874       4.2756
    5875       4.2340
    5876       4.2940
    5877       4.2494
    5878       4.2977
    5879       4.2793
    5880       4.1593
    5881       4.0940
    5882       4.0864
    5883       4.1420
    5884       4.0577
    5885       4.0223
    5886       3.9465
    5887       3.9951
    5888       3.9878
    5889       3.9424
    5890       3.9282
    5891       3.8823
    5892       3.8510
    5893       3.9113
    5894       3.9156
    5895       3.8809
    5896       3.9045
    5897       3.8849
    5898       3.8601
    5899       3.8881
    5900       3.9975
    5901       3.9616
    5902       3.9152
    5903       3.8635
    5904       3.9539
    5905       3.9931
    5906       3.9420
    5907       3.9421
    5908       4.0538
    5909       4.1857
    5910       4.0064
    5911       4.0263
    5912       4.0729
    5913       4.0984
    5914       4.0801
    5915       4.1806
    5916       4.1062
    5917       4.1771
    5918       4.1076
    5919       4.1141
    5920       4.0724
    5921       4.0347
    5922       3.9689
    5923       4.1225
    5924       4.0002
    5925       4.0413
    5926       4.0720
    5927       4.1067
    5928       4.1633
    5929       3.9939
    5930       4.0319
    5931       4.1741
    5932       4.2640
    5933       4.3498
    5934       4.4155
    5935       4.3464
    5936       4.3160
    5937       4.2479
    5938       4.2867
    5939       4.1930
    5940       4.1845
    5941       4.1915
    5942       4.0882
    5943       4.0506
    5944       4.1171
    5945       4.1873
    5946       4.1737
    5947       4.1418
    5948       4.1909
    5949       4.2729
    5950       4.2690
    5951       4.1931
    5952       4.0458
    5953       4.2294
    5954       4.1357
    5955       4.0274
    5956       4.1723
    5957       4.2349
    5958       4.3229
    5959       4.3378
    5960       4.2918
    5961       4.2549
    5962       4.2457
    5963       4.1996
    5964       4.3229
    5965       4.3885
    5966       4.3938
    5967       4.4105
    5968       4.4364
    5969       4.4631
    5970       4.5916
    5971       4.4088
    5972       4.5883
    5973       4.4841
    5974       4.6148
    5975       4.5125
    5976       4.4848
    5977       4.4178
    5978       4.5230
    5979       4.5989
    5980       4.6994
    5981       4.6728
    5982       4.5404
    5983       4.4052
    5984       4.4050
    5985       4.5197
    5986       4.4392
    5987       4.4745
    5988       4.4578
    5989       4.4179
    5990       4.4779
    5991       4.4937
    5992       4.4600
    5993       4.4313
    5994       4.3337
    5995       4.3202
    5996       4.1726
    5997       4.3768
    5998       4.2380
    5999       4.2894
    6000       4.3563
    6001       4.3939
    6002       4.4098
    6003       4.5323
    6004       4.4333
    6005       4.3837
    6006       4.4386
    6007       4.5567
    6008       4.4807
    6009       4.4302
    6010       4.4585
    6011       4.4695
    6012       4.5439
    6013       4.4621
    6014       4.4331
    6015       4.5255
    6016       4.5718
    6017       4.4932
    6018       4.5835
    6019       4.6526
    6020       4.6763
    6021       4.7009
    6022       4.6662
    6023       4.7646
    6024       4.6376
    6025       4.7117
    6026       4.6805
    6027       4.4697
    6028       4.5009
    6029       4.5814
    6030       4.6574
    6031       4.6529
    6032       4.6414
    6033       4.7070
    6034       4.6210
    6035       4.6579
    6036       4.4607
    6037       4.4433
    6038       4.5106
    6039       4.4704
    6040       4.3909
    6041       4.3947
    6042       4.4581
    6043       4.4893
    6044       4.4026
    6045       4.3738
    6046       4.4268
    6047       4.4469
    6048       4.4452
    6049       4.3674
    6050       4.5581
    6051       4.5484
    6052       4.5805
    6053       4.6409
    6054       4.6916
    6055       4.6510
    6056       4.6593
    6057       4.6754
    6058       4.6795
    6059       4.6742
    6060       4.6677
    6061       4.6405
    6062       4.7232
    6063       4.7235
    6064       4.7019
    6065       4.6115
    6066       4.5446
    6067       4.5906
    6068       4.5957
    6069       4.5671
    6070       4.4899
    6071       4.5878
    6072       4.5000
    6073       4.5488
    6074       4.6736
    6075       4.5896
    6076       4.5677
    6077       4.6798
    6078       4.7343
    6079       4.6002
    6080       4.6423
    6081       4.7046
    6082       4.6141
    6083       4.6699
    6084       4.6241
    6085       4.5323
    6086       4.4938
    6087       4.5560
    6088       4.5234
    6089       4.4849
    6090       4.5497
    6091       4.6075
    6092       4.5707
    6093       4.6441
    6094       4.5663
    6095       4.6443
    6096       4.6941
    6097       4.6459
    6098       4.7351
    6099       4.5769
    6100       4.6923
    6101       4.6803
    6102       4.6484
    6103       4.7152
    6104       4.7393
    6105       4.7917
    6106       4.7780
    6107       4.7058
    6108       4.7955
    6109       4.8501
    6110       4.8551
    6111       4.8865
    6112       4.8245
    6113       4.8614
    6114       4.8447
    6115       4.8306
    6116       4.8697
    6117       4.8431
    6118       4.7221
    6119       4.8637
    6120       4.8108
    6121       4.9167
    6122       4.9046
    6123       4.8223
    6124       4.7094
    6125       4.7385
    6126       4.7838
    6127       4.8639
    6128       4.8571
    6129       4.8747
    6130       4.8251
    6131       4.9307
    6132       4.8686
    6133       4.8680
    6134       4.9195
    6135       4.8327
    6136       4.7822
    6137       4.7851
    6138       4.8043
    6139       4.7697
    6140       4.8329
    6141       4.8235
    6142       4.9582
    6143       4.8133
    6144       4.8522
    6145       4.8411
    6146       4.8582
    6147       4.9124
    6148       4.9399
    6149       5.0390
    6150       4.9386
    6151       4.8944
    6152       4.8725
    6153       5.0236
    6154       5.0752
    6155       5.1343
    6156       5.2167
    6157       5.2375
    6158       5.1664
    6159       5.1027
    6160       5.1318
    6161       4.9779
    6162       4.9522
    6163       5.1652
    6164       5.1827
    6165       5.1391
    6166       5.1612
    6167       5.1454
    6168       5.0597
    6169       5.0104
    6170       5.0590
    6171       5.0012
    6172       5.0229
    6173       4.8664
    6174       4.9115
    6175       4.9547
    6176       4.8991
    6177       4.8350
    6178       4.8611
    6179       4.8517
    6180       4.8938
    6181       4.8920
    6182       4.8536
    6183       4.8459
    6184       4.9514
    6185       4.9357
    6186       4.8431
    6187       4.9575
    6188       4.8841
    6189       4.7266
    6190       4.8394
    6191       4.8152
    6192       4.8118
    6193       4.8046
    6194       4.7348
    6195       4.7608
    6196       4.7489
    6197       4.7603
    6198       4.8521
    6199       4.7318
    6200       4.9233
    6201       4.8857
    6202       4.9002
    6203       4.9340
    6204       4.9345
    6205       4.9305
    6206       4.9105
    6207       5.0334
    6208       4.9511
    6209       5.0039
    6210       4.9950
    6211       4.9155
    6212       4.9265
    6213       4.8862
    6214       4.8810
    6215       4.7577
    6216       4.7766
    6217       4.8175
    6218       4.8150
    6219       4.8437
    6220       4.8857
    6221       4.8037
    6222       4.7844
    6223       4.7299
    6224       4.8318
    6225       4.9213
    6226       4.8528
    6227       4.9905
    6228       5.0298
    6229       4.9826
    6230       5.0139
    6231       4.9929
    6232       4.9632
    6233       4.9238
    6234       4.9914
    6235       4.9393
    6236       5.0471
    6237       5.0069
    6238       4.9279
    6239       4.9887
    6240       4.9586
    6241       4.9719
    6242       5.0321
    6243       5.0335
    6244       4.9768
    6245       5.0538
    6246       5.1003
    6247       5.0012
    6248       4.9801
    6249       4.9992
    6250       4.9784
    6251       4.8752
    6252       5.0105
    6253       4.9524
    6254       5.0028
    6255       4.8957
    6256       4.8783
    6257       4.8228
    6258       4.8063
    6259       4.8175
    6260       4.8272
    6261       4.7389
    6262       4.6904
    6263       4.6780
    6264       4.7822
    6265       4.7334
    6266       4.8140
    6267       4.8543
    6268       4.8211
    6269       4.8032
    6270       4.8416
    6271       4.8956
    6272       4.8546
    6273       4.7847
    6274       4.7800
    6275       4.7889
    6276       4.7912
    6277       4.7394
    6278       4.6223
    6279       4.6586
    6280       4.6358
    6281       4.7333
    6282       4.7727
    6283       4.7372
    6284       4.8826
    6285       4.9106
    6286       4.7878
    6287       4.8425
    6288       4.9264
    6289       4.8369
    6290       4.8313
    6291       4.7648
    6292       4.7357
    6293       4.7211
    6294       4.6365
    6295       4.6059
    6296       4.6659
    6297       4.6233
    6298       4.6746
    6299       4.6783
    6300       4.5950
    6301       4.5606
    6302       4.5519
    6303       4.5870
    6304       4.4649
    6305       4.5086
    6306       4.5326
    6307       4.5459
    6308       4.6164
    6309       4.6233
    6310       4.6131
    6311       4.6432
    6312       4.6512
    6313       4.6646
    6314       4.6177
    6315       4.5787
    6316       4.6415
    6317       4.5745
    6318       4.6007
    6319       4.6685
    6320       4.4850
    6321       4.4871
    6322       4.4581
    6323       4.4221
    6324       4.3182
    6325       4.2749
    6326       4.1882
    6327       4.3137
    6328       4.4018
    6329       4.3572
    6330       4.2655
    6331       4.2883
    6332       4.2703
    6333       4.2377
    6334       4.2728
    6335       4.3628
    6336       4.4121
    6337       4.5365
    6338       4.5163
    6339       4.5587
    6340       4.4387
    6341       4.4311
    6342       4.3479
    6343       4.4010
    6344       4.4451
    6345       4.5017
    6346       4.6835
    6347       4.5618
    6348       4.6343
    6349       4.5247
    6350       4.5885
    6351       4.4447
    6352       4.6114
    6353       4.5707
    6354       4.4393
    6355       4.5984
    6356       4.6765
    6357       4.6517
    6358       4.5374
    6359       4.5398
    6360       4.6411
    6361       4.7995
    6362       4.7611
    6363       4.7473
    6364       4.6989
    6365       4.6913
    6366       4.7004
    6367       4.6486
    6368       4.6496
    6369       4.6743
    6370       4.6160
    6371       4.5752
    6372       4.6328
    6373       4.6894
    6374       4.7046
    6375       4.6553
    6376       4.6710
    6377       4.6801
    6378       4.6313
    6379       4.6066
    6380       4.5870
    6381       4.6346
    6382       4.6106
    6383       4.5825
    6384       4.6127
    6385       4.6976
    6386       4.6617
    6387       4.5965
    6388       4.6530
    6389       4.6540
    6390       4.7135
    6391       4.6155
    6392       4.6176
    6393       4.4341
    6394       4.3250
    6395       4.3539
    6396       4.4396
    6397       4.4332
    6398       4.4637
    6399       4.4767
    6400       4.4425
    6401       4.4345
    6402       4.4348
    6403       4.4346
    6404       4.5700
    6405       4.3830
    6406       4.5158
    6407       4.4868
    6408       4.5335
    6409       4.5520
    6410       4.4807
    6411       4.4824
    6412       4.6797
    6413       4.4749
    6414       4.5689
    6415       4.5922
    6416       4.6210
    6417       4.5326
    6418       4.5060
    6419       4.4992
    6420       4.3978
    6421       4.3244
    6422       4.2762
    6423       4.2543
    6424       4.1563
    6425       4.1050
    6426       4.1150
    6427       4.1905
    6428       4.1515
    6429       4.2179
    6430       4.2259
    6431       4.1773
    6432       4.2289
    6433       4.3231
    6434       4.3500
    6435       4.3231
    6436       4.4626
    6437       4.5479
    6438       4.5039
    6439       4.6854
    6440       4.7426
    6441       4.6787
    6442       4.6538
    6443       4.6483
    6444       4.6497
    6445       4.6730
    6446       4.5566
    6447       4.6328
    6448       4.5674
    6449       4.6433
    6450       4.6553
    6451       4.8047
    6452       4.7157
    6453       4.7654
    6454       4.6822
    6455       4.6566
    6456       4.6455
    6457       4.6102
    6458       4.5145
    6459       4.5727
    6460       4.5461
    6461       4.5845
    6462       4.6790
    6463       4.4870
    6464       4.5471
    6465       4.6709
    6466       4.6275
    6467       4.6271
    6468       4.5743
    6469       4.4537
    6470       4.3791
    6471       4.4317
    6472       4.3182
    6473       4.2831
    6474       4.3301
    6475       4.3700
    6476       4.2641
    6477       4.2775
    6478       4.3684
    6479       4.3227
    6480       4.3029
    6481       4.2678
    6482       4.3219
    6483       4.3626
    6484       4.3270
    6485       4.2669
    6486       4.3321
    6487       4.3453
    6488       4.4178
    6489       4.3654
    6490       4.2499
    6491       4.3945
    6492       4.5055
    6493       4.4467
    6494       4.4089
    6495       4.5084
    6496       4.4718
    6497       4.3621
    6498       4.4611
    6499       4.5287
    6500       4.5578
    6501       4.4680
    6502       4.5047
    6503       4.4125
    6504       4.4207
    6505       4.5007
    6506       4.4221
    6507       4.4456
    6508       4.4174
    6509       4.3800
    6510       4.5000
    6511       4.5379
    6512       4.5697
    6513       4.6247
    6514       4.6914
    6515       4.6960
    6516       4.6813
    6517       4.7071
    6518       4.5548
    6519       4.5697
    6520       4.5456
    6521       4.4626
    6522       4.4845
    6523       4.4971
    6524       4.4657
    6525       4.5069
    6526       4.4501
    6527       4.6585
    6528       4.5771
    6529       4.5785
    6530       4.6270
    6531       4.6288
    6532       4.6495
    6533       4.7897
    6534       4.7418
    6535       4.6441
    6536       4.5517
    6537       4.6657
    6538       4.7135
    6539       4.7104
    6540       4.6364
    6541       4.6067
    6542       4.5663
    6543       4.6175
    6544       4.5666
    6545       4.6323
    6546       4.5170
    6547       4.5119
    6548       4.5366
    6549       4.4365
    6550       4.4801
    6551       4.5499
    6552       4.4584
    6553       4.4712
    6554       4.4571
    6555       4.4592
    6556       4.5372
    6557       4.4509
    6558       4.4124
    6559       4.4390
    6560       4.5189
    6561       4.5134
    6562       4.5033
    6563       4.5570
    6564       4.4996
    6565       4.5507
    6566       4.6336
    6567       4.6404
    6568       4.5020
    6569       4.5398
    6570       4.4376
    6571       4.5528
    6572       4.5171
    6573       4.4938
    6574       4.5947
    6575       4.4767
    6576       4.5341
    6577       4.6890
    6578       4.5449
    6579       4.6625
    6580       4.5103
    6581       4.4295
    6582       4.5038
    6583       4.4463
    6584       4.4748
    6585       4.5067
    6586       4.5737
    6587       4.5805
    6588       4.6183
    6589       4.5203
    6590       4.6221
    6591       4.5848
    6592       4.5962
    6593       4.6126
    6594       4.5350
    6595       4.4729
    6596       4.4799
    6597       4.4733
    6598       4.4494
    6599       4.4004
    6600       4.3858
    6601       4.4327
    6602       4.4485
    6603       4.4160
    6604       4.3914
    6605       4.4542
    6606       4.4327
    6607       4.3154
    6608       4.5019
    6609       4.4932
    6610       4.4572
    6611       4.3915
    6612       4.3267
    6613       4.3618
    6614       4.2513
    6615       4.3332
    6616       4.3302
    6617       4.3501
    6618       4.4123
    6619       4.4046
    6620       4.4377
    6621       4.4581
    6622       4.5182
    6623       4.4623
    6624       4.4062
    6625       4.4645
    6626       4.5135
    6627       4.4952
    6628       4.4631
    6629       4.5245
    6630       4.4704
    6631       4.4175
    6632       4.4415
    6633       4.3775
    6634       4.4005
    6635       4.4240
    6636       4.3778
    6637       4.4173
    6638       4.3153
    6639       4.2700
    6640       4.2064
    6641       4.2731
    6642       4.2318
    6643       4.3001
    6644       4.1667
    6645       4.0743
    6646       4.1470
    6647       4.2538
    6648       4.3120
    6649       4.1373
    6650       4.1188
    6651       4.1617
    6652       4.1268
    6653       4.2064
    6654       4.3032
    6655       4.3283
    6656       4.2512
    6657       4.1741
    6658       4.1945
    6659       4.2429
    6660       4.1848
    6661       4.0282
    6662       4.0756
    6663       4.0316
    6664       3.9432
    6665       4.0771
    6666       4.0931
    6667       3.9672
    6668       4.1362
    6669       4.2848
    6670       4.2365
    6671       4.1764
    6672       4.1920
    6673       4.3374
    6674       4.2437
    6675       4.2434
    6676       4.2801
    6677       4.1811
    6678       4.1526
    6679       4.1360
    6680       4.2050
    6681       4.2383
    6682       4.1858
    6683       4.2281
    6684       4.2693
    6685       4.3145
    6686       4.2615
    6687       4.2885
    6688       4.1175
    6689       4.1395
    6690       4.0757
    6691       4.0891
    6692       4.1892
    6693       4.2792
    6694       4.4369
    6695       4.3252
    6696       4.3052
    6697       4.3224
    6698       4.3303
    6699       4.2684
    6700       4.2409
    6701       4.2165
    6702       4.1764
    6703       4.1677
    6704       4.1875
    6705       4.1609
    6706       4.1967
    6707       4.1090
    6708       4.1705
    6709       4.0666
    6710       4.1210
    6711       4.1584
    6712       4.1822
    6713       4.3964
    6714       4.3014
    6715       4.2667
    6716       4.2193
    6717       4.2604
    6718       4.2877
    6719       4.3548
    6720       4.2914
    6721       4.3782
    6722       4.3220
    6723       4.3190
    6724       4.1963
    6725       4.1542
    6726       4.2356
    6727       4.2003
    6728       4.2554
    6729       4.0803
    6730       4.3533
    6731       4.3182
    6732       4.3054
    6733       4.3118
    6734       4.3339
    6735       4.3283
    6736       4.3871
    6737       4.4178
    6738       4.4182
    6739       4.4099
    6740       4.2326
    6741       4.1925
    6742       4.2880
    6743       4.2892
    6744       4.3326
    6745       4.3140
    6746       4.3105
    6747       4.3451
    6748       4.3729
    6749       4.4118
    6750       4.2885
    6751       4.2530
    6752       4.2889
    6753       4.1775
    6754       4.3466
    6755       4.4049
    6756       4.3452
    6757       4.2563
    6758       4.3413
    6759       4.3644
    6760       4.3724
    6761       4.3823
    6762       4.4976
    6763       4.5023
    6764       4.4155
    6765       4.4023
    6766       4.4727
    6767       4.5723
    6768       4.5744
    6769       4.5099
    6770       4.5546
    6771       4.5457
    6772       4.5358
    6773       4.4467
    6774       4.3896
    6775       4.3393
    6776       4.2853
    6777       4.2190
    6778       4.3121
    6779       4.3011
    6780       4.3874
    6781       4.3930
    6782       4.3821
    6783       4.3633
    6784       4.3963
    6785       4.4706
    6786       4.4174
    6787       4.4689
    6788       4.4788
    6789       4.4508
    6790       4.4639
    6791       4.3472
    6792       4.3875
    6793       4.3847
    6794       4.3805
    6795       4.4275
    6796       4.3728
    6797       4.3374
    6798       4.5147
    6799       4.3618
    6800       4.3770
    6801       4.3249
    6802       4.2372
    6803       4.2308
    6804       4.1923
    6805       4.1176
    6806       4.0249
    6807       3.9453
    6808       3.9567
    6809       3.9020
    6810       4.1056
    6811       4.0504
    6812       4.0796
    6813       4.0421
    6814       4.0156
    6815       4.0547
    6816       4.2052
    6817       4.1557
    6818       4.1588
    6819       4.1986
    6820       4.1890
    6821       4.2459
    6822       4.1729
    6823       4.2615
    6824       4.1545
    6825       4.1642
    6826       4.1418
    6827       4.1697
    6828       4.2271
    6829       4.2938
    6830       4.4167
    6831       4.3362
    6832       4.2715
    6833       4.3960
    6834       4.3954
    6835       4.4603
    6836       4.3666
    6837       4.5492
    6838       4.5482
    6839       4.4704
    6840       4.3807
    6841       4.4480
    6842       4.4126
    6843       4.5124
    6844       4.4986
    6845       4.4173
    6846       4.5297
    6847       4.5218
    6848       4.5241
    6849       4.5516
    6850       4.4499
    6851       4.4847
    6852       4.4900
    6853       4.5176
    6854       4.4732
    6855       4.5146
    6856       4.5031
    6857       4.5093
    6858       4.5057
    6859       4.5956
    6860       4.6557
    6861       4.6052
    6862       4.5276
    6863       4.6654
    6864       4.6084
    6865       4.6695
    6866       4.6788
    6867       4.6345
    6868       4.6134
    6869       4.6122
    6870       4.5824
    6871       4.6520
    6872       4.7103
    6873       4.6667
    6874       4.5825
    6875       4.4290
    6876       4.6688
    6877       4.6124
    6878       4.6972
    6879       4.6800
    6880       4.6515
    6881       4.6080
    6882       4.5257
    6883       4.5102
    6884       4.4623
    6885       4.4936
    6886       4.7126
    6887       4.7476
    6888       4.7120
    6889       4.8041
    6890       4.5934
    6891       4.5489
    6892       4.5482
    6893       4.5819
    6894       4.5819
    6895       4.6066
    6896       4.4888
    6897       4.4290
    6898       4.4098
    6899       4.4593
    6900       4.4543
    6901       4.4827
    6902       4.4911
    6903       4.4115
    6904       4.4407
    6905       4.4207
    6906       4.4724
    6907       4.5287
    6908       4.5514
    6909       4.5394
    6910       4.4649
    6911       4.3460
    6912       4.3519
    6913       4.4045
    6914       4.4379
    6915       4.4280
    6916       4.4224
    6917       4.3817
    6918       4.3996
    6919       4.4157
    6920       4.3848
    6921       4.3506
    6922       4.4260
    6923       4.4254
    6924       4.3927
    6925       4.3990
    6926       4.3861
    6927       4.3890
    6928       4.3928
    6929       4.3240
    6930       4.3815
    6931       4.3966
    6932       4.3363
    6933       4.3857
    6934       4.3800
    6935       4.3216
    6936       4.3852
    6937       4.3017
    6938       4.2850
    6939       4.3507
    6940       4.3522
    6941       4.3968
    6942       4.4232
    6943       4.3364
    6944       4.2307
    6945       4.2274
    6946       4.3361
    6947       4.2792
    6948       4.3111
    6949       4.2876
    6950       4.2887
    6951       4.3365
    6952       4.3970
    6953       4.1949
    6954       4.2126
    6955       4.1640
    6956       4.2248
    6957       4.1702
    6958       4.2157
    6959       4.2048
    6960       4.1913
    6961       4.1642
    6962       4.1506
    6963       4.1677
    6964       4.1874
    6965       4.2946
    6966       4.3039
    6967       4.2822
    6968       4.2308
    6969       4.1849
    6970       4.2137
    6971       4.2123
    6972       4.2980
    6973       4.1238
    6974       4.1161
    6975       4.2850
    6976       4.1863
    6977       4.0319
    6978       4.0422
    6979       3.9574
    6980       4.0829
    6981       3.9609
    6982       4.0484
    6983       3.9867
    6984       4.0154
    6985       4.0563
    6986       4.1514
    6987       4.1996
    6988       4.2050
    6989       4.1924
    6990       4.2737
    6991       4.3109
    6992       4.3932
    6993       4.3662
    6994       4.3096
    6995       4.2471
    6996       4.1461
    6997       4.0136
    6998       4.0623
    6999       4.1250
    7000       4.0759
    7001       4.1274
    7002       4.1342
    7003       4.0316
    7004       4.0451
    7005       4.0834
    7006       4.0523
    7007       4.1127
    7008       4.1932
    7009       4.1376
    7010       4.0810
    7011       4.2008
    7012       4.3590
    7013       4.2341
    7014       4.2139
    7015       4.2451
    7016       4.1591
    7017       4.2364
    7018       4.2883
    7019       4.3614
    7020       4.2888
    7021       4.2549
    7022       4.3090
    7023       4.3958
    7024       4.3394
    7025       4.3309
    7026       4.2950
    7027       4.3934
    7028       4.2474
    7029       4.3679
    7030       4.3319
    7031       4.3659
    7032       4.2307
    7033       4.2007
    7034       4.1276
    7035       4.1192
    7036       4.2315
    7037       4.2597
    7038       4.0969
    7039       4.0427
    7040       4.0845
    7041       4.1846
    7042       4.3080
    7043       4.2926
    7044       4.1100
    7045       3.9533
    7046       3.7755
    7047       3.9021
    7048       3.9747
    7049       4.0246
    7050       4.0449
    7051       4.0875
    7052       4.1017
    7053       3.9474
    7054       3.9211
    7055       3.9257
    7056       3.9225
    7057       3.8681
    7058       4.0108
    7059       4.0103
    7060       4.0647
    7061       4.0225
    7062       4.1029
    7063       4.0733
    7064       4.0142
    7065       3.9733
    7066       3.9873
    7067       4.0760
    7068       3.9798
    7069       4.1095
    7070       4.1276
    7071       4.1726
    7072       4.0777
    7073       4.2041
    7074       4.0702
    7075       4.1642
    7076       4.1194
    7077       4.1889
    7078       4.1809
    7079       4.1878
    7080       4.1657
    7081       4.1944
    7082       4.2635
    7083       4.2738
    7084       4.2506
    7085       4.3148
    7086       4.3019
    7087       4.3564
    7088       4.3263
    7089       4.2965
    7090       4.1618
    7091       4.0955
    7092       4.0255
    7093       4.1451
    7094       4.2070
    7095       4.1741
    7096       4.1294
    7097       4.0907
    7098       4.0995
    7099       4.1164
    7100       4.0670
    7101       4.2425
    7102       4.1825
    7103       4.2252
    7104       4.2739
    7105       4.2810
    7106       4.1857
    7107       4.1236
    7108       4.1424
    7109       4.1813
    7110       4.2869
    7111       4.3385
    7112       4.2105
    7113       4.3905
    7114       4.4156
    7115       4.3695
    7116       4.3108
    7117       4.2300
    7118       4.2835
    7119       4.2681
    7120       4.3177
    7121       4.3287
    7122       4.2742
    7123       4.3187
    7124       4.3835
    7125       4.3406
    7126       4.3613
    7127       4.3823
    7128       4.3936
    7129       4.3759
    7130       4.2625
    7131       4.2789
    7132       4.2654
    7133       4.2290
    7134       4.2596
    7135       4.2361
    7136       4.2752
    7137       4.3342
    7138       4.3470
    7139       4.2285
    7140       4.2579
    7141       4.2903
    7142       4.1839
    7143       4.1107
    7144       4.2403
    7145       4.3024
    7146       4.2329
    7147       4.2287
    7148       4.1492
    7149       4.2137
    7150       4.2095
    7151       4.2603
    7152       4.1113
    7153       4.1944
    7154       4.2335
    7155       4.2226
    7156       4.2204
    7157       4.2371
    7158       4.2177
    7159       4.1434
    7160       4.0714
    7161       4.0665
    7162       4.0192
    7163       4.0812
    7164       3.9963
    7165       3.9575
    7166       3.9802
    7167       4.0957
    7168       4.1074
    7169       4.1073
    7170       4.1485
    7171       4.2477
    7172       4.3675
    7173       4.2387
    7174       4.2953
    7175       4.3641
    7176       4.3759
    7177       4.4325
    7178       4.3777
    7179       4.3815
    7180       4.1776
    7181       4.2329
    7182       4.1690
    7183       4.0998
    7184       4.1367
    7185       4.1248
    7186       4.1322
    7187       4.0252
    7188       4.1758
    7189       4.1906
    7190       4.3996
    7191       4.2872
    7192       4.2754
    7193       4.2381
    7194       4.2417
    7195       4.2665
    7196       4.2798
    7197       4.4302
    7198       4.3072
    7199       4.3332
    7200       4.3429
    7201       4.4650
    7202       4.3508
    7203       4.3406
    7204       4.3012
    7205       4.3216
    7206       4.3175
    7207       4.3870
    7208       4.2876
    7209       4.3046
    7210       4.2842
    7211       4.2951
    7212       4.3593
    7213       4.3214
    7214       4.3707
    7215       4.4122
    7216       4.4183
    7217       4.3816
    7218       4.4943
    7219       4.4712
    7220       4.3924
    7221       4.4993
    7222       4.5873
    7223       4.5708
    7224       4.6512
    7225       4.7865
    7226       4.7405
    7227       4.6094
    7228       4.7261
    7229       4.7288
    7230       4.8274
    7231       4.7771
    7232       4.6862
    7233       4.6488
    7234       4.6205
    7235       4.6114
    7236       4.5643
    7237       4.4991
    7238       4.6171
    7239       4.7473
    7240       4.6913
    7241       4.7495
    7242       4.7709
    7243       4.7297
    7244       4.7368
    7245       4.6742
    7246       4.5781
    7247       4.6250
    7248       4.6750
    7249       4.7198
    7250       4.8766
    7251       4.8385
    7252       4.8881
    7253       5.0043
    7254       4.9504
    7255       4.9292
    7256       4.9334
    7257       4.9653
    7258       5.0517
    7259       5.0462
    7260       5.0140
    7261       5.0303
    7262       4.9871
    7263       4.9627
    7264       4.9165
    7265       4.8526
    7266       4.8043
    7267       4.7992
    7268       4.7712
    7269       4.7772
    7270       4.6232
    7271       4.6448
    7272       4.6103
    7273       4.5984
    7274       4.5255
    7275       4.6273
    7276       4.5622
    7277       4.6118
    7278       4.5534
    7279       4.5241
    7280       4.6010
    7281       4.7165
    7282       4.5168
    7283       4.5459
    7284       4.4999
    7285       4.5480
    7286       4.5216
    7287       4.5438
    7288       4.4747
    7289       4.4776
    7290       4.5305
    7291       4.5183
    7292       4.6185
    7293       4.6197
    7294       4.6353
    7295       4.6413
    7296       4.6079
    7297       4.6397
    7298       4.6617
    7299       4.6692
    7300       4.7404
    7301       4.7476
    7302       4.5449
    7303       4.4559
    7304       4.5149
    7305       4.3927
    7306       4.4543
    7307       4.5331
    7308       4.4483
    7309       4.5250
    7310       4.5400
    7311       4.5072
    7312       4.5086
    7313       4.4725
    7314       4.4609
    7315       4.4425
    7316       4.4245
    7317       4.5344
    7318       4.6211
    7319       4.4341
    7320       4.6960
    7321       4.7753
    7322       4.6852
    7323       4.6670
    7324       4.7609
    7325       4.8668
    7326       4.7707
    7327       4.8081
    7328       4.7737
    7329       4.8142
    7330       4.7718
    7331       4.7234
    7332       4.7302
    7333       4.7187
    7334       4.6936
    7335       4.5656
    7336       4.6487
    7337       4.6138
    7338       4.6148
    7339       4.5474
    7340       4.5766
    7341       4.5882
    7342       4.5870
    7343       4.5650
    7344       4.6949
    7345       4.7518
    7346       4.5751
    7347       4.5363
    7348       4.6415
    7349       4.5670
    7350       4.5414
    7351       4.5721
    7352       4.4830
    7353       4.5172
    7354       4.4764
    7355       4.5888
    7356       4.6332
    7357       4.6536
    7358       4.6715
    7359       4.6297
    7360       4.5445
    7361       4.5832
    7362       4.6283
    7363       4.6949
    7364       4.6223
    7365       4.5693
    7366       4.5054
    7367       4.5846
    7368       4.5468
    7369       4.6279
    7370       4.5455
    7371       4.4705
    7372       4.4263
    7373       4.3421
    7374       4.2824
    7375       4.3388
    7376       4.2800
    7377       4.2849
    7378       4.4051
    7379       4.3707
    7380       4.4709
    7381       4.4605
    7382       4.5266
    7383       4.4744
    7384       4.4655
    7385       4.3584
    7386       4.4118
    7387       4.3508
    7388       4.3913
    7389       4.4371
    7390       4.5439
    7391       4.5897
    7392       4.5934
    7393       4.6013
    7394       4.5785
    7395       4.5269
    7396       4.5896
    7397       4.5252
    7398       4.4039
    7399       4.3261
    7400       4.4630
    7401       4.5768
    7402       4.5984
    7403       4.6066
    7404       4.6140
    7405       4.5154
    7406       4.5378
    7407       4.4917
    7408       4.5453
    7409       4.5402
    7410       4.6531
    7411       4.5029
    7412       4.5372
    7413       4.4914
    7414       4.4061
    7415       4.4199
    7416       4.3612
    7417       4.4305
    7418       4.4570
    7419       4.5546
    7420       4.4818
    7421       4.3439
    7422       4.3363
    7423       4.4757
    7424       4.4358
    7425       4.4877
    7426       4.4288
    7427       4.4188
    7428       4.4092
    7429       4.4675
    7430       4.4813
    7431       4.4255
    7432       4.3919
    7433       4.4461
    7434       4.3849
    7435       4.4166
    7436       4.3627
    7437       4.4312
    7438       4.4783
    7439       4.3864
    7440       4.5035
    7441       4.5467
    7442       4.4175
    7443       4.3772
    7444       4.2735
    7445       4.3253
    7446       4.4150
    7447       4.3095
    7448       4.3204
    7449       4.3875
    7450       4.5059
    7451       4.4534
    7452       4.4514
    7453       4.3850
    7454       4.4580
    7455       4.4076
    7456       4.3772
    7457       4.2792
    7458       4.3458
    7459       4.4542
    7460       4.3563
    7461       4.3526
    7462       4.4665
    7463       4.4924
    7464       4.5468
    7465       4.6152
    7466       4.5377
    7467       4.6082
    7468       4.4671
    7469       4.5710
    7470       4.6389
    7471       4.7188
    7472       4.6896
    7473       4.5996
    7474       4.6721
    7475       4.6617
    7476       4.7446
    7477       4.8125
    7478       4.6396
    7479       4.6356
    7480       4.7449
    7481       4.8146
    7482       4.8711
    7483       4.9280
    7484       4.6965
    7485       4.7456
    7486       4.7018
    7487       4.6168
    7488       4.5237
    7489       4.4737
    7490       4.5232
    7491       4.6466
    7492       4.6062
    7493       4.4896
    7494       4.5919
    7495       4.5365
    7496       4.4501
    7497       4.5470
    7498       4.5756
    7499       4.5752
    7500       4.5264
    7501       4.6385
    7502       4.5192
    7503       4.5903
    7504       4.5252
    7505       4.5513
    7506       4.5164
    7507       4.5265
    7508       4.6307
    7509       4.7607
    7510       4.7989
    7511       4.6636
    7512       4.6109
    7513       4.6074
    7514       4.6675
    7515       4.7512
    7516       4.8276
    7517       4.7528
    7518       4.6270
    7519       4.7363
    7520       4.7637
    7521       4.7930
    7522       4.9213
    7523       4.8057
    7524       4.8316
    7525       4.6991
    7526       4.6649
    7527       4.6597
    7528       4.7218
    7529       4.6621
    7530       4.6976
    7531       4.7048
    7532       4.7943
    7533       4.6142
    7534       4.5900
    7535       4.5998
    7536       4.5287
    7537       4.4122
    7538       4.3580
    7539       4.3664
    7540       4.3599
    7541       4.3849
    7542       4.4836
    7543       4.4852
    7544       4.5689
    7545       4.6167
    7546       4.5817
    7547       4.6011
    7548       4.6267
    7549       4.6596
    7550       4.6890
    7551       4.7609
    7552       4.7005
    7553       4.6346
    7554       4.6660
    7555       4.6944
    7556       4.6369
    7557       4.5712
    7558       4.5342
    7559       4.5143
    7560       4.5291
    7561       4.6217
    7562       4.6361
    7563       4.5377
    7564       4.3983
    7565       4.4911
    7566       4.5252
    7567       4.6063
    7568       4.5958
    7569       4.5917
    7570       4.6042
    7571       4.7444
    7572       4.6488
    7573       4.6574
    7574       4.7412
    7575       4.6515
    7576       4.5854
    7577       4.5892
    7578       4.5883
    7579       4.7073
    7580       4.7050
    7581       4.6126
    7582       4.7208
    7583       4.6538
    7584       4.6707
    7585       4.6834
    7586       4.7742
    7587       4.8453
    7588       4.7540
    7589       4.7191
    7590       4.7079
    7591       4.6723
    7592       4.7562
    7593       4.7918
    7594       4.8900
    7595       4.7445
    7596       4.6811
    7597       4.7547
    7598       4.7174
    7599       4.6869
    7600       4.6321
    7601       4.6203
    7602       4.6722
    7603       4.6871
    7604       4.7193
    7605       4.6900
    7606       4.7789
    7607       4.8965
    7608       4.8873
    7609       4.9016
    7610       4.7710
    7611       4.9075
    7612       4.9389
    7613       4.8664
    7614       4.9232
    7615       4.8937
    7616       4.9065
    7617       4.8168
    7618       4.9217
    7619       4.8889
    7620       4.7698
    7621       4.9125
    7622       4.7873
    7623       4.8643
    7624       4.8352
    7625       4.9304
    7626       4.9678
    7627       4.9741
    7628       4.9642
    7629       5.0217
    7630       4.9137
    7631       4.8586
    7632       4.7868
    7633       4.7318
    7634       4.8840
    7635       4.8612
    7636       4.9007
    7637       4.9481
    7638       5.0032
    7639       4.9174
    7640       4.9693
    7641       5.0040
    7642       4.9244
    7643       4.9965
    7644       4.9035
    7645       4.8051
    7646       4.8095
    7647       4.8822
    7648       4.7024
    7649       4.8013
    7650       4.7797
    7651       4.6103
    7652       4.5470
    7653       4.5424
    7654       4.4909
    7655       4.4897
    7656       4.6111
    7657       4.6202
    7658       4.6469
    7659       4.6224
    7660       4.7298
    7661       4.8182
    7662       4.7841
    7663       4.7390
    7664       4.7984
    7665       4.7350
    7666       4.7801
    7667       4.8312
    7668       4.8212
    7669       4.7318
    7670       4.8276
    7671       4.8098
    7672       4.9424
    7673       4.8025
    7674       4.8631
    7675       4.8650
    7676       4.8840
    7677       4.8289
    7678       4.8997
    7679       4.9438
    7680       4.8078
    7681       4.8501
    7682       4.9644
    7683       4.8476
    7684       4.7098
    7685       4.7883
    7686       4.7675
    7687       4.7035
    7688       4.7041
    7689       4.7029
    7690       4.6422
    7691       4.6038
    7692       4.5804
    7693       4.6160
    7694       4.5013
    7695       4.5181
    7696       4.6154
    7697       4.6312
    7698       4.6132
    7699       4.5064
    7700       4.4998
    7701       4.6010
    7702       4.5728
    7703       4.4632
    7704       4.6098
    7705       4.6569
    7706       4.6988
    7707       4.6743
    7708       4.7289
    7709       4.8443
    7710       4.7517
    7711       4.7556
    7712       4.7817
    7713       4.7614
    7714       4.7419
    7715       4.8381
    7716       4.8436
    7717       4.8753
    7718       4.8794
    7719       4.8003
    7720       4.8390
    7721       4.8762
    7722       4.8019
    7723       4.8381
    7724       4.7393
    7725       4.7528
    7726       4.7700
    7727       4.7474
    7728       4.7628
    7729       4.7843
    7730       4.7870
    7731       4.7218
    7732       4.8139
    7733       4.7420
    7734       4.7283
    7735       4.6786
    7736       4.6666
    7737       4.6270
    7738       4.5890
    7739       4.6588
    7740       4.6523
    7741       4.6614
    7742       4.6793
    7743       4.6679
    7744       4.5785
    7745       4.5323
    7746       4.6515
    7747       4.6165
    7748       4.6392
    7749       4.7658
    7750       4.5445
    7751       4.5136
    7752       4.5821
    7753       4.7581
    7754       4.7474
    7755       4.8153
    7756       4.8028
    7757       4.7424
    7758       4.7502
    7759       4.7229
    7760       4.7760
    7761       4.7839
    7762       4.7615
    7763       4.5962
    7764       4.6500
    7765       4.5131
    7766       4.4268
    7767       4.2745
    7768       4.3234
    7769       4.4065
    7770       4.4210
    7771       4.4625
    7772       4.4752
    7773       4.4886
    7774       4.5114
    7775       4.5788
    7776       4.5684
    7777       4.5403
    7778       4.6198
    7779       4.5127
    7780       4.6698
    7781       4.5922
    7782       4.5044
    7783       4.5516
    7784       4.5566
    7785       4.4797
    7786       4.5764
    7787       4.6273
    7788       4.7117
    7789       4.5674
    7790       4.6108
    7791       4.6891
    7792       4.6777
    7793       4.6257
    7794       4.5535
    7795       4.6587
    7796       4.4712
    7797       4.4008
    7798       4.4106
    7799       4.5190
    7800       4.6573
    7801       4.6594
    7802       4.5815
    7803       4.6014
    7804       4.6664
    7805       4.5850
    7806       4.6044
    7807       4.6378
    7808       4.5702
    7809       4.5675
    7810       4.5642
    7811       4.4456
    7812       4.5556
    7813       4.4777
    7814       4.4744
    7815       4.5755
    7816       4.5904
    7817       4.5135
    7818       4.6591
    7819       4.5830
    7820       4.5197
    7821       4.5826
    7822       4.6142
    7823       4.5602
    7824       4.5882
    7825       4.5579
    7826       4.5718
    7827       4.5290
    7828       4.5361
    7829       4.5408
    7830       4.4818
    7831       4.5104
    7832       4.6015
    7833       4.6002
    7834       4.6029
    7835       4.6168
    7836       4.5783
    7837       4.6524
    7838       4.6406
    7839       4.6110
    7840       4.6101
    7841       4.5949
    7842       4.5163
    7843       4.5517
    7844       4.6020
    7845       4.6031
    7846       4.6417
    7847       4.7379
    7848       4.6440
    7849       4.7525
    7850       4.7039
    7851       4.7356
    7852       4.5861
    7853       4.5444
    7854       4.6703
    7855       4.7338
    7856       4.7207
    7857       4.7738
    7858       4.6055
    7859       4.5413
    7860       4.5544
    7861       4.6417
    7862       4.5756
    7863       4.5922
    7864       4.6708
    7865       4.6826
    7866       4.5866
    7867       4.5806
    7868       4.5851
    7869       4.4222
    7870       4.5365
    7871       4.5264
    7872       4.5386
    7873       4.5604
    7874       4.5342
    7875       4.4263
    7876       4.4487
    7877       4.4584
    7878       4.5665
    7879       4.5326
    7880       4.5196
    7881       4.5801
    7882       4.5117
    7883       4.5479
    7884       4.4465
    7885       4.3266
    7886       4.2680
    7887       4.3770
    7888       4.3912
    7889       4.4199
    7890       4.2464
    7891       4.3026
    7892       4.2998
    7893       4.2558
    7894       4.3179
    7895       4.1627
    7896       4.2062
    7897       4.0760
    7898       4.0948
    7899       4.2165
    7900       4.1968
    7901       4.2178
    7902       4.3497
    7903       4.2635
    7904       4.3485
    7905       4.2846
    7906       4.4333
    7907       4.3743
    7908       4.3390
    7909       4.3609
    7910       4.2969
    7911       4.3763
    7912       4.4214
    7913       4.4926
    7914       4.4144
    7915       4.4079
    7916       4.3877
    7917       4.4294
    7918       4.4593
    7919       4.3902
    7920       4.3533
    7921       4.4193
    7922       4.3618
    7923       4.4242
    7924       4.4559
    7925       4.3383
    7926       4.3963
    7927       4.4245
    7928       4.5002
    7929       4.4634
    7930       4.4073
    7931       4.3903
    7932       4.4298
    7933       4.4171
    7934       4.3998
    7935       4.4421
    7936       4.4081
    7937       4.3805
    7938       4.3231
    7939       4.3776
    7940       4.3816
    7941       4.5083
    7942       4.3739
    7943       4.4685
    7944       4.5238
    7945       4.4732
    7946       4.3761
    7947       4.2906
    7948       4.2966
    7949       4.3231
    7950       4.3374
    7951       4.3402
    7952       4.3676
    7953       4.3761
    7954       4.3479
    7955       4.5906
    7956       4.6174
    7957       4.5498
    7958       4.4043
    7959       4.4506
    7960       4.5893
    7961       4.5034
    7962       4.5508
    7963       4.5641
    7964       4.4814
    7965       4.4920
    7966       4.5164
    7967       4.4483
    7968       4.4956
    7969       4.5866
    7970       4.4742
    7971       4.5160
    7972       4.5023
    7973       4.5773
    7974       4.5554
    7975       4.6051
    7976       4.5983
    7977       4.7027
    7978       4.5801
    7979       4.5385
    7980       4.5842
    7981       4.5676
    7982       4.5512
    7983       4.4508
    7984       4.5071
    7985       4.6193
    7986       4.6342
    7987       4.5078
    7988       4.5215
    7989       4.5890
    7990       4.5604
    7991       4.6385
    7992       4.5982
    7993       4.6535
    7994       4.6051
    7995       4.5699
    7996       4.6356
    7997       4.5745
    7998       4.5958
    7999       4.5863
    8000       4.6597
    8001       4.6530
    8002       4.7240
    8003       4.6035
    8004       4.7366
    8005       4.7728
    8006       4.7726
    8007       4.7108
    8008       4.6170
    8009       4.6433
    8010       4.6041
    8011       4.5999
    8012       4.7083
    8013       4.6317
    8014       4.4510
    8015       4.4623
    8016       4.4540
    8017       4.4312
    8018       4.4765
    8019       4.6253
    8020       4.6263
    8021       4.5466
    8022       4.6569
    8023       4.6773
    8024       4.6307
    8025       4.5801
    8026       4.6072
    8027       4.5924
    8028       4.5764
    8029       4.6381
    8030       4.6343
    8031       4.6149
    8032       4.6825
    8033       4.7102
    8034       4.7683
    8035       4.8107
    8036       4.7617
    8037       4.7379
    8038       4.6368
    8039       4.5564
    8040       4.6162
    8041       4.6649
    8042       4.5691
    8043       4.5529
    8044       4.5773
    8045       4.5909
    8046       4.6064
    8047       4.5852
    8048       4.5173
    8049       4.4276
    8050       4.4823
    8051       4.5045
    8052       4.5567
    8053       4.6308
    8054       4.5590
    8055       4.5946
    8056       4.4655
    8057       4.4422
    8058       4.4632
    8059       4.5612
    8060       4.4552
    8061       4.3340
    8062       4.5487
    8063       4.5711
    8064       4.5478
    8065       4.6027
    8066       4.5792
    8067       4.6938
    8068       4.6167
    8069       4.5338
    8070       4.4882
    8071       4.5088
    8072       4.4692
    8073       4.4472
    8074       4.3845
    8075       4.3494
    8076       4.4903
    8077       4.4625
    8078       4.3040
    8079       4.3077
    8080       4.2651
    8081       4.2812
    8082       4.4099
    8083       4.3898
    8084       4.3681
    8085       4.4516
    8086       4.5014
    8087       4.4822
    8088       4.5331
    8089       4.5519
    8090       4.4205
    8091       4.4583
    8092       4.4353
    8093       4.3974
    8094       4.4042
    8095       4.3918
    8096       4.2823
    8097       4.2316
    8098       4.2422
    8099       4.3646
    8100       4.2757
    8101       4.3078
    8102       4.4438
    8103       4.3770
    8104       4.4011
    8105       4.3237
    8106       4.3524
    8107       4.3687
    8108       4.3189
    8109       4.3945
    8110       4.4613
    8111       4.4465
    8112       4.4055
    8113       4.4822
    8114       4.5027
    8115       4.4376
    8116       4.4114
    8117       4.4373
    8118       4.4124
    8119       4.3717
    8120       4.3056
    8121       4.3786
    8122       4.3591
    8123       4.3368
    8124       4.3042
    8125       4.2054
    8126       4.2896
    8127       4.3176
    8128       4.2838
    8129       4.3674
    8130       4.3955
    8131       4.3101
    8132       4.3265
    8133       4.4389
    8134       4.4219
    8135       4.4723
    8136       4.5141
    8137       4.4675
    8138       4.5704
    8139       4.5204
    8140       4.5403
    8141       4.5912
    8142       4.6692
    8143       4.6209
    8144       4.4896
    8145       4.6005
    8146       4.6123
    8147       4.6069
    8148       4.5203
    8149       4.4568
    8150       4.5253
    8151       4.5023
    8152       4.6749
    8153       4.8391
    8154       4.6872
    8155       4.6622
    8156       4.6222
    8157       4.5400
    8158       4.5677
    8159       4.5662
    8160       4.6194
    8161       4.6228
    8162       4.5726
    8163       4.6686
    8164       4.6937
    8165       4.6385
    8166       4.7331
    8167       4.7521
    8168       4.8392
    8169       4.9158
    8170       4.7918
    8171       4.7047
    8172       4.7591
    8173       4.6960
    8174       4.7957
    8175       4.7136
    8176       4.5730
    8177       4.6350
    8178       4.5464
    8179       4.5279
    8180       4.5986
    8181       4.6098
    8182       4.5468
    8183       4.5721
    8184       4.4941
    8185       4.4599
    8186       4.5621
    8187       4.4893
    8188       4.5810
    8189       4.4539
    8190       4.6484
    8191       4.6372
    8192       4.6038
    8193       4.5841
    8194       4.5892
    8195       4.6551
    8196       4.5704
    8197       4.6922
    8198       4.5936
    8199       4.6852
    8200       4.5978
    8201       4.4694
    8202       4.5286
    8203       4.5178
    8204       4.4690
    8205       4.5921
    8206       4.6097
    8207       4.4616
    8208       4.4691
    8209       4.5476
    8210       4.6332
    8211       4.5933
    8212       4.4715
    8213       4.4693
    8214       4.5099
    8215       4.5542
    8216       4.6496
    8217       4.5797
    8218       4.4776
    8219       4.6220
    8220       4.6133
    8221       4.5494
    8222       4.5829
    8223       4.6841
    8224       4.6603
    8225       4.6410
    8226       4.6995
    8227       4.6623
    8228       4.6627
    8229       4.8375
    8230       4.7318
    8231       4.7528
    8232       4.6364
    8233       4.6009
    8234       4.6345
    8235       4.5234
    8236       4.6488
    8237       4.6279
    8238       4.5318
    8239       4.4794
    8240       4.4222
    8241       4.5009
    8242       4.5150
    8243       4.4877
    8244       4.6392
    8245       4.5044
    8246       4.6341
    8247       4.5716
    8248       4.5377
    8249       4.3959
    8250       4.3708
    8251       4.4594
    8252       4.4184
    8253       4.3328
    8254       4.3537
    8255       4.3388
    8256       4.3536
    8257       4.4574
    8258       4.5508
    8259       4.4121
    8260       4.3523
    8261       4.4136
    8262       4.5112
    8263       4.4367
    8264       4.4809
    8265       4.3958
    8266       4.4175
    8267       4.3941
    8268       4.4787
    8269       4.6236
    8270       4.5101
    8271       4.5288
    8272       4.5071
    8273       4.6249
    8274       4.5972
    8275       4.6071
    8276       4.5204
    8277       4.5068
    8278       4.5096
    8279       4.4229
    8280       4.4172
    8281       4.3772
    8282       4.3890
    8283       4.4510
    8284       4.5557
    8285       4.4874
    8286       4.4704
    8287       4.5555
    8288       4.5403
    8289       4.5343
    8290       4.5817
    8291       4.5761
    8292       4.5403
    8293       4.5984
    8294       4.5696
    8295       4.5152
    8296       4.4476
    8297       4.6644
    8298       4.5619
    8299       4.5402
    8300       4.4899
    8301       4.3959
    8302       4.3936
    8303       4.3984
    8304       4.4183
    8305       4.5343
    8306       4.4689
    8307       4.5360
    8308       4.5765
    8309       4.5267
    8310       4.4115
    8311       4.3875
    8312       4.4346
    8313       4.4113
    8314       4.3937
    8315       4.3383
    8316       4.4197
    8317       4.3118
    8318       4.4444
    8319       4.5041
    8320       4.4676
    8321       4.5268
    8322       4.4857
    8323       4.5611
    8324       4.5469
    8325       4.6136
    8326       4.6873
    8327       4.7416
    8328       4.7492
    8329       4.8344
    8330       4.8362
    8331       4.8396
    8332       4.8364
    8333       4.7771
    8334       4.6603
    8335       4.7402
    8336       4.7458
    8337       4.8348
    8338       4.7275
    8339       4.6286
    8340       4.6350
    8341       4.8073
    8342       4.6519
    8343       4.7461
    8344       4.7298
    8345       4.8229
    8346       4.6471
    8347       4.6384
    8348       4.6284
    8349       4.6637
    8350       4.6165
    8351       4.5847
    8352       4.6969
    8353       4.6683
    8354       4.5722
    8355       4.4430
    8356       4.5593
    8357       4.6145
    8358       4.4854
    8359       4.5167
    8360       4.6084
    8361       4.4862
    8362       4.5699
    8363       4.5885
    8364       4.5963
    8365       4.5431
    8366       4.6375
    8367       4.7472
    8368       4.7566
    8369       4.7175
    8370       4.6392
    8371       4.6735
    8372       4.6802
    8373       4.5730
    8374       4.5068
    8375       4.6768
    8376       4.6762
    8377       4.7135
    8378       4.7156
    8379       4.6588
    8380       4.6152
    8381       4.5685
    8382       4.6164
    8383       4.6680
    8384       4.6498
    8385       4.5468
    8386       4.6384
    8387       4.7294
    8388       4.6896
    8389       4.8024
    8390       4.6321
    8391       4.7350
    8392       4.6793
    8393       4.6796
    8394       4.5676
    8395       4.5049
    8396       4.6555
    8397       4.6911
    8398       4.7544
    8399       4.8664
    8400       4.7641
    8401       4.9380
    8402       4.8104
    8403       4.8745
    8404       4.8919
    8405       4.7927
    8406       4.8625
    8407       4.9266
    8408       4.7895
    8409       4.7446
    8410       4.6328
    8411       4.5716
    8412       4.6545
    8413       4.6650
    8414       4.6359
    8415       4.6274
    8416       4.6457
    8417       4.6773
    8418       4.7383
    8419       4.7820
    8420       4.7838
    8421       4.7817
    8422       4.8641
    8423       4.7731
    8424       4.7431
    8425       4.6952
    8426       4.6710
    8427       4.6682
    8428       4.6674
    8429       4.6591
    8430       4.6825
    8431       4.6397
    8432       4.5796
    8433       4.5350
    8434       4.4937
    8435       4.3789
    8436       4.5663
    8437       4.4952
    8438       4.5055
    8439       4.4848
    8440       4.5718
    8441       4.6054
    8442       4.6056
    8443       4.7110
    8444       4.6891
    8445       4.6862
    8446       4.6249
    8447       4.5861
    8448       4.5575
    8449       4.6272
    8450       4.5131
    8451       4.5185
    8452       4.5359
    8453       4.5622
    8454       4.5413
    8455       4.6022
    8456       4.7094
    8457       4.6891
    8458       4.6707
    8459       4.5468
    8460       4.5060
    8461       4.5064
    8462       4.5401
    8463       4.5741
    8464       4.4787
    8465       4.5354
    8466       4.5100
    8467       4.5064
    8468       4.7195
    8469       4.5057
    8470       4.5026
    8471       4.3434
    8472       4.4230
    8473       4.4789
    8474       4.5293
    8475       4.5328
    8476       4.4821
    8477       4.5683
    8478       4.4382
    8479       4.4663
    8480       4.5730
    8481       4.5784
    8482       4.5076
    8483       4.5030
    8484       4.6631
    8485       4.5548
    8486       4.5479
    8487       4.5702
    8488       4.5275
    8489       4.7107
    8490       4.6206
    8491       4.7426
    8492       4.6554
    8493       4.6575
    8494       4.5539
    8495       4.5654
    8496       4.4863
    8497       4.4478
    8498       4.5695
    8499       4.5915
    8500       4.5798
    8501       4.4927
    8502       4.5068
    8503       4.7513
    8504       4.7270
    8505       4.6383
    8506       4.6890
    8507       4.7390
    8508       4.6501
    8509       4.6203
    8510       4.6088
    8511       4.5687
    8512       4.5871
    8513       4.7782
    8514       4.8289
    8515       4.8026
    8516       4.8199
    8517       4.7443
    8518       4.7454
    8519       4.6744
    8520       4.6431
    8521       4.7232
    8522       4.6659
    8523       4.6700
    8524       4.6105
    8525       4.6871
    8526       4.6441
    8527       4.8479
    8528       4.7827
    8529       4.9008
    8530       4.7802
    8531       4.7183
    8532       4.6645
    8533       4.7310
    8534       4.6680
    8535       4.7227
    8536       4.6426
    8537       4.7422
    8538       4.7555
    8539       4.5810
    8540       4.5827
    8541       4.6446
    8542       4.7902
    8543       4.7566
    8544       4.7677
    8545       4.7224
    8546       4.6925
    8547       4.7652
    8548       4.6370
    8549       4.6261
    8550       4.5785
    8551       4.7483
    8552       4.6697
    8553       4.6480
    8554       4.6563
    8555       4.6822
    8556       4.6121
    8557       4.6754
    8558       4.6651
    8559       4.5984
    8560       4.6732
    8561       4.6579
    8562       4.6645
    8563       4.6577
    8564       4.6076
    8565       4.6238
    8566       4.5514
    8567       4.5709
    8568       4.5458
    8569       4.5315
    8570       4.4768
    8571       4.5164
    8572       4.5365
    8573       4.4172
    8574       4.3678
    8575       4.4290
    8576       4.4707
    8577       4.5359
    8578       4.6052
    8579       4.6541
    8580       4.5986
    8581       4.6231
    8582       4.4862
    8583       4.5167
    8584       4.6060
    8585       4.6636
    8586       4.5501
    8587       4.5384
    8588       4.4806
    8589       4.4120
    8590       4.4796
    8591       4.5096
    8592       4.5307
    8593       4.5008
    8594       4.5230
    8595       4.6061
    8596       4.6205
    8597       4.6920
    8598       4.7358
    8599       4.6065
    8600       4.6957
    8601       4.6274
    8602       4.6008
    8603       4.6906
    8604       4.7324
    8605       4.6580
    8606       4.6674
    8607       4.5663
    8608       4.5248
    8609       4.5952
    8610       4.6125
    8611       4.6583
    8612       4.6134
    8613       4.6783
    8614       4.5963
    8615       4.5341
    8616       4.5521
    8617       4.6926
    8618       4.6233
    8619       4.6237
    8620       4.6130
    8621       4.6914
    8622       4.7243
    8623       4.7841
    8624       4.7534
    8625       4.7885
    8626       4.7927
    8627       4.7891
    8628       4.7600
    8629       4.8341
    8630       4.8067
    8631       4.8828
    8632       4.8486
    8633       4.8753
    8634       4.8840
    8635       4.9525
    8636       4.7439
    8637       4.6812
    8638       4.6857
    8639       4.7147
    8640       4.7336
    8641       4.6994
    8642       4.7426
    8643       4.7524
    8644       4.7075
    8645       4.7056
    8646       4.6952
    8647       4.7232
    8648       4.8638
    8649       4.7709
    8650       4.6775
    8651       4.5817
    8652       4.5481
    8653       4.5641
    8654       4.4800
    8655       4.4340
    8656       4.5240
    8657       4.4158
    8658       4.3576
    8659       4.3608
    8660       4.5109
    8661       4.5853
    8662       4.6983
    8663       4.7035
    8664       4.8512
    8665       4.7698
    8666       4.8361
    8667       4.8158
    8668       4.8448
    8669       4.8447
    8670       4.8525
    8671       4.7987
    8672       4.7705
    8673       4.7772
    8674       4.8097
    8675       4.7507
    8676       4.8117
    8677       4.7551
    8678       4.8442
    8679       4.7037
    8680       4.6265
    8681       4.7635
    8682       4.9100
    8683       4.9848
    8684       4.8578
    8685       4.8563
    8686       4.9257
    8687       4.8756
    8688       4.9688
    8689       4.9824
    8690       4.9470
    8691       5.1112
    8692       5.0674
    8693       4.9943
    8694       4.9519
    8695       4.8535
    8696       4.8800
    8697       4.8715
    8698       4.9619
    8699       4.8956
    8700       4.9424
    8701       4.9423
    8702       4.9177
    8703       4.7923
    8704       4.8127
    8705       4.9113
    8706       4.9593
    8707       4.8555
    8708       4.8370
    8709       4.9427
    8710       4.9557
    8711       5.0390
    8712       4.9027
    8713       4.8704
    8714       4.8495
    8715       5.0583
    8716       5.0258
    8717       5.0911
    8718       5.0566
    8719       5.0266
    8720       5.0377
    8721       5.0580
    8722       5.1023
    8723       5.0983
    8724       5.1530
    8725       5.2026
    8726       5.1518
    8727       5.1486
    8728       4.9846
    8729       4.9590
    8730       5.0476
    8731       5.1790
    8732       5.0700
    8733       5.0841
    8734       5.0388
    8735       5.0116
    8736       5.1159
    8737       4.9496
    8738       5.1143
    8739       5.0231
    8740       4.8572
    8741       4.8534
    8742       4.8711
    8743       4.7455
    8744       4.8262
    8745       4.7804
    8746       4.8337
    8747       4.9755
    8748       4.9503
    8749       5.0685
    8750       5.0259
    8751       5.0367
    8752       5.0372
    8753       5.0946
    8754       5.1210
    8755       5.1001
    8756       5.0320
    8757       5.0360
    8758       4.8729
    8759       5.0626
    8760       5.1205
    8761       5.0277
    8762       5.0418
    8763       5.0594
    8764       5.1380
    8765       5.0983
    8766       5.0626
    8767       4.9906
    8768       4.9866
    8769       5.0767
    8770       5.0720
    8771       5.0976
    8772       5.0407
    8773       5.0487
    8774       5.0051
    8775       4.9713
    8776       4.9455
    8777       5.0469
    8778       4.9424
    8779       5.0042
    8780       5.0823
    8781       5.0547
    8782       5.0156
    8783       4.9855
    8784       5.0864
    8785       5.2222
    8786       5.0945
    8787       5.1946
    8788       5.0873
    8789       5.2063
    8790       5.2349
    8791       5.2294
    8792       5.0864
    8793       5.1639
    8794       5.2936
    8795       5.1957
    8796       5.2222
    8797       5.2654
    8798       5.2452
    8799       5.2022
    8800       5.2139
    8801       5.3410
    8802       5.1999
    8803       5.1371
    8804       4.9933
    8805       5.0103
    8806       5.0032
    8807       4.9362
    8808       5.0306
    8809       5.0528
    8810       5.1594
    8811       5.1011
    8812       5.0813
    8813       5.1555
    8814       5.1362
    8815       5.1075
    8816       5.1714
    8817       5.1790
    8818       5.2062
    8819       5.2694
    8820       5.2284
    8821       5.3640
    8822       5.3315
    8823       5.2396
    8824       5.3459
    8825       5.3432
    8826       5.2498
    8827       5.3126
    8828       5.3312
    8829       5.2304
    8830       5.3049
    8831       5.3065
    8832       5.2809
    8833       5.3335
    8834       5.2935
    8835       5.4067
    8836       5.5411
    8837       5.4487
    8838       5.4625
    8839       5.4032
    8840       5.5381
    8841       5.5088
    8842       5.3178
    8843       5.4575
    8844       5.3625
    8845       5.3978
    8846       5.4652
    8847       5.5269
    8848       5.4145
    8849       5.3705
    8850       5.4357
    8851       5.4706
    8852       5.5368
    8853       5.4624
    8854       5.3811
    8855       5.5106
    8856       5.3988
    8857       5.5351
    8858       5.4785
    8859       5.4478
    8860       5.4156
    8861       5.2534
    8862       5.2849
    8863       5.2076
    8864       5.2145
    8865       5.2546
    8866       5.2359
    8867       5.2817
    8868       5.4614
    8869       5.4213
    8870       5.5484
    8871       5.5261
    8872       5.6181
    8873       5.7339
    8874       5.6994
    8875       5.6065
    8876       5.6039
    8877       5.7806
    8878       5.6349
    8879       5.6529
    8880       5.6788
    8881       5.6605
    8882       5.6146
    8883       5.7315
    8884       5.6158
    8885       5.5853
    8886       5.7000
    8887       5.7543
    8888       5.7059
    8889       5.5149
    8890       5.6849
    8891       5.7469
    8892       5.8745
    8893       5.8534
    8894       5.8375
    8895       5.8855
    8896       5.7276
    8897       5.6929
    8898       5.6525
    8899       5.6704
    8900       5.6957
    8901       5.6674
    8902       5.6297
    8903       5.6772
    8904       5.7040
    8905       5.5871
    8906       5.5431
    8907       5.6310
    8908       5.6317
    8909       5.7037
    8910       5.6648
    8911       5.6285
    8912       5.5604
    8913       5.4263
    8914       5.3871
    8915       5.3650
    8916       5.3581
    8917       5.1805
    8918       5.3311
    8919       5.3511
    8920       5.3573
    8921       5.2761
    8922       5.1999
    8923       5.2203
    8924       5.2715
    8925       5.3450
    8926       5.2612
    8927       5.2955
    8928       5.3514
    8929       5.2583
    8930       5.3278
    8931       5.3109
    8932       5.3914
    8933       5.3123
    8934       5.4141
    8935       5.5074
    8936       5.5476
    8937       5.5448
    8938       5.5381
    8939       5.6139
    8940       5.6335
    8941       5.6797
    8942       5.5865
    8943       5.6773
    8944       5.5853
    8945       5.5682
    8946       5.5733
    8947       5.5985
    8948       5.6184
    8949       5.6999
    8950       5.7920
    8951       5.8476
    8952       5.9557
    8953       5.8685
    8954       5.8530
    8955       5.8407
    8956       5.8637
    8957       5.6923
    8958       5.5708
    8959       5.5443
    8960       5.5877
    8961       5.5824
    8962       5.6160
    8963       5.5267
    8964       5.4085
    8965       5.3839
    8966       5.3235
    8967       5.2167
    8968       5.3110
    8969       5.3758
    8970       5.3614
    8971       5.4593
    8972       5.3514
    8973       5.4139
    8974       5.4053
    8975       5.5606
    8976       5.5254
    8977       5.4176
    8978       5.3541
    8979       5.3820
    8980       5.4137
    8981       5.4393
    8982       5.3558
    8983       5.3870
    8984       5.4700
    8985       5.4653
    8986       5.5044
    8987       5.4365
    8988       5.5096
    8989       5.4949
    8990       5.5330
    8991       5.5012
    8992       5.4383
    8993       5.6242
    8994       5.5976
    8995       5.5287
    8996       5.5135
    8997       5.6356
    8998       5.6571
    8999       5.4979
    9000       5.5399
    9001       5.5233
    9002       5.5198
    9003       5.5497
    9004       5.4395
    9005       5.4970
    9006       5.6617
    9007       5.5896
    9008       5.6013
    9009       5.5880
    9010       5.6038
    9011       5.7117
    9012       5.5984
    9013       5.5427
    9014       5.4991
    9015       5.4869
    9016       5.5825
    9017       5.6700
    9018       5.6196
    9019       5.6132
    9020       5.5943
    9021       5.6144
    9022       5.5553
    9023       5.4349
    9024       5.5510
    9025       5.4956
    9026       5.5040
    9027       5.4924
    9028       5.4363
    9029       5.4553
    9030       5.4466
    9031       5.3963
    9032       5.3307
    9033       5.4674
    9034       5.4275
    9035       5.5035
    9036       5.4412
    9037       5.3541
    9038       5.3784
    9039       5.4402
    9040       5.3854
    9041       5.4619
    9042       5.5508
    9043       5.5063
    9044       5.5130
    9045       5.4506
    9046       5.3216
    9047       5.3927
    9048       5.3471
    9049       5.2317
    9050       5.1460
    9051       5.0560
    9052       5.1000
    9053       5.0577
    9054       5.2017
    9055       5.1015
    9056       5.1813
    9057       5.1716
    9058       5.1609
    9059       5.2352
    9060       5.2711
    9061       5.2340
    9062       5.3008
    9063       5.2608
    9064       5.3375
    9065       5.3810
    9066       5.3001
    9067       5.2429
    9068       5.3287
    9069       5.3562
    9070       5.2963
    9071       5.3381
    9072       5.2654
    9073       5.2757
    9074       5.3528
    9075       5.4428
    9076       5.4523
    9077       5.5192
    9078       5.4748
    9079       5.5723
    9080       5.5338
    9081       5.4553
    9082       5.4393
    9083       5.4381
    9084       5.3672
    9085       5.2978
    9086       5.3325
    9087       5.0936
    9088       5.3204
    9089       5.2797
    9090       5.3968
    9091       5.3428
    9092       5.3035
    9093       5.3785
    9094       5.4430
    9095       5.3160
    9096       5.3405
    9097       5.3136
    9098       5.1821
    9099       5.2209
    9100       5.1983
    9101       5.1499
    9102       5.1679
    9103       5.2314
    9104       5.2546
    9105       5.3109
    9106       5.3928
    9107       5.4668
    9108       5.4891
    9109       5.5487
    9110       5.4724
    9111       5.4090
    9112       5.4359
    9113       5.5193
    9114       5.5274
    9115       5.5751
    9116       5.4621
    9117       5.4408
    9118       5.4847
    9119       5.3585
    9120       5.4642
    9121       5.5433
    9122       5.4841
    9123       5.4196
    9124       5.3473
    9125       5.3884
    9126       5.3323
    9127       5.2618
    9128       5.2421
    9129       5.2800
    9130       5.4248
    9131       5.3281
    9132       5.1942
    9133       5.1945
    9134       5.1618
    9135       5.2302
    9136       5.2262
    9137       5.1100
    9138       5.1354
    9139       5.1776
    9140       5.0511
    9141       5.2563
    9142       5.2513
    9143       5.4079
    9144       5.4524
    9145       5.4265
    9146       5.4526
    9147       5.5633
    9148       5.4991
    9149       5.5126
    9150       5.4757
    9151       5.5259
    9152       5.4771
    9153       5.4474
    9154       5.4778
    9155       5.5788
    9156       5.5352
    9157       5.5868
    9158       5.5489
    9159       5.6913
    9160       5.6972
    9161       5.5463
    9162       5.6514
    9163       5.6586
    9164       5.5897
    9165       5.6370
    9166       5.7072
    9167       5.6773
    9168       5.6860
    9169       5.7389
    9170       5.6722
    9171       5.6863
    9172       5.7364
    9173       5.8019
    9174       5.7361
    9175       5.7376
    9176       5.5844
    9177       5.4735
    9178       5.6611
    9179       5.5365
    9180       5.5721
    9181       5.5022
    9182       5.5637
    9183       5.5069
    9184       5.4260
    9185       5.4441
    9186       5.4960
    9187       5.4257
    9188       5.3254
    9189       5.2842
    9190       5.3219
    9191       5.3496
    9192       5.2664
    9193       5.2591
    9194       5.3348
    9195       5.3384
    9196       5.3948
    9197       5.3760
    9198       5.4304
    9199       5.4094
    9200       5.3307
    9201       5.3486
    9202       5.3769
    9203       5.3939
    9204       5.4799
    9205       5.4708
    9206       5.4103
    9207       5.4283
    9208       5.3032
    9209       5.3514
    9210       5.3978
    9211       5.4413
    9212       5.3742
    9213       5.4470
    9214       5.4951
    9215       5.3776
    9216       5.4224
    9217       5.5116
    9218       5.5808
    9219       5.5401
    9220       5.4553
    9221       5.3944
    9222       5.4427
    9223       5.5203
    9224       5.4077
    9225       5.4973
    9226       5.4640
    9227       5.5184
    9228       5.4483
    9229       5.4542
    9230       5.4211
    9231       5.5799
    9232       5.3970
    9233       5.2512
    9234       5.2275
    9235       5.1803
    9236       5.1255
    9237       5.2227
    9238       5.2657
    9239       5.3838
    9240       5.3946
    9241       5.3251
    9242       5.3122
    9243       5.3401
    9244       5.4114
    9245       5.4316
    9246       5.5583
    9247       5.4896
    9248       5.4140
    9249       5.3944
    9250       5.4088
    9251       5.3642
    9252       5.2575
    9253       5.2639
    9254       5.4003
    9255       5.3495
    9256       5.3998
    9257       5.2101
    9258       5.2739
    9259       5.3345
    9260       5.3419
    9261       5.2804
    9262       5.2715
    9263       5.1924
    9264       5.3038
    9265       5.3808
    9266       5.3067
    9267       5.3236
    9268       5.3574
    9269       5.3481
    9270       5.4150
    9271       5.3959
    9272       5.4361
    9273       5.3581
    9274       5.4310
    9275       5.5347
    9276       5.4784
    9277       5.5124
    9278       5.4642
    9279       5.4097
    9280       5.2864
    9281       5.3564
    9282       5.2332
    9283       5.0819
    9284       5.1974
    9285       5.1200
    9286       5.2078
    9287       5.3040
    9288       5.2190
    9289       5.3436
    9290       5.3094
    9291       5.3577
    9292       5.3771
    9293       5.4348
    9294       5.3049
    9295       5.2442
    9296       5.3068
    9297       5.3611
    9298       5.3195
    9299       5.2519
    9300       5.4369
    9301       5.3560
    9302       5.3589
    9303       5.3755
    9304       5.3279
    9305       5.3317
    9306       5.1513
    9307       5.1615
    9308       5.3478
    9309       5.2047
    9310       5.2426
    9311       5.3272
    9312       5.3870
    9313       5.3642
    9314       5.4303
    9315       5.4339
    9316       5.4140
    9317       5.3276
    9318       5.3003
    9319       5.3241
    9320       5.4672
    9321       5.4060
    9322       5.2906
    9323       5.3780
    9324       5.3989
    9325       5.4794
    9326       5.5041
    9327       5.5553
    9328       5.6718
    9329       5.6815
    9330       5.6907
    9331       5.8547
    9332       5.7084
    9333       5.7565
    9334       5.6823
    9335       5.7788
    9336       5.6515
    9337       5.7234
    9338       5.6083
    9339       5.5636
    9340       5.6164
    9341       5.5810
    9342       5.6132
    9343       5.6069
    9344       5.5367
    9345       5.4649
    9346       5.4265
    9347       5.3713
    9348       5.5676
    9349       5.5173
    9350       5.5558
    9351       5.4996
    9352       5.5454
    9353       5.5238
    9354       5.5280
    9355       5.5871
    9356       5.5615
    9357       5.4718
    9358       5.5077
    9359       5.5446
    9360       5.5394
    9361       5.4716
    9362       5.4725
    9363       5.4897
    9364       5.5742
    9365       5.5029
    9366       5.5935
    9367       5.5346
    9368       5.4452
    9369       5.4998
    9370       5.5153
    9371       5.6572
    9372       5.6278
    9373       5.5214
    9374       5.3935
    9375       5.5202
    9376       5.5592
    9377       5.5030
    9378       5.5273
    9379       5.5077
    9380       5.5275
    9381       5.6094
    9382       5.5728
    9383       5.6039
    9384       5.6485
    9385       5.7409
    9386       5.6824
    9387       5.6722
    9388       5.5942
    9389       5.5725
    9390       5.5674
    9391       5.5692
    9392       5.5091
    9393       5.4760
    9394       5.4995
    9395       5.4773
    9396       5.5362
    9397       5.5084
    9398       5.4834
    9399       5.6137
    9400       5.5314
    9401       5.5432
    9402       5.4630
    9403       5.4449
    9404       5.4849
    9405       5.3726
    9406       5.3187
    9407       5.3904
    9408       5.3707
    9409       5.3529
    9410       5.3475
    9411       5.3841
    9412       5.3591
    9413       5.5025
    9414       5.5178
    9415       5.4493
    9416       5.5031
    9417       5.4624
    9418       5.3625
    9419       5.4562
    9420       5.4044
    9421       5.3459
    9422       5.3832
    9423       5.3079
    9424       5.3623
    9425       5.4077
    9426       5.4721
    9427       5.4509
    9428       5.3743
    9429       5.5032
    9430       5.4543
    9431       5.3882
    9432       5.2422
    9433       5.3100
    9434       5.2376
    9435       5.4118
    9436       5.2937
    9437       5.4245
    9438       5.5101
    9439       5.4924
    9440       5.4807
    9441       5.3054
    9442       5.2268
    9443       5.2985
    9444       5.3494
    9445       5.3964
    9446       5.4137
    9447       5.5125
    9448       5.5174
    9449       5.5503
    9450       5.4274
    9451       5.5518
    9452       5.6806
    9453       5.7268
    9454       5.7030
    9455       5.6115
    9456       5.5717
    9457       5.6831
    9458       5.6901
    9459       5.6595
    9460       5.5779
    9461       5.6403
    9462       5.5425
    9463       5.5165
    9464       5.6297
    9465       5.6110
    9466       5.6873
    9467       5.7089
    9468       5.6617
    9469       5.5760
    9470       5.6281
    9471       5.6111
    9472       5.7244
    9473       5.6607
    9474       5.7082
    9475       5.7656
    9476       5.7359
    9477       5.7403
    9478       5.7161
    9479       5.6383
    9480       5.6433
    9481       5.5953
    9482       5.6174
    9483       5.6632
    9484       5.7182
    9485       5.6986
    9486       5.6486
    9487       5.5894
    9488       5.7457
    9489       5.7252
    9490       5.6103
    9491       5.7164
    9492       5.8363
    9493       5.7353
    9494       5.7259
    9495       5.7787
    9496       5.7104
    9497       5.6195
    9498       5.7115
    9499       5.7273
    9500       5.8343
    9501       5.6891
    9502       5.7496
    9503       5.7981
    9504       5.8056
    9505       5.8152
    9506       5.8828
    9507       5.7738
    9508       5.7758
    9509       5.8142
    9510       5.7476
    9511       5.6760
    9512       5.7085
    9513       5.8635
    9514       5.8969
    9515       5.8575
    9516       5.9237
    9517       5.8953
    9518       5.9516
    9519       5.8833
    9520       5.8878
    9521       5.8490
    9522       5.9627
    9523       5.9298
    9524       5.9585
    9525       6.0130
    9526       5.9821
    9527       5.9844
    9528       6.0057
    9529       6.0277
    9530       6.0153
    9531       6.0643
    9532       6.1620
    9533       6.1123
    9534       6.1498
    9535       6.0493
    9536       6.0878
    9537       6.0468
    9538       5.9086
    9539       5.8418
    9540       6.0167
    9541       6.0699
    9542       6.1060
    9543       6.0998
    9544       6.1447
    9545       6.2322
    9546       6.1571
    9547       6.1265
    9548       6.0541
    9549       6.0551
    9550       6.0456
    9551       6.1299
    9552       6.1423
    9553       6.0431
    9554       5.9044
    9555       5.9944
    9556       5.9868
    9557       5.9463
    9558       6.0049
    9559       5.9551
    9560       5.9815
    9561       6.0213
    9562       5.8954
    9563       5.9471
    9564       5.9032
    9565       5.8029
    9566       5.7372
    9567       5.9622
    9568       5.8847
    9569       5.7856
    9570       5.9057
    9571       5.9181
    9572       5.9379
    9573       5.9486
    9574       5.8761
    9575       5.9418
    9576       5.9013
    9577       5.8401
    9578       5.8337
    9579       5.7645
    9580       5.9063
    9581       5.9286
    9582       5.8386
    9583       6.0565
    9584       5.9962
    9585       5.9628
    9586       5.8860
    9587       6.0136
    9588       6.0609
    9589       6.0293
    9590       5.9475
    9591       5.8677
    9592       5.8085
    9593       5.8112
    9594       5.9531
    9595       6.0278
    9596       5.9147
    9597       5.8519
    9598       6.0318
    9599       6.0650
    9600       6.0284
    9601       5.9672
    9602       6.0414
    9603       6.1371
    9604       5.9817
    9605       6.0590
    9606       6.0284
    9607       6.0440
    9608       5.9405
    9609       5.8655
    9610       6.0467
    9611       5.9792
    9612       5.9396
    9613       6.0471
    9614       6.0002
    9615       6.0108
    9616       5.9140
    9617       5.9623
    9618       5.9702
    9619       5.9711
    9620       5.9679
    9621       6.0233
    9622       5.9891
    9623       5.9199
    9624       5.8467
    9625       5.9562
    9626       5.9704
    9627       5.8756
    9628       5.9357
    9629       5.9095
    9630       5.9533
    9631       5.8068
    9632       5.7513
    9633       5.6319
    9634       5.7527
    9635       5.7194
    9636       5.7581
    9637       5.8651
    9638       5.6287
    9639       5.6792
    9640       5.6656
    9641       5.5708
    9642       5.5493
    9643       5.6513
    9644       5.6811
    9645       5.5997
    9646       5.7244
    9647       5.6805
    9648       5.7470
    9649       5.7274
    9650       5.7561
    9651       5.7286
    9652       5.7301
    9653       5.7728
    9654       5.6357
    9655       5.7324
    9656       5.8559
    9657       5.8141
    9658       5.7611
    9659       5.7977
    9660       5.7584
    9661       5.7447
    9662       5.7282
    9663       5.6920
    9664       5.7458
    9665       5.6961
    9666       5.6531
    9667       5.6118
    9668       5.6228
    9669       5.5450
    9670       5.5163
    9671       5.5467
    9672       5.4912
    9673       5.4323
    9674       5.5016
    9675       5.4171
    9676       5.4423
    9677       5.4319
    9678       5.5045
    9679       5.3883
    9680       5.4139
    9681       5.4050
    9682       5.5450
    9683       5.5719
    9684       5.5278
    9685       5.5633
    9686       5.5789
    9687       5.4577
    9688       5.5324
    9689       5.5198
    9690       5.5012
    9691       5.5251
    9692       5.5485
    9693       5.6250
    9694       5.4326
    9695       5.4816
    9696       5.4847
    9697       5.3815
    9698       5.4407
    9699       5.4093
    9700       5.2541
    9701       5.2704
    9702       5.2592
    9703       5.3483
    9704       5.3887
    9705       5.3745
    9706       5.3111
    9707       5.3574
    9708       5.3820
    9709       5.3424
    9710       5.4166
    9711       5.3179
    9712       5.2741
    9713       5.3263
    9714       5.2405
    9715       5.2572
    9716       5.3341
    9717       5.3065
    9718       5.2829
    9719       5.3735
    9720       5.3430
    9721       5.4673
    9722       5.5561
    9723       5.5416
    9724       5.3741
    9725       5.4414
    9726       5.5211
    9727       5.4374
    9728       5.3171
    9729       5.4707
    9730       5.5956
    9731       5.4267
    9732       5.4661
    9733       5.5808
    9734       5.4909
    9735       5.5560
    9736       5.4499
    9737       5.4263
    9738       5.3441
    9739       5.2879
    9740       5.2187
    9741       5.1499
    9742       5.2685
    9743       5.2343
    9744       5.2926
    9745       5.3567
    9746       5.2978
    9747       5.2331
    9748       5.3487
    9749       5.3461
    9750       5.3688
    9751       5.3393
    9752       5.4139
    9753       5.3451
    9754       5.3215
    9755       5.2580
    9756       5.2868
    9757       5.3454
    9758       5.3910
    9759       5.4643
    9760       5.4962
    9761       5.5589
    9762       5.5266
    9763       5.5185
    9764       5.5501
    9765       5.4639
    9766       5.4827
    9767       5.4423
    9768       5.3793
    9769       5.3746
    9770       5.3569
    9771       5.4459
    9772       5.5302
    9773       5.4957
    9774       5.5083
    9775       5.7302
    9776       5.6422
    9777       5.5379
    9778       5.6552
    9779       5.5862
    9780       5.5772
    9781       5.5398
    9782       5.6949
    9783       5.6731
    9784       5.7408
    9785       5.5304
    9786       5.4901
    9787       5.5643
    9788       5.5094
    9789       5.6457
    9790       5.6724
    9791       5.7443
    9792       5.5399
    9793       5.6557
    9794       5.5940
    9795       5.6212
    9796       5.5988
    9797       5.6488
    9798       5.6324
    9799       5.5611
    9800       5.5913
    9801       5.5377
    9802       5.5755
    9803       5.6462
    9804       5.7822
    9805       5.7644
    9806       5.6588
    9807       5.6836
    9808       5.6580
    9809       5.6346
    9810       5.5522
    9811       5.5888
    9812       5.6261
    9813       5.6875
    9814       5.6516
    9815       5.6391
    9816       5.6908
    9817       5.5758
    9818       5.5822
    9819       5.5648
    9820       5.4710
    9821       5.5288
    9822       5.5391
    9823       5.5695
    9824       5.5816
    9825       5.6306
    9826       5.5248
    9827       5.5375
    9828       5.5046
    9829       5.5435
    9830       5.5357
    9831       5.5353
    9832       5.5413
    9833       5.4283
    9834       5.5827
    9835       5.6250
    9836       5.5916
    9837       5.4910
    9838       5.4856
    9839       5.5148
    9840       5.6112
    9841       5.5374
    9842       5.5727
    9843       5.8106
    9844       5.5875
    9845       5.6452
    9846       5.5995
    9847       5.6375
    9848       5.7617
    9849       5.8383
    9850       5.8672
    9851       5.8108
    9852       5.8085
    9853       5.7277
    9854       5.6350
    9855       5.7232
    9856       5.8510
    9857       5.8646
    9858       5.9171
    9859       5.8930
    9860       5.7671
    9861       5.6322
    9862       5.6624
    9863       5.6701
    9864       5.6855
    9865       5.6334
    9866       5.7045
    9867       5.6055
    9868       5.5367
    9869       5.6864
    9870       5.6423
    9871       5.7115
    9872       5.5741
    9873       5.5922
    9874       5.6866
    9875       5.6978
    9876       5.7114
    9877       5.7585
    9878       5.6879
    9879       5.6265
    9880       5.5421
    9881       5.5814
    9882       5.6476
    9883       5.4671
    9884       5.6178
    9885       5.6166
    9886       5.5888
    9887       5.6209
    9888       5.6989
    9889       5.7671
    9890       5.8377
    9891       5.9263
    9892       5.9087
    9893       6.0387
    9894       6.0520
    9895       6.0821
    9896       6.1475
    9897       6.1144
    9898       6.0894
    9899       5.8880
    9900       5.7425
    9901       5.8010
    9902       5.8204
    9903       5.7783
    9904       5.7880
    9905       5.6994
    9906       5.6322
    9907       5.5252
    9908       5.5214
    9909       5.5957
    9910       5.6696
    9911       5.6157
    9912       5.7325
    9913       5.7670
    9914       5.7954
    9915       5.6394
    9916       5.6800
    9917       5.7278
    9918       5.7988
    9919       5.7595
    9920       5.6636
    9921       5.7253
    9922       5.7157
    9923       5.6972
    9924       5.6930
    9925       5.7905
    9926       5.6531
    9927       5.7567
    9928       5.7347
    9929       5.6130
    9930       5.7725
    9931       5.6684
    9932       5.6430
    9933       5.7361
    9934       5.7684
    9935       5.7024
    9936       5.7134
    9937       5.7770
    9938       5.9287
    9939       5.8368
    9940       5.8140
    9941       5.8409
    9942       5.8167
    9943       5.8983
    9944       5.8465
    9945       5.7694
    9946       5.7440
    9947       5.7696
    9948       5.7600
    9949       5.7488
    9950       5.6785
    9951       5.7862
    9952       5.7720
    9953       5.6395
    9954       5.7050
    9955       5.7040
    9956       5.6983
    9957       5.6291
    9958       5.7617
    9959       5.7145
    9960       5.7471
    9961       5.7770
    9962       5.7789
    9963       5.7206
    9964       5.5876
    9965       5.6351
    9966       5.7516
    9967       5.8504
    9968       5.7450
    9969       5.7986
    9970       5.7784
    9971       5.7026
    9972       5.7329
    9973       5.7461
    9974       5.5837
    9975       5.6944
    9976       5.8179
    9977       5.9063
    9978       5.8468
    9979       5.8196
    9980       5.8339
    9981       5.7795
    9982       5.8501
    9983       6.0159
    9984       5.9368
    9985       6.0390
    9986       6.1242
    9987       6.1458
    9988       6.1832
    9989       6.2823
    9990       6.3225
    9991       6.2525
    9992       6.3812
    9993       6.2478
    9994       6.3053
    9995       6.2607
    9996       6.4046
    9997       6.3940
    9998       6.4163
    9999       6.4762
   10000       6.4254
   10001       6.5316
   10002       6.4750
   10003       6.5123
   10004       6.4324
   10005       6.4754
   10006       6.5725
   10007       6.4880
   10008       6.4342
   10009       6.3622
   10010       6.3463
   10011       6.3746
   10012       6.3438
   10013       6.2800
   10014       6.2789
   10015       6.2811
   10016       6.1666
   10017       6.2846
   10018       6.3252
   10019       6.3311
   10020       6.3342
   10021       6.2807
   10022       6.2964
   10023       6.2883
   10024       6.3658
   10025       6.1968
   10026       6.0997
   10027       6.1679
   10028       6.1138
   10029       6.1842
   10030       6.3148
   10031       6.1559
   10032       6.2290
   10033       6.1877
   10034       6.0848
   10035       6.1558
   10036       6.1365
   10037       6.0979
   10038       6.2071
   10039       6.2479
   10040       6.2715
   10041       6.2185
   10042       6.2758
   10043       6.3000
   10044       6.2926
   10045       6.2728
   10046       6.1110
   10047       6.1237
   10048       6.1427
   10049       6.1117
   10050       6.1312
   10051       6.0864
   10052       6.1033
   10053       6.1748
   10054       6.0940
   10055       6.0620
   10056       5.9741
   10057       5.9765
   10058       6.0788
   10059       6.1480
   10060       6.1175
   10061       6.1735
   10062       6.1588
   10063       6.0952
   10064       6.0233
   10065       5.9711
   10066       6.0560
   10067       6.0388
   10068       6.0432
   10069       6.0347
   10070       6.2213
   10071       6.0952
   10072       6.0694
   10073       5.9682
   10074       6.0234
   10075       5.9786
   10076       5.9796
   10077       5.9815
   10078       5.8644
   10079       5.9600
   10080       5.9750
   10081       6.0176
   10082       5.9805
   10083       5.8866
   10084       5.9251
   10085       6.0430
   10086       5.9261
   10087       5.9707
   10088       5.9650
   10089       6.1088
   10090       6.0457
   10091       6.0528
   10092       6.0994
   10093       6.0862
   10094       6.0275
   10095       6.1327
   10096       6.1191
   10097       6.2577
   10098       6.0754
   10099       5.9972
   10100       5.9990
   10101       5.9535
   10102       5.8976
   10103       5.9810
   10104       5.9761
   10105       5.7900
   10106       5.8715
   10107       5.9177
   10108       5.8499
   10109       5.7692
   10110       5.7975
   10111       5.8524
   10112       5.8298
   10113       5.7922
   10114       5.7395
   10115       5.7500
   10116       5.8512
   10117       5.8876
   10118       5.7690
   10119       5.7603
   10120       5.6817
   10121       5.6650
   10122       5.6942
   10123       5.7477
   10124       5.6836
   10125       5.7031
   10126       5.7136
   10127       5.7597
   10128       5.7709
   10129       5.6096
   10130       5.5211
   10131       5.6512
   10132       5.9320
   10133       5.8062
   10134       5.7516
   10135       5.7931
   10136       5.8292
   10137       5.8562
   10138       5.8420
   10139       5.7295
   10140       5.7702
   10141       5.7030
   10142       5.7529
   10143       5.7189
   10144       5.6286
   10145       5.7930
   10146       5.6605
   10147       5.7183
   10148       5.5897
   10149       5.7839
   10150       5.8054
   10151       5.7627
   10152       5.7023
   10153       5.6806
   10154       5.9018
   10155       5.8223
   10156       5.8117
   10157       5.7912
   10158       5.8157
   10159       5.8263
   10160       5.8730
   10161       5.6158
   10162       5.6030
   10163       5.7441
   10164       5.5758
   10165       5.4753
   10166       5.4826
   10167       5.5956
   10168       5.4355
   10169       5.5139
   10170       5.5636
   10171       5.5561
   10172       5.7598
   10173       5.6989
   10174       5.7277
   10175       5.6624
   10176       5.5835
   10177       5.4984
   10178       5.6120
   10179       5.5979
   10180       5.5977
   10181       5.6290
   10182       5.7051
   10183       5.8333
   10184       5.7616
   10185       5.6943
   10186       5.6973
   10187       5.7364
   10188       5.7170
   10189       5.6000
   10190       5.6229
   10191       5.6783
   10192       5.6879
   10193       5.6798
   10194       5.6050
   10195       5.6338
   10196       5.7329
   10197       5.7923
   10198       5.6867
   10199       5.7612
   10200       5.7078
   10201       5.6348
   10202       5.6714
   10203       5.6385
   10204       5.6556
   10205       5.5388
   10206       5.5816
   10207       5.5942
   10208       5.5410
   10209       5.5503
   10210       5.5838
   10211       5.6295
   10212       5.5722
   10213       5.7610
   10214       5.6686
   10215       5.6246
   10216       5.5962
   10217       5.5827
   10218       5.5038
   10219       5.4099
   10220       5.4693
   10221       5.4180
   10222       5.4002
   10223       5.3509
   10224       5.3944
   10225       5.4792
   10226       5.4944
   10227       5.5512
   10228       5.5388
   10229       5.4517
   10230       5.4352
   10231       5.3398
   10232       5.3517
   10233       5.3782
   10234       5.5428
   10235       5.5391
   10236       5.5206
   10237       5.4782
   10238       5.5227
   10239       5.5267
   10240       5.5419
   10241       5.6308
   10242       5.5763
   10243       5.6246
   10244       5.6142
   10245       5.5746
   10246       5.4658
   10247       5.5343
   10248       5.5550
   10249       5.4298
   10250       5.5669
   10251       5.5694
   10252       5.5460
   10253       5.6630
   10254       5.6368
   10255       5.6504
   10256       5.5464
   10257       5.4760
   10258       5.5533
   10259       5.6718
   10260       5.6917
   10261       5.7645
   10262       5.7020
   10263       5.7381
   10264       5.7058
   10265       5.7458
   10266       5.6956
   10267       5.6917
   10268       5.7440
   10269       5.8263
   10270       5.7692
   10271       5.9228
   10272       5.9197
   10273       5.9012
   10274       5.8090
   10275       5.8314
   10276       5.7403
   10277       5.6636
   10278       5.6352
   10279       5.5816
   10280       5.5163
   10281       5.6338
   10282       5.5856
   10283       5.5632
   10284       5.6099
   10285       5.4790
   10286       5.5548
   10287       5.4595
   10288       5.5429
   10289       5.5043
   10290       5.6038
   10291       5.4799
   10292       5.4364
   10293       5.4133
   10294       5.4746
   10295       5.5999
   10296       5.5777
   10297       5.6605
   10298       5.6047
   10299       5.5935
   10300       5.4403
   10301       5.4878
   10302       5.3472
   10303       5.2879
   10304       5.3004
   10305       5.3660
   10306       5.4120
   10307       5.3571
   10308       5.4162
   10309       5.4932
   10310       5.5201
   10311       5.6194
   10312       5.7186
   10313       5.5768
   10314       5.5377
   10315       5.5409
   10316       5.6359
   10317       5.7598
   10318       5.8384
   10319       5.8681
   10320       5.8597
   10321       5.8296
   10322       5.9038
   10323       5.8894
   10324       5.8377
   10325       5.8892
   10326       5.7497
   10327       5.7818
   10328       5.8087
   10329       5.7072
   10330       5.7316
   10331       5.7800
   10332       5.6984
   10333       5.6711
   10334       5.6651
   10335       5.7251
   10336       5.6028
   10337       5.7465
   10338       5.6689
   10339       5.7601
   10340       5.5140
   10341       5.5523
   10342       5.4890
   10343       5.4432
   10344       5.4393
   10345       5.5499
   10346       5.6874
   10347       5.5455
   10348       5.5298
   10349       5.3825
   10350       5.4186
   10351       5.6150
   10352       5.6076
   10353       5.6908
   10354       5.7298
   10355       5.6215
   10356       5.6302
   10357       5.7756
   10358       5.7939
   10359       5.7111
   10360       5.7075
   10361       5.6179
   10362       5.6286
   10363       5.7145
   10364       5.6134
   10365       5.7392
   10366       5.7175
   10367       5.7180
   10368       5.7150
   10369       5.7375
   10370       5.6981
   10371       5.5793
   10372       5.5725
   10373       5.6176
   10374       5.6392
   10375       5.6997
   10376       5.6560
   10377       5.5916
   10378       5.5978
   10379       5.5932
   10380       5.7510
   10381       5.6575
   10382       5.6463
   10383       5.6732
   10384       5.7283
   10385       5.7423
   10386       5.8025
   10387       5.7470
   10388       5.8850
   10389       5.8073
   10390       5.7865
   10391       5.7497
   10392       5.6802
   10393       5.7025
   10394       5.7179
   10395       5.6777
   10396       5.7054
   10397       5.7184
   10398       5.7904
   10399       5.8855
   10400       5.8940
   10401       5.9143
   10402       5.8613
   10403       5.7226
   10404       5.7386
   10405       5.7225
   10406       5.7847
   10407       5.7537
   10408       5.6843
   10409       5.6879
   10410       5.6476
   10411       5.6506
   10412       5.6453
   10413       5.7906
   10414       5.7980
   10415       5.7676
   10416       5.8377
   10417       5.8600
   10418       5.7712
   10419       5.7631
   10420       5.8071
   10421       5.8160
   10422       5.7953
   10423       5.8294
   10424       5.7584
   10425       5.7880
   10426       5.7013
   10427       5.7645
   10428       5.7733
   10429       5.7991
   10430       5.7031
   10431       5.7565
   10432       5.7139
   10433       5.7869
   10434       5.7047
   10435       5.6727
   10436       5.7264
   10437       5.6681
   10438       5.6676
   10439       5.7128
   10440       5.5835
   10441       5.6861
   10442       5.6692
   10443       5.6643
   10444       5.6731
   10445       5.6490
   10446       5.7186
   10447       5.6066
   10448       5.5367
   10449       5.4528
   10450       5.4702
   10451       5.5044
   10452       5.4943
   10453       5.6272
   10454       5.7209
   10455       5.6407
   10456       5.6485
   10457       5.7467
   10458       5.6262
   10459       5.6270
   10460       5.5276
   10461       5.6548
   10462       5.5487
   10463       5.5762
   10464       5.5141
   10465       5.4298
   10466       5.4457
   10467       5.4135
   10468       5.4691
   10469       5.4631
   10470       5.3790
   10471       5.4250
   10472       5.3453
   10473       5.2903
   10474       5.4144
   10475       5.4081
   10476       5.4275
   10477       5.3330
   10478       5.3767
   10479       5.3514
   10480       5.3825
   10481       5.2604
   10482       5.2307
   10483       5.3682
   10484       5.4154
   10485       5.4317
   10486       5.3997
   10487       5.4669
   10488       5.5051
   10489       5.4107
   10490       5.3972
   10491       5.4531
   10492       5.6182
   10493       5.5782
   10494       5.5824
   10495       5.6318
   10496       5.5649
   10497       5.4846
   10498       5.5885
   10499       5.5647
   10500       5.6241
   10501       5.3956
   10502       5.5187
   10503       5.5166
   10504       5.4432
   10505       5.4405
   10506       5.3416
   10507       5.3887
   10508       5.3595
   10509       5.2877
   10510       5.3186
   10511       5.4261
   10512       5.3667
   10513       5.2999
   10514       5.3524
   10515       5.3601
   10516       5.2408
   10517       5.3901
   10518       5.3579
   10519       5.4562
   10520       5.4305
   10521       5.3885
   10522       5.3427
   10523       5.4386
   10524       5.4796
   10525       5.4440
   10526       5.4635
   10527       5.5744
   10528       5.5004
   10529       5.4330
   10530       5.5913
   10531       5.4302
   10532       5.5892
   10533       5.5232
   10534       5.5113
   10535       5.3990
   10536       5.4883
   10537       5.3473
   10538       5.4302
   10539       5.4531
   10540       5.4509
   10541       5.3944
   10542       5.4042
   10543       5.4363
   10544       5.3816
   10545       5.2592
   10546       5.4120
   10547       5.3999
   10548       5.3446
   10549       5.3702
   10550       5.3357
   10551       5.4388
   10552       5.5795
   10553       5.5257
   10554       5.5253
   10555       5.5169
   10556       5.4901
   10557       5.4676
   10558       5.2493
   10559       5.4523
   10560       5.4332
   10561       5.5551
   10562       5.4146
   10563       5.4091
   10564       5.3793
   10565       5.3336
   10566       5.2364
   10567       5.2643
   10568       5.3257
   10569       5.3144
   10570       5.3141
   10571       5.3343
   10572       5.3052
   10573       5.1672
   10574       5.3107
   10575       5.3970
   10576       5.4129
   10577       5.2083
   10578       5.2662
   10579       5.2622
   10580       5.2376
   10581       5.3417
   10582       5.2853
   10583       5.1994
   10584       5.2136
   10585       5.1206
   10586       5.1153
   10587       5.1958
   10588       5.3257
   10589       5.2559
   10590       5.2276
   10591       5.0784
   10592       5.1400
   10593       5.1067
   10594       5.0416
   10595       4.9710
   10596       5.1053
   10597       5.0296
   10598       5.1927
   10599       5.2436
   10600       5.2281
   10601       5.2114
   10602       5.2538
   10603       5.2248
   10604       5.2302
   10605       5.2345
   10606       5.3388
   10607       5.3356
   10608       5.3363
   10609       5.3766
   10610       5.4214
   10611       5.3626
   10612       5.3698
   10613       5.3447
   10614       5.3814
   10615       5.3270
   10616       5.2254
   10617       5.2128
   10618       5.2047
   10619       5.2130
   10620       5.3178
   10621       5.3095
   10622       5.2263
   10623       5.2293
   10624       5.3541
   10625       5.4271
   10626       5.4456
   10627       5.3943
   10628       5.4027
   10629       5.3120
   10630       5.4804
   10631       5.4416
   10632       5.4568
   10633       5.5033
   10634       5.5233
   10635       5.4497
   10636       5.4666
   10637       5.5275
   10638       5.5046
   10639       5.5502
   10640       5.5410
   10641       5.3894
   10642       5.5783
   10643       5.5366
   10644       5.4799
   10645       5.4932
   10646       5.4508
   10647       5.3432
   10648       5.4635
   10649       5.5035
   10650       5.5147
   10651       5.5070
   10652       5.5201
   10653       5.5438
   10654       5.6486
   10655       5.6398
   10656       5.5423
   10657       5.5573
   10658       5.5301
   10659       5.5694
   10660       5.6595
   10661       5.7304
   10662       5.7497
   10663       5.6392
   10664       5.6317
   10665       5.6955
   10666       5.5585
   10667       5.6340
   10668       5.6442
   10669       5.6241
   10670       5.6560
   10671       5.6030
   10672       5.6643
   10673       5.6839
   10674       5.5870
   10675       5.5995
   10676       5.5395
   10677       5.5081
   10678       5.6669
   10679       5.5711
   10680       5.5179
   10681       5.5395
   10682       5.4109
   10683       5.4301
   10684       5.4657
   10685       5.4760
   10686       5.5232
   10687       5.4643
   10688       5.5535
   10689       5.4955
   10690       5.5525
   10691       5.4861
   10692       5.4815
   10693       5.4904
   10694       5.4470
   10695       5.3668
   10696       5.4560
   10697       5.5395
   10698       5.6249
   10699       5.7288
   10700       5.6886
   10701       5.6683
   10702       5.6134
   10703       5.6838
   10704       5.5541
   10705       5.6161
   10706       5.6362
   10707       5.4932
   10708       5.6411
   10709       5.5751
   10710       5.5409
   10711       5.5095
   10712       5.5005
   10713       5.4309
   10714       5.5000
   10715       5.4022
   10716       5.5699
   10717       5.6331
   10718       5.6413
   10719       5.6376
   10720       5.6956
   10721       5.6530
   10722       5.6892
   10723       5.5830
   10724       5.6103
   10725       5.6319
   10726       5.6225
   10727       5.5227
   10728       5.5273
   10729       5.3899
   10730       5.4157
   10731       5.4177
   10732       5.3811
   10733       5.3025
   10734       5.2823
   10735       5.3442
   10736       5.3979
   10737       5.5310
   10738       5.3731
   10739       5.3375
   10740       5.2801
   10741       5.4232
   10742       5.4246
   10743       5.5029
   10744       5.5282
   10745       5.4433
   10746       5.4871
   10747       5.4912
   10748       5.5826
   10749       5.6209
   10750       5.5095
   10751       5.5230
   10752       5.5024
   10753       5.4618
   10754       5.5260
   10755       5.5245
   10756       5.4901
   10757       5.4948
   10758       5.5789
   10759       5.4358
   10760       5.5428
   10761       5.4589
   10762       5.4251
   10763       5.5049
   10764       5.6888
   10765       5.6274
   10766       5.6350
   10767       5.6812
   10768       5.5826
   10769       5.5826
   10770       5.5892
   10771       5.5258
   10772       5.6244
   10773       5.6732
   10774       5.6357
   10775       5.6070
   10776       5.6502
   10777       5.6273
   10778       5.6310
   10779       5.5891
   10780       5.4739
   10781       5.6045
   10782       5.5095
   10783       5.4978
   10784       5.5083
   10785       5.6029
   10786       5.5668
   10787       5.5503
   10788       5.5761
   10789       5.7411
   10790       5.6055
   10791       5.6844
   10792       5.7410
   10793       5.6323
   10794       5.7118
   10795       5.6641
   10796       5.5499
   10797       5.5943
   10798       5.5145
   10799       5.5723
   10800       5.5695
   10801       5.5734
   10802       5.5312
   10803       5.4063
   10804       5.3637
   10805       5.5017
   10806       5.6193
   10807       5.6899
   10808       5.4829
   10809       5.5172
   10810       5.6421
   10811       5.5534
   10812       5.5795
   10813       5.6667
   10814       5.6220
   10815       5.7145
   10816       5.6773
   10817       5.7254
   10818       5.7781
   10819       5.8883
   10820       5.8752
   10821       5.6896
   10822       5.7994
   10823       5.7114
   10824       5.7043
   10825       5.6787
   10826       5.6798
   10827       5.8400
   10828       5.7413
   10829       5.6938
   10830       5.6832
   10831       5.5660
   10832       5.6221
   10833       5.7044
   10834       5.6562
   10835       5.6879
   10836       5.6988
   10837       5.7115
   10838       5.6205
   10839       5.5261
   10840       5.4751
   10841       5.4752
   10842       5.4586
   10843       5.4496
   10844       5.4541
   10845       5.6247
   10846       5.5750
   10847       5.6800
   10848       5.6408
   10849       5.5540
   10850       5.5171
   10851       5.5361
   10852       5.6566
   10853       5.5772
   10854       5.6438
   10855       5.5238
   10856       5.5473
   10857       5.5815
   10858       5.5160
   10859       5.5950
   10860       5.6727
   10861       5.7168
   10862       5.7568
   10863       5.7363
   10864       5.6046
   10865       5.6240
   10866       5.6522
   10867       5.6780
   10868       5.6141
   10869       5.5566
   10870       5.5651
   10871       5.5978
   10872       5.6259
   10873       5.7008
   10874       5.5723
   10875       5.5621
   10876       5.5511
   10877       5.6634
   10878       5.5817
   10879       5.5317
   10880       5.4962
   10881       5.4698
   10882       5.5639
   10883       5.6263
   10884       5.5683
   10885       5.6205
   10886       5.5628
   10887       5.4896
   10888       5.5809
   10889       5.5165
   10890       5.4594
   10891       5.4183
   10892       5.4644
   10893       5.4878
   10894       5.6390
   10895       5.6107
   10896       5.5592
   10897       5.5628
   10898       5.6798
   10899       5.5471
   10900       5.6800
   10901       5.5660
   10902       5.5294
   10903       5.4003
   10904       5.4904
   10905       5.4407
   10906       5.4894
   10907       5.3792
   10908       5.4690
   10909       5.4220
   10910       5.4336
   10911       5.4488
   10912       5.4632
   10913       5.5696
   10914       5.6201
   10915       5.5915
   10916       5.5605
   10917       5.7121
   10918       5.6819
   10919       5.5673
   10920       5.6993
   10921       5.7723
   10922       5.7290
   10923       5.7114
   10924       5.6473
   10925       5.7088
   10926       5.6859
   10927       5.8206
   10928       5.6674
   10929       5.6871
   10930       5.6194
   10931       5.7093
   10932       5.6538
   10933       5.6319
   10934       5.7424
   10935       5.5967
   10936       5.5679
   10937       5.6414
   10938       5.6584
   10939       5.6663
   10940       5.6348
   10941       5.5991
   10942       5.5753
   10943       5.5010
   10944       5.4747
   10945       5.5473
   10946       5.4999
   10947       5.5434
   10948       5.6115
   10949       5.7126
   10950       5.6492
   10951       5.6086
   10952       5.6300
   10953       5.5866
   10954       5.6403
   10955       5.6284
   10956       5.4771
   10957       5.4551
   10958       5.5503
   10959       5.4293
   10960       5.5283
   10961       5.5595
   10962       5.5463
   10963       5.5357
   10964       5.6622
   10965       5.6395
   10966       5.6590
   10967       5.5692
   10968       5.6131
   10969       5.6402
   10970       5.6148
   10971       5.5481
   10972       5.5256
   10973       5.6023
   10974       5.7069
   10975       5.7752
   10976       5.6063
   10977       5.6579
   10978       5.7276
   10979       5.7301
   10980       5.6115
   10981       5.6306
   10982       5.7273
   10983       5.6270
   10984       5.6629
   10985       5.6581
   10986       5.6369
   10987       5.5448
   10988       5.5501
   10989       5.5667
   10990       5.5236
   10991       5.5575
   10992       5.6250
   10993       5.5683
   10994       5.5230
   10995       5.6530
   10996       5.6305
   10997       5.6030
   10998       5.7274
   10999       5.8268
   11000       5.9193
   11001       5.7310
   11002       5.7080
   11003       5.5176
   11004       5.5988
   11005       5.5870
   11006       5.5680
   11007       5.7103
   11008       5.8115
   11009       5.7948
   11010       5.8171
   11011       5.7496
   11012       5.9021
   11013       5.8520
   11014       5.7758
   11015       5.6931
   11016       5.6982
   11017       5.6911
   11018       5.8393
   11019       5.7070
   11020       5.6848
   11021       5.6645
   11022       5.5697
   11023       5.6416
   11024       5.5936
   11025       5.6216
   11026       5.6499
   11027       5.6065
   11028       5.4853
   11029       5.5553
   11030       5.4714
   11031       5.4890
   11032       5.4569
   11033       5.5287
   11034       5.4877
   11035       5.5480
   11036       5.4777
   11037       5.5558
   11038       5.6345
   11039       5.6232
   11040       5.7939
   11041       5.7540
   11042       5.8414
   11043       5.8487
   11044       6.0202
   11045       5.9470
   11046       5.9530
   11047       5.8576
   11048       5.7378
   11049       5.7655
   11050       5.8066
   11051       5.8566
   11052       5.7693
   11053       5.7734
   11054       5.7584
   11055       5.7674
   11056       5.8684
   11057       5.8475
   11058       5.7151
   11059       5.7364
   11060       5.6686
   11061       5.8154
   11062       5.8098
   11063       5.7937
   11064       5.8901
   11065       5.7513
   11066       5.7967
   11067       5.7753
   11068       5.7505
   11069       5.7026
   11070       5.7416
   11071       5.6884
   11072       5.7611
   11073       5.8727
   11074       5.7577
   11075       5.6681
   11076       5.6767
   11077       5.7279
   11078       5.8254
   11079       5.7656
   11080       5.7824
   11081       5.8073
   11082       5.9098
   11083       5.9710
   11084       5.9733
   11085       5.9255
   11086       6.0939
   11087       6.0397
   11088       5.8557
   11089       5.8952
   11090       5.7756
   11091       5.8164
   11092       5.8076
   11093       5.7539
   11094       5.7812
   11095       5.7803
   11096       5.8429
   11097       5.8158
   11098       5.7595
   11099       5.8158
   11100       5.7891
   11101       5.9425
   11102       5.8812
   11103       5.8072
   11104       5.8718
   11105       5.8056
   11106       5.7660
   11107       5.8744
   11108       5.8107
   11109       5.7284
   11110       5.7326
   11111       5.9320
   11112       5.6880
   11113       5.6780
   11114       5.6997
   11115       5.8727
   11116       5.7549
   11117       5.9041
   11118       5.9236
   11119       6.0080
   11120       5.9031
   11121       5.8339
   11122       5.8210
   11123       5.7934
   11124       5.7614
   11125       5.7627
   11126       5.6388
   11127       5.6451
   11128       5.7095
   11129       5.7127
   11130       5.7103
   11131       5.8696
   11132       5.7833
   11133       5.7679
   11134       5.7505
   11135       5.6968
   11136       5.6965
   11137       5.6863
   11138       5.8215
   11139       5.6688
   11140       5.6454
   11141       5.6075
   11142       5.6815
   11143       5.5269
   11144       5.6378
   11145       5.6508
   11146       5.6385
   11147       5.7385
   11148       5.7277
   11149       5.7336
   11150       5.6367
   11151       5.5424
   11152       5.5644
   11153       5.6037
   11154       5.6108
   11155       5.6373
   11156       5.6479
   11157       5.5933
   11158       5.5762
   11159       5.7083
   11160       5.6582
   11161       5.6338
   11162       5.6647
   11163       5.6684
   11164       5.7418
   11165       5.7309
   11166       5.7542
   11167       5.6376
   11168       5.6391
   11169       5.6387
   11170       5.7023
   11171       5.7142
   11172       5.6803
   11173       5.5362
   11174       5.6467
   11175       5.6464
   11176       5.6470
   11177       5.6438
   11178       5.5940
   11179       5.6518
   11180       5.7127
   11181       5.6603
   11182       5.6158
   11183       5.7043
   11184       5.7867
   11185       5.7967
   11186       5.7576
   11187       5.7574
   11188       5.6233
   11189       5.4435
   11190       5.6315
   11191       5.6654
   11192       5.5844
   11193       5.6077
   11194       5.7461
   11195       5.5892
   11196       5.5387
   11197       5.5731
   11198       5.6197
   11199       5.5691
   11200       5.5649
   11201       5.5178
   11202       5.4758
   11203       5.5127
   11204       5.5958
   11205       5.5248
   11206       5.5589
   11207       5.4766
   11208       5.4210
   11209       5.5062
   11210       5.4219
   11211       5.5195
   11212       5.5209
   11213       5.5045
   11214       5.4765
   11215       5.4984
   11216       5.3744
   11217       5.4563
   11218       5.5121
   11219       5.5146
   11220       5.5697
   11221       5.5819
   11222       5.6334
   11223       5.5891
   11224       5.5845
   11225       5.6036
   11226       5.5160
   11227       5.4728
   11228       5.6301
   11229       5.6881
   11230       5.6150
   11231       5.6302
   11232       5.6824
   11233       5.6668
   11234       5.7026
   11235       5.7851
   11236       5.7259
   11237       5.7821
   11238       5.8124
   11239       5.9071
   11240       5.7206
   11241       5.7507
   11242       5.7011
   11243       5.6617
   11244       5.6483
   11245       5.6398
   11246       5.6218
   11247       5.6793
   11248       5.7734
   11249       5.7305
   11250       5.6769
   11251       5.6290
   11252       5.7163
   11253       5.7447
   11254       5.7972
   11255       5.8086
   11256       5.8408
   11257       5.8080
   11258       5.7637
   11259       5.8903
   11260       5.8081
   11261       5.7591
   11262       5.7168
   11263       5.9267
   11264       5.9112
   11265       5.9293
   11266       5.8790
   11267       5.9497
   11268       6.0532
   11269       5.9595
   11270       6.0557
   11271       6.0535
   11272       6.0305
   11273       5.8966
   11274       5.8826
   11275       5.9822
   11276       5.9322
   11277       5.8883
   11278       5.9209
   11279       5.8517
   11280       5.9080
   11281       5.9680
   11282       5.9802
   11283       6.0210
   11284       5.9078
   11285       5.9253
   11286       6.0142
   11287       6.0696
   11288       6.1471
   11289       6.1222
   11290       5.9851
   11291       5.9607
   11292       6.0762
   11293       6.0873
   11294       6.0638
   11295       5.9285
   11296       5.9786
   11297       5.9527
   11298       5.9762
   11299       6.0758
   11300       6.0815
   11301       6.1383
   11302       6.0472
   11303       5.9641
   11304       6.1115
   11305       6.0861
   11306       5.9991
   11307       6.0396
   11308       5.9857
   11309       6.1478
   11310       6.0481
   11311       6.1224
   11312       6.0929
   11313       6.1244
   11314       6.1469
   11315       6.1555
   11316       6.1628
   11317       6.0797
   11318       6.1741
   11319       6.1528
   11320       6.2503
   11321       6.3838
   11322       6.3194
   11323       6.2065
   11324       6.1673
   11325       6.2402
   11326       6.2847
   11327       6.2313
   11328       6.2900
   11329       6.2346
   11330       6.1397
   11331       6.0709
   11332       6.0414
   11333       5.9818
   11334       5.9494
   11335       5.8838
   11336       5.9200
   11337       5.9305
   11338       6.0928
   11339       6.1348
   11340       5.9728
   11341       5.9622
   11342       6.0421
   11343       6.0743
   11344       6.0357
   11345       6.0049
   11346       6.0415
   11347       6.0459
   11348       6.0941
   11349       6.1093
   11350       6.1507
   11351       6.2971
   11352       6.2931
   11353       6.3308
   11354       6.4151
   11355       6.2982
   11356       6.3330
   11357       6.1473
   11358       6.1754
   11359       6.0217
   11360       6.0708
   11361       6.0913
   11362       6.1349
   11363       6.2101
   11364       6.1006
   11365       6.0396
   11366       6.0290
   11367       5.8908
   11368       6.0775
   11369       6.0256
   11370       5.9754
   11371       5.8936
   11372       5.8409
   11373       5.9540
   11374       5.8792
   11375       5.9171
   11376       5.9012
   11377       5.9224
   11378       6.0036
   11379       5.9942
   11380       5.9870
   11381       6.0642
   11382       6.0705
   11383       6.0426
   11384       6.0398
   11385       6.0502
   11386       6.0430
   11387       6.0274
   11388       5.9865
   11389       5.9693
   11390       5.9663
   11391       6.1418
   11392       6.0537
   11393       5.9815
   11394       5.8650
   11395       5.9349
   11396       5.8875
   11397       5.9088
   11398       5.8535
   11399       5.9880
   11400       5.9691
   11401       5.9853
   11402       5.9336
   11403       5.8979
   11404       5.9146
   11405       5.9977
   11406       5.9588
   11407       6.0149
   11408       6.1208
   11409       6.1391
   11410       6.0521
   11411       6.1566
   11412       6.0263
   11413       6.1170
   11414       6.0498
   11415       6.1024
   11416       6.0308
   11417       5.9693
   11418       6.0202
   11419       6.0372
   11420       5.9404
   11421       6.0922
   11422       6.1226
   11423       6.1493
   11424       6.0286
   11425       6.0019
   11426       5.9640
   11427       5.9510
   11428       5.9139
   11429       5.9427
   11430       5.8354
   11431       5.8340
   11432       5.8296
   11433       5.8930
   11434       5.9098
   11435       5.7764
   11436       5.8540
   11437       5.8359
   11438       5.8749
   11439       5.9422
   11440       5.9055
   11441       5.7491
   11442       5.7290
   11443       5.7750
   11444       5.8436
   11445       5.7898
   11446       5.8480
   11447       5.8421
   11448       5.9068
   11449       5.9256
   11450       5.9040
   11451       5.7204
   11452       5.8758
   11453       5.7894
   11454       5.7624
   11455       5.7519
   11456       5.8196
   11457       5.8814
   11458       5.9819
   11459       5.8208
   11460       5.8504
   11461       5.7477
   11462       5.7864
   11463       5.8598
   11464       5.9054
   11465       5.9094
   11466       5.8452
   11467       5.8384
   11468       5.7522
   11469       5.7055
   11470       5.8162
   11471       5.8417
   11472       5.7900
   11473       5.7606
   11474       5.7668
   11475       5.7233
   11476       5.7469
   11477       5.7933
   11478       5.8144
   11479       5.8443
   11480       5.6774
   11481       5.8251
   11482       5.7140
   11483       5.6443
   11484       5.7712
   11485       5.6639
   11486       5.6670
   11487       5.6372
   11488       5.6192
   11489       5.4536
   11490       5.4907
   11491       5.5367
   11492       5.5295
   11493       5.6013
   11494       5.5264
   11495       5.5815
   11496       5.5918
   11497       5.5792
   11498       5.5382
   11499       5.5269
   11500       5.4881
   11501       5.4817
   11502       5.4492
   11503       5.4893
   11504       5.3786
   11505       5.3281
   11506       5.3672
   11507       5.3117
   11508       5.3144
   11509       5.4035
   11510       5.4333
   11511       5.4329
   11512       5.4547
   11513       5.6130
   11514       5.3427
   11515       5.3831
   11516       5.5395
   11517       5.4792
   11518       5.5236
   11519       5.4881
   11520       5.4819
   11521       5.6065
   11522       5.6352
   11523       5.6717
   11524       5.5443
   11525       5.5576
   11526       5.7350
   11527       5.7319
   11528       5.7273
   11529       5.6962
   11530       5.7239
   11531       5.7262
   11532       5.6508
   11533       5.5891
   11534       5.5687
   11535       5.5987
   11536       5.5403
   11537       5.5872
   11538       5.4977
   11539       5.5230
   11540       5.4548
   11541       5.5297
   11542       5.5913
   11543       5.5689
   11544       5.4848
   11545       5.5883
   11546       5.5072
   11547       5.5259
   11548       5.3898
   11549       5.3835
   11550       5.3103
   11551       5.2894
   11552       5.3901
   11553       5.4070
   11554       5.4459
   11555       5.4293
   11556       5.3271
   11557       5.4442
   11558       5.5644
   11559       5.5421
   11560       5.5567
   11561       5.5244
   11562       5.4979
   11563       5.6088
   11564       5.4398
   11565       5.5337
   11566       5.5685
   11567       5.5977
   11568       5.6353
   11569       5.5203
   11570       5.4927
   11571       5.4676
   11572       5.4888
   11573       5.5080
   11574       5.4481
   11575       5.4483
   11576       5.4432
   11577       5.4414
   11578       5.5463
   11579       5.6051
   11580       5.5692
   11581       5.6997
   11582       5.7027
   11583       5.5867
   11584       5.5570
   11585       5.4946
   11586       5.4996
   11587       5.5662
   11588       5.5343
   11589       5.5556
   11590       5.4246
   11591       5.5351
   11592       5.5059
   11593       5.5343
   11594       5.6018
   11595       5.6605
   11596       5.5638
   11597       5.4298
   11598       5.5199
   11599       5.3944
   11600       5.3414
   11601       5.3772
   11602       5.3385
   11603       5.2440
   11604       5.1932
   11605       5.2902
   11606       5.2752
   11607       5.2438
   11608       5.3104
   11609       5.2834
   11610       5.2444
   11611       5.2680
   11612       5.2028
   11613       5.2877
   11614       5.2156
   11615       5.2440
   11616       5.2650
   11617       5.2397
   11618       5.4003
   11619       5.4391
   11620       5.4449
   11621       5.4074
   11622       5.4121
   11623       5.3349
   11624       5.3633
   11625       5.4294
   11626       5.4391
   11627       5.3765
   11628       5.3721
   11629       5.3736
   11630       5.4838
   11631       5.6280
   11632       5.6189
   11633       5.5618
   11634       5.6555
   11635       5.6987
   11636       5.5985
   11637       5.5614
   11638       5.6369
   11639       5.6012
   11640       5.6060
   11641       5.5912
   11642       5.5694
   11643       5.5671
   11644       5.4969
   11645       5.5609
   11646       5.4938
   11647       5.4957
   11648       5.4388
   11649       5.4653
   11650       5.4723
   11651       5.4232
   11652       5.3983
   11653       5.3945
   11654       5.3776
   11655       5.3684
   11656       5.4177
   11657       5.3812
   11658       5.4496
   11659       5.3677
   11660       5.2990
   11661       5.3515
   11662       5.3745
   11663       5.4046
   11664       5.4263
   11665       5.4042
   11666       5.5860
   11667       5.4975
   11668       5.5899
   11669       5.5590
   11670       5.4896
   11671       5.3894
   11672       5.2803
   11673       5.3735
   11674       5.2402
   11675       5.4364
   11676       5.4443
   11677       5.4112
   11678       5.3868
   11679       5.4281
   11680       5.3635
   11681       5.4063
   11682       5.4169
   11683       5.4253
   11684       5.4747
   11685       5.4788
   11686       5.4480
   11687       5.5786
   11688       5.4712
   11689       5.4332
   11690       5.4291
   11691       5.4060
   11692       5.3964
   11693       5.4993
   11694       5.5476
   11695       5.5583
   11696       5.5308
   11697       5.5260
   11698       5.4556
   11699       5.4668
   11700       5.4714
   11701       5.5595
   11702       5.5478
   11703       5.6026
   11704       5.6627
   11705       5.6699
   11706       5.6113
   11707       5.6568
   11708       5.5077
   11709       5.5735
   11710       5.5024
   11711       5.5164
   11712       5.5244
   11713       5.4934
   11714       5.5594
   11715       5.5103
   11716       5.4650
   11717       5.4225
   11718       5.5009
   11719       5.6069
   11720       5.5782
   11721       5.6209
   11722       5.6011
   11723       5.5860
   11724       5.5763
   11725       5.6192
   11726       5.7290
   11727       5.7248
   11728       5.6554
   11729       5.6124
   11730       5.6996
   11731       5.6235
   11732       5.6432
   11733       5.7297
   11734       5.8488
   11735       5.7512
   11736       5.7307
   11737       5.6090
   11738       5.5249
   11739       5.5667
   11740       5.5619
   11741       5.4669
   11742       5.5888
   11743       5.5583
   11744       5.5320
   11745       5.3842
   11746       5.3683
   11747       5.4739
   11748       5.4718
   11749       5.5396
   11750       5.5383
   11751       5.5145
   11752       5.5420
   11753       5.4786
   11754       5.4496
   11755       5.5154
   11756       5.5826
   11757       5.6617
   11758       5.6380
   11759       5.6684
   11760       5.6477
   11761       5.4769
   11762       5.5113
   11763       5.4308
   11764       5.4797
   11765       5.4807
   11766       5.4553
   11767       5.4701
   11768       5.4903
   11769       5.5505
   11770       5.6042
   11771       5.6442
   11772       5.4998
   11773       5.5677
   11774       5.5739
   11775       5.6583
   11776       5.5394
   11777       5.5607
   11778       5.4809
   11779       5.4820
   11780       5.5688
   11781       5.4534
   11782       5.5720
   11783       5.5155
   11784       5.5415
   11785       5.5413
   11786       5.4813
   11787       5.5233
   11788       5.6220
   11789       5.6224
   11790       5.5660
   11791       5.5386
   11792       5.4778
   11793       5.4609
   11794       5.5204
   11795       5.4682
   11796       5.5244
   11797       5.6265
   11798       5.5420
   11799       5.5368
   11800       5.6305
   11801       5.5521
   11802       5.5836
   11803       5.5778
   11804       5.5410
   11805       5.3797
   11806       5.4815
   11807       5.4577
   11808       5.4631
   11809       5.3517
   11810       5.4495
   11811       5.4793
   11812       5.4484
   11813       5.4408
   11814       5.4065
   11815       5.4018
   11816       5.3395
   11817       5.2718
   11818       5.2531
   11819       5.1645
   11820       5.1128
   11821       5.2155
   11822       5.1480
   11823       5.2836
   11824       5.2716
   11825       5.3365
   11826       5.2896
   11827       5.2196
   11828       5.3157
   11829       5.2720
   11830       5.3552
   11831       5.3520
   11832       5.2862
   11833       5.3374
   11834       5.3665
   11835       5.3119
   11836       5.2845
   11837       5.3550
   11838       5.4011
   11839       5.3136
   11840       5.3784
   11841       5.2850
   11842       5.3882
   11843       5.3986
   11844       5.3536
   11845       5.3156
   11846       5.3140
   11847       5.2121
   11848       5.2706
   11849       5.3817
   11850       5.4703
   11851       5.3851
   11852       5.4204
   11853       5.4605
   11854       5.4025
   11855       5.6102
   11856       5.5652
   11857       5.5986
   11858       5.5033
   11859       5.3080
   11860       5.3974
   11861       5.3737
   11862       5.3264
   11863       5.4058
   11864       5.3598
   11865       5.4266
   11866       5.3675
   11867       5.3356
   11868       5.4244
   11869       5.4668
   11870       5.3940
   11871       5.3759
   11872       5.4172
   11873       5.4973
   11874       5.5863
   11875       5.5450
   11876       5.5037
   11877       5.6145
   11878       5.6141
   11879       5.5254
   11880       5.4822
   11881       5.5274
   11882       5.5286
   11883       5.5216
   11884       5.5209
   11885       5.5705
   11886       5.4848
   11887       5.4851
   11888       5.3405
   11889       5.4685
   11890       5.4826
   11891       5.4757
   11892       5.3268
   11893       5.3805
   11894       5.3212
   11895       5.2884
   11896       5.3344
   11897       5.3696
   11898       5.3904
   11899       5.3258
   11900       5.3363
   11901       5.3017
   11902       5.2548
   11903       5.2337
   11904       5.3696
   11905       5.2222
   11906       5.2967
   11907       5.3544
   11908       5.3611
   11909       5.3622
   11910       5.2959
   11911       5.2932
   11912       5.2731
   11913       5.3171
   11914       5.3329
   11915       5.2902
   11916       5.3928
   11917       5.3999
   11918       5.4080
   11919       5.2429
   11920       5.3512
   11921       5.3159
   11922       5.2281
   11923       5.2497
   11924       5.2969
   11925       5.3562
   11926       5.2762
   11927       5.2810
   11928       5.3065
   11929       5.3110
   11930       5.3424
   11931       5.4606
   11932       5.4302
   11933       5.4488
   11934       5.5053
   11935       5.5015
   11936       5.5091
   11937       5.4764
   11938       5.3768
   11939       5.4590
   11940       5.4027
   11941       5.4588
   11942       5.5120
   11943       5.5342
   11944       5.4102
   11945       5.3795
   11946       5.4107
   11947       5.4586
   11948       5.4071
   11949       5.4481
   11950       5.4120
   11951       5.4789
   11952       5.4376
   11953       5.5585
   11954       5.5730
   11955       5.5856
   11956       5.5103
   11957       5.5601
   11958       5.5177
   11959       5.5126
   11960       5.5440
   11961       5.5287
   11962       5.5689
   11963       5.5810
   11964       5.5909
   11965       5.4904
   11966       5.4890
   11967       5.5084
   11968       5.4252
   11969       5.3745
   11970       5.3968
   11971       5.4253
   11972       5.2503
   11973       5.3818
   11974       5.4283
   11975       5.4660
   11976       5.4855
   11977       5.4382
   11978       5.4600
   11979       5.3656
   11980       5.3878
   11981       5.4521
   11982       5.4488
   11983       5.5128
   11984       5.5450
   11985       5.4420
   11986       5.3795
   11987       5.2643
   11988       5.2948
   11989       5.3367
   11990       5.2894
   11991       5.3401
   11992       5.3163
   11993       5.2329
   11994       5.2641
   11995       5.3031
   11996       5.3341
   11997       5.3573
   11998       5.3936
   11999       5.3260
   12000       5.3217
   12001       5.3576
   12002       5.1909
   12003       5.2734
   12004       5.2150
   12005       5.1549
   12006       5.1277
   12007       5.2268
   12008       5.2366
   12009       5.1054
   12010       5.1176
   12011       5.2068
   12012       5.1359
   12013       5.1409
   12014       5.0596
   12015       5.0309
   12016       4.9504
   12017       5.0342
   12018       5.0619
   12019       5.0546
   12020       5.0438
   12021       4.9556
   12022       5.0395
   12023       5.0317
   12024       4.9709
   12025       4.9709
   12026       4.9555
   12027       5.0492
   12028       5.0609
   12029       5.0782
   12030       5.1614
   12031       5.0961
   12032       5.1080
   12033       5.1089
   12034       5.1185
   12035       5.0936
   12036       5.0642
   12037       5.0884
   12038       5.0790
   12039       5.1460
   12040       5.1716
   12041       5.2562
   12042       5.2534
   12043       5.2565
   12044       5.1740
   12045       5.2350
   12046       5.1999
   12047       5.1403
   12048       5.1441
   12049       5.1779
   12050       5.1550
   12051       5.1092
   12052       5.1751
   12053       5.1572
   12054       5.0669
   12055       5.1217
   12056       5.0143
   12057       5.0780
   12058       5.0513
   12059       5.1532
   12060       4.9985
   12061       4.9527
   12062       4.9456
   12063       5.0445
   12064       4.9885
   12065       5.0745
   12066       5.1122
   12067       5.0433
   12068       5.1694
   12069       5.1998
   12070       5.1508
   12071       5.1255
   12072       5.0010
   12073       4.9392
   12074       5.0261
   12075       5.1202
   12076       5.0467
   12077       5.1018
   12078       5.1536
   12079       5.0805
   12080       5.0367
   12081       5.0641
   12082       4.9991
   12083       4.9338
   12084       4.9072
   12085       5.0692
   12086       5.1108
   12087       5.0775
   12088       5.0133
   12089       5.1043
   12090       5.0299
   12091       5.0597
   12092       5.0562
   12093       5.0773
   12094       5.1061
   12095       5.1518
   12096       5.2234
   12097       5.1317
   12098       5.1868
   12099       5.1143
   12100       5.1164
   12101       5.1886
   12102       5.1489
   12103       5.1901
   12104       5.2220
   12105       5.2119
   12106       5.2697
   12107       5.1901
   12108       5.2008
   12109       5.1941
   12110       5.0716
   12111       5.1235
   12112       5.2833
   12113       5.2637
   12114       5.2993
   12115       5.2524
   12116       5.2886
   12117       5.2686
   12118       5.2782
   12119       5.2271
   12120       5.1943
   12121       5.1184
   12122       5.1082
   12123       5.0991
   12124       5.0356
   12125       5.0605
   12126       5.1409
   12127       5.0320
   12128       5.1543
   12129       5.1843
   12130       5.1317
   12131       5.1972
   12132       5.2095
   12133       5.1286
   12134       5.1773
   12135       5.0991
   12136       5.1420
   12137       5.1980
   12138       5.2132
   12139       5.0810
   12140       5.1837
   12141       5.1709
   12142       5.1778
   12143       5.1070
   12144       5.1449
   12145       5.3163
   12146       5.3677
   12147       5.3199
   12148       5.3059
   12149       5.2644
   12150       5.2223
   12151       5.2666
   12152       5.2792
   12153       5.2939
   12154       5.3085
   12155       5.2374
   12156       5.2455
   12157       5.1079
   12158       5.0873
   12159       5.0974
   12160       5.1141
   12161       5.0956
   12162       5.0897
   12163       5.1494
   12164       5.1711
   12165       5.1604
   12166       5.1220
   12167       5.0786
   12168       5.1488
   12169       5.2235
   12170       5.2871
   12171       5.2047
   12172       5.3076
   12173       5.2160
   12174       5.2343
   12175       5.0686
   12176       5.1427
   12177       5.1804
   12178       5.3281
   12179       5.3195
   12180       5.2982
   12181       5.2720
   12182       5.2313
   12183       5.1592
   12184       5.1631
   12185       5.0988
   12186       5.0959
   12187       5.1859
   12188       5.1523
   12189       5.3070
   12190       5.2471
   12191       5.1449
   12192       5.2134
   12193       5.3194
   12194       5.2533
   12195       5.3177
   12196       5.2110
   12197       5.3217
   12198       5.2796
   12199       5.2573
   12200       5.1917
   12201       5.2504
   12202       5.2084
   12203       5.2175
   12204       5.1898
   12205       5.1786
   12206       5.2208
   12207       5.3072
   12208       5.2732
   12209       5.4058
   12210       5.4024
   12211       5.2409
   12212       5.2677
   12213       5.3131
   12214       5.2816
   12215       5.3257
   12216       5.2651
   12217       5.2062
   12218       5.2321
   12219       5.1659
   12220       5.1686
   12221       5.2288
   12222       5.2388
   12223       5.2270
   12224       5.2447
   12225       5.2075
   12226       5.2894
   12227       5.2076
   12228       5.2516
   12229       5.2660
   12230       5.2569
   12231       5.2363
   12232       5.2198
   12233       5.2188
   12234       5.0725
   12235       5.1030
   12236       5.1868
   12237       5.1892
   12238       5.2412
   12239       5.3419
   12240       5.3851
   12241       5.3047
   12242       5.2914
   12243       5.3579
   12244       5.3374
   12245       5.3440
   12246       5.2751
   12247       5.1595
   12248       5.1985
   12249       5.2940
   12250       5.2091
   12251       5.1641
   12252       5.2811
   12253       5.1453
   12254       5.2078
   12255       5.2109
   12256       5.1532
   12257       5.1128
   12258       5.2404
   12259       5.2005
   12260       5.3094
   12261       5.1851
   12262       5.3356
   12263       5.2185
   12264       5.2373
   12265       5.2138
   12266       5.1370
   12267       5.1326
   12268       5.0883
   12269       5.2048
   12270       5.2540
   12271       5.2836
   12272       5.3295
   12273       5.2958
   12274       5.2356
   12275       5.2358
   12276       5.2948
   12277       5.3300
   12278       5.2422
   12279       5.2721
   12280       5.3145
   12281       5.2344
   12282       5.3612
   12283       5.2708
   12284       5.2371
   12285       5.2639
   12286       5.2484
   12287       5.2151
   12288       5.2396
   12289       5.2389
   12290       5.2046
   12291       5.2360
   12292       5.2486
   12293       5.1825
   12294       5.2141
   12295       5.1927
   12296       5.2599
   12297       5.3007
   12298       5.2748
   12299       5.3613
   12300       5.3981
   12301       5.2028
   12302       5.2289
   12303       5.2458
   12304       5.3398
   12305       5.3547
   12306       5.3329
   12307       5.2511
   12308       5.2291
   12309       5.1152
   12310       5.0836
   12311       5.1945
   12312       5.1479
   12313       5.1066
   12314       5.0778
   12315       5.2186
   12316       5.1415
   12317       5.2212
   12318       5.1132
   12319       5.2475
   12320       5.1741
   12321       5.2244
   12322       5.2088
   12323       5.2423
   12324       5.2193
   12325       5.2199
   12326       5.1509
   12327       4.9690
   12328       4.9835
   12329       5.0710
   12330       5.0527
   12331       5.1229
   12332       5.1061
   12333       5.0331
   12334       5.0495
   12335       5.1954
   12336       5.2551
   12337       5.2592
   12338       5.2133
   12339       5.3354
   12340       5.2030
   12341       5.2074
   12342       5.1435
   12343       5.2151
   12344       5.2339
   12345       5.2695
   12346       5.3151
   12347       5.4547
   12348       5.2983
   12349       5.3247
   12350       5.3009
   12351       5.3397
   12352       5.2728
   12353       5.2691
   12354       5.3023
   12355       5.3557
   12356       5.3069
   12357       5.2143
   12358       5.2672
   12359       5.3278
   12360       5.4049
   12361       5.3630
   12362       5.3257
   12363       5.3024
   12364       5.3537
   12365       5.2357
   12366       5.2277
   12367       5.1632
   12368       5.1185
   12369       5.1839
   12370       5.1986
   12371       5.3266
   12372       5.2143
   12373       5.2294
   12374       5.2610
   12375       5.2352
   12376       5.2639
   12377       5.2535
   12378       5.3059
   12379       5.1340
   12380       5.2554
   12381       5.3223
   12382       5.2872
   12383       5.3176
   12384       5.1814
   12385       5.2148
   12386       5.2209
   12387       5.2569
   12388       5.2242
   12389       5.1555
   12390       5.2748
   12391       5.2819
   12392       5.2748
   12393       5.3727
   12394       5.3252
   12395       5.3776
   12396       5.3195
   12397       5.2824
   12398       5.1804
   12399       5.2322
   12400       5.2415
   12401       5.1662
   12402       5.1845
   12403       5.1621
   12404       5.2207
   12405       5.3027
   12406       5.2606
   12407       5.2438
   12408       5.2256
   12409       5.3173
   12410       5.2624
   12411       5.2724
   12412       5.2114
   12413       5.3514
   12414       5.3626
   12415       5.2727
   12416       5.2714
   12417       5.2470
   12418       5.2093
   12419       5.1900
   12420       5.2388
   12421       5.2612
   12422       5.3241
   12423       5.3990
   12424       5.4557
   12425       5.4474
   12426       5.4866
   12427       5.4602
   12428       5.5864
   12429       5.7061
   12430       5.5368
   12431       5.6397
   12432       5.5269
   12433       5.4877
   12434       5.5396
   12435       5.4640
   12436       5.3597
   12437       5.4011
   12438       5.3145
   12439       5.2913
   12440       5.4775
   12441       5.2734
   12442       5.3338
   12443       5.2527
   12444       5.2946
   12445       5.3261
   12446       5.1853
   12447       5.1787
   12448       5.2174
   12449       5.2540
   12450       5.2249
   12451       5.2667
   12452       5.1973
   12453       5.3408
   12454       5.2277
   12455       5.2894
   12456       5.2062
   12457       5.2434
   12458       5.3241
   12459       5.2973
   12460       5.2482
   12461       5.2673
   12462       5.2363
   12463       5.2477
   12464       5.2505
   12465       5.2487
   12466       5.4148
   12467       5.3079
   12468       5.3446
   12469       5.3716
   12470       5.3309
   12471       5.1276
   12472       5.2923
   12473       5.2595
   12474       5.2847
   12475       5.2389
   12476       5.0801
   12477       5.2057
   12478       5.2422
   12479       5.2971
   12480       5.2306
   12481       5.2859
   12482       5.3322
   12483       5.2962
   12484       5.1618
   12485       5.1320
   12486       5.1465
   12487       5.1981
   12488       5.1074
   12489       5.1969
   12490       5.2160
   12491       5.1981
   12492       5.2260
   12493       5.3360
   12494       5.3841
   12495       5.3892
   12496       5.3226
   12497       5.3643
   12498       5.3735
   12499       5.3933
   12500       5.3769
   12501       5.3159
   12502       5.3233
   12503       5.4429
   12504       5.4674
   12505       5.3751
   12506       5.3542
   12507       5.2459
   12508       5.3407
   12509       5.3524
   12510       5.3181
   12511       5.2261
   12512       5.2513
   12513       5.2103
   12514       5.2771
   12515       5.2468
   12516       5.1837
   12517       5.2231
   12518       5.2017
   12519       5.0687
   12520       5.1409
   12521       5.2049
   12522       5.2460
   12523       5.2611
   12524       5.2474
   12525       5.2485
   12526       5.3474
   12527       5.2976
   12528       5.3289
   12529       5.2618
   12530       5.1470
   12531       5.2574
   12532       5.2082
   12533       5.0924
   12534       5.2019
   12535       5.2712
   12536       5.2780
   12537       5.2537
   12538       5.3280
   12539       5.3499
   12540       5.3316
   12541       5.2735
   12542       5.3769
   12543       5.3230
   12544       5.4288
   12545       5.3633
   12546       5.3597
   12547       5.2654
   12548       5.1414
   12549       5.2490
   12550       5.1531
   12551       5.0836
   12552       5.1459
   12553       5.1741
   12554       5.1511
   12555       5.1210
   12556       5.0377
   12557       5.1223
   12558       5.1021
   12559       5.1029
   12560       5.1208
   12561       5.1014
   12562       5.0385
   12563       5.1784
   12564       5.1161
   12565       5.2415
   12566       5.1270
   12567       5.0155
   12568       4.9455
   12569       5.0934
   12570       4.9499
   12571       5.0801
   12572       4.9604
   12573       4.9679
   12574       4.9443
   12575       4.7992
   12576       4.9016
   12577       4.8298
   12578       4.8280
   12579       4.8205
   12580       4.8467
   12581       4.9238
   12582       4.8864
   12583       4.8136
   12584       4.8269
   12585       4.8841
   12586       4.7982
   12587       4.8489
   12588       4.8736
   12589       4.8966
   12590       4.7932
   12591       4.9979
   12592       5.0709
   12593       4.9715
   12594       4.9845
   12595       4.9994
   12596       4.9920
   12597       4.9862
   12598       4.9185
   12599       4.9114
   12600       4.9338
   12601       4.9203
   12602       4.9062
   12603       4.8530
   12604       4.8426
   12605       4.8681
   12606       4.8581
   12607       4.8259
   12608       4.9493
   12609       4.8996
   12610       4.7948
   12611       4.8229
   12612       4.9241
   12613       4.9058
   12614       4.8790
   12615       4.8330
   12616       4.9214
   12617       5.0230
   12618       5.0228
   12619       5.0906
   12620       5.0351
   12621       5.1199
   12622       5.0916
   12623       5.1600
   12624       5.1367
   12625       5.0369
   12626       5.1647
   12627       4.9961
   12628       5.0093
   12629       5.0129
   12630       5.0896
   12631       5.1351
   12632       5.1631
   12633       5.1481
   12634       5.1149
   12635       5.1983
   12636       5.2807
   12637       5.1001
   12638       5.1216
   12639       5.1186
   12640       5.1049
   12641       5.0352
   12642       5.1170
   12643       5.1787
   12644       5.1785
   12645       5.1349
   12646       5.1525
   12647       5.1139
   12648       5.1149
   12649       5.0707
   12650       5.0092
   12651       5.1174
   12652       5.1087
   12653       5.0832
   12654       5.0981
   12655       5.0801
   12656       5.2307
   12657       5.0180
   12658       5.1478
   12659       5.2100
   12660       5.1321
   12661       5.1836
   12662       5.2235
   12663       5.2131
   12664       5.2159
   12665       5.1565
   12666       5.2251
   12667       5.2055
   12668       5.1394
   12669       5.1293
   12670       5.1999
   12671       5.2232
   12672       5.0458
   12673       5.1221
   12674       5.0788
   12675       5.1653
   12676       5.1767
   12677       5.1781
   12678       5.1163
   12679       5.0789
   12680       5.1486
   12681       5.0673
   12682       5.1405
   12683       5.0631
   12684       5.0996
   12685       5.0397
   12686       5.0113
   12687       5.0312
   12688       5.0312
   12689       5.1877
   12690       5.0612
   12691       5.0015
   12692       4.9031
   12693       4.8436
   12694       4.9781
   12695       4.9759
   12696       5.0159
   12697       4.9673
   12698       4.9702
   12699       5.0195
   12700       5.0662
   12701       4.9525
   12702       5.0856
   12703       4.9934
   12704       5.1039
   12705       5.1191
   12706       5.1434
   12707       5.1851
   12708       5.0820
   12709       5.1810
   12710       5.0695
   12711       5.1098
   12712       5.0915
   12713       5.1628
   12714       5.0901
   12715       5.0750
   12716       5.0724
   12717       4.9812
   12718       4.9631
   12719       4.9271
   12720       4.9419
   12721       5.0203
   12722       4.9502
   12723       4.9663
   12724       4.8561
   12725       4.8583
   12726       4.9349
   12727       5.0426
   12728       5.0364
   12729       5.0221
   12730       5.0704
   12731       5.1086
   12732       5.1221
   12733       5.1721
   12734       5.0553
   12735       5.0730
   12736       4.9506
   12737       4.9459
   12738       5.0101
   12739       5.0769
   12740       5.0616
   12741       5.0857
   12742       5.0524
   12743       5.1188
   12744       5.1727
   12745       5.1091
   12746       5.2024
   12747       5.1236
   12748       5.1745
   12749       5.1671
   12750       5.2278
   12751       5.1891
   12752       5.1711
   12753       5.2023
   12754       5.2210
   12755       5.2778
   12756       5.2399
   12757       5.2546
   12758       5.3064
   12759       5.3183
   12760       5.2967
   12761       5.1643
   12762       5.1656
   12763       5.2585
   12764       5.1742
   12765       5.2610
   12766       5.2372
   12767       5.1483
   12768       5.0215
   12769       5.0693
   12770       5.0792
   12771       5.1044
   12772       5.0451
   12773       5.1234
   12774       5.0337
   12775       5.0075
   12776       5.0639
   12777       5.1038
   12778       5.0623
   12779       5.0576
   12780       5.0333
   12781       5.2403
   12782       5.0524
   12783       5.0750
   12784       5.1167
   12785       5.0790
   12786       5.0089
   12787       5.0551
   12788       4.9611
   12789       4.8715
   12790       4.8928
   12791       4.8645
   12792       5.0080
   12793       4.9228
   12794       5.0203
   12795       4.9686
   12796       4.9477
   12797       4.8531
   12798       4.9491
   12799       4.8546
   12800       4.9013
   12801       4.8642
   12802       5.0361
   12803       4.9480
   12804       4.9264
   12805       4.9938
   12806       4.9330
   12807       5.0098
   12808       4.9015
   12809       4.9968
   12810       4.9058
   12811       4.9689
   12812       4.9857
   12813       4.9822
   12814       5.0090
   12815       4.9248
   12816       5.0254
   12817       4.9986
   12818       5.0563
   12819       5.0065
   12820       5.0925
   12821       5.1437
   12822       5.0520
   12823       5.0359
   12824       5.0567
   12825       5.0397
   12826       5.0148
   12827       5.0793
   12828       5.0225
   12829       5.0917
   12830       5.0017
   12831       5.0115
   12832       5.0275
   12833       5.0782
   12834       5.1563
   12835       5.1589
   12836       5.1489
   12837       5.0887
   12838       5.0836
   12839       5.0815
   12840       5.0975
   12841       5.1307
   12842       5.1682
   12843       5.0659
   12844       5.2559
   12845       5.2740
   12846       5.3692
   12847       5.4513
   12848       5.3815
   12849       5.4000
   12850       5.3783
   12851       5.3500
   12852       5.4057
   12853       5.3839
   12854       5.4396
   12855       5.3973
   12856       5.4448
   12857       5.4090
   12858       5.4611
   12859       5.5041
   12860       5.4532
   12861       5.4951
   12862       5.4350
   12863       5.4256
   12864       5.2592
   12865       5.2078
   12866       5.3450
   12867       5.2305
   12868       5.1338
   12869       5.2766
   12870       5.1301
   12871       5.1635
   12872       5.2313
   12873       5.1845
   12874       5.2094
   12875       5.1159
   12876       5.2397
   12877       5.2051
   12878       5.2803
   12879       5.2944
   12880       5.2600
   12881       5.3115
   12882       5.1895
   12883       5.2665
   12884       5.1683
   12885       5.3011
   12886       5.4091
   12887       5.4005
   12888       5.4055
   12889       5.4643
   12890       5.4944
   12891       5.3239
   12892       5.2393
   12893       5.3198
   12894       5.3237
   12895       5.2655
   12896       5.3001
   12897       5.2984
   12898       5.3476
   12899       5.3580
   12900       5.3083
   12901       5.4430
   12902       5.4653
   12903       5.6166
   12904       5.5205
   12905       5.5381
   12906       5.4086
   12907       5.4204
   12908       5.4269
   12909       5.4441
   12910       5.4397
   12911       5.4915
   12912       5.4843
   12913       5.6042
   12914       5.5376
   12915       5.5074
   12916       5.4881
   12917       5.5220
   12918       5.5069
   12919       5.3934
   12920       5.3453
   12921       5.3340
   12922       5.3434
   12923       5.5171
   12924       5.3668
   12925       5.4234
   12926       5.4700
   12927       5.4205
   12928       5.3505
   12929       5.3304
   12930       5.4012
   12931       5.3892
   12932       5.3027
   12933       5.3753
   12934       5.4424
   12935       5.4440
   12936       5.4033
   12937       5.4348
   12938       5.4203
   12939       5.4858
   12940       5.3381
   12941       5.3359
   12942       5.4189
   12943       5.3899
   12944       5.3874
   12945       5.5347
   12946       5.6449
   12947       5.5592
   12948       5.6238
   12949       5.4727
   12950       5.5299
   12951       5.6286
   12952       5.4749
   12953       5.5233
   12954       5.4323
   12955       5.4631
   12956       5.4459
   12957       5.4062
   12958       5.3943
   12959       5.4234
   12960       5.4239
   12961       5.4077
   12962       5.4380
   12963       5.4166
   12964       5.4723
   12965       5.4019
   12966       5.4280
   12967       5.4016
   12968       5.4677
   12969       5.5306
   12970       5.4112
   12971       5.4784
   12972       5.3801
   12973       5.3794
   12974       5.3557
   12975       5.3712
   12976       5.3174
   12977       5.3891
   12978       5.3523
   12979       5.2317
   12980       5.1969
   12981       5.1717
   12982       5.2663
   12983       5.3786
   12984       5.3043
   12985       5.4208
   12986       5.3666
   12987       5.5668
   12988       5.5558
   12989       5.5686
   12990       5.4584
   12991       5.4738
   12992       5.5287
   12993       5.4857
   12994       5.4828
   12995       5.5004
   12996       5.4659
   12997       5.3286
   12998       5.4319
   12999       5.5924
   13000       5.5384
   13001       5.6243
   13002       5.6138
   13003       5.5729
   13004       5.6568
   13005       5.5915
   13006       5.5512
   13007       5.4921
   13008       5.5919
   13009       5.6482
   13010       5.7253
   13011       5.6131
   13012       5.4706
   13013       5.5184
   13014       5.5452
   13015       5.5105
   13016       5.5552
   13017       5.5643
   13018       5.5031
   13019       5.5437
   13020       5.5592
   13021       5.4429
   13022       5.4959
   13023       5.3138
   13024       5.3598
   13025       5.3361
   13026       5.1758
   13027       5.3250
   13028       5.2829
   13029       5.4118
   13030       5.4334
   13031       5.4985
   13032       5.5332
   13033       5.5128
   13034       5.4629
   13035       5.4290
   13036       5.3420
   13037       5.3645
   13038       5.3673
   13039       5.4070
   13040       5.4336
   13041       5.3887
   13042       5.5018
   13043       5.3380
   13044       5.4337
   13045       5.4633
   13046       5.5580
   13047       5.5824
   13048       5.5511
   13049       5.5582
   13050       5.5037
   13051       5.4424
   13052       5.4205
   13053       5.5807
   13054       5.4935
   13055       5.5209
   13056       5.3987
   13057       5.4115
   13058       5.4924
   13059       5.5250
   13060       5.4547
   13061       5.5328
   13062       5.5168
   13063       5.4511
   13064       5.3999
   13065       5.4980
   13066       5.4074
   13067       5.4487
   13068       5.4394
   13069       5.2446
   13070       5.2271
   13071       5.2752
   13072       5.3338
   13073       5.3009
   13074       5.3003
   13075       5.3133
   13076       5.3227
   13077       5.2829
   13078       5.2756
   13079       5.2578
   13080       5.2781
   13081       5.1918
   13082       5.2223
   13083       5.1058
   13084       5.1364
   13085       5.1261
   13086       5.1700
   13087       5.2265
   13088       5.2435
   13089       5.2742
   13090       5.3268
   13091       5.2408
   13092       5.2771
   13093       5.2268
   13094       5.1967
   13095       5.2555
   13096       5.3106
   13097       5.1933
   13098       5.2473
   13099       5.3681
   13100       5.2987
   13101       5.3137
   13102       5.2756
   13103       5.2321
   13104       5.1964
   13105       5.1383
   13106       5.1338
   13107       5.1350
   13108       5.1606
   13109       5.1700
   13110       5.2157
   13111       5.2721
   13112       5.2694
   13113       5.2048
   13114       5.1899
   13115       5.2697
   13116       5.3071
   13117       5.4329
   13118       5.4098
   13119       5.4645
   13120       5.4176
   13121       5.3222
   13122       5.3919
   13123       5.2288
   13124       5.2637
   13125       5.2354
   13126       5.2724
   13127       5.2153
   13128       5.2274
   13129       5.1704
   13130       5.1419
   13131       5.1279
   13132       5.2073
   13133       5.1692
   13134       5.1826
   13135       5.2275
   13136       5.1399
   13137       5.2999
   13138       5.2609
   13139       5.3120
   13140       5.2722
   13141       5.3301
   13142       5.2030
   13143       5.3085
   13144       5.3540
   13145       5.3764
   13146       5.3669
   13147       5.4729
   13148       5.4106
   13149       5.4529
   13150       5.5618
   13151       5.4426
   13152       5.3942
   13153       5.4398
   13154       5.4155
   13155       5.3963
   13156       5.3814
   13157       5.3567
   13158       5.2686
   13159       5.3843
   13160       5.3446
   13161       5.3629
   13162       5.2555
   13163       5.3983
   13164       5.3702
   13165       5.4406
   13166       5.5327
   13167       5.5638
   13168       5.4961
   13169       5.5639
   13170       5.5853
   13171       5.6771
   13172       5.6245
   13173       5.5592
   13174       5.6424
   13175       5.6755
   13176       5.7098
   13177       5.7098
   13178       5.6600
   13179       5.6196
   13180       5.6367
   13181       5.5904
   13182       5.5941
   13183       5.4569
   13184       5.5335
   13185       5.4637
   13186       5.6047
   13187       5.4904
   13188       5.4634
   13189       5.4039
   13190       5.3224
   13191       5.2897
   13192       5.3021
   13193       5.3574
   13194       5.2987
   13195       5.4228
   13196       5.3883
   13197       5.2574
   13198       5.2905
   13199       5.2342
   13200       5.2772
   13201       5.3270
   13202       5.2870
   13203       5.3082
   13204       5.3312
   13205       5.3962
   13206       5.3457
   13207       5.4094
   13208       5.2852
   13209       5.4045
   13210       5.4301
   13211       5.3362
   13212       5.4706
   13213       5.5276
   13214       5.5349
   13215       5.5467
   13216       5.5974
   13217       5.6178
   13218       5.5860
   13219       5.5965
   13220       5.5745
   13221       5.6077
   13222       5.6416
   13223       5.5388
   13224       5.4816
   13225       5.4924
   13226       5.4902
   13227       5.4623
   13228       5.3486
   13229       5.4793
   13230       5.5426
   13231       5.6095
   13232       5.5791
   13233       5.4978
   13234       5.5070
   13235       5.5128
   13236       5.4792
   13237       5.5998
   13238       5.6271
   13239       5.6797
   13240       5.6435
   13241       5.8029
   13242       5.6762
   13243       5.6994
   13244       5.7165
   13245       5.6798
   13246       5.7605
   13247       5.7685
   13248       5.7409
   13249       5.6167
   13250       5.8959
   13251       5.8355
   13252       5.7001
   13253       5.4942
   13254       5.3697
   13255       5.4556
   13256       5.4514
   13257       5.5446
   13258       5.6009
   13259       5.5494
   13260       5.5960
   13261       5.5569
   13262       5.6237
   13263       5.5240
   13264       5.5938
   13265       5.6559
   13266       5.6954
   13267       5.6189
   13268       5.5770
   13269       5.5822
   13270       5.6647
   13271       5.6032
   13272       5.6090
   13273       5.6028
   13274       5.5662
   13275       5.4882
   13276       5.5201
   13277       5.5350
   13278       5.4282
   13279       5.4588
   13280       5.3739
   13281       5.4783
   13282       5.4697
   13283       5.5008
   13284       5.4337
   13285       5.4330
   13286       5.4564
   13287       5.5546
   13288       5.4134
   13289       5.5509
   13290       5.6149
   13291       5.6598
   13292       5.7017
   13293       5.6467
   13294       5.7082
   13295       5.7029
   13296       5.7834
   13297       5.7012
   13298       5.5792
   13299       5.5423
   13300       5.6781
   13301       5.6198
   13302       5.7361
   13303       5.6551
   13304       5.5404
   13305       5.5670
   13306       5.5573
   13307       5.5094
   13308       5.4809
   13309       5.5350
   13310       5.4935
   13311       5.4002
   13312       5.3525
   13313       5.2888
   13314       5.3252
   13315       5.3368
   13316       5.3199
   13317       5.4418
   13318       5.4514
   13319       5.2965
   13320       5.2777
   13321       5.3032
   13322       5.2932
   13323       5.3975
   13324       5.3152
   13325       5.3905
   13326       5.3235
   13327       5.3120
   13328       5.2624
   13329       5.2441
   13330       5.4213
   13331       5.3706
   13332       5.3876
   13333       5.3838
   13334       5.4371
   13335       5.4341
   13336       5.5146
   13337       5.5717
   13338       5.4272
   13339       5.4508
   13340       5.3942
   13341       5.4026
   13342       5.3395
   13343       5.3280
   13344       5.2360
   13345       5.1656
   13346       5.1867
   13347       5.2018
   13348       5.1463
   13349       5.2061
   13350       5.1910
   13351       5.1131
   13352       5.1512
   13353       5.2254
   13354       5.3326
   13355       5.3293
   13356       5.2607
   13357       5.2113
   13358       5.2640
   13359       5.2808
   13360       5.4549
   13361       5.3450
   13362       5.3567
   13363       5.3473
   13364       5.3265
   13365       5.2880
   13366       5.2490
   13367       5.3950
   13368       5.4146
   13369       5.4327
   13370       5.4256
   13371       5.3232
   13372       5.3788
   13373       5.3954
   13374       5.3799
   13375       5.3603
   13376       5.3856
   13377       5.3165
   13378       5.3743
   13379       5.3303
   13380       5.3013
   13381       5.3399
   13382       5.4161
   13383       5.4123
   13384       5.3192
   13385       5.4088
   13386       5.5185
   13387       5.4731
   13388       5.3328
   13389       5.3787
   13390       5.5132
   13391       5.3147
   13392       5.2409
   13393       5.2432
   13394       5.2038
   13395       5.3022
   13396       5.2597
   13397       5.2814
   13398       5.3861
   13399       5.2875
   13400       5.2877
   13401       5.3426
   13402       5.3072
   13403       5.3711
   13404       5.3854
   13405       5.3451
   13406       5.3983
   13407       5.4131
   13408       5.4025
   13409       5.3523
   13410       5.5014
   13411       5.3940
   13412       5.4945
   13413       5.5164
   13414       5.5662
   13415       5.5793
   13416       5.5921
   13417       5.5739
   13418       5.5700
   13419       5.4747
   13420       5.4356
   13421       5.5367
   13422       5.4803
   13423       5.4539
   13424       5.4221
   13425       5.5247
   13426       5.5864
   13427       5.6102
   13428       5.5650
   13429       5.5789
   13430       5.4966
   13431       5.5561
   13432       5.4913
   13433       5.4689
   13434       5.5208
   13435       5.5792
   13436       5.6001
   13437       5.6734
   13438       5.6662
   13439       5.5937
   13440       5.6118
   13441       5.5999
   13442       5.6283
   13443       5.7040
   13444       5.6956
   13445       5.5578
   13446       5.4883
   13447       5.4245
   13448       5.4817
   13449       5.4146
   13450       5.4356
   13451       5.3283
   13452       5.3847
   13453       5.3715
   13454       5.3482
   13455       5.3698
   13456       5.4092
   13457       5.3960
   13458       5.3731
   13459       5.3147
   13460       5.3173
   13461       5.3381
   13462       5.3508
   13463       5.2680
   13464       5.1602
   13465       5.1985
   13466       5.2356
   13467       5.1524
   13468       5.1801
   13469       5.2574
   13470       5.1695
   13471       5.1516
   13472       5.0837
   13473       5.1084
   13474       5.0809
   13475       5.0258
   13476       5.1606
   13477       5.0263
   13478       5.0459
   13479       5.1859
   13480       5.1239
   13481       5.1446
   13482       5.0588
   13483       5.0382
   13484       5.0298
   13485       5.0994
   13486       5.1798
   13487       5.1700
   13488       5.0866
   13489       5.0191
   13490       5.0395
   13491       5.0958
   13492       5.1496
   13493       5.1353
   13494       5.1672
   13495       5.1430
   13496       5.1983
   13497       5.0780
   13498       5.0856
   13499       5.1216
   13500       5.1808
   13501       5.1388
   13502       5.0660
   13503       5.1250
   13504       5.1368
   13505       5.1132
   13506       5.1558
   13507       5.1082
   13508       5.1938
   13509       5.1461
   13510       5.1488
   13511       5.1674
   13512       5.0546
   13513       5.2096
   13514       5.1708
   13515       5.2604
   13516       5.1822
   13517       5.1532
   13518       5.1880
   13519       5.2387
   13520       5.2171
   13521       5.2148
   13522       5.1762
   13523       5.1196
   13524       5.1962
   13525       5.1784
   13526       5.2650
   13527       5.2559
   13528       5.2648
   13529       5.2650
   13530       5.1447
   13531       5.1510
   13532       5.0792
   13533       5.1165
   13534       5.0416
   13535       4.9954
   13536       5.0917
   13537       5.1144
   13538       5.0728
   13539       5.1068
   13540       5.1122
   13541       5.0186
   13542       5.0985
   13543       5.0874
   13544       5.1307
   13545       5.1132
   13546       5.1749
   13547       5.2036
   13548       5.2560
   13549       5.3427
   13550       5.2945
   13551       5.2270
   13552       5.2116
   13553       5.2642
   13554       5.2805
   13555       5.2243
   13556       5.2649
   13557       5.2594
   13558       5.4454
   13559       5.3439
   13560       5.2614
   13561       5.2159
   13562       5.3308
   13563       5.2747
   13564       5.3730
   13565       5.3033
   13566       5.1944
   13567       5.1627
   13568       5.1550
   13569       5.0903
   13570       5.1276
   13571       5.0231
   13572       5.1750
   13573       5.1347
   13574       5.1539
   13575       5.1451
   13576       5.0368
   13577       5.0973
   13578       5.0574
   13579       5.1775
   13580       5.0423
   13581       5.0205
   13582       5.1023
   13583       5.2162
   13584       5.3342
   13585       5.2664
   13586       5.1980
   13587       5.2803
   13588       5.2168
   13589       5.1142
   13590       5.0372
   13591       5.2470
   13592       5.2190
   13593       5.2383
   13594       5.2493
   13595       5.2932
   13596       5.1714
   13597       5.1418
   13598       5.1924
   13599       5.1356
   13600       5.1295
   13601       5.2146
   13602       5.0942
   13603       5.0809
   13604       5.2381
   13605       5.1028
   13606       5.2053
   13607       5.1851
   13608       5.1068
   13609       5.2238
   13610       5.2245
   13611       5.2315
   13612       5.2067
   13613       5.2314
   13614       5.2029
   13615       5.1373
   13616       5.1082
   13617       5.1084
   13618       5.1305
   13619       5.0940
   13620       5.0981
   13621       5.1510
   13622       5.0638
   13623       5.1698
   13624       5.1085
   13625       5.1350
   13626       5.2834
   13627       5.2829
   13628       5.2176
   13629       5.2252
   13630       5.3132
   13631       5.1471
   13632       5.1693
   13633       5.1272
   13634       5.1281
   13635       5.1042
   13636       5.1320
   13637       5.0898
   13638       5.1197
   13639       5.1115
   13640       5.1098
   13641       5.1263
   13642       5.0517
   13643       5.1175
   13644       4.9615
   13645       5.0214
   13646       5.0735
   13647       5.0138
   13648       5.0748
   13649       5.0648
   13650       5.0403
   13651       5.0821
   13652       5.0871
   13653       5.0104
   13654       5.1101
   13655       5.0682
   13656       5.1049
   13657       5.0188
   13658       5.0120
   13659       5.0626
   13660       5.1200
   13661       5.1823
   13662       5.1699
   13663       5.1158
   13664       5.1585
   13665       5.1884
   13666       5.1470
   13667       5.1131
   13668       5.1208
   13669       5.1261
   13670       5.2444
   13671       5.3237
   13672       5.1740
   13673       5.2395
   13674       5.2573
   13675       5.1866
   13676       5.0971
   13677       5.1821
   13678       5.2176
   13679       5.1430
   13680       5.2153
   13681       5.2753
   13682       5.2535
   13683       5.2554
   13684       5.2242
   13685       5.2622
   13686       5.3192
   13687       5.3314
   13688       5.3564
   13689       5.3315
   13690       5.3580
   13691       5.3984
   13692       5.2700
   13693       5.2711
   13694       5.3049
   13695       5.4632
   13696       5.4225
   13697       5.3570
   13698       5.3555
   13699       5.3379
   13700       5.2627
   13701       5.2038
   13702       5.1779
   13703       5.3424
   13704       5.1623
   13705       5.1847
   13706       5.2194
   13707       5.2387
   13708       5.3278
   13709       5.2392
   13710       5.2212
   13711       5.2085
   13712       5.1885
   13713       5.3188
   13714       5.2784
   13715       5.3224
   13716       5.3564
   13717       5.3566
   13718       5.3377
   13719       5.3039
   13720       5.2002
   13721       5.1626
   13722       5.0844
   13723       5.1260
   13724       5.0920
   13725       5.0197
   13726       4.9572
   13727       5.0626
   13728       4.9548
   13729       4.9683
   13730       4.8661
   13731       4.9818
   13732       4.9985
   13733       5.0095
   13734       4.9874
   13735       5.0379
   13736       4.9868
   13737       4.9284
   13738       5.0046
   13739       5.1559
   13740       5.2022
   13741       5.1897
   13742       5.1831
   13743       5.0904
   13744       5.1960
   13745       5.1512
   13746       5.1277
   13747       5.0575
   13748       5.0846
   13749       5.1696
   13750       5.0739
   13751       5.0881
   13752       5.1865
   13753       5.1338
   13754       5.0683
   13755       5.0895
   13756       5.1019
   13757       5.0733
   13758       5.1275
   13759       5.0998
   13760       5.1365
   13761       5.1153
   13762       5.1669
   13763       5.1034
   13764       5.1105
   13765       5.0509
   13766       5.0986
   13767       5.1089
   13768       5.0407
   13769       4.9815
   13770       4.9775
   13771       4.9455
   13772       4.9410
   13773       4.9452
   13774       4.9956
   13775       5.0325
   13776       4.9088
   13777       4.8696
   13778       4.7204
   13779       4.8111
   13780       4.8732
   13781       4.8163
   13782       4.9170
   13783       4.9969
   13784       4.9436
   13785       4.8296
   13786       4.9461
   13787       5.0634
   13788       5.0893
   13789       5.0192
   13790       5.0314
   13791       5.0049
   13792       5.0595
   13793       5.0530
   13794       5.1711
   13795       5.1325
   13796       5.1697
   13797       5.2622
   13798       5.0730
   13799       5.0620
   13800       5.0015
   13801       4.8994
   13802       5.0123
   13803       4.9502
   13804       4.8915
   13805       4.8771
   13806       5.0730
   13807       4.9770
   13808       4.9056
   13809       4.8817
   13810       4.8742
   13811       4.8417
   13812       4.9596
   13813       4.9365
   13814       5.0926
   13815       4.9606
   13816       4.8996
   13817       4.9182
   13818       4.8467
   13819       4.7965
   13820       4.7829
   13821       4.8997
   13822       4.9501
   13823       4.9599
   13824       4.9483
   13825       5.0200
   13826       5.0518
   13827       4.9159
   13828       4.8511
   13829       4.9274
   13830       4.8825
   13831       4.8985
   13832       4.9878
   13833       5.1573
   13834       5.0425
   13835       5.0566
   13836       5.0191
   13837       5.0104
   13838       4.9962
   13839       5.0858
   13840       5.0821
   13841       5.0510
   13842       5.0237
   13843       5.0071
   13844       5.0053
   13845       4.9187
   13846       5.0569
   13847       5.0520
   13848       4.9986
   13849       4.9828
   13850       4.9500
   13851       5.0030
   13852       5.0002
   13853       4.9863
   13854       4.9663
   13855       4.9905
   13856       4.9081
   13857       4.8542
   13858       4.8540
   13859       4.7819
   13860       4.9191
   13861       4.9160
   13862       4.9337
   13863       4.9119
   13864       4.9568
   13865       5.0020
   13866       4.9732
   13867       5.0729
   13868       5.1021
   13869       5.0573
   13870       5.0644
   13871       5.0505
   13872       5.0698
   13873       4.9858
   13874       4.9658
   13875       4.9565
   13876       5.0762
   13877       5.0416
   13878       5.0799
   13879       4.9686
   13880       5.0365
   13881       4.9962
   13882       5.0563
   13883       5.0352
   13884       5.1440
   13885       5.0928
   13886       4.9561
   13887       5.1419
   13888       5.1414
   13889       5.1032
   13890       5.2144
   13891       5.1052
   13892       5.0667
   13893       5.0325
   13894       5.0220
   13895       5.0859
   13896       4.9828
   13897       4.8996
   13898       4.8842
   13899       4.8790
   13900       4.8147
   13901       4.8628
   13902       4.7460
   13903       4.7765
   13904       4.7818
   13905       4.7984
   13906       4.7699
   13907       4.6378
   13908       4.6495
   13909       4.6844
   13910       4.6846
   13911       4.6482
   13912       4.6197
   13913       4.6846
   13914       4.6375
   13915       4.6768
   13916       4.8270
   13917       4.9081
   13918       4.8891
   13919       4.8503
   13920       4.9044
   13921       4.9176
   13922       4.9011
   13923       4.8931
   13924       4.9113
   13925       4.9298
   13926       4.9544
   13927       4.9481
   13928       5.0642
   13929       5.0476
   13930       5.0302
   13931       5.0417
   13932       5.0177
   13933       5.0427
   13934       4.9881
   13935       4.9951
   13936       4.9059
   13937       4.9473
   13938       4.8824
   13939       4.9147
   13940       4.9494
   13941       4.8872
   13942       5.0182
   13943       4.9901
   13944       4.9486
   13945       4.9529
   13946       5.0084
   13947       4.9830
   13948       4.9426
   13949       5.0121
   13950       5.0078
   13951       4.8942
   13952       4.8705
   13953       4.9424
   13954       4.9758
   13955       4.9002
   13956       4.9241
   13957       4.8625
   13958       4.9894
   13959       4.8399
   13960       5.0071
   13961       4.9986
   13962       4.9770
   13963       4.9991
   13964       5.0112
   13965       4.9965
   13966       4.9664
   13967       4.8892
   13968       4.9507
   13969       4.8827
   13970       4.8644
   13971       4.9979
   13972       4.9121
   13973       4.9914
   13974       4.9238
   13975       5.0194
   13976       4.8732
   13977       4.8572
   13978       4.8568
   13979       4.8519
   13980       4.8004
   13981       4.7719
   13982       4.7895
   13983       4.7312
   13984       4.7586
   13985       4.8242
   13986       4.7630
   13987       4.8236
   13988       4.8540
   13989       4.6985
   13990       4.6846
   13991       4.8649
   13992       4.7913
   13993       4.7576
   13994       4.8215
   13995       4.7911
   13996       4.7846
   13997       4.7244
   13998       4.7269
   13999       4.8137
   14000       4.8542
   14001       4.8327
   14002       4.9207
   14003       4.8646
   14004       4.7991
   14005       4.7962
   14006       4.7097
   14007       4.7345
   14008       4.6964
   14009       4.6530
   14010       4.6658
   14011       4.6621
   14012       4.7216
   14013       4.6028
   14014       4.6517
   14015       4.6896
   14016       4.5913
   14017       4.5399
   14018       4.5431
   14019       4.4697
   14020       4.4891
   14021       4.5263
   14022       4.6189
   14023       4.6176
   14024       4.6197
   14025       4.7009
   14026       4.6585
   14027       4.6448
   14028       4.7426
   14029       4.8083
   14030       4.7964
   14031       4.7931
   14032       4.6110
   14033       4.7432
   14034       4.6160
   14035       4.7102
   14036       4.6763
   14037       4.7866
   14038       4.8875
   14039       4.8334
   14040       4.8494
   14041       4.8035
   14042       4.7851
   14043       4.8285
   14044       4.8477
   14045       4.9264
   14046       4.9716
   14047       4.9920
   14048       4.9700
   14049       4.7972
   14050       4.8126
   14051       4.7706
   14052       4.8704
   14053       4.9021
   14054       5.0204
   14055       4.9183
   14056       4.9421
   14057       4.9116
   14058       4.9808
   14059       4.9736
   14060       4.9076
   14061       4.9846
   14062       4.8908
   14063       4.9090
   14064       4.7676
   14065       4.8681
   14066       4.8709
   14067       4.8719
   14068       4.9420
   14069       4.8439
   14070       4.9166
   14071       4.8505
   14072       4.8503
   14073       4.8972
   14074       4.8953
   14075       4.9412
   14076       4.8387
   14077       4.8487
   14078       4.8847
   14079       4.7772
   14080       4.8072
   14081       4.8974
   14082       4.7982
   14083       4.8765
   14084       4.7755
   14085       4.8675
   14086       4.9435
   14087       4.8897
   14088       4.8907
   14089       4.9292
   14090       4.8328
   14091       4.8029
   14092       4.8537
   14093       4.8699
   14094       4.8496
   14095       4.7605
   14096       4.7319
   14097       4.7198
   14098       4.7186
   14099       4.7202
   14100       4.7789
   14101       4.7945
   14102       4.8683
   14103       4.9217
   14104       4.8168
   14105       4.8509
   14106       4.8312
   14107       4.8858
   14108       4.8994
   14109       4.8689
   14110       4.8813
   14111       4.8715
   14112       4.8341
   14113       4.8675
   14114       4.7753
   14115       4.9585
   14116       4.8882
   14117       4.8999
   14118       4.8273
   14119       4.9197
   14120       4.8592
   14121       4.9112
   14122       4.9543
   14123       5.0299
   14124       4.8954
   14125       4.9765
   14126       5.0249
   14127       5.0230
   14128       4.9432
   14129       5.0155
   14130       5.0320
   14131       4.9801
   14132       4.9594
   14133       4.9963
   14134       5.0770
   14135       5.0589
   14136       5.0277
   14137       4.9743
   14138       4.9976
   14139       5.0196
   14140       4.9311
   14141       5.0417
   14142       5.0213
   14143       5.0522
   14144       5.0013
   14145       4.9780
   14146       4.9814
   14147       4.9640
   14148       4.9804
   14149       4.9508
   14150       4.9211
   14151       5.0503
   14152       5.0047
   14153       5.0213
   14154       4.8932
   14155       4.9309
   14156       4.8487
   14157       4.8568
   14158       4.9159
   14159       4.8342
   14160       4.8451
   14161       4.9222
   14162       4.9076
   14163       4.9039
   14164       4.8977
   14165       4.9342
   14166       4.9727
   14167       4.9407
   14168       5.0166
   14169       4.9112
   14170       4.8150
   14171       4.8754
   14172       4.8101
   14173       4.8451
   14174       4.7703
   14175       4.7761
   14176       4.8113
   14177       4.7720
   14178       4.7789
   14179       4.7753
   14180       4.8702
   14181       4.9098
   14182       4.8259
   14183       4.9371
   14184       4.8724
   14185       4.7941
   14186       4.8003
   14187       4.7892
   14188       4.7925
   14189       4.5546
   14190       4.6758
   14191       4.6792
   14192       4.7058
   14193       4.6568
   14194       4.6492
   14195       4.6752
   14196       4.6737
   14197       4.6922
   14198       4.6673
   14199       4.6928
   14200       4.6925
   14201       4.7138
   14202       4.6833
   14203       4.8015
   14204       4.7958
   14205       4.7847
   14206       4.7571
   14207       4.7226
   14208       4.7162
   14209       4.7326
   14210       4.7744
   14211       4.6463
   14212       4.6972
   14213       4.6712
   14214       4.7664
   14215       4.6540
   14216       4.7350
   14217       4.7790
   14218       4.7912
   14219       4.7276
   14220       4.7777
   14221       4.7703
   14222       4.7750
   14223       4.7546
   14224       4.8220
   14225       4.8534
   14226       4.9260
   14227       5.0004
   14228       4.8134
   14229       4.6942
   14230       4.7418
   14231       4.7842
   14232       4.8517
   14233       4.8230
   14234       4.8006
   14235       4.8155
   14236       4.7152
   14237       4.8491
   14238       4.7336
   14239       4.6896
   14240       4.7131
   14241       4.7866
   14242       4.9097
   14243       4.8447
   14244       4.8358
   14245       4.7403
   14246       4.7738
   14247       4.8243
   14248       4.6701
   14249       4.7679
   14250       4.7556
   14251       4.7953
   14252       4.6933
   14253       4.7587
   14254       4.7882
   14255       4.7414
   14256       4.6761
   14257       4.7365
   14258       4.6168
   14259       4.6333
   14260       4.6387
   14261       4.6626
   14262       4.6029
   14263       4.6920
   14264       4.5929
   14265       4.6968
   14266       4.7535
   14267       4.7441
   14268       4.6628
   14269       4.7558
   14270       4.7137
   14271       4.7614
   14272       4.8297
   14273       4.9105
   14274       4.9764
   14275       4.9566
   14276       4.8616
   14277       4.7475
   14278       4.8137
   14279       4.8914
   14280       4.9543
   14281       4.8880
   14282       4.7879
   14283       4.7801
   14284       4.8126
   14285       4.8054
   14286       4.6834
   14287       4.7829
   14288       4.8217
   14289       4.8861
   14290       4.8024
   14291       4.8717
   14292       4.7753
   14293       4.8396
   14294       4.7429
   14295       4.8254
   14296       4.9063
   14297       4.8809
   14298       4.7815
   14299       4.8703
   14300       4.8686
   14301       4.9281
   14302       4.8936
   14303       4.9635
   14304       4.9883
   14305       4.8748
   14306       4.9656
   14307       4.8735
   14308       4.8992
   14309       4.8808
   14310       4.9588
   14311       4.9614
   14312       4.9349
   14313       4.9084
   14314       4.9281
   14315       4.8678
   14316       4.8564
   14317       4.8256
   14318       4.8337
   14319       4.7873
   14320       4.7470
   14321       4.8344
   14322       4.7611
   14323       4.7924
   14324       4.8130
   14325       4.8747
   14326       4.8854
   14327       4.8294
   14328       4.8446
   14329       4.8694
   14330       4.8793
   14331       4.9032
   14332       4.8764
   14333       4.9189
   14334       4.9687
   14335       4.9818
   14336       4.9285
   14337       4.8588
   14338       4.9294
   14339       4.8959
   14340       4.9942
   14341       5.0136
   14342       4.9724
   14343       4.9602
   14344       5.0180
   14345       4.9811
   14346       4.9620
   14347       4.9544
   14348       5.0117
   14349       4.8382
   14350       4.8518
   14351       4.9096
   14352       4.9451
   14353       5.0285
   14354       5.0394
   14355       5.1562
   14356       5.0798
   14357       5.0347
   14358       5.2501
   14359       5.1786
   14360       5.2047
   14361       5.1927
   14362       5.1411
   14363       5.0159
   14364       5.0555
   14365       5.0624
   14366       5.0406
   14367       5.0192
   14368       4.9591
   14369       4.9603
   14370       5.0576
   14371       4.9934
   14372       4.9341
   14373       4.9235
   14374       4.9523
   14375       4.9601
   14376       4.8502
   14377       4.8639
   14378       4.8533
   14379       4.9124
   14380       4.9060
   14381       4.9354
   14382       4.9718
   14383       4.9297
   14384       4.8151
   14385       4.8636
   14386       4.8595
   14387       4.9015
   14388       4.8884
   14389       4.9280
   14390       4.9481
   14391       4.9938
   14392       5.0049
   14393       5.1213
   14394       5.0977
   14395       5.0333
   14396       5.2098
   14397       5.0743
   14398       5.1229
   14399       5.0190
   14400       5.0335
   14401       5.0178
   14402       5.0257
   14403       5.0647
   14404       5.0757
   14405       5.1988
   14406       5.0928
   14407       5.0956
   14408       5.0744
   14409       5.0403
   14410       4.9672
   14411       4.9446
   14412       4.9275
   14413       4.9570
   14414       5.0054
   14415       4.9514
   14416       4.9794
   14417       4.9818
   14418       4.9519
   14419       4.9711
   14420       4.8843
   14421       4.9816
   14422       5.0842
   14423       5.0579
   14424       4.9649
   14425       4.9696
   14426       4.9308
   14427       4.9697
   14428       5.0140
   14429       5.0046
   14430       5.1379
   14431       5.0996
   14432       5.0504
   14433       5.0528
   14434       5.0881
   14435       5.1104
   14436       4.9562
   14437       4.9886
   14438       4.9574
   14439       5.0006
   14440       5.0150
   14441       4.9636
   14442       5.0940
   14443       4.9876
   14444       4.9974
   14445       4.9786
   14446       5.1174
   14447       5.0773
   14448       5.0998
   14449       5.0945
   14450       5.1154
   14451       5.0196
   14452       5.1788
   14453       5.2429
   14454       5.1808
   14455       5.0538
   14456       5.1119
   14457       5.1337
   14458       5.1799
   14459       5.1817
   14460       5.1102
   14461       5.1233
   14462       5.0899
   14463       5.1536
   14464       5.2283
   14465       5.2321
   14466       5.2286
   14467       5.3078
   14468       5.1402
   14469       5.1314
   14470       5.1183
   14471       5.1387
   14472       5.1772
   14473       5.1213
   14474       5.0974
   14475       5.1101
   14476       5.0902
   14477       5.0786
   14478       5.1449
   14479       5.1067
   14480       5.1053
   14481       5.0269
   14482       5.0576
   14483       5.0288
   14484       5.1725
   14485       5.0753
   14486       5.0442
   14487       5.0471
   14488       5.1123
   14489       5.0553
   14490       5.1725
   14491       5.1281
   14492       5.1739
   14493       5.0798
   14494       5.0926
   14495       5.0271
   14496       4.9807
   14497       5.0962
   14498       5.0949
   14499       5.1616
   14500       5.1956
   14501       5.1228
   14502       5.1899
   14503       5.1884
   14504       5.1529
   14505       5.0997
   14506       5.0867
   14507       5.0569
   14508       5.0942
   14509       5.0513
   14510       5.0038
   14511       5.0086
   14512       4.9719
   14513       4.9113
   14514       4.9601
   14515       4.8826
   14516       4.8716
   14517       5.0193
   14518       4.9716
   14519       5.0173
   14520       5.0859
   14521       5.0575
   14522       5.0294
   14523       5.0655
   14524       5.0739
   14525       5.0345
   14526       5.0106
   14527       5.0371
   14528       4.9943
   14529       4.9850
   14530       5.0248
   14531       5.1464
   14532       5.2116
   14533       5.2720
   14534       5.1038
   14535       5.2453
   14536       5.1404
   14537       5.1585
   14538       5.0944
   14539       5.0603
   14540       5.0715
   14541       5.0591
   14542       4.9900
   14543       5.0743
   14544       5.0705
   14545       5.0650
   14546       5.0682
   14547       5.0458
   14548       5.0191
   14549       5.1064
   14550       5.0672
   14551       5.1341
   14552       5.1348
   14553       5.1346
   14554       5.1650
   14555       5.1279
   14556       5.1474
   14557       5.0764
   14558       5.1647
   14559       5.0828
   14560       5.1343
   14561       5.1199
   14562       5.1084
   14563       5.1769
   14564       5.1239
   14565       5.1971
   14566       5.2597
   14567       5.1875
   14568       5.2970
   14569       5.1727
   14570       5.2616
   14571       5.3688
   14572       5.3710
   14573       5.3555
   14574       5.2780
   14575       5.2739
   14576       5.2117
   14577       5.2200
   14578       5.2512
   14579       5.0769
   14580       5.0854
   14581       5.0938
   14582       4.9993
   14583       4.9701
   14584       4.8215
   14585       4.8667
   14586       4.9279
   14587       4.9333
   14588       4.9137
   14589       4.9776
   14590       5.0623
   14591       5.0027
   14592       5.0131
   14593       5.0078
   14594       5.0605
   14595       5.0218
   14596       5.0769
   14597       4.9918
   14598       5.0530
   14599       5.0536
   14600       5.0405
   14601       5.1552
   14602       5.0166
   14603       5.0975
   14604       5.0428
   14605       5.1044
   14606       5.1281
   14607       5.0644
   14608       5.1046
   14609       5.0575
   14610       4.9968
   14611       5.0658
   14612       5.0901
   14613       5.0697
   14614       5.1009
   14615       5.1858
   14616       5.1897
   14617       5.1039
   14618       4.9850
   14619       5.0115
   14620       5.1668
   14621       5.0271
   14622       5.0366
   14623       5.0609
   14624       5.0835
   14625       5.0848
   14626       5.0870
   14627       5.1542
   14628       5.0460
   14629       5.0226
   14630       4.9780
   14631       4.9879
   14632       5.0887
   14633       5.0614
   14634       5.1286
   14635       5.0631
   14636       5.1049
   14637       5.1557
   14638       5.1645
   14639       5.1280
   14640       5.1400
   14641       5.2328
   14642       5.1148
   14643       5.1529
   14644       5.1965
   14645       5.2518
   14646       5.2418
   14647       5.1858
   14648       5.1648
   14649       5.1583
   14650       5.0821
   14651       5.0146
   14652       5.1276
   14653       5.1226
   14654       5.0621
   14655       5.1142
   14656       5.2464
   14657       5.1705
   14658       5.2231
   14659       5.1390
   14660       5.1425
   14661       5.0963
   14662       5.1258
   14663       5.1848
   14664       5.1988
   14665       5.2091
   14666       5.2014
   14667       5.2205
   14668       5.0890
   14669       5.2211
   14670       5.1941
   14671       5.3049
   14672       5.2666
   14673       5.2782
   14674       5.2747
   14675       5.2462
   14676       5.2528
   14677       5.2441
   14678       5.2868
   14679       5.2694
   14680       5.2095
   14681       5.1630
   14682       5.1978
   14683       5.1759
   14684       5.0295
   14685       5.0666
   14686       5.0846
   14687       5.0139
   14688       5.1055
   14689       5.0386
   14690       5.0175
   14691       4.9399
   14692       4.9321
   14693       4.9135
   14694       4.7923
   14695       4.8394
   14696       4.9557
   14697       4.9424
   14698       4.9144
   14699       4.8776
   14700       4.9293
   14701       5.0494
   14702       5.0330
   14703       4.9593
   14704       5.0626
   14705       5.0362
   14706       5.0487
   14707       5.0907
   14708       5.0974
   14709       5.0453
   14710       4.9693
   14711       4.9359
   14712       4.9136
   14713       5.0125
   14714       5.0172
   14715       4.9673
   14716       5.0822
   14717       5.0603
   14718       5.0699
   14719       5.0290
   14720       4.9792
   14721       4.9688
   14722       5.0837
   14723       5.0448
   14724       4.9078
   14725       4.9285
   14726       4.9671
   14727       4.9455
   14728       4.9374
   14729       5.0264
   14730       4.9282
   14731       4.9343
   14732       4.9244
   14733       4.9375
   14734       4.9345
   14735       4.9223
   14736       4.9899
   14737       4.9643
   14738       4.8985
   14739       4.9821
   14740       4.9089
   14741       4.8410
   14742       4.9440
   14743       4.7665
   14744       4.9222
   14745       4.9102
   14746       4.9761
   14747       4.9245
   14748       4.9263
   14749       4.8570
   14750       4.9338
   14751       5.0042
   14752       4.9669
   14753       4.9031
   14754       4.9493
   14755       5.0170
   14756       4.9812
   14757       4.9733
   14758       5.0355
   14759       5.0447
   14760       5.1226
   14761       5.0231
   14762       5.0491
   14763       5.0799
   14764       5.0614
   14765       5.0522
   14766       5.0350
   14767       5.1084
   14768       5.1516
   14769       5.0591
   14770       5.0810
   14771       5.1149
   14772       5.0869
   14773       5.1739
   14774       5.1041
   14775       5.1563
   14776       5.1284
   14777       5.1817
   14778       5.1774
   14779       5.2578
   14780       5.2094
   14781       5.1728
   14782       5.1340
   14783       5.0082
   14784       5.0058
   14785       5.0835
   14786       5.1010
   14787       5.1170
   14788       5.1180
   14789       5.0912
   14790       5.1954
   14791       5.0636
   14792       5.1232
   14793       5.1118
   14794       5.0447
   14795       4.9701
   14796       5.0468
   14797       5.0342
   14798       5.0308
   14799       5.1112
   14800       4.9610
   14801       5.0242
   14802       4.9454
   14803       4.9950
   14804       5.0033
   14805       5.0111
   14806       4.9808
   14807       5.0123
   14808       5.0441
   14809       5.0937
   14810       5.0329
   14811       5.0222
   14812       4.9950
   14813       5.1584
   14814       5.1467
   14815       5.2550
   14816       5.2432
   14817       5.2401
   14818       5.2482
   14819       5.2751
   14820       5.2670
   14821       5.2957
   14822       5.2156
   14823       5.2111
   14824       5.2681
   14825       5.2119
   14826       5.2241
   14827       5.3758
   14828       5.3180
   14829       5.3126
   14830       5.3119
   14831       5.4256
   14832       5.3476
   14833       5.3148
   14834       5.3306
   14835       5.3266
   14836       5.3725
   14837       5.4645
   14838       5.4412
   14839       5.3843
   14840       5.4251
   14841       5.3288
   14842       5.2879
   14843       5.2331
   14844       5.5013
   14845       5.4587
   14846       5.4059
   14847       5.3718
   14848       5.3787
   14849       5.4326
   14850       5.4326
   14851       5.4212
   14852       5.2915
   14853       5.3418
   14854       5.2670
   14855       5.2814
   14856       5.3434
   14857       5.3394
   14858       5.3416
   14859       5.3291
   14860       5.2815
   14861       5.3019
   14862       5.2232
   14863       5.1541
   14864       5.3241
   14865       5.3547
   14866       5.3101
   14867       5.2573
   14868       5.4917
   14869       5.4631
   14870       5.4521
   14871       5.4721
   14872       5.4614
   14873       5.4848
   14874       5.4655
   14875       5.3772
   14876       5.2685
   14877       5.3798
   14878       5.3464
   14879       5.4336
   14880       5.4630
   14881       5.5215
   14882       5.5024
   14883       5.3711
   14884       5.4930
   14885       5.4057
   14886       5.3809
   14887       5.4407
   14888       5.4061
   14889       5.4198
   14890       5.5695
   14891       5.5268
   14892       5.5290
   14893       5.5190
   14894       5.4812
   14895       5.3517
   14896       5.4495
   14897       5.4205
   14898       5.4600
   14899       5.4467
   14900       5.4446
   14901       5.5095
   14902       5.4256
   14903       5.5081
   14904       5.5557
   14905       5.5738
   14906       5.5476
   14907       5.6807
   14908       5.7405
   14909       5.6622
   14910       5.6471
   14911       5.6045
   14912       5.5213
   14913       5.6038
   14914       5.6009
   14915       5.6015
   14916       5.6342
   14917       5.6506
   14918       5.6577
   14919       5.5511
   14920       5.4543
   14921       5.5279
   14922       5.3684
   14923       5.3838
   14924       5.3759
   14925       5.4176
   14926       5.2998
   14927       5.4459
   14928       5.3695
   14929       5.2887
   14930       5.3564
   14931       5.3671
   14932       5.3606
   14933       5.4204
   14934       5.3738
   14935       5.4242
   14936       5.3930
   14937       5.2719
   14938       5.3063
   14939       5.4068
   14940       5.4017
   14941       5.4831
   14942       5.4290
   14943       5.3194
   14944       5.3804
   14945       5.4055
   14946       5.3297
   14947       5.4349
   14948       5.3897
   14949       5.4857
   14950       5.4779
   14951       5.4245
   14952       5.4222
   14953       5.4338
   14954       5.3900
   14955       5.4758
   14956       5.5110
   14957       5.5804
   14958       5.5496
   14959       5.4675
   14960       5.5259
   14961       5.4974
   14962       5.4681
   14963       5.4484
   14964       5.4563
   14965       5.4099
   14966       5.4037
   14967       5.2912
   14968       5.3672
   14969       5.3756
   14970       5.4213
   14971       5.3383
   14972       5.3505
   14973       5.4550
   14974       5.4118
   14975       5.4852
   14976       5.4608
   14977       5.4020
   14978       5.4036
   14979       5.3050
   14980       5.3820
   14981       5.3551
   14982       5.3294
   14983       5.3407
   14984       5.4181
   14985       5.3809
   14986       5.4388
   14987       5.3578
   14988       5.2986
   14989       5.4386
   14990       5.3511
   14991       5.2858
   14992       5.3405
   14993       5.3901
   14994       5.3522
   14995       5.3035
   14996       5.4125
   14997       5.3490
   14998       5.4782
   14999       5.4875
   15000       5.4062
   15001       5.3649
   15002       5.3143
   15003       5.4158
   15004       5.3108
   15005       5.3270
   15006       5.3132
   15007       5.4612
   15008       5.3188
   15009       5.3880
   15010       5.3702
   15011       5.3083
   15012       5.2362
   15013       5.2816
   15014       5.2612
   15015       5.3659
   15016       5.3665
   15017       5.3102
   15018       5.2489
   15019       5.1451
   15020       5.2240
   15021       5.1466
   15022       5.1344
   15023       5.2651
   15024       5.2410
   15025       5.3375
   15026       5.2964
   15027       5.1968
   15028       5.2072
   15029       5.1825
   15030       5.2298
   15031       5.1733
   15032       5.1821
   15033       5.1811
   15034       5.3120
   15035       5.4317
   15036       5.2695
   15037       5.3489
   15038       5.3429
   15039       5.3502
   15040       5.3785
   15041       5.4694
   15042       5.4878
   15043       5.4486
   15044       5.3562
   15045       5.3694
   15046       5.5237
   15047       5.4966
   15048       5.4541
   15049       5.5605
   15050       5.5230
   15051       5.5990
   15052       5.5790
   15053       5.5951
   15054       5.5970
   15055       5.5274
   15056       5.6067
   15057       5.5833
   15058       5.5731
   15059       5.6257
   15060       5.6090
   15061       5.5473
   15062       5.5448
   15063       5.5389
   15064       5.6195
   15065       5.5479
   15066       5.5650
   15067       5.5502
   15068       5.6151
   15069       5.5756
   15070       5.5381
   15071       5.4796
   15072       5.4889
   15073       5.4627
   15074       5.4715
   15075       5.4143
   15076       5.3276
   15077       5.2606
   15078       5.4127
   15079       5.4096
   15080       5.3507
   15081       5.3293
   15082       5.3700
   15083       5.2546
   15084       5.2883
   15085       5.2963
   15086       5.1877
   15087       5.2479
   15088       5.2110
   15089       5.2768
   15090       5.2150
   15091       5.2531
   15092       5.3654
   15093       5.2854
   15094       5.3541
   15095       5.2737
   15096       5.2382
   15097       5.2513
   15098       5.2326
   15099       5.2041
   15100       5.1947
   15101       5.2888
   15102       5.2478
   15103       5.2611
   15104       5.2430
   15105       5.3076
   15106       5.3018
   15107       5.2725
   15108       5.3772
   15109       5.2714
   15110       5.1932
   15111       5.1452
   15112       5.2540
   15113       5.2434
   15114       5.2274
   15115       5.2314
   15116       5.3031
   15117       5.4529
   15118       5.4068
   15119       5.3187
   15120       5.3382
   15121       5.3163
   15122       5.4135
   15123       5.4245
   15124       5.4121
   15125       5.4058
   15126       5.2625
   15127       5.2430
   15128       5.2735
   15129       5.2765
   15130       5.2855
   15131       5.2757
   15132       5.2936
   15133       5.2975
   15134       5.2896
   15135       5.1492
   15136       5.1951
   15137       5.2232
   15138       5.2924
   15139       5.3199
   15140       5.2366
   15141       5.2609
   15142       5.2105
   15143       5.4378
   15144       5.3653
   15145       5.2798
   15146       5.2951
   15147       5.3795
   15148       5.2894
   15149       5.2871
   15150       5.2246
   15151       5.2569
   15152       5.3138
   15153       5.2296
   15154       5.1281
   15155       5.1969
   15156       5.1622
   15157       5.1200
   15158       5.1406
   15159       5.0798
   15160       5.1396
   15161       5.2515
   15162       5.2044
   15163       5.1622
   15164       5.1895
   15165       5.3007
   15166       5.3331
   15167       5.2522
   15168       5.2397
   15169       5.2123
   15170       5.3155
   15171       5.1303
   15172       5.2467
   15173       5.3167
   15174       5.3027
   15175       5.2625
   15176       5.2182
   15177       5.1949
   15178       5.1891
   15179       5.1906
   15180       5.1858
   15181       5.1339
   15182       5.1418
   15183       5.1184
   15184       5.2272
   15185       5.2512
   15186       5.1828
   15187       5.2876
   15188       5.2681
   15189       5.2197
   15190       5.3409
   15191       5.3162
   15192       5.2876
   15193       5.3049
   15194       5.2936
   15195       5.2132
   15196       5.2486
   15197       5.2530
   15198       5.1852
   15199       5.2189
   15200       5.2158
   15201       5.2466
   15202       5.2522
   15203       5.1506
   15204       5.0980
   15205       5.0968
   15206       5.1447
   15207       5.0056
   15208       4.9237
   15209       4.9331
   15210       5.0916
   15211       5.0605
   15212       5.1179
   15213       5.1550
   15214       5.1356
   15215       5.0742
   15216       5.0253
   15217       4.9707
   15218       5.0505
   15219       5.1339
   15220       5.1070
   15221       5.0963
   15222       5.0670
   15223       5.1055
   15224       4.9552
   15225       5.0870
   15226       5.0991
   15227       5.1142
   15228       5.1382
   15229       5.1009
   15230       5.1408
   15231       5.2019
   15232       5.2269
   15233       5.1280
   15234       5.1779
   15235       5.2139
   15236       5.1749
   15237       5.1894
   15238       5.1803
   15239       5.1683
   15240       5.2957
   15241       5.1629
   15242       5.1724
   15243       5.1838
   15244       5.2610
   15245       5.2498
   15246       5.2422
   15247       5.2244
   15248       5.1775
   15249       5.2076
   15250       5.1808
   15251       5.1666
   15252       5.2205
   15253       5.1575
   15254       5.1578
   15255       5.0989
   15256       5.0447
   15257       5.1169
   15258       5.0476
   15259       4.9731
   15260       4.9768
   15261       4.9528
   15262       4.9487
   15263       5.0124
   15264       4.9575
   15265       5.0633
   15266       5.0516
   15267       5.0013
   15268       4.9852
   15269       4.9799
   15270       5.0501
   15271       5.0093
   15272       5.0116
   15273       5.0054
   15274       5.0537
   15275       4.9993
   15276       5.0851
   15277       5.0602
   15278       5.0861
   15279       5.0742
   15280       5.0707
   15281       5.0727
   15282       4.9888
   15283       5.0824
   15284       5.0441
   15285       5.0590
   15286       5.1055
   15287       5.1093
   15288       5.0687
   15289       4.9625
   15290       5.0602
   15291       5.0426
   15292       4.9965
   15293       5.0485
   15294       4.9699
   15295       5.0019
   15296       4.9508
   15297       4.9319
   15298       4.9308
   15299       4.9016
   15300       4.9369
   15301       4.9827
   15302       5.0107
   15303       5.0503
   15304       5.0810
   15305       5.0036
   15306       5.0049
   15307       5.1206
   15308       5.0347
   15309       4.9265
   15310       4.9082
   15311       4.9982
   15312       5.0783
   15313       5.0665
   15314       5.1069
   15315       5.0442
   15316       4.9520
   15317       4.9727
   15318       4.8948
   15319       4.8481
   15320       4.8901
   15321       4.9206
   15322       4.8003
   15323       4.7991
   15324       4.9090
   15325       4.9465
   15326       4.9481
   15327       4.9139
   15328       4.9011
   15329       4.8893
   15330       4.7805
   15331       4.7496
   15332       4.8306
   15333       4.8202
   15334       4.8164
   15335       4.8448
   15336       4.8272
   15337       4.7872
   15338       4.8053
   15339       4.8614
   15340       4.9179
   15341       4.9360
   15342       4.9691
   15343       4.8378
   15344       4.9505
   15345       4.9014
   15346       4.9043
   15347       4.9358
   15348       4.8868
   15349       4.8939
   15350       4.8729
   15351       4.8369
   15352       4.7863
   15353       4.7566
   15354       4.7995
   15355       4.8022
   15356       4.8770
   15357       5.0040
   15358       4.8849
   15359       4.9405
   15360       4.8649
   15361       4.9840
   15362       4.9316
   15363       4.9785
   15364       4.8823
   15365       4.9420
   15366       4.9736
   15367       4.8767
   15368       4.8554
   15369       4.9313
   15370       4.9614
   15371       4.8602
   15372       5.0001
   15373       4.8890
   15374       4.9825
   15375       4.9133
   15376       4.9436
   15377       4.9575
   15378       4.9953
   15379       4.9968
   15380       4.9176
   15381       4.9036
   15382       4.8700
   15383       4.8354
   15384       4.9236
   15385       4.9850
   15386       4.8600
   15387       4.9025
   15388       4.9585
   15389       4.9444
   15390       4.9249
   15391       4.9414
   15392       4.9519
   15393       4.9987
   15394       4.9948
   15395       4.9564
   15396       4.9676
   15397       4.9645
   15398       4.9100
   15399       4.8746
   15400       5.0059
   15401       4.9346
   15402       4.9623
   15403       4.9283
   15404       4.8947
   15405       4.8764
   15406       4.8746
   15407       5.0062
   15408       5.0153
   15409       5.0027
   15410       5.0475
   15411       5.0671
   15412       5.1094
   15413       5.0554
   15414       5.0212
   15415       5.0456
   15416       5.0511
   15417       5.1880
   15418       5.0977
   15419       5.2176
   15420       5.1834
   15421       5.1774
   15422       5.1538
   15423       5.2951
   15424       5.2984
   15425       5.2087
   15426       5.2798
   15427       5.2068
   15428       5.0670
   15429       5.0829
   15430       5.0555
   15431       5.0014
   15432       4.9289
   15433       4.9492
   15434       4.9875
   15435       4.9591
   15436       4.9902
   15437       5.0352
   15438       4.9763
   15439       4.9931
   15440       5.0079
   15441       5.0690
   15442       4.9613
   15443       4.8808
   15444       4.9484
   15445       5.0137
   15446       4.8587
   15447       4.8889
   15448       4.8558
   15449       4.8199
   15450       4.8346
   15451       4.8891
   15452       4.9216
   15453       5.0066
   15454       4.9839
   15455       4.9020
   15456       4.9936
   15457       5.0367
   15458       5.1412
   15459       5.0763
   15460       5.0455
   15461       5.0094
   15462       5.0128
   15463       5.0705
   15464       5.1638
   15465       5.1647
   15466       5.1493
   15467       5.1299
   15468       4.9864
   15469       5.0293
   15470       5.0425
   15471       5.0287
   15472       5.1018
   15473       4.9953
   15474       5.1066
   15475       5.1147
   15476       5.1073
   15477       5.0754
   15478       5.1596
   15479       5.0602
   15480       5.1091
   15481       5.0602
   15482       4.9638
   15483       4.9623
   15484       5.0501
   15485       5.0101
   15486       4.9868
   15487       5.0858
   15488       5.0277
   15489       4.9937
   15490       5.0228
   15491       4.9206
   15492       4.9957
   15493       5.0451
   15494       4.9540
   15495       4.9403
   15496       4.9924
   15497       5.0735
   15498       5.0184
   15499       5.0433
   15500       5.1192
   15501       5.1616
   15502       5.1199
   15503       5.0293
   15504       4.9966
   15505       5.0400
   15506       5.0624
   15507       5.1163
   15508       5.0018
   15509       5.0624
   15510       5.0369
   15511       4.9951
   15512       5.0640
   15513       5.1227
   15514       5.2706
   15515       5.1713
   15516       5.0890
   15517       5.1066
   15518       5.2047
   15519       5.2183
   15520       5.2002
   15521       5.0933
   15522       5.0686
   15523       5.2281
   15524       5.1160
   15525       5.0518
   15526       5.0681
   15527       5.1965
   15528       5.1061
   15529       5.1964
   15530       5.2344
   15531       5.1557
   15532       5.0949
   15533       5.0577
   15534       5.0908
   15535       5.1597
   15536       5.1015
   15537       5.1458
   15538       5.1559
   15539       5.1096
   15540       5.2566
   15541       5.1965
   15542       5.1506
   15543       5.1234
   15544       5.0805
   15545       5.1296
   15546       5.1264
   15547       5.1460
   15548       5.1432
   15549       5.2699
   15550       5.2387
   15551       5.3227
   15552       5.2716
   15553       5.2242
   15554       5.1646
   15555       5.1789
   15556       5.1900
   15557       5.2456
   15558       5.1264
   15559       5.1813
   15560       5.1727
   15561       5.1327
   15562       5.0958
   15563       5.0347
   15564       5.0626
   15565       4.9832
   15566       5.0338
   15567       5.1199
   15568       5.2175
   15569       5.2606
   15570       5.1977
   15571       5.1856
   15572       5.0788
   15573       4.9743
   15574       5.0060
   15575       4.9978
   15576       5.0641
   15577       5.0165
   15578       4.9614
   15579       5.0404
   15580       4.9884
   15581       5.0860
   15582       5.1012
   15583       5.1459
   15584       5.1227
   15585       5.0700
   15586       5.0281
   15587       4.9659
   15588       4.9890
   15589       5.0440
   15590       4.9504
   15591       4.9847
   15592       4.9878
   15593       4.9972
   15594       4.9496
   15595       5.0465
   15596       5.0223
   15597       4.9587
   15598       4.9308
   15599       4.9541
   15600       4.9457
   15601       4.9196
   15602       4.9541
   15603       4.9488
   15604       4.8929
   15605       4.8902
   15606       4.8614
   15607       4.8725
   15608       4.9335
   15609       4.8617
   15610       4.8823
   15611       4.8503
   15612       4.8642
   15613       4.7957
   15614       4.7664
   15615       4.8426
   15616       4.7944
   15617       4.8208
   15618       4.7651
   15619       4.7934
   15620       4.7871
   15621       4.7594
   15622       4.8281
   15623       4.8465
   15624       4.7777
   15625       4.8304
   15626       4.8013
   15627       4.8698
   15628       4.9577
   15629       4.9176
   15630       4.8782
   15631       4.9240
   15632       4.8776
   15633       4.7464
   15634       4.7832
   15635       4.9347
   15636       4.8405
   15637       4.8242
   15638       4.8494
   15639       4.7678
   15640       4.8922
   15641       4.7933
   15642       4.8679
   15643       4.7511
   15644       4.7935
   15645       4.8431
   15646       4.8097
   15647       4.7968
   15648       4.8510
   15649       4.9532
   15650       4.9253
   15651       4.8705
   15652       4.9169
   15653       4.8653
   15654       4.9582
   15655       4.8254
   15656       4.9249
   15657       4.9443
   15658       4.9223
   15659       4.9309
   15660       4.8771
   15661       4.9773
   15662       4.9836
   15663       4.8681
   15664       4.8867
   15665       4.8555
   15666       4.9690
   15667       4.9963
   15668       5.0487
   15669       5.0694
   15670       5.1235
   15671       5.1809
   15672       5.1601
   15673       5.1633
   15674       5.1341
   15675       5.0554
   15676       5.0838
   15677       5.0580
   15678       4.9775
   15679       4.9679
   15680       5.0165
   15681       5.0005
   15682       5.0625
   15683       4.9501
   15684       4.9879
   15685       4.9760
   15686       5.0095
   15687       5.0474
   15688       5.0115
   15689       5.0875
   15690       5.0741
   15691       5.0144
   15692       5.0180
   15693       4.9725
   15694       4.9981
   15695       4.9728
   15696       4.9975
   15697       4.9742
   15698       4.9528
   15699       4.9767
   15700       4.9523
   15701       4.9332
   15702       4.9186
   15703       4.8648
   15704       4.9386
   15705       4.9114
   15706       4.8641
   15707       5.0068
   15708       4.9717
   15709       4.9023
   15710       4.9212
   15711       4.9745
   15712       4.9832
   15713       5.0655
   15714       5.1246
   15715       5.0867
   15716       4.9759
   15717       5.0663
   15718       4.9956
   15719       5.0679
   15720       5.0547
   15721       5.0883
   15722       5.1414
   15723       5.1207
   15724       5.0672
   15725       5.0934
   15726       5.0770
   15727       5.0115
   15728       5.0568
   15729       5.0364
   15730       5.0700
   15731       4.9737
   15732       4.9971
   15733       5.0336
   15734       5.0267
   15735       4.9868
   15736       4.9149
   15737       4.9747
   15738       5.0081
   15739       5.0045
   15740       4.9342
   15741       5.0064
   15742       5.0270
   15743       5.0314
   15744       4.9605
   15745       4.9558
   15746       5.0425
   15747       5.0223
   15748       5.0217
   15749       4.9930
   15750       5.0037
   15751       4.9453
   15752       4.9528
   15753       4.8798
   15754       4.9131
   15755       4.9339
   15756       4.9376
   15757       5.0298
   15758       5.0050
   15759       4.9468
   15760       4.8180
   15761       4.7979
   15762       4.8812
   15763       4.8956
   15764       4.9658
   15765       4.9538
   15766       4.9895
   15767       4.9147
   15768       4.8901
   15769       4.9107
   15770       4.9579
   15771       4.9307
   15772       4.9338
   15773       4.9739
   15774       4.9908
   15775       5.1105
   15776       5.0919
   15777       5.0482
   15778       5.0587
   15779       5.0557
   15780       5.0230
   15781       5.0826
   15782       5.1287
   15783       5.1882
   15784       5.1783
   15785       5.0867
   15786       5.0640
   15787       5.0873
   15788       5.0537
   15789       5.0138
   15790       5.0040
   15791       5.0146
   15792       4.9605
   15793       5.0626
   15794       5.0969
   15795       5.0417
   15796       4.9962
   15797       4.9980
   15798       5.0345
   15799       5.1476
   15800       5.0917
   15801       4.9659
   15802       4.9860
   15803       5.0041
   15804       5.0069
   15805       5.0295
   15806       4.9723
   15807       5.0082
   15808       4.9710
   15809       5.0153
   15810       4.9804
   15811       4.9763
   15812       5.0828
   15813       5.0716
   15814       5.0194
   15815       5.0166
   15816       4.9818
   15817       4.9099
   15818       4.9554
   15819       4.9888
   15820       5.0917
   15821       5.0210
   15822       4.9470
   15823       4.9285
   15824       4.9416
   15825       4.9671
   15826       5.0037
   15827       4.8930
   15828       4.8748
   15829       4.9229
   15830       4.8329
   15831       4.9195
   15832       4.8799
   15833       4.8582
   15834       4.9058
   15835       4.9453
   15836       4.9156
   15837       4.7646
   15838       4.8403
   15839       4.8877
   15840       4.9956
   15841       5.0252
   15842       5.0374
   15843       5.0752
   15844       5.0723
   15845       5.1138
   15846       5.1464
   15847       5.1773
   15848       5.0431
   15849       5.1515
   15850       5.2009
   15851       5.2304
   15852       5.1914
   15853       5.2959
   15854       5.2077
   15855       5.2802
   15856       5.2671
   15857       5.2026
   15858       5.1620
   15859       5.2339
   15860       5.1874
   15861       5.1022
   15862       5.1329
   15863       5.1113
   15864       5.0676
   15865       5.0978
   15866       5.1780
   15867       5.0823
   15868       5.0960
   15869       5.1691
   15870       5.0334
   15871       5.0626
   15872       5.1607
   15873       5.0554
   15874       5.0670
   15875       5.0334
   15876       5.0688
   15877       5.0486
   15878       5.0346
   15879       5.0044
   15880       5.0250
   15881       5.1608
   15882       5.0707
   15883       5.0564
   15884       5.1299
   15885       5.0513
   15886       5.0732
   15887       5.0798
   15888       5.0525
   15889       4.8911
   15890       5.0027
   15891       4.9776
   15892       4.9491
   15893       4.9893
   15894       4.9481
   15895       4.9155
   15896       5.0031
   15897       5.0071
   15898       5.0565
   15899       5.0350
   15900       5.0821
   15901       5.0337
   15902       5.0211
   15903       4.8880
   15904       5.0116
   15905       5.0441
   15906       5.0050
   15907       4.9506
   15908       4.9608
   15909       5.0320
   15910       5.0991
   15911       5.0565
   15912       5.0010
   15913       5.0381
   15914       5.0483
   15915       5.0814
   15916       5.2058
   15917       5.0870
   15918       5.0462
   15919       4.9586
   15920       5.0516
   15921       5.0300
   15922       5.1080
   15923       5.0826
   15924       5.0370
   15925       4.9928
   15926       4.9355
   15927       4.9334
   15928       4.9089
   15929       4.9113
   15930       4.8855
   15931       4.9105
   15932       5.0207
   15933       4.9504
   15934       5.0695
   15935       5.0937
   15936       5.0698
   15937       5.0700
   15938       5.0954
   15939       5.1280
   15940       4.9979
   15941       5.0067
   15942       5.0826
   15943       5.1333
   15944       5.1040
   15945       5.0790
   15946       5.1113
   15947       5.0829
   15948       5.1255
   15949       5.1031
   15950       5.0164
   15951       5.0605
   15952       5.0595
   15953       5.0889
   15954       5.1697
   15955       5.0569
   15956       5.1409
   15957       5.1020
   15958       5.0599
   15959       5.2330
   15960       5.2085
   15961       5.3253
   15962       5.2900
   15963       5.3123
   15964       5.2816
   15965       5.3943
   15966       5.4751
   15967       5.3520
   15968       5.3175
   15969       5.4155
   15970       5.3714
   15971       5.3243
   15972       5.3689
   15973       5.4020
   15974       5.4386
   15975       5.3309
   15976       5.4250
   15977       5.4745
   15978       5.4906
   15979       5.4128
   15980       5.4781
   15981       5.4384
   15982       5.4311
   15983       5.4509
   15984       5.4166
   15985       5.3819
   15986       5.4227
   15987       5.4582
   15988       5.4795
   15989       5.4580
   15990       5.5760
   15991       5.5526
   15992       5.4963
   15993       5.4422
   15994       5.3977
   15995       5.3199
   15996       5.3719
   15997       5.3687
   15998       5.3437
   15999       5.2970
   16000       5.1957
   16001       5.2997
   16002       5.1978
   16003       5.1155
   16004       5.2030
   16005       5.2728
   16006       5.2798
   16007       5.3917
   16008       5.3607
   16009       5.4465
   16010       5.3428
   16011       5.3137
   16012       5.4019
   16013       5.4766
   16014       5.4139
   16015       5.4907
   16016       5.4189
   16017       5.4101
   16018       5.4471
   16019       5.4306
   16020       5.2947
   16021       5.3232
   16022       5.5003
   16023       5.4836
   16024       5.4116
   16025       5.3740
   16026       5.3607
   16027       5.3705
   16028       5.4348
   16029       5.3924
   16030       5.3522
   16031       5.4060
   16032       5.4440
   16033       5.5014
   16034       5.4848
   16035       5.4755
   16036       5.4849
   16037       5.4460
   16038       5.4600
   16039       5.4734
   16040       5.4965
   16041       5.4155
   16042       5.4534
   16043       5.3696
   16044       5.3508
   16045       5.3700
   16046       5.2735
   16047       5.3953
   16048       5.3840
   16049       5.4017
   16050       5.4139
   16051       5.3460
   16052       5.3931
   16053       5.3609
   16054       5.3738
   16055       5.3201
   16056       5.3695
   16057       5.3935
   16058       5.3670
   16059       5.3349
   16060       5.4101
   16061       5.3151
   16062       5.3638
   16063       5.3395
   16064       5.2881
   16065       5.3138
   16066       5.2933
   16067       5.3784
   16068       5.3035
   16069       5.2666
   16070       5.3763
   16071       5.3540
   16072       5.3774
   16073       5.2298
   16074       5.2500
   16075       5.2730
   16076       5.3039
   16077       5.3149
   16078       5.3371
   16079       5.2635
   16080       5.2716
   16081       5.2175
   16082       5.3386
   16083       5.3411
   16084       5.3439
   16085       5.2717
   16086       5.2854
   16087       5.3285
   16088       5.2531
   16089       5.1603
   16090       5.2296
   16091       5.2747
   16092       5.2979
   16093       5.2004
   16094       5.1428
   16095       5.1680
   16096       5.1903
   16097       5.0345
   16098       5.1800
   16099       5.2632
   16100       5.3028
   16101       5.2832
   16102       5.2824
   16103       5.2076
   16104       5.2834
   16105       5.2294
   16106       5.2893
   16107       5.2655
   16108       5.2096
   16109       5.2602
   16110       5.3215
   16111       5.3671
   16112       5.2917
   16113       5.3531
   16114       5.3010
   16115       5.2649
   16116       5.3263
   16117       5.3945
   16118       5.3652
   16119       5.3129
   16120       5.1784
   16121       5.2538
   16122       5.1445
   16123       5.1029
   16124       5.1679
   16125       5.1917
   16126       5.2342
   16127       5.2363
   16128       5.3091
   16129       5.3508
   16130       5.4080
   16131       5.3000
   16132       5.2994
   16133       5.1901
   16134       5.2567
   16135       5.2423
   16136       5.1982
   16137       5.2289
   16138       5.1961
   16139       5.2332
   16140       5.1799
   16141       5.2096
   16142       5.2127
   16143       5.2931
   16144       5.3581
   16145       5.4133
   16146       5.3502
   16147       5.4761
   16148       5.5405
   16149       5.4454
   16150       5.3963
   16151       5.4491
   16152       5.4031
   16153       5.3910
   16154       5.3355
   16155       5.4004
   16156       5.3655
   16157       5.4111
   16158       5.4560
   16159       5.5124
   16160       5.4640
   16161       5.4964
   16162       5.4811
   16163       5.4645
   16164       5.4533
   16165       5.4932
   16166       5.5214
   16167       5.4940
   16168       5.4101
   16169       5.3809
   16170       5.3823
   16171       5.3710
   16172       5.2981
   16173       5.3742
   16174       5.3717
   16175       5.3325
   16176       5.3403
   16177       5.3198
   16178       5.3986
   16179       5.4049
   16180       5.4263
   16181       5.4043
   16182       5.3677
   16183       5.4422
   16184       5.4336
   16185       5.4566
   16186       5.4071
   16187       5.4354
   16188       5.3986
   16189       5.3423
   16190       5.2833
   16191       5.3862
   16192       5.3798
   16193       5.2624
   16194       5.3333
   16195       5.3570
   16196       5.4674
   16197       5.4242
   16198       5.3573
   16199       5.2617
   16200       5.2770
   16201       5.2577
   16202       5.3939
   16203       5.3015
   16204       5.2753
   16205       5.2114
   16206       5.2378
   16207       5.1902
   16208       5.2524
   16209       5.3168
   16210       5.3727
   16211       5.4683
   16212       5.4113
   16213       5.3902
   16214       5.5036
   16215       5.4997
   16216       5.3373
   16217       5.3878
   16218       5.3737
   16219       5.4670
   16220       5.4447
   16221       5.4169
   16222       5.4316
   16223       5.4196
   16224       5.5016
   16225       5.3705
   16226       5.4750
   16227       5.3946
   16228       5.3951
   16229       5.4306
   16230       5.3363
   16231       5.4359
   16232       5.4738
   16233       5.4929
   16234       5.4977
   16235       5.4078
   16236       5.4671
   16237       5.4732
   16238       5.4196
   16239       5.5320
   16240       5.5616
   16241       5.4466
   16242       5.4194
   16243       5.5534
   16244       5.4684
   16245       5.4774
   16246       5.4168
   16247       5.3938
   16248       5.3882
   16249       5.3375
   16250       5.4413
   16251       5.4647
   16252       5.3047
   16253       5.4010
   16254       5.4054
   16255       5.3674
   16256       5.4089
   16257       5.4272
   16258       5.5327
   16259       5.4397
   16260       5.4502
   16261       5.3961
   16262       5.4461
   16263       5.4607
   16264       5.5129
   16265       5.4768
   16266       5.5346
   16267       5.4810
   16268       5.4265
   16269       5.4923
   16270       5.4962
   16271       5.5506
   16272       5.5618
   16273       5.5959
   16274       5.5750
   16275       5.5618
   16276       5.5532
   16277       5.5552
   16278       5.4926
   16279       5.5457
   16280       5.6544
   16281       5.5796
   16282       5.6113
   16283       5.6693
   16284       5.6247
   16285       5.5086
   16286       5.5609
   16287       5.5766
   16288       5.4936
   16289       5.4682
   16290       5.4475
   16291       5.4835
   16292       5.4553
   16293       5.4371
   16294       5.4248
   16295       5.4341
   16296       5.4141
   16297       5.4378
   16298       5.4563
   16299       5.4477
   16300       5.4950
   16301       5.4735
   16302       5.4916
   16303       5.4386
   16304       5.4612
   16305       5.4055
   16306       5.4750
   16307       5.4041
   16308       5.5045
   16309       5.5523
   16310       5.4604
   16311       5.4549
   16312       5.4940
   16313       5.5324
   16314       5.5595
   16315       5.5715
   16316       5.4365
   16317       5.5336
   16318       5.4517
   16319       5.5090
   16320       5.5880
   16321       5.5899
   16322       5.5747
   16323       5.4418
   16324       5.4704
   16325       5.4305
   16326       5.5309
   16327       5.5152
   16328       5.4959
   16329       5.4998
   16330       5.4483
   16331       5.4470
   16332       5.4843
   16333       5.5300
   16334       5.5240
   16335       5.7113
   16336       5.4665
   16337       5.6339
   16338       5.6036
   16339       5.6621
   16340       5.6942
   16341       5.5983
   16342       5.6365
   16343       5.6797
   16344       5.7211
   16345       5.6689
   16346       5.6631
   16347       5.6858
   16348       5.6845
   16349       5.6757
   16350       5.6541
   16351       5.6073
   16352       5.5555
   16353       5.5696
   16354       5.5730
   16355       5.5987
   16356       5.6016
   16357       5.5890
   16358       5.5469
   16359       5.5726
   16360       5.4941
   16361       5.4940
   16362       5.5410
   16363       5.5098
   16364       5.5299
   16365       5.4952
   16366       5.5117
   16367       5.5122
   16368       5.4718
   16369       5.4180
   16370       5.3935
   16371       5.4196
   16372       5.4829
   16373       5.4652
   16374       5.4046
   16375       5.4115
   16376       5.4147
   16377       5.3904
   16378       5.3272
   16379       5.3348
   16380       5.2546
   16381       5.2774
   16382       5.2151
   16383       5.3213
   16384       5.4303
   16385       5.3703
   16386       5.3556
   16387       5.3451
   16388       5.3617
   16389       5.3468
   16390       5.2640
   16391       5.3900
   16392       5.3969
   16393       5.4374
   16394       5.4232
   16395       5.4269
   16396       5.4522
   16397       5.5026
   16398       5.4514
   16399       5.4645
   16400       5.4445
   16401       5.4038
   16402       5.4677
   16403       5.4108
   16404       5.4493
   16405       5.3501
   16406       5.4665
   16407       5.3931
   16408       5.4487
   16409       5.5122
   16410       5.5230
   16411       5.4882
   16412       5.5230
   16413       5.4002
   16414       5.5615
   16415       5.5552
   16416       5.5170
   16417       5.4556
   16418       5.5151
   16419       5.5254
   16420       5.4662
   16421       5.4313
   16422       5.4820
   16423       5.4726
   16424       5.4646
   16425       5.3840
   16426       5.2775
   16427       5.3116
   16428       5.3505
   16429       5.2976
   16430       5.2662
   16431       5.3394
   16432       5.2792
   16433       5.3405
   16434       5.3544
   16435       5.3443
   16436       5.4120
   16437       5.3668
   16438       5.4069
   16439       5.4076
   16440       5.4003
   16441       5.3446
   16442       5.2784
   16443       5.2450
   16444       5.2943
   16445       5.3431
   16446       5.3026
   16447       5.2793
   16448       5.2903
   16449       5.3088
   16450       5.2643
   16451       5.2690
   16452       5.2636
   16453       5.1597
   16454       5.2886
   16455       5.2925
   16456       5.2708
   16457       5.2869
   16458       5.2422
   16459       5.2468
   16460       5.2216
   16461       5.2092
   16462       5.1633
   16463       5.2293
   16464       5.1122
   16465       5.1591
   16466       5.2328
   16467       5.2380
   16468       5.2518
   16469       5.2886
   16470       5.2545
   16471       5.3180
   16472       5.3216
   16473       5.4009
   16474       5.4291
   16475       5.3602
   16476       5.3933
   16477       5.4047
   16478       5.4830
   16479       5.4834
   16480       5.4279
   16481       5.4260
   16482       5.4061
   16483       5.3918
   16484       5.3792
   16485       5.3149
   16486       5.4332
   16487       5.4532
   16488       5.3711
   16489       5.4361
   16490       5.4041
   16491       5.3519
   16492       5.3964
   16493       5.2584
   16494       5.2407
   16495       5.2596
   16496       5.2530
   16497       5.3568
   16498       5.3540
   16499       5.2885
   16500       5.2275
   16501       5.3676
   16502       5.2892
   16503       5.2820
   16504       5.3618
   16505       5.2493
   16506       5.2691
   16507       5.3410
   16508       5.3193
   16509       5.2445
   16510       5.1922
   16511       5.2159
   16512       5.2287
   16513       5.1584
   16514       5.0610
   16515       5.0187
   16516       5.0985
   16517       5.1364
   16518       5.2499
   16519       5.2464
   16520       5.1300
   16521       5.2611
   16522       5.2504
   16523       5.2207
   16524       5.2387
   16525       5.2114
   16526       5.2086
   16527       5.2384
   16528       5.2111
   16529       5.1768
   16530       5.1688
   16531       5.2414
   16532       5.1516
   16533       5.1817
   16534       5.2014
   16535       5.2391
   16536       5.2869
   16537       5.2705
   16538       5.2499
   16539       5.0843
   16540       5.0872
   16541       5.0909
   16542       5.0923
   16543       5.0380
   16544       5.1336
   16545       5.1423
   16546       5.2738
   16547       5.1766
   16548       5.2511
   16549       5.1935
   16550       5.1482
   16551       5.0590
   16552       5.1303
   16553       5.2071
   16554       5.2206
   16555       5.1854
   16556       5.2235
   16557       5.2709
   16558       5.1813
   16559       5.1903
   16560       5.1480
   16561       5.1610
   16562       5.1521
   16563       5.1823
   16564       5.1586
   16565       5.1322
   16566       5.2361
   16567       5.1331
   16568       5.1148
   16569       5.0987
   16570       5.1457
   16571       5.1493
   16572       5.1163
   16573       5.0815
   16574       4.9319
   16575       5.0365
   16576       5.0164
   16577       5.0125
   16578       5.0313
   16579       5.0429
   16580       5.0419
   16581       5.0614
   16582       5.0701
   16583       5.0302
   16584       5.0076
   16585       5.0940
   16586       5.1432
   16587       5.1601
   16588       5.2311
   16589       5.1346
   16590       5.1356
   16591       5.1900
   16592       5.1784
   16593       5.2331
   16594       5.1645
   16595       5.1443
   16596       5.1860
   16597       5.0851
   16598       5.0449
   16599       5.1093
   16600       5.1556
   16601       5.1163
   16602       5.2022
   16603       5.2323
   16604       5.1245
   16605       4.9892
   16606       5.0071
   16607       5.1386
   16608       5.1497
   16609       5.2184
   16610       5.0941
   16611       5.1930
   16612       5.1409
   16613       5.2462
   16614       5.2169
   16615       5.1991
   16616       5.3606
   16617       5.3280
   16618       5.3227
   16619       5.3543
   16620       5.2699
   16621       5.3570
   16622       5.2392
   16623       5.3172
   16624       5.2603
   16625       5.1778
   16626       5.2503
   16627       5.2907
   16628       5.1785
   16629       5.1445
   16630       5.2317
   16631       5.0905
   16632       5.2023
   16633       5.0746
   16634       5.1983
   16635       4.9930
   16636       5.0614
   16637       5.0398
   16638       5.0698
   16639       5.1349
   16640       5.1235
   16641       5.1002
   16642       5.0426
   16643       5.0149
   16644       4.9768
   16645       5.0517
   16646       5.1121
   16647       5.2054
   16648       5.1584
   16649       5.1814
   16650       5.2893
   16651       5.1732
   16652       5.1377
   16653       5.2544
   16654       5.2325
   16655       5.1313
   16656       5.2113
   16657       5.1904
   16658       5.1823
   16659       5.1939
   16660       5.1954
   16661       5.2857
   16662       5.2570
   16663       5.2352
   16664       5.2003
   16665       5.1681
   16666       5.2210
   16667       5.3112
   16668       5.1907
   16669       5.3045
   16670       5.2336
   16671       5.2689
   16672       5.3153
   16673       5.2443
   16674       5.4188
   16675       5.3843
   16676       5.3775
   16677       5.4188
   16678       5.4583
   16679       5.4569
   16680       5.5314
   16681       5.5319
   16682       5.4887
   16683       5.5071
   16684       5.4787
   16685       5.5042
   16686       5.4085
   16687       5.4392
   16688       5.4297
   16689       5.4489
   16690       5.5250
   16691       5.3462
   16692       5.3328
   16693       5.3652
   16694       5.4134
   16695       5.3208
   16696       5.4004
   16697       5.3200
   16698       5.2860
   16699       5.3922
   16700       5.4021
   16701       5.4443
   16702       5.3772
   16703       5.3441
   16704       5.2591
   16705       5.2294
   16706       5.2704
   16707       5.2409
   16708       5.1939
   16709       5.2767
   16710       5.1499
   16711       5.1606
   16712       5.1420
   16713       5.1859
   16714       5.2265
   16715       5.3270
   16716       5.2362
   16717       5.2514
   16718       5.2780
   16719       5.2353
   16720       5.1880
   16721       5.1936
   16722       5.1328
   16723       5.2296
   16724       5.1526
   16725       5.2212
   16726       5.2522
   16727       5.3035
   16728       5.2791
   16729       5.4087
   16730       5.3300
   16731       5.3341
   16732       5.3109
   16733       5.3735
   16734       5.3568
   16735       5.4463
   16736       5.3863
   16737       5.3530
   16738       5.3329
   16739       5.4156
   16740       5.3541
   16741       5.4348
   16742       5.4647
   16743       5.5098
   16744       5.5464
   16745       5.5079
   16746       5.5392
   16747       5.4770
   16748       5.5611
   16749       5.5051
   16750       5.4837
   16751       5.5844
   16752       5.6088
   16753       5.6425
   16754       5.6209
   16755       5.5297
   16756       5.5133
   16757       5.5446
   16758       5.5614
   16759       5.5986
   16760       5.4800
   16761       5.5432
   16762       5.5475
   16763       5.3861
   16764       5.4346
   16765       5.4055
   16766       5.5838
   16767       5.5287
   16768       5.4768
   16769       5.4516
   16770       5.3891
   16771       5.3009
   16772       5.2735
   16773       5.3182
   16774       5.2805
   16775       5.3629
   16776       5.3977
   16777       5.3679
   16778       5.4762
   16779       5.4180
   16780       5.4516
   16781       5.3093
   16782       5.3121
   16783       5.2360
   16784       5.3410
   16785       5.2901
   16786       5.3641
   16787       5.2715
   16788       5.2226
   16789       5.2942
   16790       5.4178
   16791       5.4859
   16792       5.4072
   16793       5.3351
   16794       5.3198
   16795       5.3389
   16796       5.3459
   16797       5.2950
   16798       5.2553
   16799       5.3548
   16800       5.3741
   16801       5.3558
   16802       5.4867
   16803       5.3993
   16804       5.4194
   16805       5.3887
   16806       5.4922
   16807       5.4008
   16808       5.3954
   16809       5.3850
   16810       5.3795
   16811       5.3424
   16812       5.4468
   16813       5.4424
   16814       5.4632
   16815       5.4162
   16816       5.4365
   16817       5.3645
   16818       5.3625
   16819       5.4864
   16820       5.3269
   16821       5.2384
   16822       5.2667
   16823       5.3285
   16824       5.3557
   16825       5.2691
   16826       5.3906
   16827       5.4122
   16828       5.4096
   16829       5.4365
   16830       5.4584
   16831       5.3638
   16832       5.4183
   16833       5.4776
   16834       5.4578
   16835       5.4682
   16836       5.4999
   16837       5.4804
   16838       5.3912
   16839       5.3686
   16840       5.3506
   16841       5.3884
   16842       5.3253
   16843       5.3841
   16844       5.4127
   16845       5.3343
   16846       5.2222
   16847       5.3010
   16848       5.3420
   16849       5.3101
   16850       5.3235
   16851       5.2736
   16852       5.2763
   16853       5.2186
   16854       5.1981
   16855       5.2044
   16856       5.2601
   16857       5.2762
   16858       5.2493
   16859       5.2825
   16860       5.2080
   16861       5.2232
   16862       5.2159
   16863       5.2463
   16864       5.1586
   16865       5.1056
   16866       5.2131
   16867       5.1919
   16868       5.2677
   16869       5.3729
   16870       5.3637
   16871       5.4075
   16872       5.4009
   16873       5.3752
   16874       5.3516
   16875       5.2373
   16876       5.2114
   16877       5.1676
   16878       5.1259
   16879       5.1230
   16880       5.1858
   16881       5.1158
   16882       5.0634
   16883       5.0407
   16884       5.0208
   16885       4.9836
   16886       5.0912
   16887       5.0608
   16888       4.9786
   16889       4.9921
   16890       5.0890
   16891       5.1354
   16892       5.1656
   16893       5.0442
   16894       4.9944
   16895       4.9615
   16896       4.9678
   16897       4.8992
   16898       4.8506
   16899       4.9894
   16900       4.8505
   16901       4.8788
   16902       4.8416
   16903       4.8818
   16904       4.8929
   16905       4.8098
   16906       4.7887
   16907       4.8499
   16908       4.9369
   16909       5.0380
   16910       5.0030
   16911       5.0398
   16912       4.9731
   16913       4.9887
   16914       4.9425
   16915       4.8819
   16916       4.9260
   16917       4.9662
   16918       4.9571
   16919       5.0228
   16920       4.9362
   16921       4.9498
   16922       4.9064
   16923       4.8814
   16924       4.9311
   16925       4.8877
   16926       4.8918
   16927       4.9715
   16928       4.9448
   16929       4.9856
   16930       5.0196
   16931       5.0996
   16932       5.0854
   16933       5.1594
   16934       5.1275
   16935       5.2017
   16936       5.1833
   16937       5.1498
   16938       5.2062
   16939       5.1633
   16940       5.1035
   16941       5.1863
   16942       5.1773
   16943       5.1997
   16944       5.3058
   16945       5.2364
   16946       5.2352
   16947       5.2238
   16948       5.1170
   16949       5.3130
   16950       5.2150
   16951       5.2949
   16952       5.3162
   16953       5.3023
   16954       5.2354
   16955       5.2588
   16956       5.2220
   16957       5.2886
   16958       5.3113
   16959       5.3426
   16960       5.3540
   16961       5.3425
   16962       5.2978
   16963       5.4011
   16964       5.3600
   16965       5.3606
   16966       5.4086
   16967       5.4254
   16968       5.4791
   16969       5.4841
   16970       5.5288
   16971       5.4517
   16972       5.3809
   16973       5.4874
   16974       5.4190
   16975       5.4308
   16976       5.3502
   16977       5.2779
   16978       5.3292
   16979       5.1997
   16980       5.2136
   16981       5.1756
   16982       5.2044
   16983       5.2132
   16984       5.1966
   16985       5.1214
   16986       5.1573
   16987       5.0418
   16988       5.0380
   16989       5.1619
   16990       5.1314
   16991       5.1196
   16992       5.1466
   16993       5.1306
   16994       5.0647
   16995       5.0602
   16996       5.0511
   16997       5.1591
   16998       5.1708
   16999       5.1068
   17000       5.0468
   17001       5.1184
   17002       5.0924
   17003       5.1248
   17004       5.1117
   17005       5.1989
   17006       5.2559
   17007       5.2831
   17008       5.2222
   17009       5.0986
   17010       5.2001
   17011       5.2458
   17012       5.2638
   17013       5.2250
   17014       5.2879
   17015       5.3074
   17016       5.3084
   17017       5.2758
   17018       5.2152
   17019       5.1963
   17020       5.1896
   17021       5.1735
   17022       5.2274
   17023       5.1447
   17024       5.1117
   17025       5.0754
   17026       5.1742
   17027       5.1318
   17028       5.1203
   17029       5.1483
   17030       5.0806
   17031       5.3106
   17032       5.2699
   17033       5.2213
   17034       5.1467
   17035       5.2157
   17036       5.1355
   17037       5.1612
   17038       5.2106
   17039       5.0975
   17040       5.2035
   17041       5.2302
   17042       5.3780
   17043       5.3370
   17044       5.3151
   17045       5.2837
   17046       5.2188
   17047       5.2631
   17048       5.3297
   17049       5.3139
   17050       5.3302
   17051       5.2464
   17052       5.1918
   17053       5.3033
   17054       5.4060
   17055       5.4081
   17056       5.4312
   17057       5.4184
   17058       5.4125
   17059       5.3309
   17060       5.3797
   17061       5.3067
   17062       5.2929
   17063       5.3111
   17064       5.2655
   17065       5.3031
   17066       5.2839
   17067       5.1746
   17068       5.1830
   17069       5.1420
   17070       5.1582
   17071       5.2368
   17072       5.2098
   17073       5.2066
   17074       5.2345
   17075       5.1731
   17076       5.1017
   17077       5.0729
   17078       5.1616
   17079       5.1778
   17080       5.0391
   17081       5.1019
   17082       5.1385
   17083       5.0578
   17084       5.1953
   17085       5.1339
   17086       5.1119
   17087       5.1787
   17088       5.1322
   17089       5.1268
   17090       5.0507
   17091       5.1512
   17092       5.1904
   17093       5.0846
   17094       5.1116
   17095       5.0910
   17096       5.1680
   17097       5.2090
   17098       5.1301
   17099       5.2162
   17100       5.3363
   17101       5.2103
   17102       5.2816
   17103       5.2371
   17104       5.3630
   17105       5.4441
   17106       5.3955
   17107       5.4258
   17108       5.3965
   17109       5.3596
   17110       5.2543
   17111       5.3014
   17112       5.3101
   17113       5.1723
   17114       5.2476
   17115       5.1854
   17116       5.2336
   17117       5.1776
   17118       5.1982
   17119       5.2897
   17120       5.2617
   17121       5.2848
   17122       5.4397
   17123       5.3806
   17124       5.3222
   17125       5.3987
   17126       5.4034
   17127       5.3729
   17128       5.4103
   17129       5.4651
   17130       5.3994
   17131       5.3910
   17132       5.3565
   17133       5.5130
   17134       5.4708
   17135       5.4622
   17136       5.4433
   17137       5.4552
   17138       5.2452
   17139       5.2654
   17140       5.2317
   17141       5.1328
   17142       5.2414
   17143       5.3183
   17144       5.3523
   17145       5.3583
   17146       5.2577
   17147       5.1888
   17148       5.2375
   17149       5.1496
   17150       5.2692
   17151       5.2216
   17152       5.2325
   17153       5.1682
   17154       5.1686
   17155       5.1499
   17156       5.3116
   17157       5.2755
   17158       5.2488
   17159       5.1962
   17160       5.0636
   17161       5.1689
   17162       5.1645
   17163       5.2549
   17164       5.2655
   17165       5.2425
   17166       5.1934
   17167       5.1880
   17168       5.2013
   17169       5.2029
   17170       5.3842
   17171       5.2204
   17172       5.1907
   17173       5.2233
   17174       5.2636
   17175       5.2846
   17176       5.2982
   17177       5.3199
   17178       5.2391
   17179       5.3025
   17180       5.2910
   17181       5.2818
   17182       5.2162
   17183       5.2767
   17184       5.1665
   17185       5.1977
   17186       5.1274
   17187       5.1796
   17188       5.1585
   17189       5.2451
   17190       5.1992
   17191       5.2099
   17192       5.1629
   17193       5.2348
   17194       5.1673
   17195       5.1675
   17196       5.1846
   17197       5.1156
   17198       5.1334
   17199       5.1604
   17200       5.2007
   17201       5.2336
   17202       5.2669
   17203       5.2940
   17204       5.1991
   17205       5.1792
   17206       5.2771
   17207       5.2296
   17208       5.2846
   17209       5.1138
   17210       5.0323
   17211       4.9722
   17212       5.1768
   17213       5.1156
   17214       5.1085
   17215       5.1140
   17216       5.3104
   17217       5.3686
   17218       5.3295
   17219       5.2466
   17220       5.2282
   17221       5.2450
   17222       5.2360
   17223       5.2437
   17224       5.1815
   17225       5.1139
   17226       5.0833
   17227       5.0477
   17228       5.0675
   17229       5.0331
   17230       5.1572
   17231       5.0993
   17232       5.1218
   17233       5.1523
   17234       5.2072
   17235       5.2434
   17236       5.1339
   17237       5.1919
   17238       5.1179
   17239       5.1394
   17240       5.1150
   17241       5.1291
   17242       5.2200
   17243       5.2907
   17244       5.3207
   17245       5.2563
   17246       5.2112
   17247       5.2469
   17248       5.2597
   17249       5.1906
   17250       5.2003
   17251       5.2488
   17252       5.2006
   17253       5.2789
   17254       5.2316
   17255       5.2557
   17256       5.2844
   17257       5.2620
   17258       5.2684
   17259       5.3185
   17260       5.2560
   17261       5.2332
   17262       5.2414
   17263       5.1545
   17264       5.1530
   17265       5.2046
   17266       5.3301
   17267       5.3429
   17268       5.3351
   17269       5.2929
   17270       5.3375
   17271       5.3772
   17272       5.4061
   17273       5.4128
   17274       5.4604
   17275       5.4718
   17276       5.5511
   17277       5.5745
   17278       5.6036
   17279       5.6646
   17280       5.5727
   17281       5.5970
   17282       5.5169
   17283       5.4747
   17284       5.4660
   17285       5.5026
   17286       5.5431
   17287       5.5570
   17288       5.5532
   17289       5.5711
   17290       5.5607
   17291       5.5386
   17292       5.4499
   17293       5.4157
   17294       5.3830
   17295       5.3912
   17296       5.3927
   17297       5.3508
   17298       5.3313
   17299       5.3912
   17300       5.3937
   17301       5.5316
   17302       5.5023
   17303       5.3974
   17304       5.3940
   17305       5.4722
   17306       5.4685
   17307       5.4437
   17308       5.4035
   17309       5.4388
   17310       5.3289
   17311       5.3704
   17312       5.4552
   17313       5.3310
   17314       5.3363
   17315       5.2802
   17316       5.4540
   17317       5.3068
   17318       5.3357
   17319       5.3416
   17320       5.3676
   17321       5.3835
   17322       5.3901
   17323       5.4453
   17324       5.4207
   17325       5.3606
   17326       5.3783
   17327       5.4033
   17328       5.3643
   17329       5.4047
   17330       5.4248
   17331       5.4301
   17332       5.3921
   17333       5.4597
   17334       5.4468
   17335       5.4647
   17336       5.4420
   17337       5.4414
   17338       5.4127
   17339       5.3814
   17340       5.3653
   17341       5.4375
   17342       5.4592
   17343       5.4525
   17344       5.4081
   17345       5.3920
   17346       5.3096
   17347       5.3369
   17348       5.3680
   17349       5.3997
   17350       5.4514
   17351       5.3818
   17352       5.2866
   17353       5.3011
   17354       5.4267
   17355       5.5128
   17356       5.3827
   17357       5.4602
   17358       5.5079
   17359       5.4786
   17360       5.4804
   17361       5.4289
   17362       5.4854
   17363       5.5105
   17364       5.4906
   17365       5.5843
   17366       5.6865
   17367       5.6061
   17368       5.5355
   17369       5.5820
   17370       5.4742
   17371       5.4278
   17372       5.4972
   17373       5.5253
   17374       5.4640
   17375       5.4952
   17376       5.5467
   17377       5.6064
   17378       5.6610
   17379       5.4910
   17380       5.5118
   17381       5.5330
   17382       5.5372
   17383       5.4473
   17384       5.6020
   17385       5.5090
   17386       5.5177
   17387       5.5481
   17388       5.4903
   17389       5.4692
   17390       5.4758
   17391       5.5958
   17392       5.6134
   17393       5.5714
   17394       5.4630
   17395       5.4475
   17396       5.6164
   17397       5.6222
   17398       5.6319
   17399       5.6004
   17400       5.6579
   17401       5.6184
   17402       5.5684
   17403       5.5896
   17404       5.4916
   17405       5.4664
   17406       5.4498
   17407       5.4462
   17408       5.4826
   17409       5.4583
   17410       5.3951
   17411       5.3961
   17412       5.5082
   17413       5.4720
   17414       5.4628
   17415       5.4990
   17416       5.5209
   17417       5.5435
   17418       5.4252
   17419       5.3664
   17420       5.3977
   17421       5.4017
   17422       5.4304
   17423       5.3628
   17424       5.5402
   17425       5.5648
   17426       5.5365
   17427       5.4626
   17428       5.4603
   17429       5.3962
   17430       5.3931
   17431       5.5067
   17432       5.4261
   17433       5.4333
   17434       5.3551
   17435       5.3443
   17436       5.4126
   17437       5.4545
   17438       5.3676
   17439       5.3689
   17440       5.3976
   17441       5.4198
   17442       5.3413
   17443       5.3144
   17444       5.2876
   17445       5.3492
   17446       5.3495
   17447       5.2924
   17448       5.2200
   17449       5.2607
   17450       5.2034
   17451       5.1884
   17452       5.2208
   17453       5.2674
   17454       5.3058
   17455       5.3400
   17456       5.3033
   17457       5.2904
   17458       5.2743
   17459       5.2960
   17460       5.2554
   17461       5.2770
   17462       5.1714
   17463       5.1219
   17464       5.1764
   17465       5.1128
   17466       5.1651
   17467       5.2889
   17468       5.4216
   17469       5.4436
   17470       5.4216
   17471       5.3402
   17472       5.2114
   17473       5.3409
   17474       5.3346
   17475       5.3391
   17476       5.3073
   17477       5.3863
   17478       5.3809
   17479       5.4336
   17480       5.4112
   17481       5.4558
   17482       5.2664
   17483       5.2399
   17484       5.3488
   17485       5.2990
   17486       5.3044
   17487       5.2958
   17488       5.3346
   17489       5.2422
   17490       5.2509
   17491       5.3292
   17492       5.2416
   17493       5.2660
   17494       5.2207
   17495       5.1872
   17496       5.2468
   17497       5.2499
   17498       5.2616
   17499       5.2191
   17500       5.2929
   17501       5.3413
   17502       5.2986
   17503       5.3738
   17504       5.3681
   17505       5.4716
   17506       5.3712
   17507       5.3318
   17508       5.3223
   17509       5.4366
   17510       5.4756
   17511       5.4314
   17512       5.3059
   17513       5.2653
   17514       5.2618
   17515       5.2647
   17516       5.2483
   17517       5.2959
   17518       5.2289
   17519       5.2306
   17520       5.2466
   17521       5.3269
   17522       5.2520
   17523       5.1367
   17524       5.2304
   17525       5.2278
   17526       5.2685
   17527       5.3164
   17528       5.3342
   17529       5.2831
   17530       5.3069
   17531       5.3486
   17532       5.3524
   17533       5.3590
   17534       5.3837
   17535       5.4046
   17536       5.4494
   17537       5.3422
   17538       5.1939
   17539       5.3958
   17540       5.3273
   17541       5.2942
   17542       5.3126
   17543       5.4670
   17544       5.4627
   17545       5.4496
   17546       5.4111
   17547       5.4816
   17548       5.4286
   17549       5.4753
   17550       5.3914
   17551       5.3829
   17552       5.4811
   17553       5.5159
   17554       5.4447
   17555       5.3722
   17556       5.3469
   17557       5.4381
   17558       5.5037
   17559       5.4827
   17560       5.4472
   17561       5.4659
   17562       5.5062
   17563       5.4701
   17564       5.4408
   17565       5.4347
   17566       5.4935
   17567       5.6273
   17568       5.5883
   17569       5.6311
   17570       5.5632
   17571       5.5761
   17572       5.5609
   17573       5.6101
   17574       5.5819
   17575       5.5782
   17576       5.5247
   17577       5.5569
   17578       5.5310
   17579       5.4344
   17580       5.4242
   17581       5.4570
   17582       5.3468
   17583       5.4320
   17584       5.4379
   17585       5.4954
   17586       5.4304
   17587       5.4318
   17588       5.4435
   17589       5.4075
   17590       5.4199
   17591       5.3987
   17592       5.4174
   17593       5.3789
   17594       5.3721
   17595       5.4123
   17596       5.4817
   17597       5.5326
   17598       5.5634
   17599       5.5461
   17600       5.4401
   17601       5.5096
   17602       5.5477
   17603       5.4654
   17604       5.4948
   17605       5.5981
   17606       5.4646
   17607       5.5536
   17608       5.4515
   17609       5.4995
   17610       5.3920
   17611       5.4610
   17612       5.5236
   17613       5.5041
   17614       5.5184
   17615       5.5973
   17616       5.4842
   17617       5.3842
   17618       5.4305
   17619       5.2628
   17620       5.2853
   17621       5.3009
   17622       5.2942
   17623       5.3839
   17624       5.3921
   17625       5.4801
   17626       5.5561
   17627       5.5438
   17628       5.5315
   17629       5.4638
   17630       5.4532
   17631       5.5853
   17632       5.5718
   17633       5.6325
   17634       5.5994
   17635       5.5491
   17636       5.6367
   17637       5.6611
   17638       5.7375
   17639       5.6379
   17640       5.5955
   17641       5.6866
   17642       5.5607
   17643       5.4413
   17644       5.5278
   17645       5.6203
   17646       5.5759
   17647       5.5794
   17648       5.5749
   17649       5.5272
   17650       5.6434
   17651       5.6452
   17652       5.6827
   17653       5.6367
   17654       5.6068
   17655       5.6434
   17656       5.6401
   17657       5.5907
   17658       5.6426
   17659       5.6515
   17660       5.6175
   17661       5.6912
   17662       5.7694
   17663       5.7477
   17664       5.8748
   17665       5.8313
   17666       5.6989
   17667       5.7023
   17668       5.7277
   17669       5.6156
   17670       5.6703
   17671       5.7161
   17672       5.6128
   17673       5.6302
   17674       5.6637
   17675       5.6738
   17676       5.7386
   17677       5.6930
   17678       5.6972
   17679       5.7699
   17680       5.5947
   17681       5.6508
   17682       5.6297
   17683       5.5543
   17684       5.6579
   17685       5.6240
   17686       5.6695
   17687       5.6897
   17688       5.6569
   17689       5.6804
   17690       5.7075
   17691       5.6187
   17692       5.6139
   17693       5.6156
   17694       5.6889
   17695       5.6034
   17696       5.6425
   17697       5.5460
   17698       5.5594
   17699       5.4696
   17700       5.6146
   17701       5.5076
   17702       5.6196
   17703       5.6688
   17704       5.6042
   17705       5.5970
   17706       5.5239
   17707       5.4423
   17708       5.4717
   17709       5.4771
   17710       5.4818
   17711       5.4533
   17712       5.4498
   17713       5.5076
   17714       5.6594
   17715       5.6209
   17716       5.4906
   17717       5.5266
   17718       5.4725
   17719       5.4268
   17720       5.4774
   17721       5.4894
   17722       5.4970
   17723       5.4242
   17724       5.4156
   17725       5.4075
   17726       5.3115
   17727       5.3453
   17728       5.2796
   17729       5.3518
   17730       5.2514
   17731       5.2236
   17732       5.2097
   17733       5.1583
   17734       5.2114
   17735       5.2216
   17736       5.2713
   17737       5.2690
   17738       5.3278
   17739       5.2654
   17740       5.2153
   17741       5.2088
   17742       5.1904
   17743       5.2337
   17744       5.1864
   17745       5.2048
   17746       5.2188
   17747       5.2424
   17748       5.2022
   17749       5.2059
   17750       5.1797
   17751       5.2360
   17752       5.2760
   17753       5.1499
   17754       5.1730
   17755       5.1194
   17756       5.1399
   17757       5.1881
   17758       5.3241
   17759       5.1978
   17760       5.1394
   17761       5.1607
   17762       5.1835
   17763       5.2458
   17764       5.2462
   17765       5.3197
   17766       5.2505
   17767       5.3301
   17768       5.3532
   17769       5.3015
   17770       5.2872
   17771       5.3910
   17772       5.4089
   17773       5.2975
   17774       5.3653
   17775       5.4074
   17776       5.3705
   17777       5.4720
   17778       5.4673
   17779       5.5207
   17780       5.4785
   17781       5.3943
   17782       5.3185
   17783       5.3198
   17784       5.2351
   17785       5.2657
   17786       5.2292
   17787       5.2403
   17788       5.2681
   17789       5.2128
   17790       5.1950
   17791       5.2521
   17792       5.3074
   17793       5.2415
   17794       5.1659
   17795       5.2265
   17796       5.2634
   17797       5.2700
   17798       5.2363
   17799       5.2251
   17800       5.1328
   17801       5.1552
   17802       5.1490
   17803       5.1530
   17804       5.1883
   17805       5.2665
   17806       5.2571
   17807       5.3304
   17808       5.3374
   17809       5.3071
   17810       5.3719
   17811       5.3286
   17812       5.4740
   17813       5.5064
   17814       5.5654
   17815       5.4813
   17816       5.4016
   17817       5.1969
   17818       5.2561
   17819       5.3029
   17820       5.2685
   17821       5.2785
   17822       5.2647
   17823       5.2461
   17824       5.2330
   17825       5.2319
   17826       5.2299
   17827       5.2281
   17828       5.2947
   17829       5.3522
   17830       5.3348
   17831       5.4200
   17832       5.3507
   17833       5.4924
   17834       5.3912
   17835       5.3430
   17836       5.3341
   17837       5.4081
   17838       5.4044
   17839       5.3721
   17840       5.4811
   17841       5.4654
   17842       5.5128
   17843       5.5139
   17844       5.5170
   17845       5.4977
   17846       5.5101
   17847       5.5158
   17848       5.4605
   17849       5.3159
   17850       5.3137
   17851       5.3225
   17852       5.3701
   17853       5.3161
   17854       5.2688
   17855       5.3563
   17856       5.3431
   17857       5.3106
   17858       5.3566
   17859       5.2224
   17860       5.2621
   17861       5.2948
   17862       5.3586
   17863       5.2452
   17864       5.3210
   17865       5.2519
   17866       5.1802
   17867       5.1428
   17868       5.1434
   17869       5.2539
   17870       5.2998
   17871       5.2852
   17872       5.2464
   17873       5.3270
   17874       5.3186
   17875       5.2165
   17876       5.2349
   17877       5.2892
   17878       5.2909
   17879       5.3400
   17880       5.3430
   17881       5.1661
   17882       5.3189
   17883       5.3609
   17884       5.2481
   17885       5.3155
   17886       5.2929
   17887       5.3642
   17888       5.1988
   17889       5.1837
   17890       5.0922
   17891       5.1353
   17892       5.3172
   17893       5.3406
   17894       5.3885
   17895       5.3313
   17896       5.3413
   17897       5.3364
   17898       5.2716
   17899       5.3303
   17900       5.2908
   17901       5.2134
   17902       5.3441
   17903       5.2741
   17904       5.3768
   17905       5.2870
   17906       5.3361
   17907       5.3932
   17908       5.3658
   17909       5.2765
   17910       5.3264
   17911       5.3210
   17912       5.2218
   17913       5.3373
   17914       5.2982
   17915       5.2660
   17916       5.2606
   17917       5.2989
   17918       5.2021
   17919       5.1249
   17920       5.2221
   17921       5.1681
   17922       5.1476
   17923       5.2199
   17924       5.2108
   17925       5.2533
   17926       5.1459
   17927       5.2437
   17928       5.1211
   17929       5.1934
   17930       5.1211
   17931       5.1520
   17932       5.0911
   17933       5.1282
   17934       5.0654
   17935       5.1644
   17936       5.1731
   17937       5.1216
   17938       5.1147
   17939       5.0355
   17940       5.0528
   17941       5.0804
   17942       5.1223
   17943       5.1893
   17944       5.2385
   17945       5.2844
   17946       5.2859
   17947       5.3539
   17948       5.3649
   17949       5.3282
   17950       5.4003
   17951       5.3528
   17952       5.4401
   17953       5.4381
   17954       5.3523
   17955       5.3261
   17956       5.3795
   17957       5.4324
   17958       5.4692
   17959       5.4326
   17960       5.3808
   17961       5.3802
   17962       5.4113
   17963       5.4713
   17964       5.4944
   17965       5.3977
   17966       5.4112
   17967       5.3847
   17968       5.3594
   17969       5.2107
   17970       5.2447
   17971       5.2687
   17972       5.2663
   17973       5.2206
   17974       5.2754
   17975       5.1718
   17976       5.1891
   17977       5.2213
   17978       5.2763
   17979       5.3799
   17980       5.2268
   17981       5.2263
   17982       5.3107
   17983       5.3472
   17984       5.4264
   17985       5.2863
   17986       5.3027
   17987       5.3675
   17988       5.2752
   17989       5.2723
   17990       5.2129
   17991       5.1428
   17992       5.2413
   17993       5.2320
   17994       5.2406
   17995       5.2342
   17996       5.2722
   17997       5.2636
   17998       5.2995
   17999       5.2755
   18000       5.2954
   18001       5.2457
   18002       5.2800
   18003       5.3102
   18004       5.3440
   18005       5.3127
   18006       5.3404
   18007       5.3488
   18008       5.2295
   18009       5.3181
   18010       5.2535
   18011       5.3070
   18012       5.2505
   18013       5.2674
   18014       5.3343
   18015       5.3161
   18016       5.3835
   18017       5.3273
   18018       5.3160
   18019       5.2816
   18020       5.2505
   18021       5.3979
   18022       5.1792
   18023       5.1921
   18024       5.2161
   18025       5.2098
   18026       5.1193
   18027       5.1363
   18028       5.1429
   18029       5.1449
   18030       5.2003
   18031       5.1882
   18032       5.1858
   18033       5.1373
   18034       5.1969
   18035       5.2444
   18036       5.2204
   18037       5.2908
   18038       5.3068
   18039       5.2830
   18040       5.3114
   18041       5.3165
   18042       5.3119
   18043       5.3028
   18044       5.2583
   18045       5.2905
   18046       5.3155
   18047       5.2345
   18048       5.2926
   18049       5.2662
   18050       5.2330
   18051       5.2717
   18052       5.3661
   18053       5.2662
   18054       5.3086
   18055       5.3038
   18056       5.2436
   18057       5.3083
   18058       5.3075
   18059       5.4054
   18060       5.3987
   18061       5.3367
   18062       5.3975
   18063       5.3343
   18064       5.3575
   18065       5.4289
   18066       5.4490
   18067       5.3485
   18068       5.3244
   18069       5.3495
   18070       5.3864
   18071       5.3021
   18072       5.3648
   18073       5.3164
   18074       5.2881
   18075       5.2807
   18076       5.3717
   18077       5.2980
   18078       5.2950
   18079       5.2574
   18080       5.2727
   18081       5.2441
   18082       5.2300
   18083       5.3193
   18084       5.2683
   18085       5.3531
   18086       5.2961
   18087       5.3114
   18088       5.3414
   18089       5.3050
   18090       5.2849
   18091       5.2401
   18092       5.2246
   18093       5.2860
   18094       5.3201
   18095       5.2740
   18096       5.3114
   18097       5.3269
   18098       5.3076
   18099       5.2285
   18100       5.2842
   18101       5.3160
   18102       5.2766
   18103       5.2975
   18104       5.2309
   18105       5.2540
   18106       5.2747
   18107       5.2899
   18108       5.3451
   18109       5.3950
   18110       5.4749
   18111       5.5716
   18112       5.5343
   18113       5.4597
   18114       5.4153
   18115       5.5748
   18116       5.5725
   18117       5.4829
   18118       5.4026
   18119       5.5010
   18120       5.5890
   18121       5.4711
   18122       5.4232
   18123       5.5252
   18124       5.3223
   18125       5.2611
   18126       5.3950
   18127       5.4402
   18128       5.4774
   18129       5.4961
   18130       5.4181
   18131       5.4583
   18132       5.4550
   18133       5.3664
   18134       5.4043
   18135       5.5159
   18136       5.5197
   18137       5.4528
   18138       5.4712
   18139       5.4014
   18140       5.3815
   18141       5.5019
   18142       5.5410
   18143       5.4828
   18144       5.3912
   18145       5.3802
   18146       5.4298
   18147       5.4740
   18148       5.4927
   18149       5.3430
   18150       5.3680
   18151       5.4133
   18152       5.3635
   18153       5.3852
   18154       5.4135
   18155       5.4038
   18156       5.4318
   18157       5.4084
   18158       5.4118
   18159       5.3301
   18160       5.4179
   18161       5.5146
   18162       5.4605
   18163       5.4647
   18164       5.5075
   18165       5.4743
   18166       5.5995
   18167       5.4310
   18168       5.3242
   18169       5.4567
   18170       5.5574
   18171       5.6098
   18172       5.5059
   18173       5.5118
   18174       5.4444
   18175       5.5016
   18176       5.4610
   18177       5.4199
   18178       5.3624
   18179       5.4012
   18180       5.3727
[truncated: 150,041 more chars]
