# Supplementary material for: Identification of the occurrence and potential mechanisms of heterotopic ossification associated with 17-beta-estradiol targeting MKX by bioinformatics analysis and cellular experiments
Source: PeerJ. 2022 Jan 3;10:e12696. doi: 10.7717/peerj.12696 (PMC8734462; doi:10.7717/peerj.12696)
Supplement: Supplemental Information 4 [file peerj-10-12696-s004.zip › MD raw data/p1/rmsf_rec.dat]

#Res        AtomicFlx
   1.000       9.8158
   2.000       8.7530
   3.000       7.3375
   4.000       6.0072
   5.000       6.0691
   6.000       5.0597
   7.000       5.2761
   8.000       5.4618
   9.000       5.5835
  10.000       4.3802
  11.000       3.8395
  12.000       4.6529
  13.000       4.4789
  14.000       3.3197
  15.000       3.7041
  16.000       4.6947
  17.000       4.3194
  18.000       3.7118
  19.000       4.8918
  20.000       5.7972
  21.000       5.5587
  22.000       5.8629
  23.000       5.9067
  24.000       6.4856
  25.000       5.9906
  26.000       5.3389
  27.000       5.0783
  28.000       5.9987
  29.000       5.9754
  30.000       6.5337
  31.000       5.7246
  32.000       4.6815
  33.000       5.5966
  34.000       6.1730
  35.000       5.1889
  36.000       5.1322
  37.000       6.5394
  38.000       6.7403
  39.000       6.0265
  40.000       6.7148
  41.000       5.5696
  42.000       5.2725
  43.000       4.6847
  44.000       4.6696
  45.000       4.0872
  46.000       3.3627
  47.000       3.4044
  48.000       3.2713
  49.000       2.5330
  50.000       2.4228
  51.000       2.9931
  52.000       2.6734
  53.000       2.2531
  54.000       2.9599
  55.000       3.4899
  56.000       3.1393
  57.000       3.1756
  58.000       3.7106
  59.000       4.5165
  60.000       4.6920
  61.000       5.0391
  62.000       5.6970
  63.000       6.6846
  64.000       8.1775
  65.000       8.4972
  66.000       7.8230
  67.000       8.9428
  68.000       8.6920
  69.000       9.0126
  70.000       7.9715
  71.000       8.8689
  72.000       8.2057
  73.000       8.8551
  74.000       8.3060
  75.000       8.0483
  76.000       7.1016
  77.000       6.9273
  78.000       7.1606
  79.000       7.6182
  80.000       8.9248
  81.000       8.3694
  82.000       7.5369
  83.000       7.6155
